# Supplementary material for: Plasma Biomarker Profiling of 2-Hydroxypropyl-β-Cyclodextrin (HPβCD) Treatment in an Aged Mouse Model of Ischemic Stroke
Source: Int J Mol Sci. 2025 Nov 7;26(22):10814. doi: 10.3390/ijms262210814 (PMC12653018; doi:10.3390/ijms262210814)
Supplement: Supplementary file 1 [file ijms-26-10814-s001.zip]

Archive with 18 entries (18 files):
- Table S1. Quantitation of Metabolites (Global Discovery Panel).xlsx
- __MACOSX/._Table S1. Quantitation of Metabolites (Global Discovery Panel).xlsx
- Table S2. Heatmap of Metabolites (Global Discovery Panel).xlsx
- __MACOSX/._Table S2. Heatmap of Metabolites (Global Discovery Panel).xlsx
- Table S3. Quantitation of Lipids (Complex Lipid Panel).xlsx
- __MACOSX/._Table S3. Quantitation of Lipids (Complex Lipid Panel).xlsx
- Table S4. Heatmap of Lipids (Complex Lipid Panel).xlsx
- __MACOSX/._Table S4. Heatmap of Lipids (Complex Lipid Panel).xlsx
- Table S5. Quantitation of Oxysterols (Targeted Oxysterol Panel).xlsx
- __MACOSX/._Table S5. Quantitation of Oxysterols (Targeted Oxysterol Panel).xlsx
- Table S6. Heatmap of Oxysterols (Targeted Oxysterol Panel).xlsx
- __MACOSX/._Table S6. Heatmap of Oxysterols (Targeted Oxysterol Panel).xlsx
- Table S7. Quantitation of Lipid Mediators of Inflammation (Lipid Mediators of Inflammation Panel).xlsx
- __MACOSX/._Table S7. Quantitation of Lipid Mediators of Inflammation (Lipid Mediators of Inflammation Panel).xlsx
- Table S8. Heatmap of Lipid Mediators of Inflammation (Lipid Mediators of Inflammation Panel).xlsx
- __MACOSX/._Table S8. Heatmap of Lipid Mediators of Inflammation (Lipid Mediators of Inflammation Panel).xlsx
- Table S9. Statistical Analyses.xlsx
- __MACOSX/._Table S9. Statistical Analyses.xlsx
