# Supplementary material for: Plasma Biomarker Profiling of 2-Hydroxypropyl-β-Cyclodextrin (HPβCD) Treatment in an Aged Mouse Model of Ischemic Stroke
Source: Int J Mol Sci. 2025 Nov 7;26(22):10814. doi: 10.3390/ijms262210814 (PMC12653018; doi:10.3390/ijms262210814)
Supplement: Supplementary file 1 [file ijms-26-10814-s001.zip › Table S1. Quantitation of Metabolites (Global Discovery Panel).xlsx]

## Sheet: Data Key & Explanation
	Data Key & Explanation
Chemical Annotation	The column IDs for the metabolites in each of the above sets is "CHEM_ID" from this table. Use this table to find the name of the metabolite and other identifiers
Sample MetaData	A combination of client-reported and Metabolon-generated metadata linked to each sample analyzed (e.g. age, race, BMI, client-ID, etc.).
Peak Area Data	These are the unnormalized peak areas (i.e. total ion counts, integrated area-under-the-curve).
Batch-normalized Data	For each metabolite, the raw values in the experimental samples are divided by the median of those samples in each instrument batch, giving each batch and thus the metabolite a median of one. For studies containing < 144 total samples, typically no batch normalization is required and the Batch-normalized data simply reflect median-scaled raw data. Please see "Batch and Batch Correction" section b…
Batch-norm-Imputed Data	To remove batch variability, for each metabolite, the values in the experimental samples are divided by the median of those samples in each instrument batch, giving each batch and thus the metabolite a median of one. For each metabolite, the minimum value across all batches in the median scaled data is imputed for the missing values
Protein/DNA/Osmo/Mass/Vol-Normalized Data	For each sample, the Batch-normalized data is divided by the value of the normalizer. Then each metabolite is re-scaled to have median = 1 (divide the new values by the overall median for each metabolite). Then imputation is performed.
Log-Transformed Data	The Batch-norm-Imputed Data (or protein, volume, etc. normalized data if applicable) is transformed using the natural log. Metabolomic data typically displays a log-normal distribution, therefore, the log-transformed data is used for statistical analyses.
	The purpose of normalizing the data is to remove the instrument batch effects. The batch IDs for each arm of the platform are indicated by the LC Pos Early, LC Pos Late, LC Neg, and LC Polar. Note: there may be blank values for BATCH if there is not the corresponding sample on each arm of the platform (this typically occurs with the QC matrix samples)
Biochemical Name	Indicates a compound that has been confirmed based on an authentic chemical standard and we are highly confident in its identity. (Metabolomics Standards Initiative Tier 1 identification)
Biochemical Name*	Indicates a compound that has not been confirmed based on a standard, but we are confident in its identity. (Not Tier 1)
Biochemical Name**	Indicates a compound for which a standard is not available, but we are reasonably confident in its identity or the information provided. (Not Tier 1)
Biochemical Name (#) or [#]	Indicates a compound that is a structural isomer of another compound in the Metabolon spectral library. For example, a steroid that may be sulfated at one of several positions that are indistinguishable by the mass spectrometry data or a diacylglycerol for which more than one stereospecific molecule exists.
	Additional Definitions/Details
Missing Values/Compound Missingness	Missing metabolite values in an untargeted metabolomic dataset can typically be attributed to the signal falling below the limit of detection, which is influenced by several factors including, but not limited to, the sample amount available for extraction, sample type, extraction method, compound ionization efficiency, compound abundance, and compound reactivity. The untargeted metabolomics platf…
Imputation	Imputation is the process of replacing missing values in a dataset. Non-targeted metabolomics data usually contains missing values. When missing values are left blank in the data analysis, but are the result of falling below the limit of detection rather than a random event such as a random processing error (“missing-at-random”), the false negative rate increases, which weakens the statistical po…
Batch and Batch correction	For studies involving samples run over multiple days, it is necessary to normalize the data across the batches to generate the Batch-normalized data and correct for minor instrument technical variation from batch to batch. Essentially, each compound is corrected in instrument batch blocks by registering the medians of each batch to equal one (1.00) and normalizing each data point proportionately …
	Chemical Annotation Descriptions
CHEM ID	Unique identifier for each biochemical. CHEM IDs are listed in the top row of the data tabs and should be used to identify biochemicals in these tabs by referencing column A in the Chemical Annotation tab.
PATHWAY SORTORDER	An internally-generated number intended for sorting compounds by biochemical SUPER PATHWAY and SUB PATHWAY
CHEMICAL NAME	The name of the identified biochemical
PLOT NAME	A shorter name of the identified biochemical, convenient for plotting
LIPID SPECIES LEVEL	The names in this column reflect the lipid class and composition of the measured lipid species taking into account carbon number, number of double bonds, and the number of additional oxygen atoms present.
LIPID MOLECULAR SPECIES LEVEL	The names in this column specify the lipid class of the metabolite measured along with what specific fatty acyl/alkyl-residues are present within the measured lipid species. In select instances, double bond positions are also specified.
LIPID SN POSITION LEVEL	The names in this column are specific to the glycerolipid and phospholipid classes and specify the position of the fatty acyl/alkyl constituents on the glycerol backbone. In some instance, double bond positions are also specified.
	Definition
SUPER PATHWAY	The general biochemical class assigned to the identified biochemical (e.g. lipid, amino acid, carbohydrate, etc.) intended for sorting compounds by broad biochemical classes
SUB PATHWAY	A more specific biochemical class assigned to the identified biochemical (e.g. TCA cycle, monoacylglycerols, etc.) intended for grouping/sorting compounds by biochemical pathway/class
PLATFORM	The Metabolon untargeted metabolomics platform consists of four different methods (i.e. Pos Late, Pos Early, Polar, and Neg). This column indicates which method was used to report the values associated with the detected biochemical.
PUBCHEM	A unique numerical identifier assigned by the National Center for Biotechnology Information (NCBI) and searchable in the PubChem database
KEGG	An alphanumeric compound identifier and link to compound information in the Kyoto Encyclopedia of Genes and Genomes (KEGG)
HMDB	An alphanumeric compound identifier and link to compound information maintained by the Human Metabolome Database (HMDB)
COMP ID	An internally-generated Metabolon compound identifier
TYPE	Indicates whether a compound is named or unnamed/unknown. An unnamed/unknown molecule is reported based on a unique molecular signature including its retention time, accurate mass, and fragmentation pattern as well as its recurrent nature.
INCHIKEY	IUPAC textual chemical identifier derived from INChI
SMILES	Simplified molecular-input line-entry system (SMILES) line notation string for the identified molecule
CHEMSPIDER	A numerical identifier for the identified molecule as maintained in the ChemSpider database
CAS	A unique numerical identifier assigned by the Chemical Abstracts Service (CAS) to every chemical substance described in the open scientific literature
	Sample Metadata/Descriptors
	Definition
PARENT SAMPLE NAME	An internally-generated Metabolon sample Identifier
NEG, POLAR, POS EARLY, POS LATE	Batch identifiers for a given platform arm. Corresponds to the PLATFORM column in "Chemical Annotation"
© Metabolon, Inc. All rights reserved. The Metabolon name, logo and related trademarks and service marks, owned by Metabolon, Inc. are registered and/or used in the United States and many foreign countries. Any use, copying or reproduction of the trademarks, logos, information, images or designs contained in this document is strictly prohibited without the prior written permission of Metabolon, I…

## Sheet: Chemical Annotation
CHEM_ID	LIB_ID	COMP_ID	CHRO_LIB_ENTRY_ID	SUPER_PATHWAY	SUB_PATHWAY	PATHWAY_SORTORDER	TYPE	INCHIKEY	SMILES	CHEMICAL_NAME	PLOT_NAME	LIPID SPECIES LEVEL	LIPID MOLECULAR SPECIES LEVEL	LIPID SN POSITION LEVEL	CAS	CHEMSPIDER	HMDB	KEGG	PUBCHEM	PLATFORM
30	305	39583	146992	Lipid	Mevalonate Metabolism	3206	NAMED	KJTLQQUUPVSXIM-UHFFFAOYSA-N	CC(CCO)(CC(O)=O)O	mevalonate	mevalonate				96949-03-0	388367	HMDB0000227	C02104	449	Polar
35	400	42370	166164	Amino Acid	Glutamate Metabolism	64	NAMED	DWAKNKKXGALPNW-UHFFFAOYSA-N	OC(C1CCC=N1)=O	S-1-pyrroline-5-carboxylate	S-1-pyrroline-5-carboxylate				2906-39-0	10140206	HMDB0001301	C04322	11966181	Pos Early
49	400	1408	155357	Amino Acid	Polyamine Metabolism	546	NAMED	KIDHWZJUCRJVML-UHFFFAOYSA-N	NCCCCN	putrescine	putrescine				110-60-1	13837702	HMDB0001414	C00134	1045	Pos Early
50	400	485	155305	Amino Acid	Polyamine Metabolism	554	NAMED	ATHGHQPFGPMSJY-UHFFFAOYSA-N	NCCCCNCCCN	spermidine	spermidine				124-20-9	1071	HMDB0001257	C00315	1102	Pos Early
55	400	27665	155829	Cofactors and Vitamins	Nicotinate and Nicotinamide Metabolism	4351	NAMED	LDHMAVIPBRSVRG-UHFFFAOYSA-N	C[N+]1=CC(C([NH-])=O)=CC=C1	1-methylnicotinamide	1-methylnicotinamide				1005-24-9	8305504	HMDB0000699	C02918	457	Pos Early
62	209	38395	143675	Lipid	Fatty Acid, Dihydroxy	2053	NAMED	CQSLTKIXAJTQGA-FLIBITNWSA-N	CCCCCC(C(C/C=C\CCCCCCCC(O)=O)O)O	12,13-DiHOME	12,13-DiHOME				263399-35-5	8412123	HMDB0004705	C14829	10236635	Neg
71	209	437	123157	Amino Acid	Tryptophan Metabolism	296	NAMED	DUUGKQCEGZLZNO-UHFFFAOYSA-N	OC1=CC=C(NC=C2CC(O)=O)C2=C1	5-hydroxyindoleacetate	5-hydroxyindoleacetate				54-16-0	1760	HMDB0000763	C05635	1826	Neg
92	305	38347	147843	Amino Acid	Lysine Metabolism	128	NAMED	FGSBNBBHOZHUBO-UHFFFAOYSA-N	OC(C(CCCC(O)=O)=O)=O	2-oxoadipate	2-oxoadipate				3184-35-8	70	HMDB0000225	C00322	71	Polar
93	209	528	123165	Energy	TCA Cycle	1464	NAMED	KPGXRSRHYNQIFN-UHFFFAOYSA-N	O=C(C(O)=O)CCC(O)=O	alpha-ketoglutarate	alpha-ketoglutarate				328-50-7,22202-68-2,305-72-6	50	HMDB0000208	C00026	51	Neg
98	209	1417	124553	Amino Acid	Tryptophan Metabolism	278	NAMED	HCZHHEIFKROPDY-UHFFFAOYSA-N	OC1=C(C=CC=C2)C2=NC(C(O)=O)=C1	kynurenate	kynurenate				492-27-3	3712	HMDB0000715	C01717	3845	Neg
111	305	1549	147711	Amino Acid	Leucine, Isoleucine and Valine Metabolism	434	NAMED	DBXBTMSZEOQQDU-UHFFFAOYSA-N	CC(C(O)=O)CO	3-hydroxyisobutyrate	3-hydroxyisobutyrate				2068-83-9	10140307	HMDB0000023,HMDB0000336	C01188,C06001	11966314	Polar
112	305	531	146400	Lipid	Mevalonate Metabolism	3204	NAMED	NPOAOTPXWNWTSH-UHFFFAOYSA-N	CC(CC(O)=O)(CC(O)=O)O	3-hydroxy-3-methylglutarate	3-hydroxy-3-methylglutarate				503-49-1	4573695	HMDB0000355	C03761	1662,5459993	Polar
132	400	1414	155361	Carbohydrate	Glycolysis, Gluconeogenesis, and Pyruvate Metabolism	1255	NAMED	OSJPPGNTCRNQQC-UHFFFAOYSA-N	OC(C(O)=O)COP(O)(O)=O	3-phosphoglycerate	3-phosphoglycerate				80731-10-8	10669764	HMDB0000807	C00597	724	Pos Early
136	209	22842	124689	Lipid	Primary Bile Acid Metabolism	3486	NAMED	BHQCQFFYRZLCQQ-OLRQUHAPSA-N	O[C@H]1[C@@]2([H])[C@]3([H])CC[C@H]([C@H](C)CCC(O)=O)[C@@]3(C)[C@@H](O)C[C@]2([H])[C@@]4(C)CC[C@@H](O)CC4C1	cholate	cholate				81-25-4		HMDB0000619	C00695	221493	Neg
144	209	541	123169	Amino Acid	Phenylalanine Metabolism	165	NAMED	XQXPVVBIMDBYFF-UHFFFAOYSA-N	OC(CC1=CC=C(C=C1)O)=O	4-hydroxyphenylacetate	4-hydroxyphenylacetate				156-38-7	3881560	HMDB0000020	C00642	127	Neg
158	400	1418	155364	Nucleotide	Pyrimidine Metabolism, Thymine containing	4315	NAMED	NBAKTGXDIBVZOO-UHFFFAOYSA-N	O=C(NCC1C)NC1=O	5,6-dihydrothymine	5,6-dihydrothymine				696-04-8	84456	HMDB0000079	C00906	93556	Pos Early
179	209	38399	143740	Lipid	Fatty Acid, Dihydroxy	2054	NAMED	XEBKSQSGNGRGDW-YFHOEESVSA-N	CCCCC/C=C\CC(C(CCCCCCCC(O)=O)O)O	9,10-DiHOME	9,10-DiHOME				263399-34-4	8142232	HMDB0004704	C14828	9966640	Neg
180	209	1105	125969	Lipid	Long Chain Polyunsaturated Fatty Acid (n3 and n6)	1590	NAMED	OYHQOLUKZRVURQ-HZJYTTRNSA-N	OC(CCCCCCC/C=C\C/C=C\CCCCC)=O	linoleate (18:2n6)	linoleate (18:2n6)				60-33-3	4444105	HMDB0006270,HMDB0000673	C01595	5280450	Neg
181	209	1645	125740	Lipid	Medium Chain Fatty Acid	1525	NAMED	POULHZVOKOAJMA-UHFFFAOYSA-N	O=C(O)CCCCCCCCCCC	laurate (12:0)	laurate (12:0)				143-07-7	3756	HMDB0000638	C02679	3893	Neg
182	305	1899	146452	Cofactors and Vitamins	Nicotinate and Nicotinamide Metabolism	4335	NAMED	GJAWHXHKYYXBSV-UHFFFAOYSA-N	OC(C(C=CC=N1)=C1C(O)=O)=O	quinolinate	quinolinate				89-00-9	1037	HMDB0000232	C03722	1066	Polar
186	209	64334	237350	Amino Acid	Tryptophan Metabolism	272	NAMED	BYHJHXPTQMMKCA-UHFFFAOYSA-N	NC(C(O)=O)CC(C1=CC=CC=C1NC=O)=O	N-formylkynurenine	N-formylkynurenine				1022-31-7	886	HMDB01200	C15605,C02406,C02700	910	Neg
189	400	1498	155380	Amino Acid	Lysine Metabolism	119	NAMED	MXNRLFUSFKVQSK-UHFFFAOYSA-N	C[N+](C)(CCCCC(C([O-])=O)N)C	N6,N6,N6-trimethyllysine	N6,N6,N6-trimethyllysine				23284-33-5	140379	HMDB0001325	C03793	440120	Pos Early
192	400	37496	156406	Amino Acid	Polyamine Metabolism	547	NAMED	KLZGKIDSEJWEDW-UHFFFAOYSA-N	CC(NCCCCN)=O	N-acetylputrescine	N-acetylputrescine				18233-70-0	109095	HMDB0002064	C02714	122356	Pos Early
194	209	2829	124831	Amino Acid	Methionine, Cysteine, SAM and Taurine Metabolism	444	NAMED	PYUSHNKNPOHWEZ-UHFFFAOYSA-N	CSCCC(C(O)=O)NC=O	N-formylmethionine	N-formylmethionine				4289-98-9	388809	HMDB0001015	C03145	439750	Neg
197	209	42382	124939	Amino Acid	Methionine, Cysteine, SAM and Taurine Metabolism	453	NAMED	ZJUKTBDSGOFHSH-UHFFFAOYSA-N	OC1C(N2C=NC3=C2N=CN=C3N)OC(CSCCC(N)C(O)=O)C1O	S-adenosylhomocysteine (SAH)	S-adenosylhomocysteine (SAH)				979-92-0	16788012	HMDB0000939	C00021	439155	Neg
203	305	15737	147745	Xenobiotics	Chemical	6205	NAMED	AEMRFAOFKBGASW-UHFFFAOYSA-N	OCC(O)=O	glycolate (hydroxyacetate)	glycolate (hydroxyacetate)				79-14-1	737	HMDB0000115	C00160	757	Polar
207	209	2831	123233	Nucleotide	Purine Metabolism, Adenine containing	4177	NAMED	IVOMOUWHDPKRLL-UHFFFAOYSA-N	NC1=NC=NC2=C1N=CN2C3OC(CO4)C(OP4(O)=O)C3O	adenosine 3',5'-cyclic monophosphate (cAMP)	adenosine 3',5'-cyclic monophosphate (cAMP)				60-92-4	268	HMDB0000058	C00575	6076	Neg
208	400	3108	155484	Nucleotide	Purine Metabolism, Adenine containing	4173	NAMED	XTWYTFMLZFPYCI-KQYNXXCUSA-N	NC1=NC=NC2=C1N=CN2[C@@]3([H])[C@@](O)([H])[C@@](O)([H])[C@](COP(OP(O)(O)=O)(O)=O)([H])O3	adenosine 5'-diphosphate (ADP)	ADP				20398-34-9	5800	HMDB0001341	C00008	6022	Pos Early
209	400	32342	155907	Nucleotide	Purine Metabolism, Adenine containing	4174	NAMED	UDMBCSSLTHHNCD-UHFFFAOYSA-N	NC1=NC=NC2=C1N=CN2C3OC(C(C3O)O)COP(O)(O)=O	adenosine 5'-monophosphate (AMP)	AMP				149022-20-8	10239183	HMDB0000045	C00020	6083	Pos Early
212	400	1419	155365	Amino Acid	Polyamine Metabolism	565	NAMED	WUUGFSXJNOTRMR-IOSLPCCCSA-N	NC1=NC=NC2=C1N=CN2[C@H]3[C@H](O)[C@H](O)[C@@H](CSC)O3	5-methylthioadenosine (MTA)	5-methylthioadenosine (MTA)				2457-80-9	388321	HMDB0001173	C00170	439176	Pos Early
215	209	558	125963	Cofactors and Vitamins	Nicotinate and Nicotinamide Metabolism	4361	NAMED	SDMADEZQMYCSNO-UHFFFAOYSA-N	NC1=NC=NC2=C1N=CN2C3OC(C(C3O)O)COP(O)(OP(O)(OC4OC(C(C4O)O)CO)=O)=O	adenosine 5'-diphosphoribose (ADP-ribose)	adenosine 5'-diphosphoribose (ADP-ribose)				68414-18-6	3674071	HMDB0001178	C00301	192	Neg
218	305	33434	146950	Nucleotide	Purine Metabolism, (Hypo)Xanthine/Inosine containing	4169	NAMED	NUCLJNSWZCHRKL-UHFFFAOYSA-N	OC(C(NC(N)=O)NC(N)=O)=O	allantoic acid	allantoic acid				99-16-1	198	HMDB0001209	C00499	203	Polar
219	305	1763	147132	Carbohydrate	Pentose Phosphate Pathway	1273	NAMED	YXJDFQJKERBOBM-TXICZTDVSA-N	O[C@@H]1[C@H](O)[C@@H](CO)O[C@@H]1OP(O)(O)=O	ribose 1-phosphate	ribose 1-phosphate				50-99-7,58459-37-3	388373	HMDB0001489	C00620	439236	Polar
229	209	1110	125971	Lipid	Long Chain Polyunsaturated Fatty Acid (n3 and n6)	1596	NAMED	YZXBAPSDXZZRGB-DOFZRALJSA-N	CCCCC/C=C\C/C=C\C/C=C\C/C=C\CCCC(O)=O	arachidonate (20:4n6)	arachidonate (20:4n6)				506-32-1	392692	HMDB0001043	C00219	444899	Neg
231	400	1638	155435	Amino Acid	Urea cycle; Arginine and Proline Metabolism	491	NAMED	ODKSFYDXXFIFQN-UHFFFAOYSA-N	N=C(N)NCCCC(N)C(O)=O	arginine	arginine				1119-34-2	227	HMDB0000517	C00062	6322	Pos Early
232	400	15497	155552	Amino Acid	Urea cycle; Arginine and Proline Metabolism	492	NAMED	KDZOASGQNOPSCU-UHFFFAOYSA-N	NC(C(O)=O)CCCNC(NC(C(O)=O)CC(O)=O)=N	argininosuccinate	argininosuccinate				156637-58-0	805	HMDB0000052	C03406	60150382	Pos Early
234	400	443	155304	Amino Acid	Alanine and Aspartate Metabolism	36	NAMED	CKLJMWTZIZZHCS-UHFFFAOYSA-N	NC(C(O)=O)CC(O)=O	aspartate	aspartate				56-84-8	5745	HMDB0000191	C00049	5960	Pos Early
235	209	1432	124555	Amino Acid	Phenylalanine Metabolism	162	NAMED	CCVYRRGZDBSHFU-UHFFFAOYSA-N	OC(CC1=C(O)C=CC=C1)=O	2-hydroxyphenylacetate	2-hydroxyphenylacetate				614-75-5	11476	HMDB0000669	C05852	11970	Neg
240	209	32197	123321	Amino Acid	Tyrosine Metabolism	187	NAMED	JVGVDSSUAVXRDY-UHFFFAOYSA-N	OC(C(O)=O)CC1=CC=C(O)C=C1	3-(4-hydroxyphenyl)lactate	3-(4-hydroxyphenyl)lactate (HPLA)				6482-98-0	9010	HMDB0000755	C03672	9378	Neg
241	209	566	124529	Amino Acid	Phenylalanine Metabolism	156	NAMED	BTNMPGBKDVTSJY-UHFFFAOYSA-N	O=C(C(O)=O)CC1=CC=CC=C1	phenylpyruvate	phenylpyruvate				156-06-9	972	HMDB0000205	C00166	997	Neg
244	400	55	155295	Nucleotide	Pyrimidine Metabolism, Uracil containing	4274	NAMED	UCMIRNVEIXFBKS-UHFFFAOYSA-N	NCCC(O)=O	beta-alanine	beta-alanine				107-95-9,56-41-7	234	HMDB0000056	C00099	239	Pos Early
249	305	1768	145744	Amino Acid	Histidine Metabolism	87	NAMED	CQOVPNPJLQNMDC-ZETCQYMHSA-N	OC([C@H](CC1=CNC=N1)NC(CCN)=O)=O	carnosine	carnosine				305-84-0	388363	HMDB0000033	C00386	439224	Polar
250	402	2137	158009	Cofactors and Vitamins	Hemoglobin and Porphyrin Metabolism	4447	NAMED	QBUVFDKTZJNUPP-YBRAVLHJSA-N	CC1=C(/C=C(N2)/C(C=C)=C(C)C2=O)NC(/C=C3C(CCC(O)=O)=C(C)C(/C=C(N4)\C(C)=C(C=C)C4=O)=N\3)=C1CCC(O)=O	biliverdin	biliverdin				55482-27-4,55482-27-4	10628548	HMDB0001008	C00500	5280353	Pos Late
252	305	1437	147106	Energy	TCA Cycle	1467	NAMED	KDYFGRWQOYBRFD-UHFFFAOYSA-N	OC(CCC(O)=O)=O	succinate	succinate				110-15-6	1078	HMDB0000254	C00042	1110	Polar
254	305	542	145710	Lipid	Ketone Bodies	1961	NAMED	WHBMMWSBFZVSSR-UHFFFAOYSA-N	CC(O)CC(O)=O	3-hydroxybutyrate (BHBA)	3-hydroxybutyrate (BHBA)				625-72-9	428	HMDB0000442,HMDB0000357,HMDB0000011	C03197,C01089	94318,441,92135	Polar
266	402	63	164177	Lipid	Sterol	3221	NAMED	HVYWMOMLDIMFJA-LBHVWCRMSA-N	CC1(C2C(C)CCCC(C)C)C(CC2)C(CC=C3C4(CC[C@H](O)C3)C)C4CC1	cholesterol	cholesterol				57-88-5	4937803	HMDB0000067	C00187	5997,6432564,11025495	Pos Late
267	400	34396	156099	Lipid	Phospholipid Metabolism	2256	NAMED	YHHSONZFOIEMCP-UHFFFAOYSA-N	C[N+](C)(CCOP(O)([O-])=O)C	choline phosphate	phosphocholine				72556-74-2	119298	HMDB0001565	C00588	1014	Pos Early
272	209	5983	126005	Lipid	Corticosteroids	3330	NAMED	OMFXVFTZEKFJBZ-UHFFFAOYSA-N	CC(C(CC1)=CC2=O)(CC2)C3C1C(CCC4C(CO)=O)C4(C)CC3O	corticosterone	corticosterone				50-22-6	5550	HMDB0001547	C02140	5753	Neg
275	400	513	155307	Amino Acid	Creatine Metabolism	538	NAMED	DDRJAANPRJIHGJ-UHFFFAOYSA-N	CN(C(N1)=N)CC1=O	creatinine	creatinine				60-27-5	568	HMDB0000562	C00791	588	Pos Early
279	305	56	165241	Amino Acid	Methionine, Cysteine, SAM and Taurine Metabolism	469	NAMED	LEVWYRKDKASIDU-UHFFFAOYSA-N	NC(C(O)=O)CSSCC(N)C(O)=O	cystine	cystine				56-89-3	575	HMDB0000192	C00491	67678	Polar
291	305	31260	147190	Carbohydrate	Glycolysis, Gluconeogenesis, and Pyruvate Metabolism	1242	NAMED	NBSCHQHZLSJFNQ-UHFFFAOYSA-N	OC1OC(C(C(C1O)O)O)COP(O)(O)=O	glucose 6-phosphate	glucose 6-phosphate				103192-55-8	19952394	HMDB0001401	C00092	5958	Polar
297	402	17747	158164	Lipid	Sphingosines	3188	NAMED	WWUZIQQURGPMPG-CCEZHUSRSA-N	CCCCCCCCCCCCC/C=C/C(C(CO)N)O	sphingosine	sphingosine				123-78-4	4510275	HMDB0000252	C00319	5280335	Pos Late
302	209	1114	125714	Lipid	Secondary Bile Acid Metabolism	3513	NAMED	KXGVEGMKQFWNSR-OHAQSFBXSA-N	CC12[C@@]([C@]3([H])CC[C@]4([H])C[C@H](O)CC[C@]4(C)[C@@]3([H])C[C@@H]2O)([H])CC[C@]1([H])[C@]([H])(C)CCC(O)=O	deoxycholate	deoxycholate				83-44-3	389318	HMDB0000626	C04483	222528,440355	Neg
309	400	15522	155557	Carbohydrate	Glycolysis, Gluconeogenesis, and Pyruvate Metabolism	1250	NAMED	GNGACRATGGDKBX-UHFFFAOYSA-N	OCC(COP(O)(O)=O)=O	dihydroxyacetone phosphate (DHAP)	dihydroxyacetone phosphate (DHAP)				102783-56-2	3833110	HMDB0001473	C00111	668	Pos Early
310	400	15705	155581	Amino Acid	Methionine, Cysteine, SAM and Taurine Metabolism	460	NAMED	ILRYLPWNYFXEMH-UHFFFAOYSA-N	OC(C(CCSCC(N)C(O)=O)N)=O	cystathionine	cystathionine				535-34-2	811	HMDB0000099	C02291	439258	Pos Early
313	402	17769	158166	Lipid	Sphingolipid Synthesis	3028	NAMED	OTKJDMGTUTTYMP-UHFFFAOYSA-N	CCCCCCCCCCCCCCCC(C(CO)N)O	sphinganine	sphinganine				3102-56-5	3014	HMDB0000269	C00836	3126	Pos Late
327	209	2134	124607	Cofactors and Vitamins	Riboflavin Metabolism	4368	NAMED	VWWQXMAJTJZDQX-KUIMXZBMSA-N	OC(C(O)C(O)COP(OP(OC[C@H]1O[C@@H](N(C=N2)C3=C2C(N)=NC=N3)[C@H](O)[C@@H]1O)(O)=O)(O)=O)CN(C(C=C(C)C(C)=C4)=C4N=C5C(N6)=O)C5=NC6=O	flavin adenine dinucleotide (FAD)	FAD				146-14-5,84366-81-4	559059	HMDB0001248	C00016	643975	Neg
330	305	1643	146876	Energy	TCA Cycle	1468	NAMED	VZCYOOQTPOCHFL-OWOJBTEDSA-N	OC(/C=C/C(O)=O)=O	fumarate	fumarate				100-17-8	10197150	HMDB0000134	C00122	444972	Polar
331	400	36738	156248	Peptide	Gamma-glutamyl Amino Acid	651	NAMED	OWQDWQKWSLFFFR-UHFFFAOYSA-N	O=C(O)C(N)CCC(NC(C(O)=O)CCC(O)=O)=O	gamma-glutamylglutamate	gamma-glutamylglutamate				1116-22-9	83831	HMDB0011737	C05282	92865	Pos Early
338	305	587	147098	Xenobiotics	Food Component/Plant	4842	NAMED	RGHNJXZEOKUKBD-SQOUGZDYSA-N	OC([C@H](O)[C@@H](O)[C@H](O)[C@H](O)CO)=O	gluconate	gluconate				527-07-1	10240	HMDB0000625	C00257	10690,3085666	Polar
339	305	396	146390	Lipid	Fatty Acid, Dicarboxylate	1682	NAMED	JFCQEDHGNNZCLN-UHFFFAOYSA-N	OC(CCCC(O)=O)=O	glutarate (C5-DC)	glutarate (C5-DC)				110-94-1	3618533	HMDB0000661	C00489	743,4418048	Polar
340	400	58	160611	Amino Acid	Glycine, Serine and Threonine Metabolism	1	NAMED	DHMQDGOQFOQNFH-UHFFFAOYSA-N	NCC(O)=O	glycine	glycine				56-40-6	730	HMDB0000123	C00037	750	Pos Early
342	209	18476	126842	Lipid	Primary Bile Acid Metabolism	3487	NAMED	RFDAIACWWDREDC-FRVQLJSFSA-N	O=C(CNC(CC[C@H]([C@@H]1[C@@]2(C)[C@@H](O)C[C@]3([H])[C@@]4(C)CC[C@@H](O)C[C@@]4([H])C[C@@H](O)[C@@]3([H])[C@]2([H])CC1)C)=O)O	glycocholate	glycocholate				475-31-0,863-57-0	9734	HMDB0000138	C01921	10140	Neg
344	305	43802	147630	Amino Acid	Creatine Metabolism	536	NAMED	BPMFZUMJYQTVII-UHFFFAOYSA-N	NC(NCC(O)=O)=N	guanidinoacetate	guanidinoacetate				352-97-6	743	HMDB0000128	C00581	763	Polar
354	400	1574	155412	Amino Acid	Histidine Metabolism	91	NAMED	NTYJJOPFIAHURM-UHFFFAOYSA-N	NCCC1=CNC=N1	histamine	histamine				51-45-6	753	HMDB0000870	C00388	774	Pos Early
355	209	59	123153	Amino Acid	Histidine Metabolism	73	NAMED	HNDVDQJCIGZPNO-UHFFFAOYSA-N	NC(C(O)=O)CC1=CN=CN1	histidine	histidine				5934-29-2	752	HMDB0000177	C00135	6274	Neg
358	305	590	146416	Amino Acid	Methionine, Cysteine, SAM and Taurine Metabolism	477	NAMED	VVIUBCNYACGLLV-UHFFFAOYSA-N	NCCS(O)=O	hypotaurine	hypotaurine				300-84-5	96959	HMDB0000965	C00519	107812	Polar
361	209	1123	123191	Nucleotide	Purine Metabolism, (Hypo)Xanthine/Inosine containing	4154	NAMED	UGQMRVRMYYASKQ-KQYNXXCUSA-N	O[C@H]1[C@H](N2C(N=CN=C3O)=C3N=C2)O[C@H](CO)[C@H]1O	inosine	inosine				58-63-9	21241953	HMDB0000195	C00294	6021	Neg
363	305	1124	145716	Lipid	Inositol Metabolism	2224	NAMED	CDAISMWEOUEBRE-GPIVLXJGSA-N	O[C@@H]1[C@@H](O)[C@H](O)[C@H](O)[C@H](O)[C@H]1O	myo-inositol	myo-inositol				87-89-8	10239179	HMDB0000211	C00137	892	Polar
376	400	1125	155350	Amino Acid	Leucine, Isoleucine and Valine Metabolism	391	NAMED	AGPKZVBTJJNPAG-UHFFFAOYSA-N	NC(C(O)=O)C(C)CC	isoleucine	isoleucine				73-32-5	769	HMDB0000172	C06418,C00407,C16424	6306	Pos Early
381	209	6146	126007	Amino Acid	Lysine Metabolism	126	NAMED	OYIFNHCXNCRBQI-UHFFFAOYSA-N	OC(CCCC(N)C(O)=O)=O	2-aminoadipate	2-aminoadipate				1118-90-7,542-32-5	456	HMDB0000510	C00956	92136	Neg
391	400	2132	155460	Amino Acid	Urea cycle; Arginine and Proline Metabolism	500	NAMED	RHGKLRLOHDJJDR-UHFFFAOYSA-N	NC(C(O)=O)CCCNC(N)=O	citrulline	citrulline				372-75-8	810	HMDB0000904	C00327	9750	Pos Early
397	400	60	155300	Amino Acid	Leucine, Isoleucine and Valine Metabolism	338	NAMED	ROHFNLRQFUQHCH-YFKPBYRVSA-N	O=C([C@H](CC(C)C)N)O	leucine	leucine				61-90-5		HMDB0000687	C00123	6106	Pos Early
405	209	1483	125730	Lipid	Secondary Bile Acid Metabolism	3528	NAMED	SMEROWZSTRWXGI-UHFFFAOYSA-N	O=C(CCC(C(CCC1C2CCC3CC4O)C1(CCC2C3(CC4)C)C)C)O	lithocholate	lithocholate				434-13-9	9519	HMDB0000761	C03990	9903	Neg
407	400	1301	155354	Amino Acid	Lysine Metabolism	108	NAMED	KDXKERNSBIXSRK-UHFFFAOYSA-N	NC(C(O)=O)CCCCN	lysine	lysine				56-87-1	5747	HMDB0003405	C00739,C00047	5962	Pos Early
409	209	1303	123199	Energy	TCA Cycle	1470	NAMED	BJEPYKJPYRNKOW-UHFFFAOYSA-N	OC(C(O)=O)CC(O)=O	malate	malate				6915-15-7	510	HMDB0031518,HMDB0000156,HMDB0000744	C00149,C00711,C00497	525	Neg
415	400	1302	155355	Amino Acid	Methionine, Cysteine, SAM and Taurine Metabolism	441	NAMED	FFEARJCKVFRZRR-UHFFFAOYSA-N	CSCCC(N)C(O)=O	methionine	methionine				63-68-3	5907	HMDB0000696	C00073	6137	Pos Early
418	305	1496	145730	Lipid	Fatty Acid Metabolism (also BCAA Metabolism)	1797	NAMED	ZIYVHBGGAOATLY-UHFFFAOYSA-N	O=C(C(C(O)=O)C)O	methylmalonate (MMA)	methylmalonate (MMA)				516-05-2	473	HMDB0000202	C02170	487	Polar
424	209	1336	125720	Lipid	Long Chain Saturated Fatty Acid	1533	NAMED	IPCSVZSSVZVIGE-UHFFFAOYSA-N	OC(CCCCCCCCCCCCCCC)=O	palmitate (16:0)	palmitate (16:0)				57-10-3	960	HMDB0000220	C00249	985	Neg
432	400	594	155332	Cofactors and Vitamins	Nicotinate and Nicotinamide Metabolism	4339	NAMED	DFPAKSUCGFBDDF-UHFFFAOYSA-N	NC(C1=CN=CC=C1)=O	nicotinamide	nicotinamide				98-92-0	911	HMDB0001406	C00153	936	Pos Early
437	209	12035	125748	Lipid	Medium Chain Fatty Acid	1515	NAMED	FBUKVWPVBMHYJY-UHFFFAOYSA-N	CCCCCCCCC(O)=O	pelargonate (9:0)	pelargonate (9:0)				112-05-0	4574394	HMDB0000847	C01601	8158	Neg
439	209	1358	125724	Lipid	Long Chain Saturated Fatty Acid	1537	NAMED	QIQXTHQIDYTFRH-UHFFFAOYSA-N	CCCCCCCCCCCCCCCCCC(O)=O	stearate (18:0)	stearate (18:0)				57-11-4	5091	HMDB0000827	C01530	5281	Neg
444	400	1493	155375	Amino Acid	Urea cycle; Arginine and Proline Metabolism	495	NAMED	AHLPHDHHMVZTML-BYPYZUCNSA-N	O=C(O)[C@@H](N)CCCN	ornithine	ornithine				3184-13-2	6026	HMDB0000214	C00077	6262	Pos Early
445	305	1505	146440	Nucleotide	Pyrimidine Metabolism, Orotate containing	4242	NAMED	PXQPEWDEAKTCGB-UHFFFAOYSA-N	O=C(C1=CC(O)=NC(O)=N1)O	orotate	orotate				50887-69-9	942	HMDB0000226	C00295	967	Polar
448	400	27727	155840	Amino Acid	Glutathione Metabolism	576	NAMED	YPZRWBKMTBYPTK-BJDJZHNGSA-N	O=C([C@@H](NC(CC[C@@H](C(O)=O)N)=O)CSSC[C@@H](C(NCC(O)=O)=O)NC(CC[C@@H](C(O)=O)N)=O)NCC(O)=O	glutathione, oxidized (GSSG)	glutathione, oxidized (GSSG)				103239-24-3	58835	HMDB0003337	D00031,C00127	65359	Pos Early
452	209	33447	126083	Lipid	Long Chain Monounsaturated Fatty Acid	1552	NAMED	SECPZKHBENQXJG-FPLPWBNLSA-N	CCCCCC\C=C/CCCCCCCC(O)=O	palmitoleate (16:1n7)	palmitoleate (16:1n7)				373-49-9	393216	HMDB0003229	C08362	445638	Neg
460	400	64	155301	Amino Acid	Phenylalanine Metabolism	143	NAMED	COLNVLDHVKWLRT-UHFFFAOYSA-N	NC(C(O)=O)CC1=CC=CC=C1	phenylalanine	phenylalanine				63-91-2	5910	HMDB0000159	C00079	6140	Pos Early
461	400	42109	156915	Energy	Oxidative Phosphorylation	1487	NAMED	NBIIXXVUZAFLBC-UHFFFAOYSA-N	O=P(O)(O)O	phosphate	phosphate				7664-38-2	1032	HMDB0001429	C00009	1061	Pos Early
463	400	597	155334	Carbohydrate	Glycolysis, Gluconeogenesis, and Pyruvate Metabolism	1256	NAMED	DTBNBXWJWCWCIK-UHFFFAOYSA-N	O=P(O)(OC(C(O)=O)=C)O	phosphoenolpyruvate (PEP)	phosphoenolpyruvate (PEP)				10526-80-4	980	HMDB0000263	C00074	1005	Pos Early
480	400	1898	155455	Amino Acid	Urea cycle; Arginine and Proline Metabolism	503	NAMED	ONIBWKKTOPOVIA-UHFFFAOYSA-N	OC(C1CCCN1)=O	proline	proline				147-85-3	128566	HMDB0000162,HMDB0003411	C00148,C000763	8988,145742,614	Pos Early
482	305	527	146396	Carbohydrate	Glycolysis, Gluconeogenesis, and Pyruvate Metabolism	1258	NAMED	JVTAAEKCZFNVCJ-UHFFFAOYSA-N	CC(O)C(O)=O	lactate	lactate				79-33-4	592	HMDB0000190	C00186	612	Polar
491	400	1651	155439	Cofactors and Vitamins	Vitamin B6 Metabolism	4486	NAMED	RADKZDMFGJYCBB-UHFFFAOYSA-N	OC1=C(C)N=CC(CO)=C1C=O	pyridoxal	pyridoxal				65-22-5	1021	HMDB0001545	C00250	1050	Pos Early
498	402	1806	165222	Cofactors and Vitamins	Vitamin A Metabolism	4465	NAMED	FPIPGXGPPPQFEQ-OVSJKPMPSA-N	C/C(/C=C/C(C(C)(CCC1)C)=C1C)=C\C=C\C(C)=C\CO	retinol (vitamin A)	retinol (vitamin A)				68-26-8	393012	HMDB0000305	C00473	445354	Pos Late
500	209	1827	123225	Cofactors and Vitamins	Riboflavin Metabolism	4367	NAMED	AUNGANRZJHBGPY-UHFFFAOYSA-N	OC(C(O)C(O)CO)CN1C(C=C2C)=C(C=C2C)N=C(C(N3)=O)C1=NC3=O	riboflavin (vitamin B2)	riboflavin (vitamin B2)				83-88-5	431981	HMDB0000244	C00255	493570	Neg
501	305	1515	164364	Xenobiotics	Drug - Topical Agents	6004	NAMED	YGSDEFSMJLZEOE-UHFFFAOYSA-N	OC1=C(C(O)=O)C=CC=C1	salicylate	salicylate				69-72-7	331	HMDB0001895	C00805	338	Polar
503	400	1648	155437	Amino Acid	Glycine, Serine and Threonine Metabolism	10	NAMED	MTCFGRXMJLQNBG-REOHCLBHSA-N	OC([C@@H](N)CO)=O	serine	serine				56-45-1	5736	HMDB0000187	C00065	5951	Pos Early
504	400	2342	155468	Amino Acid	Tryptophan Metabolism	293	NAMED	QZAYGJVTTNCVMB-UHFFFAOYSA-N	NCCC1=CNC(C=C2)=C1C=C2O	serotonin	serotonin				153-98-0	5013	HMDB0000259	C00780	5202	Pos Early
507	402	603	157882	Amino Acid	Polyamine Metabolism	561	NAMED	PFNFFQXMRSDOHW-UHFFFAOYSA-N	NCCCNCCCCNCCCN	spermine	spermine				71-44-3	1072	HMDB0001256	C00750	1103	Pos Late
512	400	2125	155458	Amino Acid	Methionine, Cysteine, SAM and Taurine Metabolism	478	NAMED	XOAAWQZATWQOTB-UHFFFAOYSA-N	NCCS(=O)(O)=O	taurine	taurine				107-35-7	1091	HMDB0000251	C00245	1123	Pos Early
519	209	1365	125728	Lipid	Long Chain Saturated Fatty Acid	1530	NAMED	TUNFSRHWOTWDNC-UHFFFAOYSA-N	OC(CCCCCCCCCCCCC)=O	myristate (14:0)	myristate (14:0)				544-63-8	10539	HMDB0000806	C06424	11005	Neg
523	400	15798	164851	Cofactors and Vitamins	Thiamine Metabolism	4457	NAMED	HZSAJDVWZRBGIF-UHFFFAOYSA-N	CC1=NC=C(C[N+]2=CSC(CCOP(O)([O-])=O)=C2C)C(N)=N1	thiamin monophosphate	thiamin monophosphate				532-40-1	2627905	HMDB0002666	C01081	1131,3382778	Pos Early
533	400	1670	155443	Amino Acid	Urea cycle; Arginine and Proline Metabolism	493	NAMED	XSQUKJJJFZCRTK-UHFFFAOYSA-N	O=C(N)N	urea	urea				57-13-6	1143	HMDB0000294	C00086	1176	Pos Early
535	209	606	123185	Nucleotide	Pyrimidine Metabolism, Uracil containing	4254	NAMED	DRTQHJPVMGBUCF-UHFFFAOYSA-N	OC1C(N(C=CC2=O)C(N2)=O)OC(CO)C1O	uridine	uridine				58-96-8	5807	HMDB0000296	C00299	6029	Neg
536	209	1412	123201	Nucleotide	Pyrimidine Metabolism, Uracil containing	4270	NAMED	MXHRCPNRJAMMIM-UHFFFAOYSA-N	O=C(NC1=O)N(C=C1)C(CC2O)OC2CO	2'-deoxyuridine	2'-deoxyuridine				951-78-0	13118	HMDB0000012	C00526	13712	Neg
537	400	607	155340	Amino Acid	Histidine Metabolism	81	NAMED	LOIYMIARKYCTBW-OWOJBTEDSA-N	O=C(O)/C=C/C1=CNC=N1	trans-urocanate	trans-urocanate				104-98-3	643824	HMDB0000301	C00785	736715	Pos Early
561	400	57	155297	Amino Acid	Glutamate Metabolism	46	NAMED	WHUUTDBJXJRKMK-VKHMYHEASA-N	O=C(O)[C@@H](N)CCC(O)=O	glutamate	glutamate				56-86-0	591	HMDB0000148	C00025,C00217	33032	Pos Early
563	400	53	155293	Amino Acid	Glutamate Metabolism	47	NAMED	ZDXPYRJPNDTMRX-VKHMYHEASA-N	OC([C@@H](N)CCC(N)=O)=O	glutamine	glutamine				56-85-9	5746	HMDB0000641	C00064	5961	Pos Early
564	400	1284	155352	Amino Acid	Glycine, Serine and Threonine Metabolism	17	NAMED	AYFVYJQAPQTCCC-GBXIJSLDSA-N	N[C@H](C(O)=O)[C@H](O)C	threonine	threonine				72-19-5	6051	HMDB0000167	C00188	6288	Pos Early
565	400	54	155294	Amino Acid	Tryptophan Metabolism	260	NAMED	QIVBCDIJIAJPQS-VIFPVBQESA-N	O=C(O)[C@@H](N)CC1=CNC2=C1C=CC=C2	tryptophan	tryptophan				73-22-3	6066	HMDB0000929	C00078	6305	Pos Early
566	400	1649	155438	Amino Acid	Leucine, Isoleucine and Valine Metabolism	422	NAMED	KZSNJWFQEVHDMF-BYPYZUCNSA-N	N[C@H](C(O)=O)C(C)C	valine	valine				72-18-4	6050	HMDB0000883	C00183	6287	Pos Early
572	305	48152	151982	Carbohydrate	Glycolysis, Gluconeogenesis, and Pyruvate Metabolism	1241	NAMED	WQZGKKKJIJFFOK-DVKNGEFBSA-N	O[C@H]1O[C@H](CO)[C@@H](O)[C@H](O)[C@H]1O	glucose	glucose				50-99-7	71358	HMDB0000122	C00031	5793	Polar
796	305	4968	152126	Amino Acid	Methionine, Cysteine, SAM and Taurine Metabolism	461	NAMED	TYEYBOSBBBHJIV-UHFFFAOYSA-N	OC(C(CC)=O)=O	alpha-ketobutyrate	alpha-ketobutyrate				600-18-0	2829426	HMDB0000005	C00109	58	Polar
798	209	555	124777	Nucleotide	Purine Metabolism, Adenine containing	4181	NAMED	OIRDTQYFTABQOQ-KQYNXXCUSA-N	NC1=NC=NC2=C1N=CN2[C@@]3([H])[C@@](O)([H])[C@@](O)([H])[C@](CO)([H])O3	adenosine	adenosine				58-61-7	54923	HMDB0000050	C00212	60961	Neg
799	400	3141	155487	Amino Acid	Glycine, Serine and Threonine Metabolism	7	NAMED	KWIUHFFTVRNATP-UHFFFAOYSA-N	O=C(C[N+](C)(C)C)[O-]	betaine	betaine				107-43-7	19951173,242	HMDB0000043	C00719	247	Pos Early
800	400	1868	155454	Amino Acid	Methionine, Cysteine, SAM and Taurine Metabolism	462	NAMED	XUJNEKJLAYXESH-REOHCLBHSA-N	SC[C@H](N)C(O)=O	cysteine	cysteine				56-89-3,52-90-4	5653	HMDB0000574	C00097	5862	Pos Early
803	305	48153	152039	Carbohydrate	Fructose, Mannose and Galactose Metabolism	1371	NAMED	WQZGKKKJIJFFOK-DXQLJALPSA-N	O[C@@H]1C(CO)O[C@@H](O)[C@@H](O)[C@H]1O	mannose	mannose				3458-28-4	141983	HMDB0000169	C00159,C02209,C00936	82308,439680,185698,18950	Polar
806	400	5086	155492	Amino Acid	Glycine, Serine and Threonine Metabolism	6	NAMED	FFDGPVCHZBVARC-UHFFFAOYSA-N	CN(C)CC(O)=O	dimethylglycine	dimethylglycine				1118-68-9	653	HMDB0000092	C03626	673	Pos Early
811	400	1126	155351	Amino Acid	Alanine and Aspartate Metabolism	29	NAMED	QNAYBMKLOCPYGJ-REOHCLBHSA-N	O=C(O)[C@@H](N)C	alanine	alanine				56-41-7	5735	HMDB0000161	C00041	5950	Pos Early
815	400	1299	155353	Amino Acid	Tyrosine Metabolism	168	NAMED	OUYCCCASQSFEME-QMMMGPOBSA-N	N[C@@H](CC1=CC=C(O)C=C1)C(O)=O	tyrosine	tyrosine				60-18-4	5833	HMDB0000158	C00082	6057	Pos Early
821	209	33442	125870	Nucleotide	Pyrimidine Metabolism, Uracil containing	4256	NAMED	PTJWIQPHWPFNBW-GBNDHIKLSA-N	O[C@]1([H])[C@@](O)([H])[C@](CO)([H])O[C@]1(C2=CNC(NC2=O)=O)[H]	pseudouridine	pseudouridine				1445-07-4	21403010	HMDB0000767	C02067	15047	Neg
823	209	42582	123329	Carbohydrate	Glycolysis, Gluconeogenesis, and Pyruvate Metabolism	1257	NAMED	LCTONWCANYUPML-UHFFFAOYSA-N	CC(C(O)=O)=O	pyruvate	pyruvate				127-17-3	96901	HMDB0000243	C00022	1060	Neg
825	305	605	146422	Nucleotide	Pyrimidine Metabolism, Uracil containing	4255	NAMED	ISAKRJDGNUQOIC-UHFFFAOYSA-N	O=C(NC=C1)NC1=O	uracil	uracil				66-22-8	1141	HMDB0000300	C00106	1174	Polar
826	305	15581	146484	Carbohydrate	Pentose Metabolism	1285	NAMED	PYMYPHUHKUWMLA-VPENINKCSA-N	O=C[C@@H]([C@H]([C@@H](CO)O)O)O	xylose	xylose				609-06-3	85957	HMDB0000098	C00181	135191	Polar
827	400	514	155308	Nucleotide	Pyrimidine Metabolism, Cytidine containing	4286	NAMED	UHDGCWIWMRVCDJ-XVFCMESISA-N	OC[C@@H]1[C@H]([C@H]([C@H](N2C(N=C(C=C2)N)=O)O1)O)O	cytidine	cytidine				65-46-3	5940	HMDB0000089	C00475	6175	Pos Early
828	305	575	146408	Carbohydrate	Pentose Metabolism	1287	NAMED	SRBFZHDQGSBBOR-SQOUGZDYSA-N	O[C@@H]1CO[C@@H](O)[C@@H](O)[C@@H]1O	arabinose	arabinose				28697-53-2	59687	HMDB0029942	C00216	66308	Polar
872	209	2183	124827	Nucleotide	Pyrimidine Metabolism, Thymine containing	4309	NAMED	IQFYYKKMVGJFEH-XLPZGREQSA-N	O=C(NC(C(C)=C1)=O)N1[C@]2([C@@]([C@@]([C@@](CO)(O2)[H])(O)[H])([H])[H])[H]	thymidine	thymidine				50-89-5	5585	HMDB0000273	C00214	5789	Neg
873	400	5341	155495	Cofactors and Vitamins	Thiamine Metabolism	4456	NAMED	OHQKBYLHTFYNQF-UHFFFAOYSA-N	NC1=C(C[N+]2=CSC(CC[O-])=C2C)C=NC(C)=N1	thiamin (vitamin B1)	thiamin (vitamin B1)				59-43-8		HMDB0000235	DG00125,C00378,D08580	1130	Pos Early
878	305	577	146410	Carbohydrate	Fructose, Mannose and Galactose Metabolism	1365	NAMED	RFSUNEUAIZKAJO-ARQDHWQXSA-N	OC[C@@]1(O)O[C@H](CO)[C@@H](O)[C@@H]1O	fructose	fructose				57-48-7	5764	HMDB0000660	C00095	2723872	Polar
879	209	586	123179	Carbohydrate	Disaccharides and Oligosaccharides	1354	NAMED	MUPFEKGTMRGPLJ-FNYBZYCHSA-N	[H][C@@](OC(CO)([H])[C@]([H])(O)[C@@]([H])1O)(OCC(O[C@]([H])(O[C@]2(C([C@]([H])(O)[C@@](O2)(CO)[H])(O)[H])CO)[C@@]([H])3O)([H])[C@](O)([H])[C@@]3([H])O)[C@@]1([H])O	raffinose	raffinose				17629-30-0	388379	HMDB0003213	C00492	10542	Neg
880	209	554	124775	Nucleotide	Purine Metabolism, Adenine containing	4182	NAMED	GFFGJBXGBJISGV-UHFFFAOYSA-N	NC1=NC=NC2=C1N=CN2	adenine	adenine				73-24-5	185	HMDB0000034	C00147	190	Neg
881	400	573	155326	Nucleotide	Pyrimidine Metabolism, Cytidine containing	4287	NAMED	OPTASPLRGRRNAP-UHFFFAOYSA-N	NC1=NC(NC=C1)=O	cytosine	cytosine				71-30-7	577	HMDB0000630	C00380	597	Pos Early
882	209	604	126810	Nucleotide	Pyrimidine Metabolism, Thymine containing	4312	NAMED	RWQNBRDOKXIBIV-UHFFFAOYSA-N	O=C1C(C)=CNC(N1)=O	thymine	thymine				65-71-4	1103	HMDB0000262	C00178	1135	Neg
888	209	1642	125736	Lipid	Medium Chain Fatty Acid	1517	NAMED	GHVNFZFCNZKVNT-UHFFFAOYSA-N	CCCCCCCCCC(O)=O	caprate (10:0)	caprate (10:0)				334-48-5	2863	HMDB0000511	C01571	2969	Neg
891	209	1121	125718	Lipid	Long Chain Saturated Fatty Acid	1535	NAMED	KEMQGTRYUADPNZ-UHFFFAOYSA-N	O=C(O)CCCCCCCCCCCCCCCC	margarate (17:0)	margarate (17:0)				506-12-7	10033	HMDB0002259		10465	Neg
892	209	1356	125722	Lipid	Long Chain Saturated Fatty Acid	1539	NAMED	ISYWECDDZWTKFF-UHFFFAOYSA-N	CCCCCCCCCCCCCCCCCCC(O)=O	nonadecanoate (19:0)	nonadecanoate (19:0)				646-30-0	12071	HMDB0000772	C16535	12591	Neg
893	209	1118	125716	Lipid	Long Chain Saturated Fatty Acid	1540	NAMED	VKOBVWXKNCXXDE-UHFFFAOYSA-N	CCCCCCCCCCCCCCCCCCCC(O)=O	arachidate (20:0)	arachidate (20:0)				506-30-9	10035	HMDB0002212	C06425	10467	Neg
913	305	15586	146486	Carbohydrate	Glycogen Metabolism	1318	NAMED	GUBGYTABKSRVRQ-ASMJPISFSA-N	O[C@@H]1[C@H]([C@H](O[C@@H]([C@H]1O)CO)O[C@H]2[C@@H]([C@H]([C@H](O[C@@H]2CO)O)O)O)O	maltose	maltose				6363-53-7	388469	HMDB0000163	C00208	10991489	Polar
914	305	1471	147709	Carbohydrate	Pentose Metabolism	1279	NAMED	PYMYPHUHKUWMLA-LMVFSUKVSA-N	O=C[C@@H]([C@@H]([C@@H](CO)O)O)O	ribose	ribose				50-69-1	4470639	HMDB0000283	C00121	5779	Polar
917	400	512	155306	Amino Acid	Alanine and Aspartate Metabolism	40	NAMED	DCXYFEDJOCDNAF-REOHCLBHSA-N	NC(C[C@H](N)C(O)=O)=O	asparagine	asparagine				70-47-3	6031	HMDB0000168	C00152	6267	Pos Early
923	305	601	145712	Nucleotide	Pyrimidine Metabolism, Orotate containing	4241	NAMED	UFIVEPVSAGBUSI-UHFFFAOYSA-N	O=C(C(NC1=O)CC(N1)=O)O	dihydroorotate	dihydroorotate				155-54-4	628	HMDB03349	C00337	648	Polar
925	209	1644	125738	Lipid	Medium Chain Fatty Acid	1513	NAMED	MNWFXJYAOYHMED-UHFFFAOYSA-N	CCCCCCC(O)=O	heptanoate (7:0)	heptanoate (7:0)				111-14-8	7803	HMDB0000666	C17714	8094	Neg
926	209	32489	125850	Lipid	Medium Chain Fatty Acid	1512	NAMED	FUZZWVXGSFPDMH-UHFFFAOYSA-N	CCCCCC(O)=O	caproate (6:0)	caproate (6:0)				142-62-1	8552	HMDB0000535	C01585	8892	Neg
932	209	32492	125852	Lipid	Medium Chain Fatty Acid	1514	NAMED	WWZKQHOCKIZLMA-UHFFFAOYSA-N	CCCCCCCC(O)=O	caprylate (8:0)	caprylate (8:0)				124-07-2	370	HMDB0000482	C06423	379	Neg
935	305	1519	147116	Carbohydrate	Disaccharides and Oligosaccharides	1344	NAMED	CZMRCDWAGMRECN-UGDNZRGBSA-N	OC[C@]1(O[C@@H]2[C@@H]([C@H]([C@@H]([C@H](O2)CO)O)O)O)[C@H]([C@@H]([C@@H](CO)O1)O)O	sucrose	sucrose				57-50-1	5768	HMDB0000258	C00089	5988	Polar
980	209	1361	125726	Lipid	Long Chain Saturated Fatty Acid	1532	NAMED	WQEPLUUGTLDZJY-UHFFFAOYSA-N	O=C(O)CCCCCCCCCCCCCC	pentadecanoate (15:0)	pentadecanoate (15:0)				10002-84-2,1002-84-2	13249	HMDB0000826	C16537	13849	Neg
1001	400	32306	155905	Amino Acid	Urea cycle; Arginine and Proline Metabolism	521	NAMED	PMMYEEVYMWASQN-DMTCNVIQSA-N	O[C@@H]1C[C@@H](C(O)=O)NC1	trans-4-hydroxyproline	hydroxyproline				51-35-4	5605	HMDB0000725	C01157	5810	Pos Early
1002	305	1107	146424	Nucleotide	Purine Metabolism, (Hypo)Xanthine/Inosine containing	4168	NAMED	POJWUDADGALRAB-UHFFFAOYSA-N	O=C(N1)C(NC(N)=O)NC1=O	allantoin	allantoin				97-59-6	199	HMDB0000462	C02348,C01551,C02350	439714,204,439713	Polar
1021	209	1494	123209	Amino Acid	Glutathione Metabolism	588	NAMED	ODHCTXKNWHHXJC-VKHMYHEASA-N	O=C1CC[C@@H]([C@@](O)=O)N1	5-oxoproline	5-oxoproline				98-79-3	7127	HMDB0000267	C02237,C01879	439685,7405	Neg
1022	400	1512	155387	Amino Acid	Tryptophan Metabolism	288	NAMED	SIOXPEMLGUPBBT-UHFFFAOYSA-N	O=C(O)C1=NC=CC=C1	picolinate	picolinate				98-98-6	993	HMDB0002243	C10164	1018	Pos Early
1023	400	1516	155390	Amino Acid	Glycine, Serine and Threonine Metabolism	5	NAMED	FSYKKLYZXJSNPZ-UHFFFAOYSA-N	CNCC(O)=O	sarcosine	sarcosine				107-97-1	1057	HMDB0000271	C00213	1088	Pos Early
1024	400	1508	155385	Cofactors and Vitamins	Pantothenate and CoA Metabolism	4372	NAMED	GHOKWGTUZJEAQD-ZETCQYMHSA-N	O=C(NCCC(O)=O)[C@H](O)C(C)(C)CO	pantothenate	pantothenate (Vitamin B5)				137-08-6	6361	HMDB0000210	C00864	6613	Pos Early
1025	400	1444	155369	Amino Acid	Lysine Metabolism	134	NAMED	HXEACLLIILLPRG-UHFFFAOYSA-N	OC(C1NCCCC1)=O	pipecolate	pipecolate				4043-87-2		HMDB0000070			Pos Early
1026	400	1600	155428	Lipid	Phospholipid Metabolism	2261	NAMED	SUHOOTKUPISOBE-UHFFFAOYSA-N	NCCOP(O)(O)=O	phosphoethanolamine	phosphoethanolamine (PE)				1071-23-4	990	HMDB0000224	C00346	1015	Pos Early
1052	305	1572	146444	Carbohydrate	Glycolysis, Gluconeogenesis, and Pyruvate Metabolism	1261	NAMED	RBNPOMFGQQGHHO-UHFFFAOYSA-N	O=C(O)C(O)CO	glycerate	glycerate				600-19-1	732	HMDB0000139,HMDB0006372	C00258	439194,752	Polar
1053	400	3155	155489	Nucleotide	Pyrimidine Metabolism, Uracil containing	4273	NAMED	JSJWCHRYRHKBBW-UHFFFAOYSA-N	OC(CCNC(N)=O)=O	3-ureidopropionate	3-ureidopropionate				462-88-4	109	HMDB0000026	C02642	111	Pos Early
1082	209	1587	126818	Amino Acid	Leucine, Isoleucine and Valine Metabolism	342	NAMED	WXNXCEHXYPACJF-ZETCQYMHSA-N	O=C(O)[C@H](CC(C)C)NC(C)=O	N-acetylleucine	N-acetylleucine				1188-21-2	64075	HMDB0011756	C02710	70912	Neg
1083	209	1589	124587	Amino Acid	Methionine, Cysteine, SAM and Taurine Metabolism	442	NAMED	XUYPXLNMDZIRQH-LURJTMIESA-N	O=C(O)[C@H](CCSC)NC(C)=O	N-acetylmethionine	N-acetylmethionine				65-82-7	395338	HMDB0011745	C02712	448580	Neg
1084	209	1591	124807	Amino Acid	Leucine, Isoleucine and Valine Metabolism	423	NAMED	IHYJTAOFMMMOPX-LURJTMIESA-N	O=C(O)[C@@H](NC(C)=O)C(C)C	N-acetylvaline	N-acetylvaline				96-81-1	60154	HMDB0011757		66789	Neg
1087	209	1552	125983	Lipid	Long Chain Monounsaturated Fatty Acid	1570	NAMED	DPUOLQHDNGRHBS-KTKRTIGZSA-N	OC(CCCCCCCCCCC\C=C/CCCCCCCC)=O	erucate (22:1n9)	erucate (22:1n9)				112-86-7	7924	HMDB0002068	C08316	8216,5281116	Neg
1090	402	43807	159596	Cofactors and Vitamins	Hemoglobin and Porphyrin Metabolism	4444	NAMED	BPYKTIZUTYGOLE-KDUUSRDASA-N	CC(C(N\1)=O)=C(C=C)C1=C/C2=C(C)C(CCC(O)=O)=C(CC3=C(CCC(O)=O)C(C)=C(/C=C4NC(C(C=C)=C/4C)=O)N3)N2	bilirubin (Z,Z)	bilirubin				635-65-4	4444055	HMDB0000054	C00486	5280352	Pos Late
1094	209	2761	161549	Amino Acid	Tyrosine Metabolism	251	NAMED	XUIIKFGFIJCVMT-LBPRGKRZSA-N	OC1=C(I)C=C(OC2=C(I)C=C(C[C@H](N)C(O)=O)C=C2I)C=C1I	thyroxine	thyroxine				51-48-9	5614	HMDB0000248	C01829	5819	Neg
1099	209	1573	124583	Nucleotide	Purine Metabolism, Guanine containing	4217	NAMED	NYHBQMYGNKIUIF-UUOKFMHZSA-N	O=C1C(N=CN2[C@@]3([H])[C@@](O)([H])[C@@](O)([H])[C@](CO)([H])O3)=C2N=C(N)N1	guanosine	guanosine				118-00-3	6544	HMDB0000133	C00387	6802	Neg
1102	209	2734	123231	Peptide	Gamma-glutamyl Amino Acid	663	NAMED	VVLXCWVSSLFQDS-QWRGUYRKSA-N	OC(C=C1)=CC=C1C[C@@H](C(O)=O)NC(CC[C@@H](C(O)=O)N)=O	gamma-glutamyltyrosine	gamma-glutamyltyrosine				7432-23-7	85142	HMDB0011741		94340	Neg
1104	400	1584	155418	Xenobiotics	Food Component/Plant	5001	NAMED	KTHADMDGDNYQRX-UHFFFAOYSA-N	O=C(OC)CC1=CNC2=C1C=CC=C2	methyl indole-3-acetate	methyl indole-3-acetate				1912-33-0	67279	HMDB0029738		74706	Pos Early
1105	402	1561	164189	Cofactors and Vitamins	Tocopherol Metabolism	4396	NAMED	GVJHHUAWPYXKBD-IEOSBIPESA-N	CC1=C2C(O[C@@](CCC[C@H](C)CCC[C@H](C)CCC[C@H](C)C)(C)CC2)=C(C)C(C)=C1O	alpha-tocopherol	alpha-tocopherol				10191-41-0,59-02-9	14265	HMDB0001893	C02477	86472	Pos Late
1110	305	1585	147717	Amino Acid	Alanine and Aspartate Metabolism	31	NAMED	KTHDTJVBEPMMGL-VKHMYHEASA-N	O=C(O)[C@@H](NC(C)=O)C	N-acetylalanine	N-acetylalanine				97-69-8	79449	HMDB0000766	C02847	88064	Polar
1113	400	1558	155399	Amino Acid	Polyamine Metabolism	569	NAMED	UZTFMUBKZQVKLK-UHFFFAOYSA-N	CC(NCCCC(O)=O)=O	4-acetamidobutanoate	4-acetamidobutanoate				3025-96-5	17180	HMDB0003681	C02946	18189	Pos Early
1114	400	1566	155405	Nucleotide	Pyrimidine Metabolism, Thymine containing	4318	NAMED	QCHPKSFMDHPSNR-UHFFFAOYSA-N	O=C(O)C(C)CN	3-aminoisobutyrate	3-aminoisobutyrate				214139-20-5,10569-72-9	58481	HMDB0002166	C05145	64956	Pos Early
1123	209	1563	125732	Lipid	Primary Bile Acid Metabolism	3489	NAMED	RUDATBOHQWOJDD-LXEZOOAESA-N	C[C@]12CC[C@]3([H])[C@@]4(C)CC[C@@H](O)C[C@@]4([H])C[C@@H](O)[C@@]3([H])[C@]1([H])CC[C@@]2(C(CCC(O)=O)C)[H]	chenodeoxycholate	chenodeoxycholate				474-25-9,474-24-9		HMDB0000518	C02528	10133	Neg
1124	209	1564	124575	Energy	TCA Cycle	1458	NAMED	KRKNYBCHXYNGOX-UHFFFAOYSA-N	OC(CC(CC(O)=O)(O)C(O)=O)=O	citrate	citrate				77-92-9	305	HMDB0000094	C00158	311	Neg
1125	209	1559	124573	Nucleotide	Pyrimidine Metabolism, Uracil containing	4266	NAMED	OIVLITBTBDPEFK-UHFFFAOYSA-N	O=C(CCN1)NC1=O	5,6-dihydrouracil	5,6-dihydrouracil				504-07-4	629	HMDB0000076	C00429	649	Neg
1128	400	42374	156916	Amino Acid	Glutathione Metabolism	589	NAMED	QWCKQJZIFLGMSD-GSVOUGTGSA-N	N[C@H](CC)C(O)=O	2-aminobutyrate	2-aminobutyrate				1492-24-6	388757	HMDB0000452	C02356	80283	Pos Early
1134	209	1604	124593	Nucleotide	Purine Metabolism, (Hypo)Xanthine/Inosine containing	4166	NAMED	LEHOTFFKMJEONL-UHFFFAOYSA-N	O=C1NC(NC(NC2=O)=O)=C2N1	urate	urate				120K5305,69-93-2		HMDB0000289	C00366	1175	Neg
1135	209	1605	125991	Lipid	Secondary Bile Acid Metabolism	3538	NAMED	RUDATBOHQWOJDD-UZVSRGJWSA-N	O[C@@H]1[C@@]2([H])[C@]3([H])CC[C@@]([C@@H](CCC(O)=O)C)([H])[C@@]3(C)CC[C@]2([H])[C@@]4(C)CC[C@@H](O)C[C@@]4([H])C1	ursodeoxycholate	ursodeoxycholate				128-13-2	29131	HMDB0000946	C07880	31401	Neg
1136	209	33443	126081	Lipid	Short Chain Fatty Acid	1507	NAMED	NQPDZGIKBAWPEJ-UHFFFAOYSA-N	OC(CCCC)=O	valerate (5:0)	valerate (5:0)				109-52-4	7701	HMDB0000892	C00803	7991	Neg
1137	402	38102	158973	Lipid	Endocannabinoid	2182	NAMED	BOWVQLFMWHZBEF-KTKRTIGZSA-N	O=C(NCCO)CCCCCCC/C=C\CCCCCCCC	oleoyl ethanolamide	oleoyl ethanolamide				111-58-0,11-58-0	4446574	HMDB0002088		5283454	Pos Late
1140	400	2730	155470	Peptide	Gamma-glutamyl Amino Acid	652	NAMED	JBFYFLXEJFQWMU-WDSKDSINSA-N	O=C(N)CC[C@@H](C(O)=O)NC(CC[C@@H](C(O)=O)N)=O	gamma-glutamylglutamine	gamma-glutamylglutamine				10148-81-9	133013	HMDB0011738	C05283	150914	Pos Early
1141	209	1669	124595	Amino Acid	Tyrosine Metabolism	181	NAMED	KKADPXVIOXHVKN-UHFFFAOYSA-N	OC1=CC=C(CC(C(O)=O)=O)C=C1	4-hydroxyphenylpyruvate	4-hydroxyphenylpyruvate				156-39-8	954	HMDB0000707	C01179	979	Neg
1143	209	40605	223227	Lipid	Short Chain Fatty Acid	1506	NAMED	FERIUCNNQQJTOY-UHFFFAOYSA-N	OC(CCC)=O	butyrate/isobutyrate (4:0)	butyrate/isobutyrate (4:0)				109-92-6	259	HMDB0000039	C00246	264	Neg
1161	400	1598	155427	Amino Acid	Leucine, Isoleucine and Valine Metabolism	408	NAMED	WRUSVQOKJIDBLP-HWKANZROSA-N	O=C(O)CNC(/C(C)=C/C)=O	tigloylglycine	tigloylglycine				35842-45-6	4945715	HMDB0000959		6441567	Pos Early
1162	400	32377	155919	Carbohydrate	Aminosugar Metabolism	1437	NAMED	SQVRNKJHWKZAKO-UHFFFAOYSA-N	OC1(C(O)=O)CC(O)C(NC(C)=O)C(C(O)C(O)CO)O1	N-acetylneuraminate	N-acetylneuraminate				131-48-6	10292217	HMDB0000230	C00270	439197	Pos Early
1215	400	48149	157725	Carbohydrate	Aminosugar Metabolism	1449	NAMED	YTTRPBWEMMPYSW-VFFCQLMOSA-N	O[C@H]1[C@H](O)[C@@H](CO)O[C@@H](NC(CC(N)C(O)=O)=O)[C@@H]1NC(C)=O	N-acetylglucosaminylasparagine	N-acetylglucosaminylasparagine				2776-93-4	21403014	HMDB0000489	C04540	123826	Pos Early
1221	400	27718	155838	Amino Acid	Creatine Metabolism	537	NAMED	CVSVTCORWBXHQV-UHFFFAOYSA-N	CN(C(N)=N)CC(O)=O	creatine	creatine				57-00-1	566	HMDB0000064	C00300	586	Pos Early
1227	209	15664	127539	Carbohydrate	Glycolysis, Gluconeogenesis, and Pyruvate Metabolism	1249	NAMED	XOHUEYCVLUUEJJ-UWTATZPHSA-N	O=C(O)[C@H](OP(O)(O)=O)COP(O)(O)=O	2,3-diphosphoglycerate	2,3-diphosphoglycerate				102783-53-9	161681	HMDB0001294	C01159	186004	Neg
1231	209	17805	126039	Lipid	Long Chain Polyunsaturated Fatty Acid (n3 and n6)	1593	NAMED	XSXIVVZCUAHUJO-HZJYTTRNSA-N	O=C(O)CCCCCCCCC/C=C\C/C=C\CCCCC	dihomo-linoleate (20:2n6)	dihomolinoleate (20:2n6)				2091-39-6	4944228	HMDB0005060	C16525	6439848	Neg
1235	400	18245	155638	Peptide	Gamma-glutamyl Amino Acid	654	NAMED	PXVCMZCJAUJLJP-YUMQZZPRSA-N	O=C(O)[C@@H](N)CCC(N[C@@H](CC1=CNC=N1)C(O)=O)=O	gamma-glutamylhistidine	gamma-glutamylhistidine				37460-15-4	5380197	HMDB0029151		7017195	Pos Early
1239	209	17945	126830	Lipid	Fatty Acid, Monohydroxy	1994	NAMED	KIHBGTRZFAVZRV-QGZVFWFLSA-N	OC([C@H](O)CCCCCCCCCCCCCCCC)=O	2-hydroxystearate	2-hydroxystearate				629-22-1	62625	HMDB0062549	C03042,C03045	439887,439885,69417	Neg
1242	400	15650	155564	Nucleotide	Purine Metabolism, Adenine containing	4188	NAMED	GFYLSDSUCHVORB-IOSLPCCCSA-N	N=C1C2=C(N([C@@]3([H])[C@@](O)([H])[C@@](O)([H])[C@](CO)([H])O3)C=N2)N=CN1C	N1-methyladenosine	1-methyladenosine				15763-06-1	4573813	HMDB0003331	C02494	27476	Pos Early
1254	209	15122	126021	Lipid	Glycerolipid Metabolism	2868	NAMED	PEDCQBHIVMGVHV-UHFFFAOYSA-N	OC(CO)CO	glycerol	glycerol				56-81-5	733	HMDB0000131	C00116	753	Neg
1256	400	15506	155556	Lipid	Phospholipid Metabolism	2255	NAMED	CRBHXDCYXIISFC-UHFFFAOYSA-N	[O-]CC[N+](C)(C)C	choline	choline				67-48-1	149278	HMDB0000097	C00114	305	Pos Early
1258	400	4970	155491	Amino Acid	Tryptophan Metabolism	281	NAMED	RWZYAGGXGHYGMB-UHFFFAOYSA-N	OC(C1=CC=CC=C1N)=O	anthranilate	anthranilate				118-92-3	222	HMDB0001123	C00108	227	Pos Early
1259	209	12115	152424	Xenobiotics	Food Component/Plant	4889	NAMED	WBYWAXJHAXSJNI-VOTSOKGWSA-N	OC(/C=C/C1=CC=CC=C1)=O	cinnamate	cinnamate				140-10-3	392447	HMDB0000930	C00423	444539	Neg
1261	209	57393	210941	Lipid	Eicosanoid	2171	NAMED	KUKJHGXXZWHSBG-WBGSEQOASA-N	O[C@@H](CCCCC)/C=C/C=C/C/C=C\CCCC(O)=O	12-HHTrE	12-HHTrE				54397-84-1	4446265	HMDB0012535	C20388	5283141	Neg
1268	400	18369	155662	Peptide	Gamma-glutamyl Amino Acid	656	NAMED	MYFMARDICOWMQP-YUMQZZPRSA-N	CC(C)C[C@@H](C(O)=O)NC(CC[C@@H](C(O)=O)N)=O	gamma-glutamylleucine	gamma-glutamylleucine				2566-39-4	133115	HMDB0011171		151023	Pos Early
1342	400	12017	155509	Amino Acid	Tyrosine Metabolism	210	NAMED	PFDUUKDQEHURQC-ZETCQYMHSA-N	COC1=C(O)C=CC(C[C@@H](C(O)=O)N)=C1	3-methoxytyrosine	3-methoxytyrosine				300-48-1	8948	HMDB0001434		9307	Pos Early
1442	209	12129	126017	Amino Acid	Leucine, Isoleucine and Valine Metabolism	369	NAMED	AXFYFNCPONWUHW-UHFFFAOYSA-N	CC(C)(O)CC(O)=O	beta-hydroxyisovalerate	beta-hydroxyisovalerate				625-08-1	62571	HMDB0000754		69362	Neg
1489	209	38165	127721	Lipid	Endocannabinoid	2185	NAMED	HXYVTAGFYLMHSO-UHFFFAOYSA-N	CCCCCCCCCCCCCCCC(NCCO)=O	palmitoyl ethanolamide	palmitoyl ethanolamide				544-31-0	4509	HMDB0002100	C16512	4671	Neg
1492	402	32455	158504	Lipid	Fatty Acid, Amide	1761	NAMED	SFIHQZFZMWZOJV-HZJYTTRNSA-N	CCCCC\C=C/C\C=C/CCCCCCCC(N)=O	linoleamide (18:2n6)	linoleamide (18:2n6)				3999-01-7	4940587	HMDB0062656		6435901	Pos Late
1504	402	32458	158506	Lipid	Fatty Acid, Amide	1767	NAMED	FATBGEAMYMYZAF-KTKRTIGZSA-N	NC(CCCCCCC\C=C/CCCCCCCC)=O	oleamide	oleamide				301-02-0	4446508	HMDB0002117	C19670	5283387	Pos Late
1548	209	12358	124841	Cofactors and Vitamins	Tetrahydrobiopterin Metabolism	4426	NAMED	LHQIJBMDNUYRAM-AWFVSMACSA-N	O=C1C2=NC([C@H](O)[C@H](O)C)=CNC2=NC(N)=N1	biopterin	biopterin				22150-76-1	392795	HMDB0000468	C06313	445040	Neg
1629	209	18494	124667	Lipid	Primary Bile Acid Metabolism	3495	NAMED	BHTRKEVKTKCXOH-BJLOMENOSA-N	C[C@@]12[C@@]([H])(CC[C@@]2([C@@H](CCC(NCCS(O)(=O)=O)=O)C)[H])[C@@]([C@@H](C[C@]3([H])C[C@H](O)CC4)O)([H])[C@]([C@]34C)([H])CC1	taurochenodeoxycholate	taurochenodeoxycholate				6009-98-9	343282	HMDB0000951	C05465	387316	Neg
1648	209	18497	125762	Lipid	Primary Bile Acid Metabolism	3488	NAMED	WBWWGRHZICKQGZ-HGVCTONRSA-N	C[C@@]12[C@@]([H])(CC[C@]2([H])[C@@H](CCC(NCCS(O)(=O)=O)=O)C)[C@@]([C@H](O)C[C@@]3([H])[C@@]4(CC[C@@H](O)C3)C)([H])[C@@]4([H])C[C@@H]1O	taurocholate	taurocholate				145-42-6		HMDB0000036	C05122	6675,46783527	Neg
1668	209	12261	124839	Lipid	Secondary Bile Acid Metabolism	3523	NAMED	AWDRATDZQPNJFN-RZGBOAIJSA-N	C[C@@]12[C@@]([H])(CC[C@]2([H])[C@@H](CCC(NCCS(O)(=O)=O)=O)C)[C@@](CC[C@@]3([H])[C@@]4(CC[C@@H](O)C3)C)([H])[C@@]4([H])C[C@@H]1O	taurodeoxycholate	taurodeoxycholate				207737-97-1	2015539	HMDB0000896	C05463	2733768	Neg
1869	209	18281	124655	Xenobiotics	Benzoate Metabolism	4502	NAMED	ONJSZLXSECQROL-UHFFFAOYSA-N	O=C(C1=CC=CC=C1O)NCC(O)=O	2-hydroxyhippurate (salicylurate)	2-hydroxyhippurate (salicylurate)				487-54-7	9835	HMDB0000840	C07588	10253	Neg
2029	209	18362	124661	Lipid	Fatty Acid, Dicarboxylate	1702	NAMED	BDJRBEYXGGNYIS-UHFFFAOYSA-N	O=C(O)CCCCCCCC(O)=O	azelate (C9-DC)	azelate (C9-DC)				123-99-9	2179	HMDB0000784	C08261	2266	Neg
2050	209	18467	126840	Lipid	Long Chain Polyunsaturated Fatty Acid (n3 and n6)	1583	NAMED	JAZBEHYOTPTENJ-JLNKQSITSA-N	O=C(O)CCC\C=C/C/C=C\C/C=C\C/C=C\C/C=C\CC	eicosapentaenoate (EPA; 20:5n3)	eicosapentaenoate (EPA; 20:5n3)				10-2005-9,10417-94-4	393682	HMDB0001999	C06428	446284	Neg
2051	305	15745	146490	Amino Acid	Leucine, Isoleucine and Valine Metabolism	416	NAMED	WXUAQHNMJWJLTG-UHFFFAOYSA-N	CC(C(O)=O)CC(O)=O	methylsuccinate	methylsuccinate				498-21-5	9922	HMDB0001844		10349	Polar
2053	305	15729	147741	Energy	TCA Cycle	1475	NAMED	KQTIIICEAUMSDG-UHFFFAOYSA-N	OC(CC(C(O)=O)CC(O)=O)=O	tricarballylate	tricarballylate				99-14-9	14220	HMDB0031193	C19806	14925	Polar
2054	305	15765	147158	Amino Acid	Leucine, Isoleucine and Valine Metabolism	413	NAMED	UKFXDFUAPNAMPJ-UHFFFAOYSA-N	CCC(C(O)=O)C(O)=O	ethylmalonate	ethylmalonate				601-75-2	11263	HMDB0000622		11756	Polar
100000007	400	15500	155554	Lipid	Carnitine Metabolism	1955	NAMED	PHIQHXFUZVPYII-ZCFIWIBFSA-N	[O-]C(C[C@@H](O)C[N+](C)(C)C)=O	carnitine	carnitine				461-05-2	10455	HMDB0000062	C00487,C00308	288	Pos Early
100000008	209	15778	124867	Xenobiotics	Benzoate Metabolism	4513	NAMED	WPYMKLBDIGXBTP-UHFFFAOYSA-N	OC(C1=CC=CC=C1)=O	benzoate	benzoate				65-85-0	238	HMDB0001870	C00180	243	Neg
100000010	209	15749	126035	Xenobiotics	Benzoate Metabolism	4611	NAMED	XMIIGOLPHOKFCH-UHFFFAOYSA-N	OC(CCC1=CC=CC=C1)=O	3-phenylpropionate (hydrocinnamate)	3-phenylpropionate (hydrocinnamate)				501-52-0	10181339	HMDB0000764	C05629	107	Neg
100000011	209	57745	213340	Amino Acid	Phenylalanine Metabolism	161	NAMED	WLJVXDMOQOGPHL-UHFFFAOYSA-N	O=C(O)CC1=CC=CC=C1	phenylacetate	phenylacetate				103-82-2	10181341	HMDB0000209	C07086	999	Neg
100000014	209	15753	124647	Xenobiotics	Benzoate Metabolism	4498	NAMED	QIAFMBKCNZACKA-UHFFFAOYSA-N	O=C(C1=CC=CC=C1)NCC(O)=O	hippurate	hippurate				495-69-2	451	HMDB0000714	C01586	464	Neg
100000015	209	15679	123267	Amino Acid	Tryptophan Metabolism	284	NAMED	FBZONXHGGPHHIY-UHFFFAOYSA-N	OC1=C2C(C(O)=CC(C(O)=O)=N2)=CC=C1	xanthurenate	xanthurenate				59-007	5497	HMDB0000881	C02470	5699	Neg
100000016	305	15730	145770	Lipid	Fatty Acid, Dicarboxylate	1699	NAMED	TYFQFVWCELRYAO-UHFFFAOYSA-N	OC(CCCCCCC(O)=O)=O	suberate (C8-DC)	suberate (C8-DC)				505-48-6	10025	HMDB0000893	C08278	10457	Polar
100000036	209	15676	123263	Amino Acid	Leucine, Isoleucine and Valine Metabolism	400	NAMED	JVQYSWDUAOAHFM-UHFFFAOYSA-N	CCC(C)C(C(O)=O)=O	3-methyl-2-oxovalerate	3-methyl-2-oxovalerate				51829-07-3,1460-34-0	46	HMDB0000491	C03465,C06008,C00671	439286,440877	Neg
100000039	400	18374	155665	Amino Acid	Methionine, Cysteine, SAM and Taurine Metabolism	447	NAMED	QEFRNWWLZKMPFJ-YGVKFDHGSA-N	O=C(O)[C@@H](N)CCS(C)=O	methionine sulfoxide	methionine sulfoxide				3226-65-1	139840	HMDB0002005	C02989	158980	Pos Early
100000042	209	15677	123265	Amino Acid	Histidine Metabolism	75	NAMED	JDHILDINMRGULE-LURJTMIESA-N	N[C@H](C(O)=O)CC1=CN=CN1C	3-methylhistidine	3-methylhistidine				368-16-1	58494	HMDB0000479	C01152	64969	Neg
100000044	400	15747	155593	Amino Acid	Histidine Metabolism	90	NAMED	MYYIAHXIVFADCU-QMMMGPOBSA-N	CN1C=NC=C1C[C@@H]([C@@](O)=O)NC(CCN)=O	anserine	anserine				10030-52-1	100482	HMDB0000194	C01262	112072	Pos Early
100000054	400	15685	155573	Amino Acid	Lysine Metabolism	122	NAMED	YSMODUONRAFBET-AKGZTFGVSA-N	N[C@@H](CCC(O)CN)C(O)=O	5-hydroxylysine	5-hydroxylysine				13204-98-3	1002	HMDB0000450	C16741	3032849	Pos Early
100000092	305	15306	145760	Carbohydrate	Fructose, Mannose and Galactose Metabolism	1387	NAMED	VBUYCZFBVCCYFD-NUNKFHFFSA-N	OC[C@H](O)[C@@H](O)[C@H](O)C(C(O)=O)=O	2-ketogulonate	2-ketogulonate				342385-52-8	92502	HMDB0011732	C15673	102424	Polar
100000096	400	15681	155572	Amino Acid	Guanidino and Acetamido Metabolism	572	NAMED	TUHVEAJXIMEOSA-UHFFFAOYSA-N	N=C(N)NCCCC(O)=O	4-guanidinobutanoate	4-guanidinobutanoate				463-003,463-00-3	486	HMDB0003464	C01035	500	Pos Early
100000101	305	15704	147156	Lipid	Fatty Acid, Dicarboxylate	1696	NAMED	WLJVNTCWHIRURA-UHFFFAOYSA-N	OC(CCCCCC(O)=O)=O	pimelate (C7-DC)	pimelate (C7-DC)				111-16-0	376	HMDB0000857	C02656	385	Polar
100000110	400	15308	155543	Amino Acid	Lysine Metabolism	137	NAMED	VHRGRCVQAFMJIZ-UHFFFAOYSA-N	NCCCCCN	cadaverine	cadaverine				462-94-2,1476-39-7	13866593	HMDB0002322	C01672	273	Pos Early
100000112	305	33951	147990	Amino Acid	Creatine Metabolism	539	NAMED	DRBBFCLWYRJSJZ-UHFFFAOYSA-N	N=C(N(C)CC(O)=O)NP(O)(O)=O	creatine phosphate	creatine phosphate				922-32-7,67-07-2	567	HMDB0001511	C02305	9548602,587	Polar
100000125	400	15949	155608	Nucleotide	Pyrimidine Metabolism, Cytidine containing	4297	NAMED	CKTSBUTUHBMZGZ-SHYZEUOFSA-N	[H][C@]1([H])[C@@](O)([H])[C@](CO)([H])O[C@]1(N2C(N=C(N)C=C2)=O)[H]	2'-deoxycytidine	2'-deoxycytidine				951-77-9	13117	HMDB0000014	C00881	13711	Pos Early
100000251	209	15797	127541	Cofactors and Vitamins	Riboflavin Metabolism	4369	NAMED	FVTCRASFADXXNN-UHFFFAOYSA-N	CC1=C(C)C=C(N(CC(O)C(C(COP(O)(O)=O)O)O)C(C2=N3)=NC(NC2=O)=O)C3=C1	flavin mononucleotide (FMN)	FMN				130-40-5	690	HMDB0001520	C00061	643976	Neg
100000257	305	15443	146478	Carbohydrate	Aminosugar Metabolism	1425	NAMED	AEMOLEFTQBMNLQ-QIUUJYRFSA-N	O[C@@H]1O[C@H]([C@](O)=O)[C@@H](O)[C@H](O)[C@H]1O	glucuronate	glucuronate				207300-70-7	58552	HMDB0000127	C16245	441478,23677976,94715,65041,444791	Polar
100000258	400	43847	157058	Lipid	Glycerolipid Metabolism	2869	NAMED	AWUCVROLDVIAJX-UHFFFAOYSA-N	O=P(O)(OCC(CO)O)O	glycerol 3-phosphate	glycerol 3-phosphate				29849-82-9	734	HMDB0000126	C0093	754	Pos Early
100000263	400	15716	155583	Amino Acid	Histidine Metabolism	86	NAMED	ACZFBYCNAVEFLC-UHFFFAOYSA-N	OC(C(O)=O)CC1=CN=CN1	imidazole lactate	imidazole lactate				14403-45-3	389128	HMDB0002320	C05568	793	Pos Early
100000265	400	15140	155539	Amino Acid	Tryptophan Metabolism	273	NAMED	YGPSJZOEDVAXAB-QMMMGPOBSA-N	N[C@H](C(O)=O)CC(C1=CC=CC=C1N)=O	kynurenine	kynurenine				2922-83-0	141580	HMDB0000684	C00328	161166	Pos Early
100000269	400	15990	155613	Lipid	Phospholipid Metabolism	2259	NAMED	SUHOQUVVVLNYQR-MRVPVSSYSA-N	O=P(OCC[N+](C)(C)C)([O-])OC[C@H](O)CO	glycerophosphorylcholine (GPC)	glycerophosphorylcholine (GPC)				28319-77-9	571409	HMDB0000086	C00670	71920	Pos Early
100000272	305	15142	145758	Amino Acid	Glycine, Serine and Threonine Metabolism	19	NAMED	AYFVYJQAPQTCCC-HRFVKAFMSA-N	O=C(O)[C@@H](N)[C@H](C)O	allo-threonine	allo-threonine				28954-12-3	89699	HMDB0004041	C05519	99289	Polar
100000282	305	15720	164302	Amino Acid	Glutamate Metabolism	49	NAMED	RFMMMVDNIPUKGG-YFKPBYRVSA-N	O=C(O)CC[C@@H](C(O)=O)NC(C)=O	N-acetylglutamate	N-acetylglutamate				5817-08-3	1266066	HMDB0001138	C00624	70914	Polar
100000299	209	15136	124851	Nucleotide	Purine Metabolism, (Hypo)Xanthine/Inosine containing	4158	NAMED	UBORTCNDUKBEOP-UUOKFMHZSA-N	OC1=C(N=CN2[C@@]3([H])[C@@](O)([H])[C@@](O)([H])[C@](CO)([H])O3)C2=NC(O)=N1	xanthosine	xanthosine				146-80-5	58484	HMDB0000299	C01762	64959	Neg
100000406	305	15772	146492	Carbohydrate	Pentose Metabolism	1280	NAMED	HEBKCHPVOIAQTA-ZXFHETKHSA-N	OC[C@@H](O)[C@@H](O)[C@@H](O)CO	ribitol	ribitol				488-81-3	10254628	HMDB0002917,HMDB0001851,HMDB0000568,HMDB0000508	C00379,C01904,C00474,C00532	6912	Polar
100000409	305	15667	152132	Xenobiotics	Food Component/Plant	4817	NAMED	BITYXLXUCSKTJS-UHFFFAOYSA-N	OC(CC(O)=O)(C(C)C)C(O)=O	2-isopropylmalate	2-isopropylmalate				3237-44-3	76	HMDB0000402	C02504	77	Polar
100000442	305	18335	146498	Xenobiotics	Food Component/Plant	4942	NAMED	AAWZDTNXLSGCEK-WYWMIBKRSA-N	O[C@@]1([C@](O)(C[C@@](C(O)=O)(C[C@]1(O)[H])O)[H])[H]	quinate	quinate				77-95-2	10246715	HMDB0003072	C00296	6508	Polar
100000447	209	18280	123281	Amino Acid	Tyrosine Metabolism	225	NAMED	WXTMDXOMEHJXQO-UHFFFAOYSA-N	O=C(O)C1=CC(O)=CC=C1O	gentisate	gentisate				490-79-9	3350	HMDB0000152	C00628	3469	Neg
100000454	400	18319	155648	Amino Acid	Lysine Metabolism	139	NAMED	JJMDCOVWQOJGCB-UHFFFAOYSA-N	OC(CCCCN)=O	5-aminovalerate	5-aminovalerate				660-88-8	135	HMDB0003355	C00431	138	Pos Early
100000455	305	18373	147757	Energy	TCA Cycle	1474	NAMED	LVHBHZANLOWSRM-UHFFFAOYSA-N	C=C(C(O)=O)CC(O)=O	itaconate	itaconate				97-65-4	789	HMDB0002092	C00490	811	Polar
100000463	209	18349	124659	Amino Acid	Tryptophan Metabolism	304	NAMED	XGILAAMKEQUXLS-UHFFFAOYSA-N	OC(C(O)=O)CC1=CNC2=C1C=CC=C2	indolelactate	indolelactate				832-97-3	83867	HMDB0000671	C02043	92904	Neg
100000467	209	27672	123315	Amino Acid	Tryptophan Metabolism	328	NAMED	BXFFHSIDQOFMLE-UHFFFAOYSA-N	O=S(OC2=CNC1=CC=CC=C12)(O)=O	3-indoxyl sulfate	3-indoxyl sulfate				2642-37-7	9840	HMDB0000682		10258	Neg
100000487	400	18357	155655	Peptide	Dipeptide	846	NAMED	STKYPAFSDFAEPH-LURJTMIESA-N	CC(C)[C@@H](C(O)=O)NC(CN)=O	glycylvaline	glycylvaline				1963-21-9	2006926	HMDB0028854		2724807	Pos Early
100000491	400	33422	156014	Peptide	Gamma-glutamyl Amino Acid	660	NAMED	XHHOHZPNYFQJKL-QWRGUYRKSA-N	O=C(O)[C@H](CC1=CC=CC=C1)NC(CC[C@@H](C(O)=O)N)=O	gamma-glutamylphenylalanine	gamma-glutamylphenylalanine				7432-24-8	99868	HMDB0000594		111299	Pos Early
100000551	209	22116	124905	Amino Acid	Leucine, Isoleucine and Valine Metabolism	349	NAMED	BKAJNAXTPSGJCU-UHFFFAOYSA-N	CC(C)CC(C(O)=O)=O	4-methyl-2-oxopentanoate	4-methyl-2-oxopentanoate				816-66-0	69	HMDB0000695	C00233	70	Neg
100000580	209	20675	123293	Carbohydrate	Glycolysis, Gluconeogenesis, and Pyruvate Metabolism	1238	NAMED	MPCAJMNYNOGXPB-SLPGGIOYSA-N	O[C@@H]1[C@@H](CO)OC[C@H](O)[C@H]1O	1,5-anhydroglucitol (1,5-AG)	1,5-anhydroglucitol (1,5-AG)				154-58-5		HMDB0002712	C07326	64960	Neg
100000626	402	34445	158668	Lipid	Sphingosines	3190	NAMED	DUYSYHSSBDVJSM-KRWOKUGFSA-N	OP([O-])(OC[C@@]([H])([C@](O)(/C=C/CCCCCCCCCCCCC)[H])[NH3+])=O	sphingosine 1-phosphate	sphingosine 1-phosphate				26993-30-6	4446673	HMDB0000277	C06124	5283560	Pos Late
100000665	209	44675	126139	Lipid	Long Chain Polyunsaturated Fatty Acid (n3 and n6)	1586	NAMED	MBMBGCFOFBJSGT-KUBAVDMBSA-N	CC\C=C/C\C=C/C\C=C/C/C=C\C/C=C\C/C=C\CCC(O)=O	docosahexaenoate (DHA; 22:6n3)	docosahexaenoate (DHA; 22:6n3)				6217-54-5	393183	HMDB0002183	C06429	445580	Neg
100000706	209	22132	124683	Amino Acid	Leucine, Isoleucine and Valine Metabolism	353	NAMED	LVRFTAZAXQPQHI-UHFFFAOYSA-N	OC(C(CC(C)C)O)=O	alpha-hydroxyisocaproate	alpha-hydroxyisocaproate				10303-64-7	75520	HMDB0000665,HMDB00746,HMDB0000624	C03264	83697,92779,439960	Neg
100000707	305	20676	147767	Lipid	Fatty Acid, Dicarboxylate	1694	NAMED	VZCYOOQTPOCHFL-UHFFFAOYSA-N	O=C(C=CC(O)=O)O	maleate	maleate				110-16-7	392248	HMDB0000176	C01384	444266	Polar
100000708	209	44656	126996	Amino Acid	Leucine, Isoleucine and Valine Metabolism	357	NAMED	GWYFCOCPABKNJV-UHFFFAOYSA-N	CC(C)CC(O)=O	isovalerate (i5:0)	isovalerate (C5)				503-74-2	10001	HMDB0000718	C08262	10430	Neg
100000711	209	44620	126992	Xenobiotics	Benzoate Metabolism	4554	NAMED	HOFGLAYWQRGTKC-UHFFFAOYSA-N	O=S(OC1=CC=C(C(C)=O)C=C1)(O)=O	4-acetylphenol sulfate	4-acetylphenyl sulfate					3872009			4684006	Neg
100000715	400	48114	157704	Amino Acid	Guanidino and Acetamido Metabolism	571	NAMED	CHJJGSNFBQVOTG-UHFFFAOYSA-N	N=C(N)NC	1-methylguanidine	1-methylguanidine				22661-87-6	28576	HMDB0001522	C02294	10111	Pos Early
100000743	209	22036	126061	Lipid	Fatty Acid, Monohydroxy	1983	NAMED	JKRDADVRIYVCCY-UHFFFAOYSA-N	O=C(C(CCCCCC)O)O	2-hydroxyoctanoate	2-hydroxyoctanoate				617-73-2	84994	HMDB0002264		94180,6995013,5312860	Neg
100000763	400	22119	155786	Nucleotide	Pyrimidine Metabolism, Cytidine containing	4290	NAMED	ZAYHVCMSTBRABG-JXOAFFINSA-N	O[C@H]1[C@@H](O)[C@H](N2C(N=C(N)C(C)=C2)=O)O[C@@H]1CO	5-methylcytidine	5-methylcytidine				2140-61-6	83877	HMDB0000982		92918	Pos Early
100000772	400	48118	157706	Lipid	Mevalonate Metabolism	3207	NAMED	JYVXNLLUYHCIIH-UHFFFAOYSA-N	OC(CCO1)(C)CC1=O	mevalonolactone	mevalonolactone				674-26-0	9999	HMDB0006024		10428	Pos Early
100000773	209	22001	126860	Lipid	Fatty Acid, Monohydroxy	2003	NAMED	NDPLAKGOSZHTPH-UHFFFAOYSA-N	OC(CC(O)=O)CCCCC	3-hydroxyoctanoate	3-hydroxyoctanoate				88930-08-9	24791	HMDB0001954	C20793	26613	Neg
100000774	209	22130	124681	Amino Acid	Phenylalanine Metabolism	157	NAMED	VOXXWSYKYCBWHO-UHFFFAOYSA-N	OC(C(O)=O)CC1=CC=CC=C1	phenyllactate (PLA)	phenyllactate (PLA)				828-01-3	3715	HMDB0000779,HMDB0000563	C05607	3848	Neg
100000776	402	44681	159624	Lipid	Fatty Acid Metabolism (Acyl Carnitine, Long Chain Saturated)	1887	NAMED	XOMRRQXKHMYMOC-UHFFFAOYSA-N	[O-]C(CC(OC(CCCCCCCCCCCCCCC)=O)C[N+](C)(C)C)=O	palmitoylcarnitine (C16)	palmitoylcarnitine (C16)				6865-14-1	448	HMDB0000222	C02990	461	Pos Late
100000777	209	27531	126073	Lipid	Secondary Bile Acid Metabolism	3562	NAMED	DGABKXLVXPYZII-YKDYRQSKSA-N	[H][C@@]12C[C@H](O)CC[C@]1(C)[C@]3([H])[C@@]([C@@](CC[C@@H]4[C@@H](CCC(O)=O)C)([H])[C@@]4(C)CC3)([H])C[C@@H]2O	hyodeoxycholate	hyodeoxycholate				83-49-8	4446908	HMDB0000733	C15517	5283820	Neg
100000781	400	32328	155906	Lipid	Fatty Acid Metabolism (Acyl Carnitine, Medium Chain)	1867	NAMED	VVPRQWTYSNDTEA-UHFFFAOYSA-N	O=C(CCCCC)OC(CC([O-])=O)C[N+](C)(C)C	hexanoylcarnitine (C6)	hexanoylcarnitine (C6)				6920-35-0	4932273	HMDB0000756		6426853	Pos Early
100000787	305	22185	147184	Amino Acid	Alanine and Aspartate Metabolism	37	NAMED	OTCCIMWXFLJLIA-BYPYZUCNSA-N	OC([C@@H](NC(C)=O)CC(O)=O)=O	N-acetylaspartate (NAA)	N-acetylaspartate (NAA)				997-55-7,997-55-7	58576	HMDB0000812	C01042	65065	Polar
100000800	209	22114	126063	Amino Acid	Tryptophan Metabolism	310	NAMED	PLVPPLCLBIEYEA-AATRIKPKSA-N	O=C(O)/C=C/C1=CNC2=C1C=CC=C2	indoleacrylate	indoleacrylate				1204-06-4	4524636	HMDB0000734		5375048	Neg
100000802	400	32198	155890	Lipid	Fatty Acid Metabolism (Acyl Carnitine, Short Chain)	1863	NAMED	RDHQFKQIGNGIED-MRVPVSSYSA-N	C[N+](C)(C)C[C@H](OC(C)=O)CC([O-])=O	acetylcarnitine (C2)	acetylcarnitine (C2)				5080-50-2	5406074	HMDB0000201	C02571	7045767	Pos Early
100000808	400	22176	155804	Amino Acid	Methionine, Cysteine, SAM and Taurine Metabolism	468	NAMED	NOKPBJYHPHHWAN-REOHCLBHSA-N	N[C@H](C(O)=O)CSS(O)(=O)=O	cysteine s-sulfate	cysteine s-sulfate				1637-71-4	102939	HMDB0000731	C05824	115015	Pos Early
100000840	209	20693	143841	Xenobiotics	Food Component/Plant	5244	NAMED	ROBFUDYVXSDBQM-UHFFFAOYSA-N	O=C(C(O)C(O)=O)O	tartronate (hydroxymalonate)	tartronate (hydroxymalonate)				80-69-3	44	HMDB0035227	C02287	45	Neg
100000841	209	20694	143843	Cofactors and Vitamins	Ascorbate and Aldarate Metabolism	4392	NAMED	MUBZPKHOEPUJKR-UHFFFAOYSA-N	O=C(O)C(O)=O	oxalate (ethanedioate)	oxalate (ethanedioate)				144-62-7	946	HMDB0002329	C00209	971	Neg
100000846	305	20699	146508	Xenobiotics	Food Component/Plant	4932	NAMED	UNXHWFMMPAWVPI-UHFFFAOYSA-N	OCC(O)C(CO)O	erythritol	erythritol				149-32-6	13835932	HMDB0002994	C00503	222285	Polar
100000863	305	21134	147544	Lipid	Fatty Acid, Dicarboxylate	1688	NAMED	WNLRTRBMVRJNCN-UHFFFAOYSA-N	OC(CCCCC(O)=O)=O	adipate (C6-DC)	adipate				124-04-9	191	HMDB0000448	C06104	196	Polar
100000882	209	21158	152464	Lipid	Fatty Acid, Monohydroxy	2009	NAMED	ATRNZOYKSNPPBF-UHFFFAOYSA-N	CCCCCCCCCCCC(O)CC(O)=O	3-hydroxymyristate	3-hydroxymyristate				3422-31-9	15252	HMDB0061656		16064	Neg
100000900	400	21025	155725	Xenobiotics	Chemical	6210	NAMED	NBZBKCUXIYYUSX-UHFFFAOYSA-N	O=C(O)CNCC(O)=O	iminodiacetate (IDA)	iminodiacetate (IDA)				142-73-4	8557	HMDB0011753	C19911	8897	Pos Early
100000936	305	44526	147248	Amino Acid	Leucine, Isoleucine and Valine Metabolism	429	NAMED	QHKABHOOEWYVLI-UHFFFAOYSA-N	OC(C(C(C)C)=O)=O	3-methyl-2-oxobutyrate	3-methyl-2-oxobutyrate				3715-29-5	48	HMDB0000019	C00141	49	Polar
100000961	400	22137	155792	Amino Acid	Urea cycle; Arginine and Proline Metabolism	501	NAMED	QUOGESRFPZDMMT-YFKPBYRVSA-N	N[C@H](C(O)=O)CCCCNC(N)=N	homoarginine	homoarginine				156-86-5	8732	HMDB0000670	C01924	9085	Pos Early
100000963	305	22138	147550	Amino Acid	Urea cycle; Arginine and Proline Metabolism	502	NAMED	XIGSAGMEBXLVJJ-YFKPBYRVSA-N	N[C@H](C(O)=O)CCCCNC(N)=O	homocitrulline	homocitrulline				1190-49-4	58582	HMDB0000679	C02427	65072	Polar
100000976	400	22171	155801	Peptide	Dipeptide	840	NAMED	KZNQNBZMBZJQJO-YFKPBYRVSA-N	O=C(O)[C@H](CCC1)N1C(CN)=O	glycylproline	glycylproline				704-15-4	2282246	HMDB0000721		3013625	Pos Early
100000997	209	22053	123301	Lipid	Fatty Acid, Monohydroxy	2005	NAMED	FYSSBMZUBSBFJL-UHFFFAOYSA-N	OC(CC(O)=O)CCCCCCC	3-hydroxydecanoate	3-hydroxydecanoate				5561-87-5	24790	HMDB0002203		26612	Neg
100000998	305	22158	146514	Amino Acid	Glutamate Metabolism	65	NAMED	XFTRTWQBIOMVPK-UHFFFAOYSA-N	OC(CC(O)(C)C(O)=O)=O	citramalate	citramalate				6236-10-8	1051	HMDB0000426	C00815	1081	Polar
100001002	209	22163	124685	Xenobiotics	Chemical	6201	NAMED	KCXVZYZYPLLWCC-UHFFFAOYSA-N	O=C(CN(CCN(CC(O)=O)CC(O)=O)CC(O)=O)O	EDTA	EDTA				60-00-4	5826	HMDB0015109	C00284	6049	Neg
100001006	305	27710	146518	Amino Acid	Glycine, Serine and Threonine Metabolism	2	NAMED	OKJIRPAQVSHGFK-UHFFFAOYSA-N	O=C(O)C(NC(C)=O)[H]	N-acetylglycine	N-acetylglycine				543-24-8	10507	HMDB0000532		10972	Polar
100001007	305	27731	147186	Carbohydrate	Pentose Metabolism	1281	NAMED	QXKAIJAYHKCRRA-BXXZVTAOSA-N	OC([C@H](O)[C@H](O)[C@H](O)CO)=O	ribonate	ribonate				5336-08-3	4574162	HMDB0000867	C01685	5460677	Polar
100001022	305	27738	146524	Cofactors and Vitamins	Ascorbate and Aldarate Metabolism	4389	NAMED	JPIJQSOTBSSVTP-UHFFFAOYSA-N	O=C(O)C(O)([H])C([H])(O)CO	threonate	threonate				70753-61-6	133224	HMDB0062620,HMDB0000943	C01620	151152,5460407	Polar
100001026	305	27719	152158	Carbohydrate	Fructose, Mannose and Galactose Metabolism	1391	NAMED	RGHNJXZEOKUKBD-MGCNEYSASA-N	O[C@H]([C@H]([C@H]([C@@H](CO)O)O)O)C(O)=O	galactonate	galactonate				299-28-5	114198	HMDB0000565	C00880,C15930	12310779,128869	Polar
100001033	402	27414	164190	Lipid	Sterol	3250	NAMED	KZJWDPNRJALLNS-XGEQACPASA-N	C[C@@]1([C@]([C@@H](CC[C@@H]([C@H](C)C)CC)C)([H])CC2)[C@@]2([H])[C@@](CC=C3[C@@]4(CC[C@H](O)C3)C)([H])[C@@]4([H])CC1	beta-sitosterol	beta-sitosterol				83-46-5	192962	HMDB0000852	C01753	222284	Pos Late
100001034	209	27513	126866	Amino Acid	Tryptophan Metabolism	305	NAMED	SEOVTRFCIGRIMH-UHFFFAOYSA-N	OC(CC1=CNC2=C1C=CC=C2)=O	indoleacetate	indoleacetate				87-51-4,6505-45-9	780	HMDB0000197	C00954	802	Neg
100001051	209	30460	124693	Amino Acid	Histidine Metabolism	74	NAMED	BRMWTNUJHUMWMS-LURJTMIESA-N	N[C@H](C(O)=O)CC1=CN(C)C=N1	1-methylhistidine	1-methylhistidine				332-80-9	83153	HMDB0000001	C01152	92105	Neg
100001054	400	32412	155935	Lipid	Fatty Acid Metabolism (also BCAA Metabolism)	1791	NAMED	QWYFHHGCZUCMBN-SECBINFHSA-N	CCCC(O[C@H](CC([O-])=O)C[N+](C)(C)C)=O	butyrylcarnitine (C4)	butyrylcarnitine (C4)				25576-40-3	184820	HMDB0002013	C02862	439829	Pos Early
100001055	400	33441	156017	Amino Acid	Leucine, Isoleucine and Valine Metabolism	432	NAMED	LRCNOZRCYBNMEP-VIFPVBQESA-N	CC(C)C(O[C@@H](CC([O-])=O)C[N+](C)(C)C)=O	isobutyrylcarnitine (C4)	isobutyrylcarnitine (C4)				25518-49-4		HMDB0000736		168379	Pos Early
100001062	209	43835	125880	Lipid	Secondary Bile Acid Metabolism	3566	NAMED	OEKUSRBIIZNLHZ-YXRVOZSUSA-N	C[C@H](CCC(O)=O)[C@]1([H])CC[C@@]2([H])[C@]3([H])[C@H](O)C[C@]4([H])CC(CC[C@]4(C)[C@@]3([H])C[C@H](O)[C@]12C)=O	3-dehydrocholate	3-dehydrocholate				2304-89-4	140376	HMDB00502		159655	Neg
100001063	209	31904	125786	Lipid	Secondary Bile Acid Metabolism	3571	NAMED	RHCPKKNRWFXMAT-RRWYKFPJSA-N	[H][C@]1([C@]2(C)[C@](CC1)([H])[C@]3([H])C(C[C@]4([H])C[C@H](O)CC[C@]4(C)[C@@]3([H])C[C@@H]2O)=O)[C@H](C)CCC(O)=O	7-ketodeoxycholate	7-ketodeoxycholate				911-40-0	163659	HMDB0000391		188292	Neg
100001066	209	31885	126874	Lipid	Primary Bile Acid Metabolism	3496	NAMED	DKPMWHFRUGMUKF-CWNVCPLQSA-N	CC(C1CCC2C3[C@H]([C@H]([C@@]4(C[C@@H](CC[C@@]4(C3CC[C@]12C)C)O)[H])O)O)CCC(O)=O	beta-muricholate	beta-muricholate				2393-59-1	2340919	HMDB0000415	C17726	5283853	Neg
100001081	400	31675	155868	Amino Acid	Glutamate Metabolism	62	NAMED	HNJBEVLQSNELDL-UHFFFAOYSA-N	O=C1CCCN1	2-pyrrolidinone	2-pyrrolidinone				616-45-5	11530	HMDB0002039		12025	Pos Early
100001083	400	32405	155932	Amino Acid	Tryptophan Metabolism	311	NAMED	GOLXRNDWAUTYKT-UHFFFAOYSA-N	OC(CCC1=CNC2=C1C=CC=C2)=O	indolepropionate	indolepropionate				830-96-6	3613	HMDB0002302		3744	Pos Early
100001092	400	32401	155930	Cofactors and Vitamins	Nicotinate and Nicotinamide Metabolism	4357	NAMED	WWNNZCOKKKDOPX-UHFFFAOYSA-N	C[N+]1=CC(C([O-])=O)=CC=C1	trigonelline (N'-methylnicotinate)	trigonelline (N'-methylnicotinate)				535-83-1	5369	HMDB0000875	C01004	5570	Pos Early
100001102	209	32388	125800	Lipid	Fatty Acid, Dicarboxylate	1709	NAMED	TVIDDXQYHWJXFK-UHFFFAOYSA-N	OC(CCCCCCCCCCC(O)=O)=O	dodecanedioate (C12-DC)	dodecanedioate (C12)				693-23-2	12213	HMDB0000623	C02678	12736	Neg
100001104	209	32390	125802	Amino Acid	Tyrosine Metabolism	169	NAMED	CAHKINHBCWCHCF-JTQLQIEISA-N	OC1=CC=C(C[C@@H](C(O)=O)NC(C)=O)C=C1	N-acetyltyrosine	N-acetyltyrosine				537-55-3	61606	HMDB0000866		68310	Neg
100001112	209	32457	151499	Lipid	Fatty Acid, Monohydroxy	2008	NAMED	MUCMKTPAZLSKTL-UHFFFAOYSA-N	OC(CC(CCCCCCCCC)O)=O	3-hydroxylaurate	3-hydroxylaurate				53941-38-1	85026	HMDB0000387		94216	Neg
100001121	209	31555	124697	Cofactors and Vitamins	Vitamin B6 Metabolism	4487	NAMED	HXACOUQIXZGNBF-UHFFFAOYSA-N	OC1=C(C(O)=O)C(CO)=CN=C1C	pyridoxate	pyridoxate				82-82-6	6467	HMDB0000017	C00847	6723	Neg
100001126	400	43829	157051	Peptide	Gamma-glutamyl Amino Acid	664	NAMED	AQAKHZVPOOGUCK-XPUUQOCRSA-N	O=C(N[C@H]([C@@](O)=O)C(C)C)CC[C@@H]([C@](O)=O)N	gamma-glutamylvaline	gamma-glutamylvaline				2746-34-1		HMDB0011172		7015683	Pos Early
100001132	209	32394	125806	Peptide	Modified Peptides	1236	NAMED	DTSWLLBBGHRXQH-XPUUQOCRSA-N	O=C1CC[C@@H](C(N[C@@H](C(C)C)C(O)=O)=O)N1	pyroglutamylvaline	pyroglutamylvaline				21282-10-0	134331			152416	Neg
100001143	305	31936	213875	Lipid	Fatty Acid, Monohydroxy	2004	NAMED	ARJZZFJXSNJKGR-UHFFFAOYSA-N	O=C(O)CCCCC(O)CC(O)=O	3-hydroxysuberate	3-hydroxysuberate				73141-47-6	13498677	HMDB0000325		22328017	Polar
100001145	209	31943	125798	Lipid	Fatty Acid, Monohydroxy	2007	NAMED	OQYZCCKCJQWHIE-UHFFFAOYSA-N	OC(CC(O)CCCCCCC(O)=O)=O	3-hydroxysebacate	3-hydroxysebacate				73141-46-5	2285525	HMDB0000350		3017884	Neg
100001149	400	31940	155885	Amino Acid	Leucine, Isoleucine and Valine Metabolism	367	NAMED	PFWQSHXPNKRLIV-UHFFFAOYSA-N	O=C(O)CNC(/C=C(C)/C)=O	3-methylcrotonylglycine	3-methylcrotonylglycine				33008-07-0	148224	HMDB0000459	C20828	169485	Pos Early
100001150	209	31932	143851	Lipid	Fatty Acid Metabolism (also BCAA Metabolism)	1795	NAMED	WOMAZEJKVZLLFE-UHFFFAOYSA-N	O=C(CC)NCC(O)=O	propionylglycine	propionylglycine (C3)				21709-90-0	89122	HMDB0000783		98681	Neg
100001151	209	31850	125782	Lipid	Fatty Acid Metabolism (also BCAA Metabolism)	1792	NAMED	WPSSBBPLVMTKRN-UHFFFAOYSA-N	O=C(CNC(CCC)=O)O	butyrylglycine	butyrylglycine (C4)				20208-73-5	79766	HMDB0000808		88412	Neg
100001153	305	31934	145806	Lipid	Fatty Acid, Dicarboxylate	1690	NAMED	OTTXIFWBPRRYOG-UHFFFAOYSA-N	O=C(O)C(O)CCCC(O)=O	2-hydroxyadipate	2-hydroxyadipate				18294-85-4	167943	HMDB0000321	C02360	193530	Polar
100001155	209	31928	125790	Amino Acid	Leucine, Isoleucine and Valine Metabolism	405	NAMED	HOACIBQKYRHBOW-UHFFFAOYSA-N	O=C(O)CNC(C(C)CC)=O	2-methylbutyrylglycine	2-methylbutyrylglycine (C5)				52320-67-9	168243	HMDB0000339		193872	Neg
100001162	400	32452	155955	Lipid	Fatty Acid Metabolism (also BCAA Metabolism)	1794	NAMED	UFAHZIUFPNSHSL-UHFFFAOYSA-N	[O-]C(CC(OC(CC)=O)C[N+](C)(C)C)=O	propionylcarnitine (C3)	propionylcarnitine (C3)				17298-37-2	96904	HMDB0000824	C03017	107738	Pos Early
100001167	400	35127	156146	Amino Acid	Urea cycle; Arginine and Proline Metabolism	523	NAMED	ONPXCLZMBSJLSP-ALKRTJFJSA-N	OC([C@H]1N(C([C@H]2NCCC2)=O)CC(O)C1)=O	pro-hydroxy-pro	prolylhydroxyproline				18684-24-7	9847785	HMDB0006695		11902893	Pos Early
100001170	209	32397	125810	Amino Acid	Leucine, Isoleucine and Valine Metabolism	411	NAMED	ZMZQVAUJTDKQGE-UHFFFAOYSA-N	O=C(O)C(CC)CO	3-hydroxy-2-ethylpropionate	3-hydroxy-2-ethylpropionate				4374-62-3	164207	HMDB0000396		188979	Neg
100001178	209	31787	142911	Lipid	Fatty Acid, Dicarboxylate	1728	NAMED	WMCQWXZMVIETAO-UHFFFAOYSA-N	CCCC1=C(C)C(C(O)=O)=C(CCC(O)=O)O1	3-carboxy-4-methyl-5-propyl-2-furanpropanoate (CMPF)	3-carboxy-4-methyl-5-propyl-2-furanpropanoate (CMPF)				86879-39-2	110498	HMDB0061112		123979	Neg
100001181	209	32504	125862	Lipid	Long Chain Polyunsaturated Fatty Acid (n3 and n6)	1585	NAMED	YUFFSWGQGVEMMI-JLNKQSITSA-N	O=C(O)CCCCC/C=C\C/C=C\C/C=C\C/C=C\C/C=C\CC	docosapentaenoate (n3 DPA; 22:5n3)	docosapentaenoate (DPA; 22:5n3)				2234-74-4		HMDB0006528,HMDB0001976	C16513	6441454	Neg
100001182	209	32415	125824	Lipid	Long Chain Polyunsaturated Fatty Acid (n3 and n6)	1600	NAMED	HVGRZDASOHMCSK-AVQMFFATSA-N	CCCCC/C=C/C/C=C/CCCCCCCCCCCC(O)=O	docosadienoate (22:2n6)	docosadienoate (22:2n6)				7370-49-2	4445934	HMDB0061714	C16533	5282807	Neg
100001193	209	32980	125866	Lipid	Long Chain Polyunsaturated Fatty Acid (n3 and n6)	1598	NAMED	TWSWSIQAPQLDBP-CGRWFSSPSA-N	O=C(CCCCC/C=C/C/C=C/C/C=C/C/C=C/CCCCC)O	adrenate (22:4n6)	adrenate (22:4n6)				2091-25-0	4445971	HMDB0002226	C16527	5282844,5497181	Neg
100001197	209	32497	125854	Lipid	Medium Chain Fatty Acid	1523	NAMED	FRPZMMHWLSIFAZ-UHFFFAOYSA-N	O=C(CCCCCCCCC=C)O[H]	10-undecenoate (11:1n1)	10-undecenoate (11:1n1)				1333-28-4	10771160	HMDB0033724	C13910	14891	Neg
100001198	209	32418	125828	Lipid	Long Chain Monounsaturated Fatty Acid	1549	NAMED	YWWVWXASSLXJHU-WAYWQWQTSA-N	O=C(CCCCCCC/C=C\CCCC)O	myristoleate (14:1n5)	myristoleate (14:1n5)				544-64-9	4444564	HMDB0002000	C08322	5281119	Neg
100001204	400	43831	157053	Amino Acid	Histidine Metabolism	93	NAMED	FHQDWPCFSJMNCT-UHFFFAOYSA-N	CN1C=C(CCN)N=C1	1-methylhistamine	1-methylhistamine				501-75-7	3488	HMDB0000898	C05127	3614	Pos Early
100001207	305	32349	146946	Amino Acid	Histidine Metabolism	100	NAMED	PRJKNHOMHKJCEJ-UHFFFAOYSA-N	O=C(O)CC1=CNC=N1	4-imidazoleacetate	4-imidazoleacetate				645-65-8	86856	HMDB0002024	C02835	96215	Polar
100001208	400	32350	155911	Amino Acid	Histidine Metabolism	94	NAMED	ZHCKPJGJQOPTLB-UHFFFAOYSA-N	O=C(O)CC1=CN(C)C=N1	1-methyl-4-imidazoleacetate	1-methyl-4-imidazoleacetate				2625-49-2	68319	HMDB0002820	C05828	75810	Pos Early
100001211	209	32398	125812	Lipid	Fatty Acid, Dicarboxylate	1704	NAMED	CXMXRPHRNRROMY-UHFFFAOYSA-N	OC(CCCCCCCCC(O)=O)=O	sebacate (C10-DC)	sebacate (C10-DC)				111-20-6	5004	HMDB0000792	C08277	5192	Neg
100001219	209	32453	125842	Xenobiotics	Food Component/Plant	4908	NAMED	ZQSIJRDFPHDXIC-UHFFFAOYSA-N	OC1=CC2=C(C(C(C3=CC=C(O)C=C3)=CO2)=O)C=C1	daidzein	daidzein				486-66-8	4445025	HMDB0003312	C10208	5281708	Neg
100001221	209	32448	125838	Xenobiotics	Food Component/Plant	4727	NAMED	TZBJGXHYKVUXJN-UHFFFAOYSA-N	O=C1C(C(O)=C2)=C(C=C2O)OC=C1C(C=C3)=CC=C3O	genistein	genistein				446-72-0	4444448	HMDB0003217	C06563	5280961	Neg
100001229	209	33969	126890	Lipid	Long Chain Polyunsaturated Fatty Acid (n3 and n6)	1580	NAMED	JIWBIWFOSCKQMA-LTKCOYKYSA-N	CC\C=C/C\C=C/C\C=C/C\C=C/CCCCC(O)=O	stearidonate (18:4n3)	stearidonate (18:4n3)				111174-40-4	4471933	HMDB0006547	C16300	5312508	Neg
100001231	209	52674	165437	Lipid	Long Chain Monounsaturated Fatty Acid	1572	NAMED	GWHCXVQVJPWHRF-KTKRTIGZSA-N	CCCCCCCC\C=C/CCCCCCCCCCCCCC(O)=O	nervonate (24:1n9)*	nervonate (24:1n9)*				506-37-6	4444565	HMDB0002368	C08323	5281120	Neg
100001232	209	33968	126127	Lipid	Medium Chain Fatty Acid	1527	NAMED	IJBFSOLHRKELLR-FPLPWBNLSA-N	CCCCCC\C=C/CCCC(O)=O	5-dodecenoate (12:1n7)	5-dodecenoate (12:1n7)				2430-94-6	4471803	HMDB0000529		5312378	Neg
100001247	402	33936	158581	Lipid	Fatty Acid Metabolism (Acyl Carnitine, Medium Chain)	1875	NAMED	CXTATJFJDMJMIY-UHFFFAOYSA-N	[O-]C(CC(C[N+](C)(C)C)OC(CCCCCCC)=O)=O	octanoylcarnitine (C8)	octanoylcarnitine (C8)				3671-77-0	110274	HMDB0000791	C02838	123701,11953814	Pos Late
100001250	209	33983	126892	Lipid	Primary Bile Acid Metabolism	3499	NAMED	XSOLDPYUICCHJX-OEYGYFRSSA-N	O=S(CCNC(CC[C@@H](C)[C@@]1([H])CCC2C3[C@@H](O)[C@@H](O)[C@]4([H])C[C@H](O)CC[C@]4(C)C3CC[C@]12C)=O)(O)=O	tauro-beta-muricholate	tauro-beta-muricholate				25696-60-0	147312	HMDB0000932		121596216,21124703,168408	Neg
100001251	402	33941	158585	Lipid	Fatty Acid Metabolism (Acyl Carnitine, Medium Chain)	1883	NAMED	LZOSYCMHQXPBFU-UHFFFAOYSA-N	[O-]C(CC(C[N+](C)(C)C)OC(CCCCCCCCC)=O)=O	decanoylcarnitine (C10)	decanoylcarnitine (C10)				1492-27-9	8420677	HMDB0000651		10245190	Pos Late
100001253	305	33943	146952	Amino Acid	Glutamate Metabolism	50	NAMED	KSMRODHGGIIXDV-YFKPBYRVSA-N	OC([C@H](CCC(N)=O)NC(C)=O)=O	N-acetylglutamine	N-acetylglutamine				2490-97-3	158492	HMDB0006029	C02716	182230	Polar
100001254	209	33959	126119	Amino Acid	Tryptophan Metabolism	261	NAMED	DZTHIGRZJZPRDV-LBPRGKRZSA-N	O=C(O)[C@@H](NC(C)=O)CC1=CNC2=C1C=CC=C2	N-acetyltryptophan	N-acetyltryptophan				1218-34-4	610602	HMDB0013713	C03137	439917,700653	Neg
100001256	209	33950	126109	Amino Acid	Phenylalanine Metabolism	145	NAMED	CBQJSKKFNMDLON-JTQLQIEISA-N	O=C(O)[C@@H](NC(C)=O)CC1=CC=CC=C1	N-acetylphenylalanine	N-acetylphenylalanine				2018-61-3	67404	HMDB0000512	C03519	74839	Neg
100001257	305	33942	147568	Amino Acid	Alanine and Aspartate Metabolism	42	NAMED	HXFOXFJUNFFYMO-BYPYZUCNSA-N	OC([C@@H](NC(C)=O)CC(N)=O)=O	N-acetylasparagine	N-acetylasparagine				4033-40-3	90090	HMDB0006028		99715	Polar
100001259	209	33944	126880	Amino Acid	Glutathione Metabolism	583	NAMED	QTQDDTSVRVWHMO-UHFFFAOYSA-N	O=C(NCC(O)=O)C(CSC)NC(CCC(N)C(O)=O)=O	S-methylglutathione	S-methylglutathione				2922-56-7	2841309		C11347	115260	Neg
100001262	400	33934	156033	Peptide	Gamma-glutamyl Amino Acid	658	NAMED	JPKNLFVGUZRHOB-YUMQZZPRSA-N	N[C@H](C(O)=O)CCCCNC(CC[C@@H](C(O)=O)N)=O	gamma-glutamyl-epsilon-lysine	gamma-glutamyl-epsilon-lysine				17105-15-6	5378717	HMDB0003869		7015685	Pos Early
100001266	400	33953	156051	Amino Acid	Urea cycle; Arginine and Proline Metabolism	507	NAMED	SNEIUMQYRCDYCH-LURJTMIESA-N	O=C(O)[C@@H](NC(C)=O)CCCNC(N)=N	N-acetylarginine	N-acetylarginine				155-84-0	60752	HMDB0004620	C02562	67427	Pos Early
100001269	402	33997	164179	Lipid	Sterol	3253	NAMED	SGNBVLSWZMBQTH-PODYLUTMSA-N	C[C@H](CC[C@@H](C)C(C)C)[C@@]1([H])CC[C@@]2([H])[C@]3([H])CC=C4C[C@@H](O)CC[C@]4(C)[C@@]3([H])CC[C@@]21C	campesterol	campesterol				474-62-4	151215	HMDB0002869	C01789	173183	Pos Late
100001270	402	33952	158596	Lipid	Fatty Acid Metabolism (Acyl Carnitine, Long Chain Saturated)	1885	NAMED	PSHXNVGSVNEJBD-UHFFFAOYSA-N	O=C(CCCCCCCCCCCCC)OC(CC([O-])=O)C[N+](C)(C)C	myristoylcarnitine (C14)	myristoylcarnitine (C14)				18822-89-4	4932274	HMDB0005066		6426854	Pos Late
100001274	209	33939	126095	Amino Acid	Glycine, Serine and Threonine Metabolism	18	NAMED	PEDXUVCGOLSNLQ-UHFFFAOYSA-N	CC(O)C(C(O)=O)NC(C)=O	N-acetylthreonine	N-acetylthreonine				17093-74-2	3841173	HMDB0062557		152204	Neg
100001275	400	33945	156043	Peptide	Acetylated Peptides	1208	NAMED	UTYVDVLMYQPLQB-UHFFFAOYSA-N	OC(CNC(CC1=CC=CC=C1)=O)=O	phenylacetylglycine	phenylacetylglycine				500-98-1	61452	HMDB0000821	C05598	68144	Pos Early
100001276	209	33967	126125	Amino Acid	Leucine, Isoleucine and Valine Metabolism	393	NAMED	JDTWZSUNGHMMJM-MSZQBOFLSA-N	CC(N[C@H](C(O)=O)C(C)CC)=O	N-acetylisoleucine	N-acetylisoleucine				3077-46-1	2081100	HMDB0061684		306109	Neg
100001277	209	33972	126131	Lipid	Long Chain Monounsaturated Fatty Acid	1563	NAMED	BBOWBNGUEWHNQZ-KTKRTIGZSA-N	O=C(O)CCCCCCCC/C=C\CCCCCCCC	10-nonadecenoate (19:1n9)	10-nonadecenoate (19:1n9)				73033-09-7	4471938	HMDB0013622		5312513	Neg
100001278	209	33971	126129	Lipid	Long Chain Monounsaturated Fatty Acid	1554	NAMED	GDTXICBNEOEPAZ-FPLPWBNLSA-N	O=C(O)CCCCCCCC/C=C\CCCCCC	10-heptadecenoate (17:1n7)	10-heptadecenoate (17:1n7)				29743-97-3	4471860	HMDB0060038		5312435	Neg
100001279	209	34093	126896	Lipid	Secondary Bile Acid Metabolism	3559	NAMED	DKPMWHFRUGMUKF-OAEKOJLISA-N	C[C@]12CC[C@@H](O)C[C@@]1([H])[C@@H](O)[C@@H](O)C3C2CC[C@@]4(C)C3CCC4C(CCC(O)=O)C	hyocholate (gamma-muricholate)	hyocholate				547-75-1	21403098	HMDB0000760	C17649	92805	Neg
100001292	209	34420	126946	Peptide	Polypeptide	1085	NAMED	VCEHWDBVPZFHAG-POFDKVPJSA-N	O=C(N[C@H](C(N[C@H](C(N1[C@H](C(N[C@H](C(O)=O)CC2=CC=CC=C2)=O)CCC1)=O)CO)=O)CC3=CC=CC=C3)CNC([C@H]4N(C([C@H]5N(C([C@H](CCCNC(N)=N)N)=O)CCC5)=O)CCC4)=O	bradykinin, des-arg(9)	bradykinin, des-arg(9)				15958-92-6	94778	HMDB04246	C00306	105044	Neg
100001293	209	33946	126105	Amino Acid	Histidine Metabolism	76	NAMED	KBOJOGQFRVVWBH-ZETCQYMHSA-N	OC([C@@H](NC(C)=O)CC1=CNC=N1)=O	N-acetylhistidine	N-acetylhistidine				39145-52-3	68142	HMDB0032055	C02997	75619	Neg
100001294	400	33949	156047	Peptide	Gamma-glutamyl Amino Acid	653	NAMED	ACIJGUBIMXQCMF-BYPYZUCNSA-N	O=C(O)[C@@H](N)CCC(NCC(O)=O)=O	gamma-glutamylglycine	gamma-glutamylglycine				1948-29-4	145071	HMDB0011667		100099	Pos Early
100001295	209	33947	126107	Peptide	Gamma-glutamyl Amino Acid	662	NAMED	CATMPQFFVNKDEY-AAEUAGOBSA-N	O=C(O)[C@@H](N)CCC(N[C@@H](CC1=CNC2=C1C=CC=C2)C(O)=O)=O	gamma-glutamyltryptophan	gamma-glutamyltryptophan				66471-20-3	2302065	HMDB0029160		3989307	Neg
100001296	400	34384	156088	Xenobiotics	Food Component/Plant	5101	NAMED	CMUNUTVVOOHQPW-LURJTMIESA-N	C[N+]1(C)[C@H]([C@@]([O-])=O)CCC1	stachydrine	stachydrine				4136-37-2	103115	HMDB0004827	C10172	115244	Pos Early
100001300	305	46537	146562	Amino Acid	Leucine, Isoleucine and Valine Metabolism	430	NAMED	NGEWQZIDQIYUNV-UHFFFAOYSA-N	OC(C(O)=O)C(C)C	alpha-hydroxyisovalerate	alpha-hydroxyisovalerate				600-37-3	90190	HMDB0000407		99823	Polar
100001310	400	33013	155997	Cofactors and Vitamins	Nicotinate and Nicotinamide Metabolism	4342	NAMED	BUCXGWMZJBKEMD-UHFFFAOYSA-N	NC(C1=C[N+](C2C(C(C(C[O-])O2)O)O)=CC=C1)=O	nicotinamide riboside	nicotinamide riboside				1341-23-7		HMDB0000855	C03150	439924	Pos Early
100001311	209	34592	127575	Amino Acid	Glutathione Metabolism	593	NAMED	JCMUOFQHZLPHQP-UHFFFAOYSA-N	O=C(NC(CC)C(NCC(O)=O)=O)CCC(C(O)=O)N	ophthalmate	ophthalmate				495-27-2	7993181	HMDB0005765		7018721	Neg
100001313	400	44872	157084	Peptide	Gamma-glutamyl Amino Acid	659	NAMED	RQNSKRXMANOPQY-BQBZGAKWSA-N	O=C(O)[C@H](CCSC)NC(CC[C@@H](C(O)=O)N)=O	gamma-glutamylmethionine	gamma-glutamylmethionine				17663-87-5	5373147	HMDB0029155		7009567	Pos Early
100001314	400	33364	156009	Peptide	Gamma-glutamyl Amino Acid	661	NAMED	GWNXFCYUJXASDX-JUZNGCLZSA-N	CC(O)[C@@H](C(O)=O)NC(CC[C@@H](C(O)=O)N)=O	gamma-glutamylthreonine	gamma-glutamylthreonine				5652-48-2	21403107	HMDB0029159		76078708	Pos Early
100001315	209	36103	143727	Xenobiotics	Benzoate Metabolism	4589	NAMED	WGNAKZGUSRVWRH-UHFFFAOYSA-N	O=S(OC1=CC=C(C)C=C1)(O)=O	p-cresol sulfate	p-cresol sulfate				3233-57-7	3806480	HMDB0011635		4615423	Neg
100001316	400	33471	156023	Cofactors and Vitamins	Nicotinate and Nicotinamide Metabolism	4337	NAMED	PUEDDPCUCPRQNY-ZYUZMQFOSA-N	O[C@H]([C@@H]1O)[C@@H](O[C@@H]1CO)[N@+]2=CC(C([O-])=O)=CC=C2	nicotinate ribonucleoside	nicotinate ribonucleoside				2625-49-2	141635	HMDB0006809	C05841	161233	Pos Early
100001320	305	42420	148204	Carbohydrate	Aminosugar Metabolism	1450	NAMED	JPIJQSOTBSSVTP-PWNYCUMCSA-N	OC[C@@H](O)[C@@H](O)C(O)=O	erythronate*	erythronate*				88759-55-1	2061231	HMDB0000613		2781043	Polar
100001334	400	34387	156090	Amino Acid	Urea cycle; Arginine and Proline Metabolism	513	NAMED	GNMSLDIYJOSUSW-UHFFFAOYSA-N	O=C(O)C(CCC1)N1C(C)=O	N-acetylproline	N-acetylproline				1074-79-9	285677	HMDB0094701		322640	Pos Early
100001335	209	33587	143715	Lipid	Long Chain Monounsaturated Fatty Acid	1566	NAMED	BITHHVVYSMSWAG-KTKRTIGZSA-N	O=C(O)CCCCCCCCC/C=C\CCCCCCCC	eicosenoate (20:1)	eicosenoate (20:1n9 or 1n11)					4445895	HMDB0002231,HMDB0062436	C16526	5282768,5282769,94159	Neg
100001337	209	34035	143703	Lipid	Long Chain Polyunsaturated Fatty Acid (n3 and n6)	1592	NAMED	DTOSIQBPPRVQHS-PDBXOOCHSA-N	O=C(O)CCCCCCC/C=C\C/C=C\C/C=C\CC	linolenate [alpha or gamma; (18:3n3 or 6)]	linolenate (18:3n3 or 3n6)					4444437	HMDB0003073,HMDB0001388	C06426,C06427	5280933,5280934	Neg
100001359	209	46173	144239	Energy	TCA Cycle	1460	NAMED			aconitate [cis or trans]	aconitate [cis or trans]						HMDB0000958,HMDB000072	C004174,C02341	444212,643757	Neg
100001386	209	41754	145165	Cofactors and Vitamins	Hemoglobin and Porphyrin Metabolism	4443	NAMED	GGIDWJQWCUJYRY-UHFFFAOYSA-K	CC1=C(CCC(O)=O)C(/C=C(C(CCC([O-])=O)=C/2C)\[N-]C2=C/C3=N/C(C(C=C)=C3C)=C\4)=N/C1=C\C(N([Fe+2])C4=C5C)=C5C=C	heme	heme				14875-96-8		HMDB0003178	C00032	26945	Neg
100001391	402	34409	158657	Lipid	Fatty Acid Metabolism (Acyl Carnitine, Long Chain Saturated)	1889	NAMED	FNPHNLNTJNMAEE-HSZRJFAPSA-N	[O-]C(C[C@@H](OC(CCCCCCCCCCCCCCCCC)=O)C[N+](C)(C)C)=O	stearoylcarnitine (C18)	stearoylcarnitine (C18)				18822-91-8	21233653	HMDB0000848		3006797	Pos Late
100001392	402	34534	158670	Lipid	Fatty Acid Metabolism (Acyl Carnitine, Medium Chain)	1884	NAMED	FUJLYHJROOYKRA-UHFFFAOYSA-N	[O-]C(CC(C[N+](C)(C)C)OC(CCCCCCCCCCC)=O)=O	laurylcarnitine (C12)	laurylcarnitine (C12)				25518-54-1	8602997	HMDB000225		168381	Pos Late
100001393	400	34407	156109	Amino Acid	Leucine, Isoleucine and Valine Metabolism	360	NAMED	IGQBPDJNUXPEMT-UHFFFAOYSA-N	[O-]C(CC(C[N+](C)(C)C)OC(CC(C)C)=O)=O	isovalerylcarnitine (C5)	isovalerylcarnitine (C5)				31023-24-2	4932271	HMDB0000688	C20826	169235	Pos Early
100001409	400	48351	179271	Nucleotide	Purine Metabolism, (Hypo)Xanthine/Inosine containing	4161	NAMED	WJNGQIYEQLPJMN-UHFFFAOYSA-N	OC(C1O)C(OC1CO)N(C=N2)C(N=CN3C)=C2C3=O	N1-methylinosine	N1-methylinosine				20245-33-4	513976	HMDB0002721		650095	Pos Early
100001412	400	35137	156155	Nucleotide	Purine Metabolism, Guanine containing	4227	NAMED	RSPURTUNRHNVGF-IOSLPCCCSA-N	O=C1C(N=CN2[C@@]3([H])[C@@](O)([H])[C@@](O)([H])[C@](CO)([H])O3)=C2N=C(N(C)C)N1	N2,N2-dimethylguanosine	N2,N2-dimethylguanosine				2140-67-2	83878	HMDB0004824		135501639	Pos Early
100001413	209	35130	126964	Nucleotide	Pyrimidine Metabolism, Cytidine containing	4291	NAMED	NIDVTARKFBZMOT-PEBGCTIMSA-N	O[C@]1([H])[C@@](O)([H])[C@](CO)([H])O[C@]1(N2C(N=C(NC(C)=O)C=C2)=O)[H]	N4-acetylcytidine	N4-acetylcytidine				3768-18-1	96702	HMDB0005923		107461	Neg
100001415	209	35157	126974	Nucleotide	Purine Metabolism, Adenine containing	4199	NAMED	UNUYMBPXEFMLNW-HZPYULPISA-N	OC(C)C(C(O)=O)NC(NC1=NC=NC2=C1N=CN2[C@@H]3O[C@H](CO)[C@@H](O)[C@H]3O)=O	N6-carbamoylthreonyladenosine	N6-carbamoylthreonyladenosine				24719-82-2	141829	HMDB0041623		161466	Neg
100001416	305	35172	147813	Nucleotide	Pyrimidine Metabolism, Orotate containing	4244	NAMED	FKCRAVPPBFWEJD-XVFCMESISA-N	O=C(C=C(C(O)=O)N1[C@H]2[C@H](O)[C@H](O)[C@@H](CO)O2)NC1=O	orotidine	orotidine				314-50-1	83729	HMDB0000788		92751	Polar
100001417	209	35126	126960	Peptide	Acetylated Peptides	1205	NAMED	JFLIEFSWGNOPJJ-JTQLQIEISA-N	O=C(CC1=CC=CC=C1)N[C@@H](CCC(N)=O)C(O)=O	phenylacetylglutamine	phenylacetylglutamine				28047-15-6	270643	HMDB0006344	C04148	92258	Neg
100001423	209	35527	127577	Xenobiotics	Benzoate Metabolism	4506	NAMED	ZMHLUFWWWPBTIU-UHFFFAOYSA-N	O=C(NCC(O)=O)C1=CC=C(O)C=C1	4-hydroxyhippurate	4-hydroxyhippurate				2482-25-9	133104	HMDB0013678		151012	Neg
100001425	209	61833	218435	Nucleotide	Pyrimidine Metabolism, Uracil containing	4257	NAMED	ZPTBLXKRQACLCR-XVFCMESISA-N	OC[C@H]1O[C@@H](N2CCC(NC2=O)=O)[C@@H]([C@@H]1O)O	5,6-dihydrouridine	5,6-dihydrouridine				5627-05-4	85115	HMDB0000497		94312	Neg
100001426	209	62924	220780	Nucleotide	Pyrimidine Metabolism, Uracil containing	4279	NAMED	YXNIEZJFCGTDKV-UHFFFAOYSA-N	OCC1C(O)C(O)C(N2C=CC(N(CCC(C(O)=O)N)C2=O)=O)O1	3-(3-amino-3-carboxypropyl)uridine*	3-(3-amino-3-carboxypropyl)uridine*				52745-94-5	149669			171198	Neg
100001437	400	35159	161190	Amino Acid	Glutathione Metabolism	582	NAMED	BNRXZEPOHPEEAS-UHFFFAOYSA-N	NC(C(O)=O)CCC(NC(CSSCC(N)C(O)=O)C(NCC(O)=O)=O)=O	cysteine-glutathione disulfide	cysteine-glutathione disulfide				13081-14-6	3455404	HMDB0000656	R00900	3080690	Pos Early
100001446	209	35136	128207	Nucleotide	Pyrimidine Metabolism, Uracil containing	4259	NAMED	DWRXFEITVBNRMK-JXOAFFINSA-N	O[C@@H]1[C@H](O)[C@@H](CO)O[C@H]1N(C=C2C)C(NC2=O)=O	5-methyluridine (ribothymidine)	5-methyluridine (ribothymidine)				1463-10-1	393058	HMDB0000884		445408	Neg
100001451	209	36768	128295	Lipid	Fatty Acid Metabolism (Acyl Glycine)	1826	NAMED	NYZBWOSRZJKQAI-UHFFFAOYSA-N	OC(CNC(CCCC)=O)=O	valerylglycine	valerylglycine (C5)				24003-66-5	3924818	HMDB0000927		4737557	Neg
100001452	209	35107	126956	Amino Acid	Leucine, Isoleucine and Valine Metabolism	359	NAMED	ZRQXMKMBBMNNQC-UHFFFAOYSA-N	O=C(O)CNC(CC(C)C)=O	isovalerylglycine	isovalerylglycine				16284-60-9	475516	HMDB00678		546304	Neg
100001454	209	62915	220767	Lipid	Fatty Acid, Dicarboxylate	1710	NAMED	FYVQCLGZFXHEGL-UHFFFAOYSA-N	O=C(O)CC(O)CCCCCCCCC(O)=O	3-hydroxydodecanedioate*	3-hydroxydodecanedioate*				34574-69-1	13628081	HMDB0000413		16663321	Neg
100001456	400	35114	156140	Nucleotide	Purine Metabolism, Guanine containing	4221	NAMED	FZWGECJQACGGTI-UHFFFAOYSA-N	O=C1C(N2C)=C(N=C2)N=C(N)N1	7-methylguanine	7-methylguanine				578-76-7	10883	HMDB0000897	C02242	135398679	Pos Early
100001466	400	35132	156151	Nucleotide	Pyrimidine Metabolism, Cytidine containing	4289	NAMED	RDPUKVRQKWBSPK-ZOQUXTDFSA-N	O[C@]([C@@]1(O)[H])([C@](O[C@](CO)1[H])([H])N2C=CC(N(C)C2=O)=N)[H]	3-methylcytidine	3-methylcytidine				21028-20-6	9164190	HMDB0240577		14237477	Pos Early
100001468	209	40469	143005	Cofactors and Vitamins	Nicotinate and Nicotinamide Metabolism	4359	NAMED	JLQSXXWTCJPCBC-UHFFFAOYSA-N	O=C(C1=C([H])N(C(C([H])=C1[H])=O)C([H])([H])[H])N([H])[H]	N1-methyl-2-pyridone-5-carboxamide	N1-methyl-2-pyridone-5-carboxamide				701-44-0	62899	HMDB0004193	C05842	69698	Neg
100001469	400	57584	211562	Cofactors and Vitamins	Nicotinate and Nicotinamide Metabolism	4360	NAMED	KTLRWTOPTKGYQY-UHFFFAOYSA-N	O=C(C(C1=O)=CN(C=C1)C)N	N1-methyl-4-pyridone-3-carboxamide	N1-methyl-4-pyridone-3-carboxamide				769-49-3	389671	HMDB0004194	C05843	440810	Pos Early
100001485	400	34456	156123	Peptide	Gamma-glutamyl Amino Acid	655	NAMED	SNCKGJWJABDZHI-SIPWABPFSA-N	CCC(C)[C@@H](C(O)=O)NC(CC[C@@H](C(O)=O)N)=O	gamma-glutamylisoleucine*	gamma-glutamylisoleucine*					21403145	HMDB0011170		22885096	Pos Early
100001491	400	37123	156335	Carbohydrate	Aminosugar Metabolism	1453	NAMED	FDJKUWYYUZCUJX-UHFFFAOYSA-N	OC(C1(O)OC(C(NC(CO)=O)C(C1)O)C(C(CO)O)O)=O	N-glycolylneuraminate	N-glycolylneuraminate				1113-83-3	3794850	HMDB0000833	C03410	123802	Pos Early
100001501	402	35160	158710	Lipid	Fatty Acid Metabolism (Acyl Carnitine, Monounsaturated)	1909	NAMED	IPOLTUVFXFHAHI-WHIOSMTNSA-N	[O-]C(C[C@@H](OC(CCCCCCC/C=C\CCCCCCCC)=O)C[N+](C)(C)C)=O	oleoylcarnitine (C18:1)	oleoylcarnitine (C18:1)				38677-66-6	21403150	HMDB0005065		6441392	Pos Late
100001502	400	37092	156314	Peptide	Gamma-glutamyl Amino Acid	667	NAMED	FUZOZPRKGAXGOB-UHFFFAOYSA-N	O=C(O)C(CCC(NC(CC)C(O)=O)=O)N	gamma-glutamyl-2-aminobutyrate	gamma-glutamyl-2-aminobutyrate				16869-42-4	21403151				Pos Early
100001506	209	35129	128203	Cofactors and Vitamins	Tetrahydrobiopterin Metabolism	4427	NAMED	ZHQJVZLJDXWFFX-UHFFFAOYSA-N	O=C1C(C(NC2)=NC(N)=N1)=NC2C(O)C(O)C	dihydrobiopterin	dihydrobiopterin				6779-87-9	1808	HMDB0000038	C00268	135402011	Neg
100001507	400	34585	156126	Lipid	Fatty Acid, Monohydroxy	1980	NAMED	SJZRECIVHVDYJC-UHFFFAOYSA-N	OC(CCCO)=O	4-hydroxybutyrate (GHB)	4-hydroxybutyrate (GHB)				502-85-2	9984	HMDB0000710	C00989	10413	Pos Early
100001509	400	45095	157090	Amino Acid	Leucine, Isoleucine and Valine Metabolism	403	NAMED	IHCPDBBYTYJYIL-UHFFFAOYSA-N	CCC(C)C(OC(CC([O-])=O)C[N+](C)(C)C)=O	2-methylbutyrylcarnitine (C5)	2-methylbutyrylcarnitine (C5)				31023-25-3	4932320	HMDB0000378		6426901	Pos Early
100001510	209	32553	143728	Amino Acid	Tyrosine Metabolism	196	NAMED	CTYRPMDGLDAWRQ-UHFFFAOYSA-N	OS(OC1=CC=CC=C1)(=O)=O	phenol sulfate	phenol sulfate				937-34-8	67018	HMDB0060015	C02180	74426	Neg
100001526	400	37059	156288	Lipid	Fatty Acid Synthesis	1490	NAMED	ZGNBLKBZJBJFDG-UHFFFAOYSA-N	O=C(CC(O)=O)OC(CC([O-])=O)C[N+](C)(C)C	malonylcarnitine	malonylcarnitine				853728-01-5	21403153	HMDB0002095		22833583	Pos Early
100001527	209	35436	128227	Lipid	Fatty Acid Metabolism (Acyl Glycine)	1828	NAMED	UPCKIPHSXMXJOX-UHFFFAOYSA-N	O=C(O)CNC(CCCCC)=O	hexanoylglycine	hexanoylglycine (C6)				24003-67-6	89859	HMDB0000701		99463	Neg
100001531	305	57549	211438	Nucleotide	Pyrimidine Metabolism, Uracil containing	4272	NAMED	PHENTZNALBMCQD-UHFFFAOYSA-N	CC(CNC(N)=O)C(O)=O	3-ureidoisobutyrate	3-ureidoisobutyrate				2905-86-4	141172	HMDB0002031	C05100	160663	Polar
100001540	400	46225	157124	Amino Acid	Glutamate Metabolism	72	NAMED		O=C(C(CCC#N)N)O	2-amino-4-cyanobutanoate	2-amino-4-cyanobutanoate				2353-44-8					Pos Early
100001541	209	36746	128281	Amino Acid	Leucine, Isoleucine and Valine Metabolism	401	NAMED	RILPIWOPNGRASR-UHFFFAOYSA-N	O=C(C(C(CC)C)O)O	2-hydroxy-3-methylvalerate	2-hydroxy-3-methylvalerate				488-15-3	144317	HMDB0000317		164623	Neg
100001542	209	35630	128243	Xenobiotics	Food Component/Plant	4937	NAMED	KSEBMYQBYZTDHS-HWKANZROSA-N	COC1=CC(/C=C/C(O)=O)=CC=C1O	ferulate	ferulate				537-98-4	393368	HMDB0000954	C01494	445858	Neg
100001550	400	33009	155996	Xenobiotics	Food Component/Plant	4970	NAMED	XULZWQRXYTVUTE-ZETCQYMHSA-N	C[N+]1(C)[C@@H](CCCC1)[C@]([O-])=O	homostachydrine*	homostachydrine*				1195-94-4	390180	HMDB0033433	C08283	441447	Pos Early
100001577	209	48434	155079	Amino Acid	Urea cycle; Arginine and Proline Metabolism	512	NAMED	WMQMIOYQXNRROC-LURJTMIESA-N	OC([C@@H](NC(C)=O)CCCNC(N)=O)=O	N-acetylcitrulline	N-acetylcitrulline				33965-42-3	571213	HMDB0000856	C15532,C02851	656979	Neg
100001579	209	35675	128275	Lipid	Fatty Acid, Monohydroxy	1991	NAMED	JGHSBPIZNUXPLA-UHFFFAOYSA-N	O=C(O)C(O)CCCCCCCCCCCCCC	2-hydroxypalmitate	2-hydroxypalmitate				764-67-0	83805	HMDB0031057		12575964,92836,11065598	Neg
100001586	305	46957	148205	Cofactors and Vitamins	Ascorbate and Aldarate Metabolism	4393	NAMED	RGHNJXZEOKUKBD-NRXMZTRTSA-N	OC([C@H](O)[C@H](O)[C@H](O)[C@@H](O)CO)=O	gulonate*	gulonate*				20246-53-1	7969943	HMDB0003290	C00800	152304	Polar
100001590	209	35437	128229	Amino Acid	Leucine, Isoleucine and Valine Metabolism	433	NAMED	DCICDMMXFIELDF-UHFFFAOYSA-N	O=C(O)CNC(C(C)C)=O	isobutyrylglycine	isobutyrylglycine (C4)				15926-18-8	9030891	HMDB0000730		10855600	Neg
100001591	209	35434	128225	Xenobiotics	Benzoate Metabolism	4597	NAMED	YEIQSAXUPKPPBN-UHFFFAOYSA-N	O=C(O)CNC(CCC1=CC=CC=C1)=O	phenylpropionylglycine	phenylpropionylglycine				56613-60-6	134261	HMDB0000860		152323	Neg
100001593	400	44664	157075	Amino Acid	Lysine Metabolism	130	NAMED	NXJAXUYOQLTISD-UHFFFAOYSA-N	[O-]C(CC(C[N+](C)(C)C)OC(CCCC(O)=O)=O)=O	glutarylcarnitine (C5-DC)	glutarylcarnitine (C5-DC)				102636-82-8	21403175	HMDB0013130		71317118	Pos Early
100001594	400	35433	156184	Amino Acid	Leucine, Isoleucine and Valine Metabolism	370	NAMED	IGLHHSKNBDXCEY-UHFFFAOYSA-N	[O-]C(CC(C[N+](C)(C)C)OC(CC(O)(C)C)=O)=O	beta-hydroxyisovaleroylcarnitine	beta-hydroxyisovaleroylcarnitine				99159-87-2	21403176				Pos Early
100001597	400	35428	156182	Amino Acid	Leucine, Isoleucine and Valine Metabolism	406	NAMED	WURBQCVBQNMUQT-RMKNXTFCSA-N	[O-]C(CC(C[N+](C)(C)C)OC(/C(C)=C/C)=O)=O	tiglylcarnitine (C5:1-DC)	tiglyl carnitine (C5)				64191-86-2	17216200	HMDB0002366		22833596	Pos Early
100001604	209	35322	144222	Xenobiotics	Drug - Topical Agents	6010	NAMED	FPXPQMOQWJZYBL-UHFFFAOYSA-N	OC1=CC=C(C=C1)OS(=O)(O)=O	hydroquinone sulfate	hydroquinone sulfate				123-31-9	141624	HMDB0240263	C00530	161220	Neg
100001605	209	35320	143730	Xenobiotics	Benzoate Metabolism	4535	NAMED	MZPWKJZDOCIALD-UHFFFAOYSA-N	O=S(OC1=C(O)C=CC=C1)(O)=O	catechol sulfate	catechol sulfate				4918-96-1	2341024	HMDB0059724		3083879	Neg
100001606	305	35324	238705	Lipid	Sterol	3222	NAMED	BHYOQNUELFTYRT-UHFFFAOYSA-N	CC1(C2C(C)CCCC(C)C)C(CC2)C(CC=C3C4(CCC(OS(=O)(O)=O)C3)C)C4CC1	cholesterol sulfate	cholesterol sulfate				2864-50-8	4371550	HMDB00653,HMDB0000653	C18043	65076	Polar
100001609	209	36776	128301	Lipid	Sterol	3235	NAMED	SATGKQGFUDXGAX-MYWFJNCASA-N	O=C(C(CCC[C@H]([C@H]1CC[C@H]2[C@H]3[C@@H]([C@]4(C)C(C[C@H]3O)=CC(CC4)=O)CC[C@@]21C)C)C)O	7alpha-hydroxy-3-oxo-4-cholestenoate (7-Hoca)	7-HOCA				115538-85-7	2338765	HMDB0012458	C17337	3081085	Neg
100001612	400	35665	156223	Amino Acid	Glutamate Metabolism	57	NAMED	OPVPGKGADVGKTG-UHFFFAOYSA-N	CC(NC(C(NC(CCC(O)=O)C(O)=O)=O)CC(O)=O)=O	N-acetyl-aspartyl-glutamate (NAAG)	N-acetyl-aspartyl-glutamate (NAAG)				3106-85-2	5065	HMDB0001067	C12270	188803	Pos Early
100001613	209	35669	128271	Lipid	Fatty Acid, Dicarboxylate	1714	NAMED	HQHCYKULIHKCEB-UHFFFAOYSA-N	O=C(O)CCCCCCCCCCCCC(O)=O	tetradecanedioate (C14-DC)	tetradecanedioate (C14)				821-38-5	12630	HMDB0000872		13185	Neg
100001614	209	35678	128277	Lipid	Fatty Acid, Dicarboxylate	1718	NAMED	QQHJDPROMQRDLA-UHFFFAOYSA-N	O=C(O)CCCCCCCCCCCCCCC(O)=O	hexadecanedioate (C16-DC)	hexadecanedioate (C16)				505-54-4	10027	HMDB0000672	C19615	10459	Neg
100001615	209	36754	128289	Lipid	Fatty Acid, Dicarboxylate	1721	NAMED	BNJOQKFENDDGSC-UHFFFAOYSA-N	O=C(O)CCCCCCCCCCCCCCCCC(O)=O	octadecanedioate (C18-DC)	octadecanedioate (C18)				871-70-5	63283	HMDB0000782		70095	Neg
100001619	305	48857	160476	Lipid	Glycerolipid Metabolism	2874	NAMED	LLCSXHMJULHSJN-UHFFFAOYSA-N	OC(CO)COP(O)(OCC(CO)O)=O	glycerophosphoglycerol	glycerophosphoglycerol					388990	HMDB0240316	C03274	54575349	Polar
100001620	305	37455	146982	Lipid	Phospholipid Metabolism	2263	NAMED	JZNWSCPGTDBMEW-UHFFFAOYSA-N	O=P(OCCN)(O)OCC(CO)O	glycerophosphoethanolamine	glycerophosphoethanolamine				33049-08-0	110410	HMDB0000114	C01233	123874	Polar
100001621	305	47155	148603	Lipid	Phospholipid Metabolism	2265	NAMED	BMVUIWJCUQSHLZ-GFSNQTMESA-N	[H]C(C(O)(C(O)([C@](O)1[H])[H])[H])([C@@](OP(O)(OC[C@@]([H])(CO)O)=O)([C@]1(O)[H])[H])O	glycerophosphoinositol*	glycerophosphoinositol*				16824-65-0				167572	Polar
100001622	209	35632	128247	Xenobiotics	Benzoate Metabolism	4607	NAMED	ZHMMPVANGNPCBW-UHFFFAOYSA-N	CC(C1=CC=C(O)C=C1)C(O)=O	2-(4-hydroxyphenyl)propionate	2-(4-hydroxyphenyl)propionate				938-96-5	92601	HMDB0041683	C03080	102526	Neg
100001624	209	35635	128251	Xenobiotics	Benzoate Metabolism	4608	NAMED	QVWAEZJXDYOKEH-UHFFFAOYSA-N	O=C(CCC1=CC(O)=CC=C1)O	3-(3-hydroxyphenyl)propionate	3-(3-hydroxyphenyl)propionate				621-54-5	89	HMDB0000375	C11457	91	Neg
100001625	209	36807	127591	Lipid	Secondary Bile Acid Metabolism	3527	NAMED	DGABKXLVXPYZII-RRPBLVJSSA-N	C[C@]1(CC2)[C@](CC[C@@H]1[C@H](C)CCC(O)=O)([H])[C@@](C[C@H]3O)([H])[C@]2([H])[C@](CC4)(C)[C@]3([H])C[C@@H]4O	6beta-hydroxylithocholate	6beta-hydroxylithocholate				668-49-5	4446909	HMDB0000811	C15515	5283821	Neg
100001635	400	35651	156211	Xenobiotics	Chemical	6200	NAMED	WQXNXVUDBPYKBA-YFKPBYRVSA-N	O=[C@](O)[C@H]1N=C(C)NCC1	ectoine	ectoine				96702-03-3	112069	HMDB0240650	C06231	126041	Pos Early
100001662	400	36747	156251	Lipid	Carnitine Metabolism	1954	NAMED	JHPNVNIEXXLNTR-UHFFFAOYSA-N	C[N+](C)(C)CCCC([O-])=O	deoxycarnitine	deoxycarnitine				6249-56-5	705	HMDB0001161	C01181	22620	Pos Early
100001664	209	48130	151119	Nucleotide	Purine Metabolism, Adenine containing	4209	NAMED	VKGZCEJTCKHMRL-UHFFFAOYSA-N	OCC(O1)C(O)C(O)C1N2C=NC3=C(NC(CC(O)=O)C(O)=O)N=CN=C32	N6-succinyladenosine	N6-succinyladenosine				4542-23-8		HMDB0000912		165243	Neg
100001668	400	61868	218616	Amino Acid	Histidine Metabolism	99	NAMED	AHPWEWASPTZMEK-UHFFFAOYSA-N	OCC(O1)C(O)C(O)C1N2C=NC(CC(O)=O)=C2	1-ribosyl-imidazoleacetate*	1-ribosyl-imidazoleacetate*				29605-99-0	4292299	HMDB0002331	C05131	440569	Pos Early
100001675	305	36770	212242	Xenobiotics	Food Component/Plant	5219	NAMED	NGSWKAQJJWESNS-ZZXKWVIFSA-N	OC(/C=C/C1=CC=C(C=C1)O)=O	4-hydroxycinnamate	4-hydroxycinnamate				501-98-4	553148	HMDB0002035	C00811	637542	Polar
100001721	305	36751	145848	Amino Acid	Lysine Metabolism	109	NAMED	VEYYWZRYIYDQJM-ZETCQYMHSA-N	OC([C@H](CCCCN)NC(C)=O)=O	N2-acetyllysine	N2-acetyllysine				1946-82-3	83869	HMDB0000446	C12989	92907	Polar
100001730	305	62952	220827	Lipid	Fatty Acid, Dihydroxy	2060	NAMED	DZAIOXUZHHTJKN-UHFFFAOYSA-N	O=C(CC(CO)O)O	3,4-dihydroxybutyrate	3,4-dihydroxybutyrate				51267-44-8		HMDB0000337		150929	Polar
100001734	209	36752	128287	Amino Acid	Lysine Metabolism	110	NAMED	DTERQYGMUDWYAZ-ZETCQYMHSA-N	N[C@@H](CCCCNC(C)=O)C(O)=O	N6-acetyllysine	N6-acetyllysine				692-04-6	83801	HMDB0000206	C02727	92832	Neg
100001739	209	35718	143707	Lipid	Long Chain Polyunsaturated Fatty Acid (n3 and n6)	1595	NAMED	AHANXAKGNAKFSK-PDBXOOCHSA-N	CC\C=C/C\C=C/C\C=C/CCCCCCCCCC(O)=O	dihomo-linolenate (20:3n3 or n6)	dihomolinolenate (20:3n3 or 3n6)				17046-59-2	4471954	HMDB0002925	C03242	5280581	Neg
100001755	209	36098	144223	Xenobiotics	Benzoate Metabolism	4562	NAMED	IETVQHUKTKKBFF-UHFFFAOYSA-N	O=S(OC1=CC=C(C=C)C=C1)(O)=O	4-vinylphenol sulfate	4-vinylphenol sulfate				2628-17-3	4932200	HMDB0062775	C05627	6426766	Neg
100001756	209	36099	144224	Xenobiotics	Benzoate Metabolism	4560	NAMED	DWZGLEPNCRFCEP-UHFFFAOYSA-N	O=S(OC1=CC=C(CC)C=C1)(O)=O	4-ethylphenylsulfate	4-ethylphenyl sulfate				123-07-9		HMDB0062551	C13637	20822574	Neg
100001765	305	36749	146966	Lipid	Fatty Acid, Dicarboxylate	1692	NAMED	SYEOWUNSTUDKGM-UHFFFAOYSA-N	O=C(O)CC(C)CCC(O)=O	3-methyladipate	3-methyladipate				3058-01-3	11789	HMDB0000555		12292	Polar
100001767	209	48428	155071	Xenobiotics	Food Component/Plant	5155	NAMED	VTYFITADLSVOAS-UHFFFAOYSA-N	NC(C(O)=O)CCCCN1C(C=O)=CC=C1CO	pyrraline	pyrraline				74509-14-1	19980286	HMDB0033143	C21013	14274616	Neg
100001768	400	36713	156246	Carbohydrate	Advanced Glycation End-product	1454	NAMED	NUXSIDPKKIEIMI-UHFFFAOYSA-N	OC(CNCCCCC(C(O)=O)N)=O	N6-carboxymethyllysine	N6-carboxymethyllysine				5746-04-3	11217184	HMDB0240347		123800	Pos Early
100001801	209	37180	143731	Xenobiotics	Benzoate Metabolism	4591	NAMED	URAJEEIDMHNVKE-UHFFFAOYSA-N	CC1=CC(N)=C(OS(=O)(O)=O)C=C1	2-amino-p-cresol sulfate	2-amino-p-cresol sulfate									Neg
100001805	400	37070	156293	Nucleotide	Purine and Pyrimidine Metabolism	4319	NAMED	CAAULPUQFIIOTL-UHFFFAOYSA-N	O=P(O)(O)OC	methylphosphate	methylphosphate				7023-27-0	12578	HMDB61711		13130	Pos Early
100001806	209	36845	143732	Xenobiotics	Benzoate Metabolism	4596	NAMED	CYGSXDXRHXMAOV-UHFFFAOYSA-N	O=S(OC1=CC=CC=C1C)(O)=O	o-cresol sulfate	o-cresol sulfate					9790277	HMDB0011635		11615528	Neg
100001810	400	36808	156271	Amino Acid	Urea cycle; Arginine and Proline Metabolism	506	NAMED	YDGMGEXADBMOMJ-LURJTMIESA-N	N[C@@H](CCCNC(N(C)C)=N)C(O)=O	dimethylarginine (SDMA + ADMA)	dimethylarginine (ADMA + SDMA)				102783-24-4	110375	HMDB0003334,HMDB0001539	C21189,C03626	123831,169148	Pos Early
100001823	400	37069	164214	Amino Acid	Alanine and Aspartate Metabolism	32	NAMED	GDFAOVXKHJXLEI-VKHMYHEASA-N	C[C@H](NC)C(O)=O	N-methylalanine	N-methylalanine				600-21-5	4450824	HMDB0094692	C02721	4377	Pos Early
100001843	400	37063	156289	Peptide	Gamma-glutamyl Amino Acid	649	NAMED	WQXXXVRAFAKQJM-WHFBIAKZSA-N	C[C@H](NC(CC[C@H](N)C(O)=O)=O)C(O)=O	gamma-glutamylalanine	gamma-glutamylalanine				5875-41-2	389104	HMDB0029142	C03738	440103	Pos Early
100001851	305	37076	147598	Amino Acid	Glycine, Serine and Threonine Metabolism	11	NAMED	JJIHLJJYMXLCOY-BYPYZUCNSA-N	OC[C@@H](C(O)=O)NC(C)=O	N-acetylserine	N-acetylserine				97-14-3	58744	HMDB0002931		65249	Polar
100001859	305	37112	145854	Lipid	Inositol Metabolism	2225	NAMED	CDAISMWEOUEBRE-LKPKBOIGSA-N	O[C@@H]1[C@@H](O)[C@H](O)[C@@H](O)[C@@H](O)[C@@H]1O	chiro-inositol	chiro-inositol				643-12-9	10254647	HMDB0240209	C19891		Polar
100001868	209	37181	144354	Xenobiotics	Food Component/Plant	5126	NAMED	KFDHKOFCRYUXLA-UHFFFAOYSA-N	C=CCC1=CC=C(OS(=O)(O)=O)C=C1	4-allylphenol sulfate	4-allylphenol sulfate								66633409	Neg
100001876	402	52605	165336	Lipid	Sphingolipid Synthesis	3029	NAMED	YHEDRJPUIRMZMP-UHFFFAOYSA-N	OP(O)(OCC(C(CCCCCCCCCCCCCCC)O)N)=O	sphinganine-1-phosphate	sphinganine-1-phosphate				19794-97-9	505	HMDB0001383		520	Pos Late
100001948	400	37058	156287	Energy	TCA Cycle	1466	NAMED	HAEVNYBCYZZDFL-UHFFFAOYSA-N	[O-]C(CC(C[N+](C)(C)C)OC(CCC(O)=O)=O)=O	succinylcarnitine (C4-DC)	succinylcarnitine (C4-DC)				256928-74-2	28639166	HMDB0061717		71464481	Pos Early
100001950	209	32586	146813	Cofactors and Vitamins	Hemoglobin and Porphyrin Metabolism	4445	NAMED	BPYKTIZUTYGOLE-VVCLLGATSA-N	CC(C(N/1)=O)=C(C=C)C1=C/C2=C(C)C(CCC(O)=O)=C(CC3=C(CCC(O)=O)C(C)=C(/C=C4NC(C(C=C)=C\4C)=O)N3)N2	bilirubin (E,E)*	bilirubin (E,E)*					4474753	HMDB0240584		129320511	Neg
100001956	400	37431	156358	Amino Acid	Urea cycle; Arginine and Proline Metabolism	526	NAMED	CWLQUGTUXBXTLF-UHFFFAOYSA-N	O=C(O)C1N(C)CCC1	N-methylproline	N-methylproline				475-11-6	541	HMDB0094696		643474	Pos Early
100002070	305	37253	147606	Lipid	Fatty Acid, Dicarboxylate	1686	NAMED	HWXBTNAVRSUOJR-UHFFFAOYSA-N	O=C(O)CCC(O)C(O)=O	2-hydroxyglutarate	2-hydroxyglutarate				40951-21-1	42	HMDB0059655	C02630	43	Polar
100002102	209	37432	127667	Nucleotide	Pyrimidine Metabolism, Uracil containing	4276	NAMED	LJLLAWRMBZNPMO-UHFFFAOYSA-N	CC(NCCC(O)=O)=O	N-acetyl-beta-alanine	N-acetyl-beta-alanine				3025-95-4	68881	HMDB0061880	C01073	76406	Neg
100002153	400	38100	156425	Xenobiotics	Food Component/Plant	4836	NAMED	MUNWAHDYFVYIKH-RITPCOANSA-N	O[C@H]1C[N+](C)(C)[C@H]([C@@]([O-])=O)C1	betonicine	betonicine				515-25-3	144333	HMDB0029412	C08269	164642	Pos Early
100002154	400	37459	156384	Xenobiotics	Food Component/Plant	4930	NAMED	SSISHJJTAXXQAX-UHFFFAOYSA-N	S=C1NC(CC(C([O-])=O)[N+](C)(C)C)=CN1	ergothioneine	ergothioneine				58511-63-0	2297320	HMDB0003045	C05570	5351619	Pos Early
100002165	209	46293	144526	Lipid	Eicosanoid	2155	NAMED	MCRJLMXYVFDXLS-QGQBRVLBSA-N	OC(CCC/C=C\C\C=C/C=C/C(C/C=C\C/C=C\CC)O)=O	12-HEPE	12-HEPE				81187-21-5	8217157	HMDB0010202		10041593	Neg
100002183	400	38127	156445	Amino Acid	Methionine, Cysteine, SAM and Taurine Metabolism	445	NAMED	YDBYJHTYSHBBAU-UHFFFAOYSA-N	NC(CC[S+](C)C)C([O-])=O	S-methylmethionine	S-methylmethionine				3493-12-7	8351775	HMDB0038670	C05319	458	Pos Early
100002185	209	38116	127709	Amino Acid	Tryptophan Metabolism	322	NAMED	KMAKOBLIOCQGJP-UHFFFAOYSA-N	O=C(C1=CNC2=C1C=CC=C2)O	indole-3-carboxylate	indole-3-carboxylate				771-50-6		HMDB0003320	C19837	69867	Neg
100002196	209	37752	145686	Lipid	Fatty Acid, Monohydroxy	2037	NAMED	HNICUWMFWZBIFP-IRQZEAMPSA-N	OC(CCCCCCC/C=C\C=C\[C@H](CCCCC)O)=O	13-HODE + 9-HODE	13-HODE + 9-HODE						HMDB0004670,HMDB0004667	C14767,C14762	5312830,5282945,1424,5282947,5282944	Neg
100002204	400	43256	156988	Amino Acid	Histidine Metabolism	78	NAMED	FKTXRTPBUWLETL-UHFFFAOYSA-N	O=C(O)C(NC(C)=O)CC1=CN=CN1C	N-acetyl-3-methylhistidine*	N-acetyl-3-methylhistidine*				37841-04-6	19993498	HMDB0240341		193270	Pos Early
100002220	209	38160	144827	Xenobiotics	Food Component/Plant	4971	NAMED	BJRNKVDFDLYUGJ-UHFFFAOYSA-N	OC1=CC=C(OC2OC(CO)C(O)C(O)C2O)C=C1	hydroquinone beta-glucopyranoside	hydroquinone beta-glucopyranoside				497-76-7	339	HMDB29943	C06186	346	Neg
100002227	402	38125	164218	Lipid	Sterol	3248	NAMED	NYOXRYYXRWJDKP-UHFFFAOYSA-N	CC12C(CCC3C2CCC4(C)C3CCC4C(CCCC(C)C)C)=CC(CC1)=O	4-cholesten-3-one	4-cholesten-3-one				601-57-0	427	HMDB0000921	C00599	91477	Pos Late
100002250	209	38349	141866	Amino Acid	Tyrosine Metabolism	227	NAMED	IACOAKYXFIWAQN-UHFFFAOYSA-N	COC1=CC(CC(O)=O)=CC=C1OS(=O)(O)=O	homovanillate sulfate	homovanillate sulfate				38339-06-9	21896746	HMDB11719		29981063	Neg
100002253	209	38637	141886	Xenobiotics	Food Component/Plant	4890	NAMED	YAADMLWHGMUGQL-VOTSOKGWSA-N	O=C(NCC(O)=O)/C=C/C1=CC=CC=C1	cinnamoylglycine	cinnamoylglycine				16534-24-0	618829	HMDB0011621		709625	Neg
100002254	402	38625	159084	Lipid	Endocannabinoid	2186	NAMED	OTGQIQQTPXJQRG-UHFFFAOYSA-N	OCCNC(CCCCCCCCCCCCCCCCC)=O	stearoyl ethanolamide	stearoyl ethanolamide				111-57-9	25958	HMDB0013078		27902	Pos Late
100002259	402	38178	159020	Lipid	Fatty Acid Metabolism (Acyl Carnitine, Monounsaturated)	1903	NAMED	OQWOHRPOYAVIOK-KTKRTIGZSA-N	O=C([O-])CC(OC(CC/C=C\CCCCC)=O)C[N+](C)(C)C	cis-4-decenoylcarnitine (C10:1)	cis-4-decenoylcarnitine (C10:1)				98930-66-6	28639171	HMDB0013205		57357170	Pos Late
100002284	305	62950	220825	Lipid	Fatty Acid, Dihydroxy	2056	NAMED	LOUGYXZSURQALL-GBXIJSLDSA-N	C[C@@H](O)[C@H](O)C(O)=O	2S,3R-dihydroxybutyrate	2S,3R-dihydroxybutyrate				5057-93-2	9139682	HMDB0002453		10964471	Polar
100002285	305	62951	220826	Lipid	Fatty Acid, Dihydroxy	2059	NAMED	UFYGCFHQAXXBCF-UHFFFAOYSA-N	OCCC(O)C(O)=O	2,4-dihydroxybutyrate	2,4-dihydroxybutyrate				1518-62-3	167259	HMDB0000360		192742	Polar
100002300	400	38159	156463	Nucleotide	Pyrimidine Metabolism, Cytidine containing	4300	NAMED	LUCHPKXVUGJYGU-XLPZGREQSA-N	O[C@H]1C[C@H](N2C=C(C)C(N)=NC2=O)O[C@@H]1CO	5-methyl-2'-deoxycytidine	5-methyl-2'-deoxycytidine				838-07-3	389065	HMDB0002224	C03592	440055	Pos Early
100002356	209	38296	141846	Lipid	Fatty Acid, Branched	1671	NAMED	YETXGSGCWODRAA-UHFFFAOYSA-N	OC(CCCCCCCCCCCCCCCC(C)C)=O	(16 or 17)-methylstearate (a19:0 or i19:0)	(16 or 17)-methylstearate (a19:0 or i19:0)				2724-59-6	2340933	HMDB0037397		3083779	Neg
100002367	305	63109	221751	Lipid	Fatty Acid, Dihydroxy	2057	NAMED	LOUGYXZSURQALL-PWNYCUMCSA-N	OC([C@H](O)[C@H](O)C)=O	2R,3R-dihydroxybutyrate	2R,3R-dihydroxybutyrate				759-06-8	17215960	HMDB0000498		13120901	Polar
100002397	305	62101	218946	Amino Acid	Glutamate Metabolism	48	NAMED	COJBGNAUUSNXHX-UHFFFAOYSA-N	NC(CCC(C(O)=O)=O)=O	alpha-ketoglutaramate*	alpha-ketoglutaramate*				18465-19-5		HMDB0001552	C00940	48	Polar
100002417	305	38276	152194	Xenobiotics	Food Component/Plant	4809	NAMED	JTEYKUFKXGDTEU-UHFFFAOYSA-N	OC(C(O)C(C)(O)C)=O	2,3-dihydroxyisovalerate	2,3-dihydroxyisovalerate				1756-18-9	657	HMDB0012141	C04039	677	Polar
100002458	305	57747	213342	Amino Acid	Leucine, Isoleucine and Valine Metabolism	373	NAMED	WKRBKYFIJPGYQC-DUXPYHPUSA-N	OC(C/C(C)=C/C(O)=O)=O	3-methylglutaconate	3-methylglutaconate				5746-90-7	1267861	HMDB0000522		1551553	Polar
100002462	400	43582	208402	Amino Acid	Lysine Metabolism	123	NAMED	OWGKYELXGFKIHH-MYLOADSESA-N	O[C@@H]1[C@@H](O)[C@@H](O)[C@@H](CO)OC1OC(CCC(N)C(O)=O)CN	5-(galactosylhydroxy)-lysine	5-(galactosylhydroxy)-lysine				32448-36-5				66995551	Pos Early
100002466	400	62103	218949	Amino Acid	Glutathione Metabolism	586	NAMED	ZHRLECIZINSPKL-AKGZTFGVSA-N	OC(CNC(C(N)CSSC[C@@H](C(O)=O)N)=O)=O	cysteinylglycine disulfide*	cysteinylglycine disulfide*				70555-24-7	17215992	HMDB0000709		22833544	Pos Early
100002500	400	43493	157017	Amino Acid	Histidine Metabolism	84	NAMED	NRXIKWMTVXPVEF-BYPYZUCNSA-N	OC([C@@H](NC=N)CCC(O)=O)=O	formiminoglutamate	formiminoglutamate				816-90-0	388370	HMDB0000854	C00439	439233	Pos Early
100002514	305	40473	152212	Amino Acid	Histidine Metabolism	80	NAMED	VWFWNXQAMGDPGG-UHFFFAOYSA-N	O=C1NC(C(CCC(O)=O)N1)=O	hydantoin-5-propionate	hydantoin-5-propionate				5624-26-0	761	HMDB0001212	C05565	782	Polar
100002528	209	46960	148213	Xenobiotics	Chemical	6132	NAMED	QAOWNCQODCNURD-UHFFFAOYSA-N	OS(O)(=O)=O	sulfate*	sulfate*				14808-79-8	1086	HMDB01448	C00059	5152822	Neg
100002537	305	40062	207371	Lipid	Fatty Acid, Dicarboxylate	1687	NAMED	WXSKVKPSMAHCSG-UHFFFAOYSA-N	OC(C(O)=O)CC(C(O)=O)=O	4-hydroxy-2-oxoglutaric acid	4-hydroxy-2-oxoglutaric acid				1187-99-1	579	HMDB0002070	C01127	599	Polar
100002544	400	40499	156749	Amino Acid	Glutamate Metabolism	53	NAMED	HBDWQSHEVMSFGY-SCQFTWEKSA-N	OC(C(O)=O)C[C@@H](C(O)=O)N	4-hydroxyglutamate	4-hydroxyglutamate				2485-33-8	388936	HMDB0001344	C03079	439902	Pos Early
100002619	305	53237	179411	Carbohydrate	Pentose Metabolism	1306	NAMED	HSNZZMHEPUFJNZ-SHUUEZRQSA-N	OCC([C@@H](O)[C@H](O)[C@H](O)[C@H](O)CO)=O	sedoheptulose	sedoheptulose				3019-74-7	4573620	HMDB0003219	C02076	5459879	Polar
100002749	305	39592	147616	Amino Acid	Methionine, Cysteine, SAM and Taurine Metabolism	464	NAMED	IDIDJDIHTAOVLG-VKHMYHEASA-N	OC([C@H](CSC)N)=O	S-methylcysteine	S-methylcysteine				1187-84-4	22826	HMDB0002108		24417,7058174,88180	Polar
100002763	400	39582	156587	Cofactors and Vitamins	Nicotinate and Nicotinamide Metabolism	4350	NAMED	USSFUVKEHXDAPM-UHFFFAOYSA-N	O=C(C1=C[N+]([O-])=CC=C1)N	nicotinamide N-oxide	nicotinamide N-oxide				1986-81-8	65522	HMDB0002730		72661	Pos Early
100002769	400	57461	211115	Amino Acid	Urea cycle; Arginine and Proline Metabolism	530	NAMED	BMFMQGXDDJALKQ-BYPYZUCNSA-N	N=C(N)NCCC[C@H](O)C(O)=O	argininate*	argininate*				157-07-3	140984	HMDB0003148		160437	Pos Early
100002784	400	55072	208196	Amino Acid	Urea cycle; Arginine and Proline Metabolism	499	NAMED	ARBHXJXXVVHMET-UHFFFAOYSA-N	OC(C(CCC/N=C(N)/N)=O)=O	2-oxoarginine*	2-oxoarginine*				3715-10-4	542	HMDB0004225	C03771	558	Pos Early
100002796	209	62873	220667	Lipid	Medium Chain Fatty Acid	1518	NAMED	XKZKQTCECFWKBN-SREVYHEPSA-N	OC(CC\C=C/CCCCC)=O	cis-4-decenoate (10:1n6)*	cis-4-decenoate (10:1n6)*				505-90-8	4471776	HMDB0004980		5282726	Neg
100002849	209	39603	141920	Xenobiotics	Chemical	6139	NAMED	IWJBVMJWSPZNJH-XWBUKDKVSA-N	O[C@H]([C@H]1O)[C@@H]([C@@H]([C@](O)=O)OC1OCC)O	ethyl glucuronide	ethyl glucuronide				17685-04-0	134174	HMDB0010325		18392195	Neg
100002910	400	62946	220814	Amino Acid	Histidine Metabolism	95	NAMED	UJCGYTCAMOHYCG-UHFFFAOYSA-N	O=C(O)CC1=CN=CN1C	1-methyl-5-imidazoleacetate	1-methyl-5-imidazoleacetate				4200-48-0	4954265	HMDB04988		6451814	Pos Early
100002912	209	39378	143716	Lipid	Secondary Bile Acid Metabolism	3552	NAMED	BHTRKEVKTKCXOH-BWIGJTJCSA-N	O=C(NCCS(=O)(O)=O)CC[C@@H](C)C1CC[C@@]2([H])[C@]3([H])[C@@H](O)CC4C[C@H](O)CC[C@]4(C)[C@@]3([H])CC[C@@]21C	tauroursodeoxycholate	tauroursodeoxycholate				14605-22-2	24539842	HMDB0000874		9848818	Neg
100002913	209	57573	212122	Lipid	Secondary Bile Acid Metabolism	3580	NAMED	BHQCQFFYRZLCQQ-QQODLWJBSA-N	C[C@@]12[C@](CCC2[C@H](C)CCC(O)=O)([H])[C@]3([H])[C@@H](O)C[C@]4([H])C[C@H](O)CC[C@]4(C)[C@@]3([H])C[C@@H]1O	ursocholate	ursocholate				2955-27-3		HMDB0000917	C17644	122340	Neg
100002914	209	39587	141912	Xenobiotics	Benzoate Metabolism	4610	NAMED	NMHMNPHRMNGLLB-UHFFFAOYSA-N	OC1=CC=C(CCC(O)=O)C=C1	3-(4-hydroxyphenyl)propionate	3-(4-hydroxyphenyl)propionate				501-97-3	9965	HMDB0002199	C01744	10394	Neg
100002927	400	43378	211502	Amino Acid	Methionine, Cysteine, SAM and Taurine Metabolism	465	NAMED	ZZLHPCSGGOGHFW-UHFFFAOYSA-N	NC(CS(C)=O)C(O)=O	S-methylcysteine sulfoxide	S-methylcysteine sulfoxide				6853-87-8	74136	HMDB0029432		82142	Pos Early
100002945	209	38768	143701	Lipid	Fatty Acid, Branched	1665	NAMED	IIUXHTGBZYEGHI-UHFFFAOYSA-N	CC(CCCCCCCCCCCCCC(O)=O)C	(14 or 15)-methylpalmitate (a17:0 or i17:0)	(14 or 15)-methylpalmitate (a17:0 or i17:0)						HMDB0061859	C16995	8181,17903417	Neg
100002951	209	39831	141952	Lipid	Fatty Acid, Dicarboxylate	1725	NAMED	JJOJFIHJIRWASH-UHFFFAOYSA-N	O=C(O)CCCCCCCCCCCCCCCCCCC(O)=O	eicosanedioate (C20-DC)	eicosanedioate (C20-DC)				2424-92-2	68030			75502	Neg
100002952	209	39837	141956	Lipid	Fatty Acid, Dicarboxylate	1727	NAMED	DGXRZJSPDXZJFG-UHFFFAOYSA-N	O=C(O)CCCCCCCCCCCCCCCCCCCCC(O)=O	docosadioate (C22-DC)	docosadioate (C22-DC)				505-56-6	214170		C14240	7641	Neg
100002953	209	39609	141922	Lipid	Fatty Acid, Monohydroxy	2033	NAMED	UGAGPNKCDRTDHP-UHFFFAOYSA-N	OC(CCCCCCCCCCCCCCCO)=O	16-hydroxypalmitate	16-hydroxypalmitate				506-13-8	10034	HMDB0006294	C18218	10466	Neg
100003109	209	40479	143013	Xenobiotics	Food Component/Plant	4818	NAMED	ILGMGHZPXRDCCS-UHFFFAOYSA-N	O=C(NC1=C2C=CC=C1)C2CC(O)=O	2-oxindole-3-acetate	2-oxindole-3-acetate				2971-31-5	2338343	HMDB0035514		3080590	Neg
100003119	209	39732	143757	Lipid	Endocannabinoid	2195	NAMED	KOGRJTUIKPMZEJ-KTKRTIGZSA-N	O=C(CCCCCCC/C=C\CCCCCCCC)NCCS(O)(=O)=O	N-oleoyltaurine	N-oleoyltaurine				52514-04-2	4941625			6437033	Neg
100003151	402	46223	159669	Lipid	Fatty Acid Metabolism (Acyl Carnitine, Polyunsaturated)	1914	NAMED	MJLXQSQYKZWZCB-DQFWFXSYSA-N	[O-]C(C[C@H](C[N+](C)(C)C)OC(CCCCCCC/C=C\C/C=C\CCCCC)=O)=O	linoleoylcarnitine (C18:2)*	linoleoylcarnitine (C18:2)*				36816-10-1	4952667	HMDB0006469		6450015	Pos Late
100003152	400	39577	156583	Amino Acid	Glutamate Metabolism	61	NAMED	AOKCDAVWJLOAHG-UHFFFAOYSA-N	CNCCCC(O)=O	N-methyl-GABA	N-methyl-GABA				1119-48-8	63869		C15987	70703	Pos Early
100003240	209	39730	143759	Lipid	Endocannabinoid	2196	NAMED	LMIJIHJZVURGQK-UHFFFAOYSA-N	O=C(CCCCCCCCCCCCCCCCC)NCCS(=O)(O)=O	N-stearoyltaurine	N-stearoyltaurine				63155-80-6	147194			168274	Neg
100003258	305	63990	232912	Cofactors and Vitamins	Ascorbate and Aldarate Metabolism	4388	NAMED	RMHBODZVODTFAH-UHFFFAOYSA-N	OC1=C(OC)C(C(C(CO)O)O1)=O	2-O-methylascorbic acid	2-O-methylascorbic acid				17860-87-6	90149	HMDB0240294		54726398	Polar
100003260	400	40007	161438	Amino Acid	Glutamate Metabolism	60	NAMED	SRGQUICKDUQCKO-UHFFFAOYSA-N	O=C(CCCNCCC(O)=O)O	carboxyethyl-GABA	carboxyethyl-GABA				4386-03-2	2474	HMDB0002201		2572	Pos Early
100003365	400	57565	211540	Cofactors and Vitamins	Thiamine Metabolism	4460	NAMED	VUTBELPREDJDDH-UHFFFAOYSA-N	OCC1=CN=C(C)N=C1N	hydroxymethylpyrimidine	hydroxymethylpyrimidine				73-67-6	756		C01279	777	Pos Early
100003397	400	40406	156717	Lipid	Phospholipid Metabolism	2266	NAMED	UYPYRKYUKCHHIB-UHFFFAOYSA-N	C[N+](C)([O-])C	trimethylamine N-oxide	trimethylamine N-oxide				1184-78-7	1113	HMDB0000925	C01104	1145	Pos Early
100003415	400	62860	220638	Amino Acid	Lysine Metabolism	117	NAMED	PQNASZJZHFPQLE-LURJTMIESA-N	O=C([C@H](CCCCNC)N)O	N6-methyllysine	N6-methyllysine				1188-07-4	144469	HMDB0002038	C02728	164795	Pos Early
100003425	209	40410	142981	Amino Acid	Histidine Metabolism	82	NAMED	LOIYMIARKYCTBW-UPHRSURJSA-N	O=C(/C=C\C1=CN=CN1)O	cis-urocanate	cis-urocanate				7699-35-6	1266070	HMDB0034174		1549103	Neg
100003429	209	40478	143877	Xenobiotics	Food Component/Plant	4929	NAMED	UXOJWGSGKUYMIA-UHFFFAOYSA-N	OC1=CC(OC2)=C(C=C1)CC2C3=CC=C(OS(=O)(O)=O)C=C3	equol sulfate	equol sulfate					23936050				Neg
100003432	209	40481	143017	Xenobiotics	Food Component/Plant	4916	NAMED	BOLQJTPHPSDZHR-UHFFFAOYSA-N	O=C(CCC1=CC=C(O)C(OC)=C1)O	dihydroferulate	dihydroferulate				1135-23-5	13701	HMDB0062121		14340	Neg
100003434	400	40730	156802	Amino Acid	Histidine Metabolism	83	NAMED	ZCKYOWGFRHAZIQ-UHFFFAOYSA-N	OC(CCC1=CN=CN1)=O	imidazole propionate	imidazole propionate				1074-59-5	63798	HMDB0002271		70630	Pos Early
100003627	400	40671	156768	Peptide	Dipeptide	734	NAMED	FRYULLIZUDQONW-UHFFFAOYSA-N	O=C(C(CC(O)=O)N)NC(CC(O)=O)C(O)=O	aspartylaspartate	aspartylaspartate				58471-53-7	295009	HMDB0028749		332965	Pos Early
100003674	400	40703	156791	Peptide	Dipeptide	964	NAMED	RNKSNIBMTUYWSH-YFKPBYRVSA-N	O=[C@]([C@H]1NCCC1)NCC(O)=O	prolylglycine	prolylglycine				2578-57-6	4932143	HMDB0011178		6426709	Pos Early
100003678	400	40731	156803	Peptide	Dipeptide	970	NAMED	RWCOTTLHDJWHRS-YUMQZZPRSA-N	O=[C@]([C@H]1NCCC1)N2CCC[C@H]2[C@](O)=O	prolylproline	prolylproline				20488-28-2	9797341	HMDB0011180		263469	Pos Early
100003695	305	62864	220652	Xenobiotics	Food Component/Plant	4996	NAMED	RGHNJXZEOKUKBD-MBMOQRBOSA-N	O=C([C@H]([C@H]([C@@H]([C@@H](CO)O)O)O)O)O	mannonate*	mannonate*				642-99-9	2496757			3246006	Polar
100003823	400	42561	156923	Xenobiotics	Food Component/Plant	4829	NAMED	SGZFJWQQBHYNNF-UHFFFAOYSA-N	O=C(N1)C(O)C2=C1C=CC=C2	3-hydroxyindolin-2-one	3-hydroxyindolin-2-one				61-71-2	5872		C11130	6097	Pos Early
100003869	209	43588	145259	Lipid	Secondary Bile Acid Metabolism	3563	NAMED	HMXPOCDLAFAFNT-BHYUGXBJSA-N	C[C@@H]([C@H]1CC[C@H]2[C@@H]3C[C@@H]([C@@H]4C[C@@H](CC[C@@]4([C@H]3CC[C@]12C)C)O)O)CCC(NCCS(=O)(O)=O)=O	taurohyodeoxycholic acid	taurohyodeoxycholic acid				38411-85-7	106373	HMDB0000874		12443252	Neg
100003892	400	42002	156875	Amino Acid	Methionine, Cysteine, SAM and Taurine Metabolism	473	NAMED	DWPCPZJAHOETAG-IMJSIDKUSA-N	O=C([C@H](CSC[C@@H](C(O)=O)N)N)O	lanthionine	lanthionine				3183-08-2	88959			98504	Pos Early
100003895	209	41948	151109	Xenobiotics	Food Component/Plant	4928	NAMED	XDPLKWRSVXUQBN-WKXGUSGUSA-N	OC1=CC=C(C2CC3=C(C=C(C=C3)O[C@H]4[C@@H](O)[C@@H](O)[C@H](O)C(C(O)=O)O4)OC2)C=C1	equol glucuronide	equol glucuronide								46781484	Neg
100003900	209	41391	208258	Xenobiotics	Food Component/Plant	5032	NAMED	YUBWLXRADINQOM-GDNBJRDFSA-N	O=S(O/N=C(SC1C(CO)C(O)C(O)C(O)O1)/CC2=CC=C(O)C=C2)(O)=O	p-hydroxybenzyl-glucosinolate	p-hydroxybenzyl-glucosinolate				20196-67-2		HMDB0038401		9573049	Neg
100003926	400	43264	156990	Lipid	Fatty Acid Metabolism (Acyl Carnitine, Hydroxy)	1942	NAMED	UEFRDQSMQXDWTO-UHFFFAOYSA-N	CC(CC(OC(C[N+](C)(C)C)CC([O-])=O)=O)O	(R)-3-hydroxybutyrylcarnitine	(R)-3-hydroxybutyrylcarnitine						HMDB0013127		53481617	Pos Early
100003940	209	43502	144003	Lipid	Fatty Acid Metabolism (Acyl Glycine)	1840	NAMED	SAVLIIGUQOSOEP-UHFFFAOYSA-N	O=C(CCCCCCC)NCC(O)=O	N-octanoylglycine	N-octanoylglycine				14246-53-8	76040	HMDB0000832		84290	Neg
100004046	209	43488	144001	Amino Acid	Histidine Metabolism	89	NAMED	BKAYIFDRRZZKNF-VIFPVBQESA-N	OC([C@H](CC1=CN=CN1)NC(CCNC(C)=O)=O)=O	N-acetylcarnosine	N-acetylcarnosine				56353-15-2	8079136	HMDB0012881		9903482	Neg
100004054	402	57512	211213	Lipid	Fatty Acid Metabolism (Acyl Carnitine, Long Chain Saturated)	1888	NAMED	DWSFAVOTORHAAL-UHFFFAOYSA-N	[O-]C(CC(C[N+](C)(C)C)OC(CCCCCCCCCCCCCCCC)=O)=O	margaroylcarnitine (C17)*	margaroylcarnitine (C17)*				106182-29-0	35015987	HMDB0006210		53477803	Pos Late
100004059	400	62278	219251	Xenobiotics	Food Component/Plant	4968	NAMED	GPPYTCRVKHULJH-UHFFFAOYSA-N	C[N+](C)(C(C([O-])=O)CC1=CN=CN1)C	histidine betaine (hercynine)*	histidine betaine (hercynine)*				534-30-5	2340795	HMDB0029422		3083620	Pos Early
100004084	209	42603	219576	Lipid	Secondary Bile Acid Metabolism	3561	NAMED	XSOLDPYUICCHJX-QZWOQUDZSA-N	O[C@H]1C(C2[C@](CC[C@H]3O)(C)C(C3)[C@H]1O)C4[C@@](CC2)(C)C([C@H](C)CCC(NCCS(O)(=O)=O)=O)CC4	taurohyocholate*	taurohyocholate*						HMDB0011637	C15516	11954195	Neg
100004088	402	40807	159350	Cofactors and Vitamins	Vitamin A Metabolism	4473	NAMED	NCYCYZXNIZJOKI-OVSJKPMPSA-N	O=C([H])/C=C(C)/C=C/C=C(C)/C=C/C1=C(C)CCCC1(C)C	retinal	retinal					553582	HMDB0001358	C00376	638015	Pos Late
100004089	209	42489	144357	Lipid	Fatty Acid, Monohydroxy	1985	NAMED	GHPVDCPCKSNJDR-UHFFFAOYSA-N	OC(C(O)=O)CCCCCCCC	2-hydroxydecanoate	2-hydroxydecanoate				5393-81-7	20195	HMDB0094656		21488	Neg
100004111	209	46146	144253	Xenobiotics	Benzoate Metabolism	4542	NAMED	NCOMUGOPQPRVSE-UHFFFAOYSA-N	OC1=CC(C)=CC=C1OS(O)(=O)=O	4-methylcatechol sulfate	4-methylcatechol sulfate						HMDB0240459		54104170	Neg
100004227	402	43343	159548	Lipid	Fatty Acid, Amino	1778	NAMED	AKVBCGQVQXPRLD-UHFFFAOYSA-N	CCCCCCC(C(O)=O)N	2-aminooctanoate	2-aminooctanoate				644-90-6	62727	HMDB0000991		69522	Pos Late
100004262	209	43027	143977	Lipid	Fatty Acid, Dicarboxylate	1708	NAMED	DXNCZXXFRKPEPY-UHFFFAOYSA-N	OC(CCCCCCCCCCCC(O)=O)=O	tridecanedioate (C13-DC)	tridecanedioate (C13-DC)				505-52-2	10026	HMDB0002327		10458	Neg
100004284	400	43424	157011	Xenobiotics	Chemical	6198	NAMED	HHVIBTZHLRERCL-UHFFFAOYSA-N	CS(C)(=O)=O	dimethyl sulfone	dimethyl sulfone				67-71-0	5978	HMDB0004983	C11142	6213	Pos Early
100004299	209	43255	149804	Amino Acid	Histidine Metabolism	79	NAMED	GVRCKHXHWSYDEF-UHFFFAOYSA-N	OC(C(CC1=CN(C)C=N1)NC(C)=O)=O	N-acetyl-1-methylhistidine*	N-acetyl-1-methylhistidine*						HMDB0240340		53859791	Neg
100004318	400	43374	157003	Xenobiotics	Food Component/Plant	4975	NAMED	JYGFTBXVXVMTGB-UHFFFAOYSA-N	O=C1CC2=C(N1)C=CC=C2	indolin-2-one	indolin-2-one				59-48-3	284794		C12312	321710	Pos Early
100004321	209	48691	207569	Xenobiotics	Food Component/Plant	4814	NAMED	ZLYUIVZAQHFCNP-UHFFFAOYSA-N	O=C1C=CC2=CC=CC(OS(=O)(O)=O)=C2N1	2,8-quinolinediol sulfate	2,8-quinolinediol sulfate						HMDB0240658			Neg
100004322	209	43266	143737	Xenobiotics	Food Component/Plant	5288	NAMED	VSTZVCJQGSLNLL-UHFFFAOYSA-N	NC1=CC=CC=C1OS(O)(=O)=O	2-aminophenol sulfate	2-aminophenol sulfate					158022	HMDB0061116		181670	Neg
100004326	209	48693	207571	Xenobiotics	Chemical	6153	NAMED	CGFRVKXGZRODPA-UHFFFAOYSA-N	CC(C1=CC=CC(OS(=O)(O)=O)=C1)=O	3-acetylphenol sulfate	3-acetylphenol sulfate					16230535				Neg
100004396	305	62069	218878	Lipid	Fatty Acid, Dicarboxylate	1691	NAMED	YVOMYDHIQVMMTA-UHFFFAOYSA-N	OC(CC(O)=O)CCC(O)=O	3-hydroxyadipate	3-hydroxyadipate					133894	HMDB0000345		151913	Polar
100004488	400	43586	157041	Amino Acid	Urea cycle; Arginine and Proline Metabolism	529	NAMED	NTNWOCRCBQPEKQ-YFKPBYRVSA-N	OC([C@H](CCCN([H])/C(N([H])[H])=N/C)N([H])[H])=O	N-monomethylarginine	N-monomethylarginine				53308-83-1	117259	HMDB0029416	C03884	132862	Pos Early
100004499	209	43231	143979	Amino Acid	Lysine Metabolism	136	NAMED	FZXCPFJMYOQZCA-UHFFFAOYSA-N	OC(C1CCCC(N1)=O)=O	6-oxopiperidine-2-carboxylate	6-oxopiperidine-2-carboxylate				34622-39-4	2282737	HMDB0061705		3014237	Neg
100004523	209	43249	124707	Amino Acid	Urea cycle; Arginine and Proline Metabolism	516	NAMED	SRXKAYJJGAAOBP-UHFFFAOYSA-N	CC(NCCCC(N)C(O)=O)=O	N-delta-acetylornithine	N-delta-acetylornithine					8096135	HMDB0003357	C00437	9920500	Neg
100004542	400	43761	157045	Lipid	Fatty Acid, Amino	1773	NAMED	RDFMDVXONNIGBC-UHFFFAOYSA-N	OC(C(CCCCC)N([H])[H])=O	2-aminoheptanoate	2-aminoheptanoate				1115-90-8	198338	HMDB0094649		227939	Pos Early
100004561	305	43549	211420	Amino Acid	Tryptophan Metabolism	280	NAMED	LLLPDUXGHXIXIW-UHFFFAOYSA-N	OC(C1=CC=CC=C1N([H])C=O)=O	N-formylanthranilic acid	N-formylanthranilic acid				3342-77-6	91624	HMDB0004089	C05653	101399	Polar
100004568	209	44552	144009	Xenobiotics	Chemical	6184	NAMED	FMWPQZPFBAHHMB-UHFFFAOYSA-N	OC(C(CSCCCO)NC(C)=O)=O	S-(3-hydroxypropyl)mercapturic acid (HPMA)	S-(3-hydroxypropyl)mercapturic acid (HPMA)				23127-40-4	2616726			119083	Neg
100004575	209	43591	153118	Amino Acid	Urea cycle; Arginine and Proline Metabolism	518	NAMED	XUYANFPPYJSBPU-UHFFFAOYSA-N	OC(C(CCCNC(C)=O)N([H])C(C)=O)=O	N2,N5-diacetylornithine	N2,N5-diacetylornithine				39825-23-5	8573834	HMDB0240345		65977	Neg
100004635	400	44878	157087	Amino Acid	Methionine, Cysteine, SAM and Taurine Metabolism	446	NAMED	UCUNFLYVYCGDHP-UHFFFAOYSA-N	O=S(C)(CCC(N)C(O)=O)=O	methionine sulfone	methionine sulfone				820-10-0	63154	HMDB0062174		69961	Pos Early
100005373	400	46227	221883	Amino Acid	Lysine Metabolism	124	NAMED	BFSYFTQDGRDJNV-QCNRFFRDSA-N	OC[C@@H](O)[C@@H](O)[C@H](O)C(CNCCCC[C@@H](N)C(O)=O)=O	fructosyllysine	fructosyllysine				21291-40-7	110281	HMDB0034879		9839580	Pos Early
100005384	209	45413	143779	Xenobiotics	Chemical	6135	NAMED	CIQHWLTYGMYQQR-QMMMGPOBSA-N	OS(OC1=CC=C(C[C@H](N)C(O)=O)C=C1)(=O)=O	O-sulfo-tyrosine	O-sulfo-tyrosine					448617	HMDB0155722		514186	Neg
100005389	209	47114	149387	Xenobiotics	Food Component/Plant	4938	NAMED	PZPATWACAAOHTJ-HWKANZROSA-N	COC1=C(OS(O)(=O)=O)C=CC(/C=C/C(O)=O)=C1	ferulic acid 4-sulfate	ferulic acid 4-sulfate				86321-29-1	4878542	HMDB0029200		6305574	Neg
100005391	209	45415	153117	Xenobiotics	Benzoate Metabolism	4605	NAMED	IQWLPDPKVFZEOK-UHFFFAOYSA-N	OS(OC1=CC=CC(CCC(O)=O)=C1)(=O)=O	3-(3-hydroxyphenyl)propionate sulfate	3-(3-hydroxyphenyl)propionate sulfate				86321-32-6	162993	HMDB0094710		187488	Neg
100005466	209	48187	153116	Amino Acid	Methionine, Cysteine, SAM and Taurine Metabolism	480	NAMED	CXJAAWRLVGAKDV-UHFFFAOYSA-N	O=S(CCNC(C)=O)(O)=O	N-acetyltaurine	N-acetyltaurine					140553	HMDB0240253		159864	Neg
100005717	209	45970	144193	Lipid	Lysophospholipid	2732	NAMED	BVJSKAUUFXBDOB-UHFFFAOYSA-N	O=P(OCC(O)CO)(O)OCC(O)COC(CCCCCCCCCCCCCCC)=O	1-palmitoyl-GPG (16:0)*	1-palmitoyl-GPG (16:0)*	LPG 16:0	LPG 16:0	LPG 16:0/0:0		2548639	HMDB0240601		3300276	Neg
100005864	400	46144	157118	Xenobiotics	Food Component/Plant	5128	NAMED	HOVAGTYPODGVJG-ZFYZTMLRSA-N	O[C@H]1[C@@H]([C@H]([C@H](O[C@@H]1CO)OC)O)O	methyl glucopyranoside (alpha + beta)	methyl glucopyranoside (alpha + beta)						HMDB0029965		445238,3036743,2108	Pos Early
100005946	305	48141	160468	Xenobiotics	Food Component/Plant	5167	NAMED	WPAMZTWLKIDIOP-WVZVXSGGSA-N	OC[C@@H](O)[C@@H](O)CC(C(O)=O)=O	2-keto-3-deoxy-gluconate	2-keto-3-deoxy-gluconate				17510-99-5	141630	HMDB0001353	C00204	161227	Polar
100005996	402	61865	218582	Lipid	Fatty Acid Metabolism (Acyl Carnitine, Dicarboxylate)	1941	NAMED	CYPBWZKNUDFJJE-PLNGDYQASA-N	O=C(CCCCCCC/C=C\CCCCCCCC(O)=O)OC(CC([O-])=O)C[N+](C)(C)C	octadecenedioylcarnitine (C18:1-DC)*	octadecenedioylcarnitine (C18:1-DC)*				251981-06-3	28639201				Pos Late
100005998	402	61867	218585	Lipid	Fatty Acid Metabolism (Acyl Carnitine, Dicarboxylate)	1940	NAMED	ULCCGBCYWCYNIC-UHFFFAOYSA-N	O=C(CCCCCCCCCCCCCCCCC(O)=O)OC(CC([O-])=O)C[N+](C)(C)C	octadecanedioylcarnitine (C18-DC)*	octadecanedioylcarnitine (C18-DC)*				123233-50-1	28639203				Pos Late
100006051	402	48182	160274	Lipid	Fatty Acid Metabolism (Acyl Carnitine, Monounsaturated)	1907	NAMED	ABVVZYXTZLEOHP-OLHLWXQYSA-N	O=C(CCCCCCC/C=C\CCCC)O[C@H](CC([O-])=O)C[N+](C)(C)C	myristoleoylcarnitine (C14:1)*	myristoleoylcarnitine (C14:1)*				889848-55-9	34999520	HMDB0240588		129691961	Pos Late
100006094	209	48409	155065	Xenobiotics	Food Component/Plant	5168	NAMED	YPXHXDXMTWPQTO-SNAWJCMRSA-N	O=C(/C=C/C1=CC=CC(OS(=O)(O)=O)=C1)O	3-hydroxycinnamate sulfate	3-hydroxycinnamate sulfate				86321-30-4	4947175			6443141	Neg
100006095	209	48410	160464	Amino Acid	Tyrosine Metabolism	236	NAMED	OYDCCWNLILCHDJ-ZZXKWVIFSA-N	O=C(O[H])/C=C/C1=CC=C(OS(=O)(O)=O)C=C1	4-hydroxycinnamate sulfate	4-hydroxycinnamate sulfate				308338-96-7	4797737			6070438	Neg
100006098	209	48448	155087	Xenobiotics	Chemical	6267	NAMED	BDERIBJTVYFANV-UHFFFAOYSA-N	O=S(OC1=CC=CN=C1)(O)=O	3-hydroxypyridine sulfate	3-hydroxypyridine sulfate				1955-23-3	16232314				Neg
100006103	209	48419	155067	Xenobiotics	Food Component/Plant	4830	NAMED	HLYCAHONCGGOOJ-UHFFFAOYSA-N	O=C(N1)C(OS(=O)(O)=O)C2=C1C=CC=C2	3-hydroxyindolin-2-one sulfate	3-hydroxyindolin-2-one sulfate									Neg
100006106	209	48696	222424	Xenobiotics	Food Component/Plant	4666	NAMED	PVWYGTJERKKPRW-UHFFFAOYSA-N	O=C1C=COC(C)=C1OS(=O)(O)=O	maltol sulfate	maltol sulfate									Neg
100006115	305	48255	153226	Carbohydrate	Pentose Metabolism	1301	NAMED	QXKAIJAYHKCRRA-JJYYJPOSSA-N	OC([C@H]([C@@H]([C@@H](CO)O)O)O)=O	arabonate/xylonate	arabonate/xylonate						HMDB0000539	C00502,C05411	122045,6602431	Polar
100006120	209	48438	165701	Xenobiotics	Food Component/Plant	5165	NAMED	KHSGXBFYCSMNPA-UHFFFAOYSA-N	O=C(O)C(NC(C)=O)CCCCN1C(C=O)=CC=C1CO	N-acetylpyrraline	N-acetylpyrraline							C01227		Neg
100006122	305	48340	153389	Carbohydrate	Pentose Metabolism	1282	NAMED	LQXVFWRQNMEDEE-UHFFFAOYSA-N	OC1(CO)OCC(O)C1O	ribulose/xylulose	ribulose/xylulose						HMDB0000621,HMDB0000751,HMDB0001644,HMDB0003371		5289590,151261	Polar
100006124	209	48455	155093	Amino Acid	Lysine Metabolism	114	NAMED	ZHZUEHHBTYJTKY-UHFFFAOYSA-N	CC(NCCCCC(NC(C)=O)C(O)=O)=O	N2,N6-diacetyllysine	N2,N6-diacetyllysine				499-86-5	82921			91827	Neg
100006129	209	54910	208290	Amino Acid	Tyrosine Metabolism	207	NAMED	SVYIZYRTOYHQRE-UHFFFAOYSA-N	OC1=C(OC)C=C(CC(C(O)=O)O)C=C1	vanillactate	vanillactate				2475-56-1	141152	HMDB0000913		160637	Neg
100006190	209	48580	155103	Xenobiotics	Food Component/Plant	5287	NAMED	JCVGTUVGDOWZJE-UHFFFAOYSA-N	CC(NC(C=CC=C1)=C1OS(=O)(O)=O)=O	2-acetamidophenol sulfate	2-acetamidophenol sulfate				40712-60-5	158023			181671	Neg
100006191	209	48841	155015	Amino Acid	Tyrosine Metabolism	231	NAMED	JPAUCQAJHLSMQW-XPORZQOISA-N	O[C@H]([C@@H](O)[C@@H]1O)[C@@H](O[C@@H]1C(O)=O)OC2=CC=C(C)C=C2	p-cresol glucuronide*	p-cresol glucuronide*				17680-99-8	135751	HMDB0011686		154035	Neg
100006260	209	48698	166006	Xenobiotics	Chemical	6281	NAMED	QRHHXPIYYXPEMG-UHFFFAOYSA-N	O=S(OC1=CC=C2C=CNC2=C1)(O)=O	6-hydroxyindole sulfate	6-hydroxyindole sulfate						HMDB0000682		122198196	Neg
100006361	209	48407	155061	Amino Acid	Tyrosine Metabolism	230	NAMED	NZKRYJGNYPYXJZ-UHFFFAOYSA-N	NCCC1=CC(OS(=O)(O)=O)=C(O)C=C1	dopamine 3-O-sulfate	dopamine 3-O-sulfate					108936	HMDB0006275	C13690	122136	Neg
100006363	209	48728	155111	Xenobiotics	Food Component/Plant	5158	NAMED	CQRHJEVIKOKQMO-UHFFFAOYSA-N	OC1=CC2=C(C(C(C3=CC=C(OS(=O)(O)=O)C=C3)=CO2)=O)C=C1	daidzein sulfate (2)	daidzein sulfate (2)								12114465	Neg
100006367	209	53230	179135	Lipid	Fatty Acid, Monohydroxy	2002	NAMED	HPMGFDVTYHWBAG-UHFFFAOYSA-N	CCCC(O)CC(O)=O	3-hydroxyhexanoate	3-hydroxyhexanoate				10191-24-9	133518	HMDB0061652,HMDB0010718		151492	Neg
100006370	209	54805	207701	Lipid	Sterol	3238	NAMED	WVXOMPRLWLXFAP-AMQKJUDNSA-N	C[C@@H]([C@H]1CC[C@@H]2[C@]1(C)CC[C@H]3[C@H]2CC=C4[C@]3(C)CC[C@H](O)C4)CCCC(C(O)=O)C	3beta-hydroxy-5-cholestenoate	3beta-hydroxy-5-cholestenoate				6561-58-6		HMDB0012453	C17333	165511	Neg
100006372	209	48729	155113	Xenobiotics	Chemical	6274	NAMED	CBTFERBMQQAROP-BZNQNGANSA-N	O[C@H]([C@@H](O)[C@@H]1O)[C@@H](O[C@@H]1CO)OC2=CC(C(O)=O)=C(O)C=C2	gentisic acid-5-glucoside	gentisic acid-5-glucoside				1820-89-9	9089323			101339724	Neg
100006374	209	48762	155125	Xenobiotics	Chemical	6264	NAMED	NGVLEQPKHLWZLN-UHFFFAOYSA-N	OC1=C(O)C(OS(=O)(O)=O)=CC=C1	1,2,3-benzenetriol sulfate (2)	1,2,3-benzenetriol sulfate (2)						HMDB0060018,HMDB0060016		92013662,54110629	Neg
100006375	209	48763	155127	Xenobiotics	Benzoate Metabolism	4578	NAMED	NTXOJWKIHIOUQN-UHFFFAOYSA-N	OC1=C(C=CC=C1OS(=O)(O)=O)OC	3-methoxycatechol sulfate (1)	3-methoxycatechol sulfate (1)								129892430	Neg
100006376	209	48752	155119	Xenobiotics	Benzoate Metabolism	4579	NAMED	NTXOJWKIHIOUQN-UHFFFAOYSA-N	OC1=C(OC)C=CC=C1OS(=O)(O)=O	3-methoxycatechol sulfate (2)	3-methoxycatechol sulfate (2)									Neg
100006378	209	48757	155121	Amino Acid	Tryptophan Metabolism	276	NAMED	PPIMFXHQDQRWGJ-JTQLQIEISA-N	OC([C@@H](NC(C)=O)CC(C1=CC=CC=C1N)=O)=O	N-acetylkynurenine (2)	N-acetylkynurenine (2)						HMDB0240342		73817779	Neg
100006379	209	48782	155139	Amino Acid	Tryptophan Metabolism	267	NAMED	CPXSBHKDEPPWIX-RAYCSJGISA-N	N[C@H](C(O)=O)CC1=C([C@H]([C@H]([C@@H](O)[C@@H]2O)O)O[C@@H]2CO)NC3=CC=CC=C13	C-glycosyltryptophan	C-glycosyltryptophan				180509-18-6	9157171	HMDB0240296		10981970	Neg
100006430	305	48885	160479	Carbohydrate	Pentose Metabolism	1295	NAMED	HEBKCHPVOIAQTA-IMJSIDKUSA-N	OC[C@@H](C([C@H](CO)O)O)O	arabitol/xylitol	arabitol/xylitol						HMDB0001851,HMDB0000568,HMDB0002917	C00379,C00542,C01904	94154,6912	Polar
100006435	400	46539	166536	Carbohydrate	Aminosugar Metabolism	1452	NAMED	OVRNDRQMDRJTHS-FMDGEEDCSA-N	O[C@@H]1[C@H]([C@@H](O[C@@H]([C@H]1O)CO)O)NC(C)=O	N-acetylglucosamine/N-acetylgalactosamine	N-acetylglucosamine/N-acetylgalactosamine						HMDB0000212,HMDB0000215	C01074	439174,84265	Pos Early
100006438	305	47076	148336	Energy	TCA Cycle	1481	NAMED	HNEGQIOMVPPMNR-IHWYPQMZSA-N	C/C(C(O)=O)=C/C(O)=O	citraconate/glutaconate	citraconate/glutaconate						HMDB0000634,HMDB0000620	C02226,C02214	5280498,643798	Polar
100006614	400	52988	166228	Lipid	Fatty Acid Metabolism (Acyl Carnitine, Dicarboxylate)	1930	NAMED	BSVHAXJKBCWVDA-UHFFFAOYSA-N	[O-]C(CC(OC(CCCCC(O)=O)=O)C[N+](C)(C)C)=O	adipoylcarnitine (C6-DC)	adipoylcarnitine (C6-DC)					28540385	HMDB0061677		71296139	Pos Early
100006627	400	52990	166232	Lipid	Fatty Acid Metabolism (Acyl Carnitine, Dicarboxylate)	1938	NAMED	YVWVEIPYMGBQPE-UHFFFAOYSA-N	[O-]C(CC(OC(CCCCCCC(O)=O)=O)C[N+](C)(C)C)=O	suberoylcarnitine (C8-DC)	suberoylcarnitine (C8-DC)									Pos Early
100006633	209	53027	166150	Amino Acid	Tyrosine Metabolism	238	NAMED	IIODELUADFSHIZ-UHFFFAOYSA-N	OS(OC(C=C1)=CC=C1CC(O)=O)(=O)=O	4-hydroxyphenylacetate sulfate	4-hydroxyphenylacetate sulfate									Neg
100006679	209	52747	166417	Amino Acid	Tyrosine Metabolism	197	NAMED	WVHAUDNUGBNUDZ-GOVZDWNOSA-N	O[C@H]1[C@H](OC2=CC=CC=C2)O[C@H](C(O)=O)[C@@H](O)[C@@H]1O	phenol glucuronide	phenol glucuronide				17685-05-1	78692	HMDB0060014		87235	Neg
100006726	209	52608	166573	Lipid	Endocannabinoid	2205	NAMED	KQXDGUVSAAQARU-HZJYTTRNSA-N	CCCCC/C=C\C/C=C\CCCCCCCC(NCCO)=O	linoleoyl ethanolamide	linoleoyl ethanolamide				68171-52-8	4446566	HMDB0012252		5283446	Neg
100006730	209	54730	207583	Amino Acid	Tryptophan Metabolism	324	NAMED	YDXXLJMIHMIOIF-UHFFFAOYSA-N	O=C(NCC(O)=O)CC1=CNC2=CC=CC=C21	indoleacetylglycine	indoleacetylglycine				13113-08-1	393944			446640	Neg
100006759	400	52350	164907	Peptide	Dipeptide	783	NAMED	VFVAGPWBFWJBMN-HTQZYQBOSA-N	O=C([C@H](N1)CCSC)N(CCC2)[C@@]2([H])C1=O	cyclo(met-pro)	cyclo(met-pro)				1355217-56-9	4483202			6502027	Pos Early
100008928	305	52281	164309	Amino Acid	Glutathione Metabolism	591	NAMED	AFENDNXGAFYKQO-UHFFFAOYSA-N	CCC(O)C(O)=O	2-hydroxybutyrate/2-hydroxyisobutyrate	2-hydroxybutyrate/2-hydroxyisobutyrate						HMDB0000729,HMDB00008	C21297,C05984	440864,4277439	Polar
100008929	209	52282	164310	Energy	TCA Cycle	1479	NAMED	YNOXCRMFGMSKIJ-UHFFFAOYSA-N	CC(C(O)=O)C(C(O)=O)(O)CC(O)=O	2-methylcitrate/homocitrate	2-methylcitrate/homocitrate						HMDB0003518,HMDB0000379	C01251	439459,515	Neg
100008930	209	52285	164313	Lipid	Long Chain Monounsaturated Fatty Acid	1556	NAMED	ZQPPMHVWECSIRJ-KTKRTIGZSA-N	OC(CCCCCCC/C=C\CCCCCCCC)=O	oleate/vaccenate (18:1)	oleate/vaccenate (18:1)						HMDB0003231,HMDB0000573,HMDB0240219,HMDB0000207	C21944,C08367,C01712,C00712	5282761,637517,5281127,445639	Neg
100008931	209	52749	166419	Amino Acid	Tryptophan Metabolism	329	NAMED	KUYNOZVWCFXSNE-BYNIDDHOSA-N	O[C@H]([C@@H](O)[C@@H]1O)[C@@H](O[C@@H]1C(O)=O)OC2=CNC3=C2C=CC=C3	indoxyl glucuronide	indoxyl glucuronide				35804-66-1	2015556	HMDB0010319		2733785	Neg
100008932	209	63154	221893	Peptide	Acetylated Peptides	1215	NAMED	QUWZFULUMBECLL-UHFFFAOYSA-N	O=C(NCCS(=O)(O)=O)CC1=CC=CC=C1	phenylacetyltaurine	phenylacetyltaurine				33953-90-1	1627903			2179693	Neg
100008933	209	52938	166054	Lipid	Fatty Acid, Monohydroxy	2012	NAMED	POMQYTSPMKEQNB-UHFFFAOYSA-N	OC(CC(O)CCCCCCCCCCCCCCC)=O	3-hydroxystearate	3-hydroxystearate				45261-96-9	4446034	HMDB10737		5282907	Neg
100008998	402	52473	165151	Cofactors and Vitamins	Tocopherol Metabolism	4418	NAMED	QUEDXNHFTDJVIY-DQCZWYHMSA-N	CC1=C(C(CC2)=CC(O)=C1C)O[C@@]2(CCC[C@@H](CCC[C@@H](CCCC(C)C)C)C)C	gamma-tocopherol/beta-tocopherol	gamma-tocopherol/beta-tocopherol						HMDB0006335,HMDB0001492	C14152,C02483		Pos Late
100009045	209	52925	166034	Peptide	Acetylated Peptides	1204	NAMED	PTSRBZOZSRJCKX-JTQLQIEISA-N	O=C(N[C@H](C(O)=O)CCC(O)=O)CC1=CC=CC=C1	phenylacetylglutamate	phenylacetylglutamate					9754592	HMDB0059772		11579826	Neg
100009068	209	53255	179175	Lipid	Long Chain Monounsaturated Fatty Acid	1571	NAMED	YGTSVJQQDISEHZ-UHFFFAOYSA-N	OC(CCCCCCCCCCCCCCCCCCCCC=C)=O	tricosenoate (23:1)	tricosenoate (23:1)					473411			543855	Neg
100009227	209	54885	207774	Lipid	Lysophospholipid	2739	NAMED	VEEHTGYBVMTAAF-RFFZIGDUSA-N	[H][C@@](CO)(O)COP(OC[C@]([H])(O)COC(CCCCCCC/C=C\C/C=C\CCCCC)=O)(O)=O	1-linoleoyl-GPG (18:2)*	1-linoleoyl-GPG (18:2)*	LPG 18:2	LPG 18:2	LPG 18:2/0:0			HMDB0240600			Neg
100009232	400	53231	179281	Xenobiotics	Chemical	6285	NAMED	DZLNHFMRPBPULJ-VKHMYHEASA-N	O=C(O)[C@]1(NCSC1)[H]	thioproline	thioproline				34592-47-4	84120	HMDB0062164		93176	Pos Early
100009233	402	52944	166270	Lipid	Fatty Acid Metabolism (Acyl Choline)	1966	NAMED	UFQZDKMTMXCDBP-UHFFFAOYSA-N	C[N+](C)(C)CCOC(CCCCCCCCCCCCCC[CH2-])=O	palmitoylcholine	palmitoylcholine					133731	HMDB0240592		151731	Pos Late
100009239	305	54724	207379	Energy	TCA Cycle	1463	NAMED	UKZDIMBDWHZXOK-UHFFFAOYSA-N	OC(C(C1)C(C(O)=O)OC1=O)=O	isocitric lactone	isocitric lactone				4702-32-3	88729			98259	Polar
100009246	400	53229	179277	Amino Acid	Glycine, Serine and Threonine Metabolism	16	NAMED	CDUUKBXTEOFITR-UHFFFAOYSA-N	OCC(N)(C)C(O)=O	2-methylserine	2-methylserine					85112		C02115	94309	Pos Early
100009271	400	52984	166220	Lipid	Fatty Acid Metabolism (Acyl Carnitine, Hydroxy)	1943	NAMED	UEFRDQSMQXDWTO-UHFFFAOYSA-N	CC(O)CC(OC(C[N+](C)(C)C)CC([O-])=O)=O	(S)-3-hydroxybutyrylcarnitine	(S)-3-hydroxybutyrylcarnitine						HMDB0013127		71464477	Pos Early
100009326	209	53243	179153	Amino Acid	Tyrosine Metabolism	243	NAMED	ICPYZFZFSLTYID-GOVZDWNOSA-N	O[C@H]([C@@H](O)[C@@H]1O)[C@@H](O[C@@H]1C(O)=O)OC(C=CC=C2)=C2O	catechol glucuronide	catechol glucuronide						HMDB0240490		75124209	Neg
100009329	305	63590	222872	Cofactors and Vitamins	Ascorbate and Aldarate Metabolism	4384	NAMED	SKKZOYBAANIUOV-ZAFYKAAXSA-N	O[C@@H](CO)[C@@](C1=O)([H])OC(O)=C1OS(O)(=O)=O	ascorbic acid 2-sulfate	ascorbic acid 2-sulfate				52174-99-9	77998	HMDB0060649		54676864	Polar
100009337	305	53254	179431	Xenobiotics	Food Component/Plant	5241	NAMED	SNVAIAITQIIEMQ-DUXPYHPUSA-N	OS(OC1=CC=C(C=C1O)/C=C/C(O)=O)(=O)=O	caffeic acid sulfate	caffeic acid sulfate					30777608	HMDB0041708		21668705	Polar
100009393	209	57651	212701	Lipid	Long Chain Polyunsaturated Fatty Acid (n3 and n6)	1574	NAMED	KBGYPXOSNDMZRV-PDBXOOCHSA-N	CC/C=C\C/C=C\C/C=C\CCCCCC(O)=O	hexadecatrienoate (16:3n3)	hexadecatrienoate (16:3n3)				7561-64-0	4471853			91820460	Neg
100009394	209	57652	212703	Lipid	Long Chain Polyunsaturated Fatty Acid (n3 and n6)	1589	NAMED	WPJGPAAPSBVXNU-HZJYTTRNSA-N	CCCCC/C=C\C/C=C\CCCCCC(O)=O	hexadecadienoate (16:2n6)	hexadecadienoate (16:2n6)				28290-73-5	13628094	HMDB0000477		13932172	Neg
100009406	402	53223	178791	Lipid	Fatty Acid Metabolism (Acyl Carnitine, Monounsaturated)	1908	NAMED	JFAGPSOZZSTLRF-KHPPLWFESA-N	O=C(OC(CC([O-])=O)C[N+](C)(C)C)CCCCCCC/C=C\CCCCCC	palmitoleoylcarnitine (C16:1)*	palmitoleoylcarnitine (C16:1)*					28639183	HMDB0013207		71464547	Pos Late
100009407	400	53224	178792	Lipid	Fatty Acid Metabolism (Acyl Carnitine, Dicarboxylate)	1937	NAMED	NTBUXPPQHCFLOM-UHFFFAOYSA-N	[O-]C(CC(C[N+](C)(C)C)OC(CCCCCC(O)=O)=O)=O	pimeloylcarnitine/3-methyladipoylcarnitine (C7-DC)	pimeloylcarnitine/3-methyladipoylcarnitine (C7-DC)									Pos Early
100009413	209	57585	212142	Xenobiotics	Chemical	6284	NAMED	QCXJEYYXVJIFCE-UHFFFAOYSA-N	CC(NC1=CC=C(C(O)=O)C=C1)=O	4-acetamidobenzoate	4-acetamidobenzoate				556-08-1	18177		D03836	6918889	Neg
100010834	305	54676	180875	Lipid	Fatty Acid, Dicarboxylate	1685	NAMED	XJMMNTGIMDZPMU-UHFFFAOYSA-N	OC(CC(CC(O)=O)C)=O	3-methylglutarate/2-methylglutarate	3-methylglutarate/2-methylglutarate						HMDB0000422,HMDB0000752		12284,12046	Polar
100010861	209	55012	208344	Lipid	Fatty Acid Metabolism (Acyl Glycine)	1838	NAMED	FFFQOVJTIDIKQJ-UHFFFAOYSA-N	O=C(NCC(O)=O)CC1C(CCC)C1	trans-3,4-methyleneheptanoylglycine	trans-3,4-methyleneheptanoylglycine								129822188	Neg
100010863	209	54917	208304	Amino Acid	Tryptophan Metabolism	312	NAMED	WPZHLFMFBBIAFZ-UHFFFAOYSA-N	O=C(NCC(O)=O)CCC1=CNC2=C1C=CC=C2	indolepropionylglycine	indolepropionylglycine					5990843			129691959	Neg
100010864	209	54908	208286	Amino Acid	Leucine, Isoleucine and Valine Metabolism	371	NAMED	RCUYVIGXZSLNBG-UHFFFAOYSA-N	CC(C)(O)CC(NCC(O)=O)=O	beta-hydroxyisovalerylglycine	beta-hydroxyisovalerylglycine								129651821	Neg
100010869	305	57547	211434	Amino Acid	Leucine, Isoleucine and Valine Metabolism	435	NAMED	AOWPAWLEXIYETE-UHFFFAOYSA-N	OC(C)(C(O)=O)C(C)O	2,3-dihydroxy-2-methylbutyrate	2,3-dihydroxy-2-methylbutyrate				14868-24-7	266858	HMDB0029576		301941	Polar
100010895	209	57554	212088	Nucleotide	Pyrimidine Metabolism, Cytidine containing	4299	NAMED	RFCQJGFZUQFYRF-ZOQUXTDFSA-N	O=C1N(C=CC(N)=N1)[C@@H]([C@H](OC)[C@@H]2O)O[C@@H]2CO	2'-O-methylcytidine	2'-O-methylcytidine				2140-72-9	133067			150971	Neg
100010896	209	57655	212709	Nucleotide	Pyrimidine Metabolism, Uracil containing	4258	NAMED	SXUXMRMBWZCMEN-ZOQUXTDFSA-N	CO[C@@H]1[C@@H]([C@H](O[C@H]1N2C=CC(NC2=O)=O)CO)O	2'-O-methyluridine	2'-O-methyluridine				2140-76-3	92343	HMDB0240328		102212	Neg
100010901	400	55015	208464	Peptide	Gamma-glutamyl Amino Acid	657	NAMED	LNLLNTMHVMIMOG-YUMQZZPRSA-N	O=C(N[C@@H](CCCCN)C(O)=O)CC[C@H](N)C(O)=O	gamma-glutamyl-alpha-lysine	gamma-glutamyl-alpha-lysine					58747			65254	Pos Early
100010955	305	57564	211466	Xenobiotics	Chemical	6236	NAMED	YFSUTJLHUFNCNZ-UHFFFAOYSA-N	O=S(C(F)(F)C(F)(F)C(F)(F)C(F)(F)C(F)(F)C(F)(F)C(F)(F)C(F)(F)F)(O)=O	perfluorooctanesulfonate (PFOS)	perfluorooctanesulfonate (PFOS)				1763-23-1	67068	HMDB0059586	C18142	74483	Polar
100015637	209	57663	212725	Lipid	Fatty Acid, Monohydroxy	1997	NAMED	RPGJJWLCCOPDAZ-UHFFFAOYSA-N	CCCCCCCCCCCCCCCCCCCCC(O)C(O)=O	2-hydroxybehenate	2-hydroxybehenate					167899	HMDB0061660		193484	Neg
100015638	209	61698	217999	Lipid	Fatty Acid, Monohydroxy	1999	NAMED	UFOOFOUFKSIFCD-KTKRTIGZSA-N	OC(C(O)=O)CCCCCCCCCCCC/C=C\CCCCCCCC	2-hydroxynervonate*	2-hydroxynervonate*					4472208			5312783	Neg
100015656	209	57392	210940	Lipid	Fatty Acid, Monohydroxy	2048	NAMED	RGRPPOXMMMSPAK-UHFFFAOYSA-N	OC(C(CCCCCCCCCCCCCCCC)OS(=O)(O)=O)=O	hydroxystearate sulfate	hydroxystearate sulfate									Neg
100015666	400	57404	211020	Lipid	Phospholipid Metabolism	2264	NAMED	ZWZWYGMENQVNFU-AKGZTFGVSA-N	OC([C@@H](N)COP(OCC(CO)O)(O)=O)=O	glycerophosphoserine*	glycerophosphoserine*					2339060			3081457	Pos Early
100015760	402	57463	211119	Lipid	Fatty Acid Metabolism (Acyl Choline)	1971	NAMED	GVYIAXNFCSAJSK-OKLKQMLOSA-N	C[N+](C)(C)C[CH-]OC(CCCCCCC/C=C/C/C=C/CCCCC)=O	linoleoylcholine*	linoleoylcholine*						HMDB0013213		53481656	Pos Late
100015785	209	57810	213739	Lipid	Long Chain Polyunsaturated Fatty Acid (n3 and n6)	1588	NAMED	YHGJECVSSKXFCJ-KUBAVDMBSA-N	OC(CCCC/C=C\C/C=C\C/C=C\C/C=C\C/C=C\C/C=C\CC)=O	nisinate (24:6n3)	nisinate (24:6n3)				68378-49-4	9967286	HMDB0013025		11792612	Neg
100015797	209	57658	212715	Lipid	Long Chain Polyunsaturated Fatty Acid (n3 and n6)	1584	NAMED	OQOCQFSPEWCSDO-JLNKQSITSA-N	OC(CCCC/C=C\C/C=C\C/C=C\C/C=C\C/C=C\CC)=O	heneicosapentaenoate (21:5n3)	heneicosapentaenoate (21:5n3)				24257-10-1	10171040			11998573	Neg
100015831	402	57511	211212	Lipid	Fatty Acid Metabolism (Acyl Carnitine, Polyunsaturated)	1915	NAMED	WJCRATGUUISKDG-QNEBEIHSSA-N	O=C(OC(C[N+](C)(C)C)CC([O-])=O)CCCCCCC/C=C\C/C=C\C/C=C\CC	linolenoylcarnitine (C18:3)*	linolenoylcarnitine (C18:3)*									Pos Late
100015833	402	57513	211214	Lipid	Fatty Acid Metabolism (Acyl Carnitine, Long Chain Saturated)	1890	NAMED	SVJLJQBGUITFLI-UHFFFAOYSA-N	O=C(OC(C[N+](C)(C)C)CC([O-])=O)CCCCCCCCCCCCCCCCCCC	arachidoylcarnitine (C20)*	arachidoylcarnitine (C20)*					28639199	HMDB0006460		53477833	Pos Late
100015834	402	57515	211216	Lipid	Fatty Acid Metabolism (Acyl Carnitine, Long Chain Saturated)	1892	NAMED	YDUFZFUYBBPVLJ-UHFFFAOYSA-N	O=C(CCCCCCCCCCCCCCCCCCCCCCC)OC(C[N+](C)(C)C)CC([O-])=O	lignoceroylcarnitine (C24)*	lignoceroylcarnitine (C24)*						HMDB0240665			Pos Late
100015837	402	57518	211219	Lipid	Fatty Acid Metabolism (Acyl Carnitine, Polyunsaturated)	1917	NAMED	RBFQHRALHSUPIA-SNPVRQPZSA-N	CCCCC/C=C\C/C=C\C/C=C\C/C=C\CCCC(OC(C[N+](C)(C)C)CC([O-])=O)=O	arachidonoylcarnitine (C20:4)	arachidonoylcarnitine (C20:4)						HMDB0006455		136212424	Pos Late
100015838	402	57519	211220	Lipid	Fatty Acid Metabolism (Acyl Carnitine, Monounsaturated)	1910	NAMED	PVOQPLSKYNZHOT-OUKQBFOZSA-N	O=C(OC(CC([O-])=O)C[N+](C)(C)C)CCCCCCCCC/C=C/CCCCCCCC	eicosenoylcarnitine (C20:1)*	eicosenoylcarnitine (C20:1)*									Pos Late
100015839	402	57520	211221	Lipid	Fatty Acid Metabolism (Acyl Carnitine, Polyunsaturated)	1916	NAMED	OLZWDVKTOGTVLC-UTJQPWESSA-N	O=C(CCCCCCCCC/C=C\C/C=C\CCCCC)OC(C[N+](C)(C)C)CC([O-])=O	dihomo-linoleoylcarnitine (C20:2)*	dihomo-linoleoylcarnitine (C20:2)*									Pos Late
100015840	402	57521	211222	Lipid	Fatty Acid Metabolism (Acyl Carnitine, Polyunsaturated)	1918	NAMED	RDIZZXFTCZPSRY-WYTUUNCASA-N	O=C(CCCCCC/C=C/C/C=C/C/C=C/CCCCC)OC(CC([O-])=O)C[N+](C)(C)C	dihomo-linolenoylcarnitine (C20:3n3 or 6)*	dihomo-linolenoylcarnitine (C20:3n3 or 6)*									Pos Late
100015842	402	57522	211223	Lipid	Fatty Acid Metabolism (Acyl Carnitine, Long Chain Saturated)	1886	NAMED	MDDWQHVKSHTZTD-UHFFFAOYSA-N	O=C(CCCCCCCCCCCCCC)OC(C[N+](C)(C)C)CC([O-])=O	pentadecanoylcarnitine (C15)*	pentadecanoylcarnitine (C15)*						HMDB0062517		123132011	Pos Late
100015845	402	57523	211224	Lipid	Fatty Acid Metabolism (Acyl Carnitine, Polyunsaturated)	1925	NAMED	WLLMYDQRCSWAST-WSDBEMKQSA-N	O=C(CC/C=C\C/C=C\C/C=C\C/C=C\C/C=C\C/C=C\CC)OC(C[N+](C)(C)C)CC([O-])=O	docosahexaenoylcarnitine (C22:6)*	docosahexaenoylcarnitine (C22:6)*									Pos Late
100015846	402	57531	211232	Lipid	Fatty Acid Metabolism (Acyl Carnitine, Monounsaturated)	1912	NAMED	QGIHQXKFCAACHN-SEYXRHQNSA-N	O=C(CCCCCCCCCCCCC/C=C\CCCCCCCC)OC(C[N+](C)(C)C)CC([O-])=O	nervonoylcarnitine (C24:1)*	nervonoylcarnitine (C24:1)*						HMDB0006509			Pos Late
100015851	402	57529	211230	Lipid	Fatty Acid Metabolism (Acyl Carnitine, Polyunsaturated)	1923	NAMED	MJPIXACTUMSGGI-WMPRHZDHSA-N	O=C(OC(CC([O-])=O)C[N+](C)(C)C)CCCCC/C=C\C/C=C\C/C=C\C/C=C\C/C=C\CC	docosapentaenoylcarnitine (C22:5n3)*	docosapentaenoylcarnitine (C22:5n3)*								71464594	Pos Late
100015962	400	57687	213101	Amino Acid	Lysine Metabolism	141	NAMED	CDLVFVFTRQPQFU-UHFFFAOYSA-N	C[N+](C)(C)CCCCC([O-])=O	N,N,N-trimethyl-5-aminovalerate	N,N,N-trimethyl-5-aminovalerate					34236878			14274897	Pos Early
100015965	400	63152	221889	Xenobiotics	Food Component/Plant	5127	NAMED	WYUFTYLVLQZQNH-UHFFFAOYSA-N	CCOC1C(O)C(O)C(O)C(CO)O1	ethyl alpha-glucopyranoside	ethyl alpha-glucopyranoside				34625-23-5	378664	HMDB0029968		11127487	Pos Early
100015966	402	57635	212257	Cofactors and Vitamins	Vitamin A Metabolism	4467	NAMED	JKQXZKUSFCKOGQ-DKLMTRRASA-N	CC1=C(/C=C/C(C)=C/C=C/C(C)=C/C=C/C=C(C)/C=C/C=C(C)/C=C/C2=C(C)CC(O)CC2(C)C)C(C)(C)CC(O)C1	carotene diol (1)	carotene diol (1)									Pos Late
100016038	400	57814	213597	Amino Acid	Polyamine Metabolism	559	NAMED	MQTAVJHICJWXBR-UHFFFAOYSA-N	CC(NCCCNCCCCN)=O	(N(1) + N(8))-acetylspermidine	(N(1) + N(8))-acetylspermidine						HMDB0002189,HMDB0001276	C01029,C00612	496,123689	Pos Early
100016069	402	61769	218137	Lipid	Fatty Acid Metabolism (Acyl Carnitine, Monounsaturated)	1905	NAMED	PETYOUXDCHQKTQ-QXPKXGMISA-N	CCCCCC/C=C\CCCC(O[C@@H](C[N+](C)(C)C)CC([O-])=O)=O	5-dodecenoylcarnitine (C12:1)	5-dodecenoylcarnitine (C12:1)						HMDB13326		91825571	Pos Late
100016110	209	61785	218163	Lipid	Fatty Acid Metabolism (Acyl Glycine)	1851	NAMED	WWJXRJJBIVSSNF-NSCUHMNNSA-N	OC(CN([H])C(/C=C/C)=O)=O	2-butenoylglycine	2-butenoylglycine				71428-89-2	4877902			6303498	Neg
100019761	402	62881	220726	Lipid	Dihydroceramides	3039	NAMED	IVBULNXGVIHEKN-MVIDNBQJSA-N	CCCCCCCCCCCCCC[C@@H](O)[C@H]([C@@H](NC(CCCCCCCCCCCCCCC)=O)CO)O	N-palmitoyl-phytosphingosine (t18:0/16:0)	N-palmitoyl-phytosphingosine (t18:0/16:0)	CER 34:0;O3	CER 18:0;O3_16:0	CER 18:0;O3/16:0		8682389	HMDB0010697		10506988	Pos Late
100019800	402	61839	218537	Lipid	Fatty Acid Metabolism (Acyl Carnitine, Hydroxy)	1951	NAMED	MHJOYNGEDDXLLU-UHFFFAOYSA-N	CCCCCCCCCCCCCC(O)CC(OC([N+](C)(C)C)CCC([O-])=O)=O	3-hydroxypalmitoylcarnitine	3-hydroxypalmitoylcarnitine						HMDB0013336		126456228	Pos Late
100019801	402	61840	218539	Lipid	Fatty Acid Metabolism (Acyl Carnitine, Hydroxy)	1952	NAMED	YBCVTTMMURGSEY-LMLDZDDJSA-N	CCCCCCCC/C=C\CCCCCC(O)CC(O[C@@H](C[N+](C)(C)C)CC([O-])=O)=O	3-hydroxyoleoylcarnitine	3-hydroxyoleoylcarnitine					48061587			129637446	Pos Late
100019816	209	61789	218169	Lipid	Fatty Acid Metabolism (Acyl Glycine)	1824	NAMED	BQIHXZIDVMRVRP-UHFFFAOYSA-N	CC(CCC(NCC(O)=O)=O)C	isocaproylglycine	isocaproylglycine					24689758			28777652	Neg
100019892	209	61700	218003	Lipid	Fatty Acid, Monohydroxy	1996	NAMED	CPLYLXYEVLGWFJ-UHFFFAOYSA-N	CCCCCCCCCCCCCCCCCCC(O)C(O)=O	2-hydroxyarachidate*	2-hydroxyarachidate*					4395406			5225199	Neg
100019953	209	62781	220394	Lipid	Fatty Acid, Branched	1676	NAMED	UCDAVJCKGYOYNI-UHFFFAOYSA-N	OC(CCCCCCCCCCCCCCCCC(C)C)=O	18-methylnonadecanoate (i20:0)	18-methylnonadecanoate (i20:0)					3584985			4383090	Neg
100019968	305	61858	218556	Carbohydrate	Pentose Metabolism	1308	NAMED	QXKAIJAYHKCRRA-PZGQECOJSA-N	OC[C@H](O)[C@@H](O)[C@@H](O)C(O)=O	lyxonate	lyxonate						HMDB0060255			Polar
100019969	209	62869	220659	Lipid	Fatty Acid, Dicarboxylate	1720	NAMED	QCNWZROVPSVEJA-UHFFFAOYSA-N	OC(CCCCCCCCCCCCCCCC(O)=O)=O	heptadecanedioate (C17-DC)	heptadecanedioate (C17-DC)				2424-90-0	2340922			3083765	Neg
100019975	209	61862	218579	Lipid	Fatty Acid, Dicarboxylate	1719	NAMED	IWTMSCUHCJHPPR-ACCUITESSA-N	O=C(O)CCCCCCCCCCCC/C=C/C(O)=O	hexadecenedioate (C16:1-DC)*	hexadecenedioate (C16:1-DC)*									Neg
100019978	209	61861	218578	Lipid	Fatty Acid, Dicarboxylate	1722	NAMED	YDPSQMGOAILWPE-FYWRMAATSA-N	O=C(O)CCCCCCCCCCCCCC/C=C/C(O)=O	octadecenedioate (C18:1-DC)	octadecenedioate (C18:1-DC)								9543674	Neg
100019982	209	61860	218580	Lipid	Fatty Acid, Dicarboxylate	1723	NAMED	ZKQNWTGXRAIVGG-PXELCPQFSA-N	O=C(O)CCCCCCCCCCCC/C=C/C=C/C(O)=O	octadecadienedioate (C18:2-DC)*	octadecadienedioate (C18:2-DC)*									Neg
100020004	209	61871	218621	Lipid	Fatty Acid, Dicarboxylate	1730	NAMED	RIJDKRLRDVBUHJ-UHFFFAOYSA-N	OC(C1=C(CCC(O)=O)OC(CCCCC)=C1C)=O	3-carboxy-4-methyl-5-pentyl-2-furanpropionate (3-CMPFP)**	3-carboxy-4-methyl-5-pentyl-2-furanpropionate (3-CMPFP)**					168762	HMDB0061643		194501	Neg
100020096	209	61970	218733	Partially Characterized Molecules	Partially Characterized Molecules	6438	NAMED			glucuronide of C14H22O4 (2)*	glucuronide of C14H22O4 (2)*									Neg
100020204	209	62059	218862	Lipid	Fatty Acid, Amino	1779	NAMED	JJGNMSOJTSABGA-UHFFFAOYSA-N	OC(C(CCCCCC)N([H])C(C)=O)=O	N-acetyl-2-aminooctanoate*	N-acetyl-2-aminooctanoate*					86248	HMDB0059745		95555	Neg
100020205	400	62060	218876	Amino Acid	Alanine and Aspartate Metabolism	43	NAMED	ZBYVTTSIVDYQSO-REOHCLBHSA-N	O=C(O)[C@@H](N)CC(NO)=O	hydroxyasparagine**	hydroxyasparagine**					88149	HMDB32332	C20631	15991574	Pos Early
100020206	209	62070	218879	Xenobiotics	Food Component/Plant	4909	NAMED	MMIBOZXVZLENRZ-ZFORQUDYSA-N	O=C1c2c(OC=C1c3ccc(O)cc3)cc(O[C@@H]4O[C@@H]([C@H]([C@@H]([C@H]4O)O)O)C(O)=O)cc2	daidzein 7-O-glucuronide	daidzein 7-O-glucuronide					9491321	HMDB41718		11316354	Neg
100020207	209	62061	218865	Xenobiotics	Food Component/Plant	4911	NAMED	DKEIWIJUHWVGRC-UHFFFAOYSA-N	O=C1C(C(O)=C2)=C(C=C2OS(=O)(O)=O)OC=C1C(C=C3)=CC=C3O	genistein sulfate*	genistein sulfate*									Neg
100020214	209	62066	218872	Lipid	Primary Bile Acid Metabolism	3502	NAMED	ZQYUKJFJPJDMMR-PRRFOZOMSA-N	CC(C1CCC2C3[C@H]([C@H]([C@@]4(C[C@@H](CC[C@@]4(C3CC[C@]12C)C)O)[H])O)O)CCC(NCC(O)=O)=O	glyco-beta-muricholate**	glyco-beta-muricholate**									Neg
100020216	209	62063	218867	Xenobiotics	Food Component/Plant	4728	NAMED	JIVINIISUDEORF-UHFFFAOYSA-N	O=C1C(C(O)=C2)=C(C=C2OC3OC(C(O)=O)C(O)C(O)C3O)OC=C1C(C=C4)=CC=C4O	genistein glucuronide*	genistein glucuronide*									Neg
100020217	400	62947	220818	Amino Acid	Urea cycle; Arginine and Proline Metabolism	527	NAMED	KXONJPJIFNGMCN-UHFFFAOYSA-N	O=C(C([N+](C)(C)C)C)N1CCCC1C([O-])=O	N,N,N-trimethyl-alanylproline betaine (TMAP)	N,N,N-trimethyl-alanylproline betaine (TMAP)						HMDB0240365			Pos Early
100020219	209	62863	220649	Xenobiotics	Food Component/Plant	4822	NAMED	OLNJUISKUQQNIM-UHFFFAOYSA-N	O=CC1=CNC2=CC=CC=C12	3-formylindole	3-formylindole				487-89-8	9838	HMDB29737	C08493	10256	Neg
100020241	400	62104	218950	Peptide	Gamma-glutamyl Amino Acid	666	NAMED	SCTJBDDLOROJJM-UHFFFAOYSA-N	NC(C(O)=O)CCC(NC(CCCNC(N)=O)C(O)=O)=O	gamma-glutamylcitrulline*	gamma-glutamylcitrulline*									Pos Early
100020254	209	62146	219038	Partially Characterized Molecules	Partially Characterized Molecules	6464	NAMED			glycine conjugate of C10H14O2 (1)*	glycine conjugate of C10H14O2 (1)*									Neg
100020272	209	62857	220633	Xenobiotics	Food Component/Plant	4917	NAMED	UMCDODPBPQMWQP-UHFFFAOYSA-N	COC1=C(OS(=O)(O)=O)C=CC(CCC(O)=O)=C1	dihydroferulic acid sulfate	dihydroferulic acid sulfate					162994	HMDB0041724		187489	Neg
100020343	209	62850	220619	Lipid	Long Chain Polyunsaturated Fatty Acid (n3 and n6)	1573	NAMED	HXHZGHRLVRFQDR-HZJYTTRNSA-N	OC(CCC/C=C\C/C=C\CCCCC)=O	tetradecadienoate (14:2)*	tetradecadienoate (14:2)*				39039-37-7	4471834	HMDB0000560		5312409	Neg
100020361	400	62853	220624	Amino Acid	Urea cycle; Arginine and Proline Metabolism	497	NAMED	YCCMTCQQDULIFE-UHFFFAOYSA-N	NC1CCCNC1=O	3-amino-2-piperidone	3-amino-2-piperidone				1892-22-4	4371576	HMDB0000323		5200225	Pos Early
100020371	400	63151	221884	Amino Acid	Alanine and Aspartate Metabolism	33	NAMED	QCYOIFVBYZNUNW-BYPYZUCNSA-N	C[C@@](C(O)=O)(N(C)C)[H]	N,N-dimethylalanine	N,N-dimethylalanine				2812-31-9	4589713			5488191	Pos Early
100020372	209	63583	222852	Xenobiotics	Food Component/Plant	5252	NAMED	DWLVFWDCSFTDOD-UHFFFAOYSA-N	OC(C(C1=CNC2=C1C=CC=C2)=O)=O	3-indoleglyoxylic acid	3-indoleglyoxylic acid				1477-49-2	66497			73863	Neg
100020377	209	64131	233912	Xenobiotics	Food Component/Plant	5262	NAMED	WYUFTYLVLQZQNH-JAJWTYFOSA-N	O[C@H]([C@H]1O)[C@@H]([C@@H](CO)O[C@H]1OCC)O	ethyl beta-glucopyranoside	ethyl beta-glucopyranoside					108559	HMDB0029968		121667	Neg
100020378	209	63357	222415	Lipid	Fatty Acid, Dicarboxylate	1732	NAMED	LPIOYESQKJFWPQ-UHFFFAOYSA-N	OC(C(O)=O)CCCCCCCC(O)=O	2-hydroxysebacate	2-hydroxysebacate				103963-71-9	113866	HMDB0000424		128458	Neg
100020407	209	64041	233186	Xenobiotics	Food Component/Plant	4925	NAMED	CGSFDOCYHBJLFW-WMLDXEAASA-N	O=C([C@@]1(CC2=CC(OS(=O)(O)=O)=CC=C2)[H])OC[C@@]1(CC3=CC(O)=CC=C3)[H]	enterolactone sulfate	enterolactone sulfate						HMDB0240506,HMDB0240505			Neg
100020409	305	63687	223113	Cofactors and Vitamins	Ascorbate and Aldarate Metabolism	4385	NAMED	FBFZPSQPKNIVMT-ZAFYKAAXSA-N	O=C1O[C@@]([C@@H](O)CO)([H])C(OS(=O)(O)=O)=C1O	ascorbic acid 3-sulfate*	ascorbic acid 3-sulfate*					9600241			11425365	Polar
100020417	400	62862	220645	Amino Acid	Lysine Metabolism	118	NAMED	XXEWFEBMSGLYBY-ZETCQYMHSA-N	OC([C@@H](N)CCCCN(C)C)=O	N6,N6-dimethyllysine	N6,N6-dimethyllysine				2259-86-1	167778	HMDB0013287	C05545	193344	Pos Early
100020478	209	62276	219247	Lipid	Fatty Acid, Dicarboxylate	1712	NAMED	QHRHXXRXWDTFLI-HZJYTTRNSA-N	CCCCC/C=C\C/C=C\CC(O)=O	dodecadienoate (12:2)*	dodecadienoate (12:2)*								25480	Neg
100020513	400	62707	220221	Amino Acid	Urea cycle; Arginine and Proline Metabolism	533	NAMED	NUZAZRCJSJHGCC-ZETCQYMHSA-N	OC([C@H](CCCCNC(N)=O)NC(C)=O)=O	N-acetylhomocitrulline	N-acetylhomocitrulline									Pos Early
100020536	209	63072	221702	Xenobiotics	Benzoate Metabolism	4541	NAMED	KHZCNGJFSKSSIJ-UHFFFAOYSA-N	OC1=CC=C(CC)C=C1OS(=O)(O)=O	4-ethylcatechol sulfate	4-ethylcatechol sulfate									Neg
100020545	400	63254	222161	Amino Acid	Lysine Metabolism	113	NAMED	UNPVIYLDJYPILW-VIFPVBQESA-N	OC([C@@H](NC(C)=O)CCCCN(C)C)=O	N2-acetyl,N6,N6-dimethyllysine	N2-acetyl,N6,N6-dimethyllysine									Pos Early
100020578	209	63597	222898	Xenobiotics	Benzoate Metabolism	4543	NAMED	USWXDXYEVISELK-UHFFFAOYSA-N	OS(OC1=CC=C(CC=C)C=C1O)(=O)=O	4-allylcatechol sulfate	4-allylcatechol sulfate									Neg
100020632	209	62736	220263	Lipid	Fatty Acid Metabolism (Acyl Glycine)	1832	NAMED	HIJVCBKKIBVNPO-UHFFFAOYSA-N	CCC(C)CCC(NCC(O)=O)=O	4-methylhexanoylglycine	4-methylhexanoylglycine									Neg
100020633	209	64388	237464	Lipid	Fatty Acid Metabolism (Acyl Glycine)	1841	NAMED	JJDLEDDIIQOUSW-UHFFFAOYSA-N	O=C(NCC(O)=O)CC(O)CCCCC	3-hydroxyoctanoylglycine	3-hydroxyoctanoylglycine									Neg
100020753	402	62438	219657	Lipid	Fatty Acid, Amide	1769	NAMED	YRPQTVNCCVPGFA-FPLPWBNLSA-N	CCCCCC/C=C\CCCCCCCC(N)=O	palmitoleamide (16:1)*	palmitoleamide (16:1)*					58811355				Pos Late
100020822	209	62524	219856	Xenobiotics	Food Component/Plant	4871	NAMED	WEPNMLSXEATIJK-UHFFFAOYSA-N	OC1=CC(CCC(O)=O)=CC=C1OS(O)(=O)=O	dihydrocaffeate sulfate (2)	dihydrocaffeate sulfate (2)									Neg
100020825	400	62557	219908	Lipid	Fatty Acid Metabolism (Acyl Carnitine, Hydroxy)	1944	NAMED	VYEONLJQPYRKAN-UHFFFAOYSA-N	C[N+](C)(C)CC(OC(CC(O)CCC)=O)CC([O-])=O	3-hydroxyhexanoylcarnitine (1)	3-hydroxyhexanoylcarnitine (1)									Pos Early
100020837	305	63042	221622	Xenobiotics	Drug - Topical Agents	6006	NAMED	AKEUNCKRJATALU-UHFFFAOYSA-N	OC(C1=C(O)C=CC=C1O)=O	2,6-dihydroxybenzoic acid	2,6-dihydroxybenzoic acid				303-07-1	8974	HMDB0013676		9338	Polar
100020842	400	62819	220461	Amino Acid	Lysine Metabolism	140	NAMED	UYZSNVLEDLCWGU-UHFFFAOYSA-N	CN(C)CCCCC(O)=O	N,N-dimethyl-5-aminovalerate	N,N-dimethyl-5-aminovalerate									Pos Early
100020853	209	62798	220413	Xenobiotics	Food Component/Plant	4849	NAMED	RRWBOGSYNDIRNR-UHFFFAOYSA-N	OC1=CC=C(C(C)=O)C=C1OS(=O)(O)=O	4-acetylcatechol sulfate (1)	4-acetylcatechol sulfate (1)									Neg
100020860	209	63119	221781	Lipid	Secondary Bile Acid Metabolism	3519	NAMED	WMUMZOAFCDOTRW-OVEHVULHSA-N	O[C@@H]1[C@@]([C@]([C@H](C)CCC(O)=O)([H])CC2)(C)[C@]2([H])[C@@]3([H])[C@@](C1)([H])[C@](CCC4=O)(C)[C@](C4)([H])CC3	3-dehydrodeoxycholate	3-dehydrodeoxycholate				4185-01-7	141233	HMDB0062742		160738	Neg
100020893	209	62805	220431	Amino Acid	Methionine, Cysteine, SAM and Taurine Metabolism	455	NAMED	XMZBEAXQGSBWLG-NSCUHMNNSA-N	OC(C(O)=O)C(O)/C=C/SC	2,3-dihydroxy-5-methylthio-4-pentenoate (DMTPA)*	2,3-dihydroxy-5-methylthio-4-pentenoate (DMTPA)*						HMDB0240388			Neg
100020975	209	63227	222084	Xenobiotics	Chemical	6300	NAMED	GOXQGRHDLROYBT-UHFFFAOYSA-N	CC1=NC=CC=C1OS(=O)(O)=O	3-hydroxy-2-methylpyridine sulfate	3-hydroxy-2-methylpyridine sulfate									Neg
100021092	209	62887	220738	Xenobiotics	Food Component/Plant	4963	NAMED	WXAIESXRQLSDGI-UHFFFAOYSA-N	COC1=C(O)C=C2C(C(C(C3=CC=C(OS(O)(=O)=O)C=C3)=CO2)=O)=C1	glycitein sulfate (2)	glycitein sulfate (2)									Neg
100021100	209	62918	220774	Lipid	Fatty Acid, Dicarboxylate	1717	NAMED	MUFSRLVOUKHPIZ-OVYZBVKCSA-N	O=C(O)CCC/C=C\C/C=C\CCCCC(O)=O	tetradecadienedioate (C14:2-DC)*	tetradecadienedioate (C14:2-DC)*								86018718	Neg
100021105	209	62923	220779	Lipid	Fatty Acid, Dicarboxylate	1726	NAMED	NZLFRLCYQVOISV-IWQZZHSRSA-N	OC(CCCCCCCCC/C=C\CCCCCCCC(O)=O)=O	eicosenedioate (C20:1-DC)*	eicosenedioate (C20:1-DC)*									Neg
100021123	400	62959	220848	Amino Acid	Lysine Metabolism	120	NAMED	ZRJHLGYVUCPZNH-MQWKRIRWSA-N	[O-]C([C@@H](N)C(O)CCC[N+](C)(C)C)=O	hydroxy-N6,N6,N6-trimethyllysine*	hydroxy-N6,N6,N6-trimethyllysine*									Pos Early
100021131	402	63613	222938	Lipid	Fatty Acid Metabolism (Acyl Carnitine, Monounsaturated)	1904	NAMED	FVOVZEONZTWNTC-OUKQBFOZSA-N	CCCCCCCC/C=C/C(OC(CC([O-])=O)C[N+](C)(C)C)=O	undecenoylcarnitine (C11:1)	undecenoylcarnitine (C11:1)									Pos Late
100021141	402	63358	222426	Lipid	Fatty Acid Metabolism (Acyl Carnitine, Hydroxy)	1950	NAMED	VCRSQDIROUELAR-UHFFFAOYSA-N	OC(CCCCCCC)CC(OC(CC([O-])=O)C[N+](C)(C)C)=O	3-hydroxydecanoylcarnitine	3-hydroxydecanoylcarnitine					59664325	HMDB0061636		121454166	Pos Late
100021208	209	64579	238261	Xenobiotics	Benzoate Metabolism	4567	NAMED	ILVXQMHYFMBCMJ-UHFFFAOYSA-N	C=CC(C=C1O)=CC=C1OS(=O)(O)=O	4-vinylcatechol sulfate	4-vinylcatechol sulfate									Neg
100021220	305	63678	223092	Amino Acid	Methionine, Cysteine, SAM and Taurine Metabolism	483	NAMED	SBQWITJAJITAMM-UHFFFAOYSA-N	OC(CCC(NCCS(=O)(O)=O)=O)=O	succinoyltaurine	succinoyltaurine					20509456				Polar
100021261	400	63052	221645	Peptide	Dipeptide Derivative	670	NAMED	JCCZCUUYYHWRGX-UHFFFAOYSA-N	NC(CC(C)C)C(N1C(C(O)=O)CC(O)C1)=O	leucylhydroxyproline*	leucylhydroxyproline*					20170035	HMDB0028930		20847829	Pos Early
100021262	400	63051	221644	Peptide	Dipeptide Derivative	669	NAMED	IFZSZULHIWFRSB-UHFFFAOYSA-N	NC(C(C)CC)C(N1C(C(O)=O)CC(O)C1)=O	isoleucylhydroxyproline*	isoleucylhydroxyproline*					35032815	HMDB0028908		61158802	Pos Early
100021363	209	63853	223434	Xenobiotics	Food Component/Plant	5256	NAMED	LOODYTDRRBLQNH-UHFFFAOYSA-N	OC1=CC=C(C=C1OC)C(NCC(O)=O)=O	vanilloylglycine	vanilloylglycine					2340857	HMDB0060026		3083688	Neg
100021372	305	63739	223275	Amino Acid	Methionine, Cysteine, SAM and Taurine Metabolism	456	NAMED	ONFOSYPQQXJWGS-UHFFFAOYSA-N	CSCCC(O)C(O)=O	2-hydroxy-4-(methylthio)butanoic acid	2-hydroxy-4-(methylthio)butanoic acid				583-91-5		HMDB0037115		11427	Polar
100021374	209	63191	221986	Lipid	Fatty Acid, Dicarboxylate	1716	NAMED	JUODHHFNSQAXKF-UHFFFAOYSA-N	CCCCCC(CCCC(O)=O)CCCC(O)=O	branched chain 14:0 dicarboxylic acid**	branched chain 14:0 dicarboxylic acid**									Neg
100021404	402	63193	221988	Lipid	Glycosyl PE	2514	NAMED	UGZBKDFTJSICEH-DJTJSCMASA-N	O=C(CCCCCCCCCCCCCCCCC)OC(COC(CCC/C=C\C/C=C\C/C=C\C/C=C\CCCCC)=O)COP(O)(OCCNC1C(O)C(O)C(O)C(CO)O1)=O	1-stearoyl-2-arachidonoyl-glycosyl-GPE (18:0/20:4)**	1-stearoyl-2-arachidonoyl-glycosyl-GPE (18:0/20:4)**	PE-Hex 38:4	PE-GLC 18:0_20:4	Unknown			HMDB0009003		46891781	Pos Late
100021467	305	63264	222194	Partially Characterized Molecules	Partially Characterized Molecules	6469	NAMED			pentose acid*	pentose acid*						HMDB0000892	C00803	7991	Polar
100021478	209	64596	238814	Amino Acid	Histidine Metabolism	96	NAMED	MXETUSMIYKMMAT-UHFFFAOYSA-N	CN1C=NC=C1CC(O)C(O)=O	1-methyl-5-imidazolelactate	1-methyl-5-imidazolelactate				2022510-60-5	65563369				Neg
100021502	209	63436	222605	Lipid	Medium Chain Fatty Acid	1521	NAMED	WXBXVVIUZANZAU-CMDGGOBGSA-N	CCCCCCC/C=C/C(O)=O	(2 or 3)-decenoate (10:1n7 or n8)	(2 or 3)-decenoate (10:1n7 or n8)									Neg
100021536	400	63728	223249	Amino Acid	Leucine, Isoleucine and Valine Metabolism	439	NAMED	APGLTERDKORUHK-LURJTMIESA-N	CC([C@H](N(C)C)C(O)=O)C	N,N-dimethylvaline	N,N-dimethylvaline				2812-32-0	9183230			11008044	Pos Early
100021673	209	64173	236716	Lipid	Fatty Acid, Branched	1653	NAMED	GJWSUKYXUMVMGX-UHFFFAOYSA-N	O=C(CC(C)CC/C=C(C)/C)O	citronellic acid	citronellic acid				502-47-6	9973	HMDB35837	C16462	10402	Neg
100021680	209	63653	223036	Partially Characterized Molecules	Partially Characterized Molecules	6457	NAMED			glycine conjugate of C6H10O2 (2)*	glycine conjugate of C6H10O2 (2)*									Neg
100021709	209	63683	223108	Partially Characterized Molecules	Partially Characterized Molecules	6479	NAMED	FQSFPMAZIOPKLO-JXMROGBWSA-N	OC(/C=C/CCCC(C)CCCC)=O	branched-chain, straight-chain, or cyclopropyl 12:1 fatty acid*	branched-chain, straight-chain, or cyclopropyl 12:1 fatty acid*									Neg
100021727	209	64390	237469	Lipid	Fatty Acid, Branched	1666	NAMED	VFMNSFWBDMRNLJ-BQBZGAKWSA-N	O=C(C[C@@]1([H])[C@@](C1)([H])CCC)O	cis-3,4-methyleneheptanoate	cis-3,4-methyleneheptanoate									Neg
100021728	402	64389	237480	Lipid	Fatty Acid Metabolism (Acyl Carnitine, Medium Chain)	1879	NAMED	LNGSHJPPGDBEPT-VYAYZGMFSA-N	O=C(C[C@@]1([H])[C@@](C1)([H])CCC)OC(CC([O-])=O)C[N+](C)(C)C	cis-3,4-methyleneheptanoylcarnitine	cis-3,4-methyleneheptanoylcarnitine									Pos Late
100021760	400	63920	223830	Amino Acid	Lysine Metabolism	142	NAMED	FTTGAAZKBNZDCZ-LURJTMIESA-N	CC(N[C@@](CCCC(O)=O)(C(O)=O)[H])=O	N-acetyl-2-aminoadipate	N-acetyl-2-aminoadipate					392027		C12986	443992	Pos Early
100021839	209	64049	233195	Xenobiotics	Benzoate Metabolism	4621	NAMED	LEJCLCZOTCOTQE-UHFFFAOYSA-N	OC1=CC=C(OS(=O)(O)=O)C=C1OC	2-methoxyhydroquinone sulfate (1)	2-methoxyhydroquinone sulfate (1)									Neg
100021840	209	64050	233196	Xenobiotics	Benzoate Metabolism	4622	NAMED	DQJWAJBJWZYKLK-UHFFFAOYSA-N	OC1=CC=C(OS(=O)(O)=O)C(OC)=C1	2-methoxyhydroquinone sulfate (2)	2-methoxyhydroquinone sulfate (2)									Neg
100021918	209	64328	237314	Xenobiotics	Chemical	6223	NAMED	ICKWICRCANNIBI-UHFFFAOYSA-N	CC(C)(c1cc(C(C)(C)C)c(O)cc1)C	2,4-di-tert-butylphenol	2,4-di-tert-butylphenol				96-76-4					Neg
100021990	400	64393	237477	Lipid	Fatty Acid Metabolism (Acyl Carnitine, Hydroxy)	1947	NAMED	RCXSFDNDEVSQNG-UHFFFAOYSA-N	[O-]C(CC(OC(C(O)CCCCCC)=O)C[N+](C)(C)C)=O	3-hydroxyoctanoylcarnitine (1)	3-hydroxyoctanoylcarnitine (1)									Pos Early
100021991	400	64394	237478	Lipid	Fatty Acid Metabolism (Acyl Carnitine, Hydroxy)	1948	NAMED	RCXSFDNDEVSQNG-UHFFFAOYSA-N	[O-]C(CC(OC(C(O)CCCCCC)=O)C[N+](C)(C)C)=O	3-hydroxyoctanoylcarnitine (2)	3-hydroxyoctanoylcarnitine (2)									Pos Early
100021992	209	64386	237461	Lipid	Fatty Acid Metabolism (Acyl Glycine)	1837	NAMED	FFFQOVJTIDIKQJ-YUMQZZPRSA-N	O=C(NCC(O)=O)C[C@@H]1C[C@@H]1CCC	cis-3,4-methyleneheptanoylglycine	cis-3,4-methyleneheptanoylglycine									Neg
100022005	209	64409	237542	Partially Characterized Molecules	Partially Characterized Molecules	6491	NAMED			bilirubin degradation product, C17H18N2O4 (1)**	bilirubin degradation product, C17H18N2O4 (1)**									Neg
100022006	209	64407	237539	Partially Characterized Molecules	Partially Characterized Molecules	6492	NAMED			bilirubin degradation product, C17H18N2O4 (2)**	bilirubin degradation product, C17H18N2O4 (2)**									Neg
100022007	209	64408	237541	Partially Characterized Molecules	Partially Characterized Molecules	6493	NAMED			bilirubin degradation product, C17H18N2O4 (3)**	bilirubin degradation product, C17H18N2O4 (3)**									Neg
100022008	209	64405	237535	Partially Characterized Molecules	Partially Characterized Molecules	6494	NAMED			bilirubin degradation product, C17H20N2O5 (1)**	bilirubin degradation product, C17H20N2O5 (1)**									Neg
100022009	209	64406	237537	Partially Characterized Molecules	Partially Characterized Molecules	6495	NAMED			bilirubin degradation product, C17H20N2O5 (2)**	bilirubin degradation product, C17H20N2O5 (2)**									Neg
100022041	400	64571	238237	Peptide	Modified Peptides	1237	NAMED	VOWFCBSRZKGKTF-UHFFFAOYSA-N	O=C(N1CCCC1C([O-])=O)C2CCC[N+]2(C)C	N,N-dimethyl-pro-pro	N,N-dimethyl-pro-pro									Pos Early
100022120	400	64568	238235	Amino Acid	Tryptophan Metabolism	269	NAMED	YLEQTOAIAOPFBY-UHFFFAOYSA-N	OC(C(N)(C)N(C1=C(C2)C=CC=C1)C2=O)=O	oxindolylalanine	oxindolylalanine								20977764	Pos Early
100022172	209	64623	239167	Xenobiotics	Chemical	6394	NAMED	QZHDEAJFRJCDMF-UHFFFAOYSA-N	FC(F)(F)C(F)(F)C(F)(F)C(F)(F)C(F)(F)C(F)(F)S(=O)(O)=O	perfluorohexanesulfonate (PFHxS)	perfluorohexanesulfonate (PFHxS)				355-46-4		HMDB0094700			Neg
100022479	209	64879	240090	Amino Acid	Lactoyl Amino Acid	642	NAMED		OC([C@@H](NC([C@H](C)O)=O)[C@H](CC)C)=O	N-lactoyl isoleucine	N-lactoyl isoleucine				210769-85-0					Neg
100022480	209	64880	240091	Amino Acid	Lactoyl Amino Acid	643	NAMED		OC([C@@H](NC([C@H](C)O)=O)CC(C)C)=O	N-lactoyl leucine	N-lactoyl leucine				210769-82-7					Neg
100022482	209	64881	240092	Amino Acid	Lactoyl Amino Acid	645	NAMED		OC([C@@H](NC([C@H](C)O)=O)CC1=CC=CC=C1)=O	N-lactoyl phenylalanine	N-lactoyl phenylalanine				183241-73-8					Neg
100022484	209	64882	240093	Amino Acid	Lactoyl Amino Acid	646	NAMED		OC([C@@H](NC([C@H](C)O)=O)CC1=CC=C(C=C1)O)=O	N-lactoyl tyrosine	N-lactoyl tyrosine				1373771-50-6					Neg
100022485	209	64883	240094	Amino Acid	Lactoyl Amino Acid	647	NAMED		OC([C@@H](NC([C@H](C)O)=O)C(C)C)=O	N-lactoyl valine	N-lactoyl valine				21753-44-6					Neg
100022517	402	64896	240146	Lipid	Lysoplasmalogen	2854	NAMED		[H][C@](O)(COP(OCC[N+](C)(C)C)([O-])=O)COCCCCCCCC/C=C\CCCCCCCC	1-oleyl-GPC (O-18:1)*	1-oleyl-GPC (O-18:1)*	LPC O-18:1	LPC O-18:1	LPC O-18:1/0:0						Pos Late
999910457	400	47581	157489				UNNAMED			X-10457	X-10457									Pos Early
999910458	209	47478	148974				UNNAMED			X-10458	X-10458									Neg
999911381	209	46347	145026				UNNAMED			X-11381	X-11381									Neg
999911478	209	46602	146364				UNNAMED			X-11478	X-11478									Neg
999911612	209	47431	148921				UNNAMED			X-11612	X-11612									Neg
999911648	209	47503	149002				UNNAMED			X-11648	X-11648									Neg
999911787	209	33132	219196				UNNAMED			X-11787	X-11787									Neg
999911795	400	33140	156004				UNNAMED			X-11795	X-11795									Pos Early
999911852	209	46521	145608				UNNAMED			X-11852	X-11852									Neg
999911861	209	47655	149588				UNNAMED			X-11861	X-11861									Neg
999912027	209	47510	149010				UNNAMED			X-12027	X-12027									Neg
999912100	400	47687	157560				UNNAMED			X-12100	X-12100									Pos Early
999912101	400	47642	157543				UNNAMED			X-12101	X-12101									Pos Early
999912112	400	47690	157563				UNNAMED			X-12112	X-12112									Pos Early
999912117	400	47695	157567				UNNAMED			X-12117	X-12117									Pos Early
999912124	400	47700	157572				UNNAMED			X-12124	X-12124									Pos Early
999912126	209	46966	148219				UNNAMED			X-12126	X-12126									Neg
999912127	400	47702	157574				UNNAMED			X-12127	X-12127									Pos Early
999912193	400	47705	157576				UNNAMED			X-12193	X-12193									Pos Early
999912199	400	47706	157577				UNNAMED			X-12199	X-12199									Pos Early
999912214	209	47513	149013				UNNAMED			X-12214	X-12214									Neg
999912216	209	46613	146375				UNNAMED			X-12216	X-12216									Neg
999912221	209	47911	150059				UNNAMED			X-12221	X-12221									Neg
999912267	209	47916	150066				UNNAMED			X-12267	X-12267									Neg
999912306	209	47917	150069				UNNAMED			X-12306	X-12306									Neg
999912411	209	46616	146378				UNNAMED			X-12411	X-12411									Neg
999912462	400	46620	157261				UNNAMED			X-12462	X-12462									Pos Early
999912544	209	46510	145597				UNNAMED			X-12544	X-12544									Neg
999912680	209	47201	148678				UNNAMED			X-12680	X-12680									Neg
999912707	209	47929	150086				UNNAMED			X-12707	X-12707									Neg
999912714	209	46318	144553				UNNAMED			X-12714	X-12714									Neg
999912726	209	47936	150096				UNNAMED			X-12726	X-12726									Neg
999912798	400	46624	157263				UNNAMED			X-12798	X-12798									Pos Early
999912818	209	47943	150120				UNNAMED			X-12818	X-12818									Neg
999913553	209	47959	150152				UNNAMED			X-13553	X-13553									Neg
999913684	400	47790	157611				UNNAMED			X-13684	X-13684									Pos Early
999913695	209	47962	150157				UNNAMED			X-13695	X-13695									Neg
999913846	209	47978	150178				UNNAMED			X-13846	X-13846									Neg
999913866	209	46417	145500				UNNAMED			X-13866	X-13866									Neg
999914056	400	46632	157266				UNNAMED			X-14056	X-14056									Pos Early
999914939	209	46657	146598				UNNAMED			X-14939	X-14939									Neg
999915461	400	46283	157144				UNNAMED			X-15461	X-15461									Pos Early
999915503	209	46977	148230				UNNAMED			X-15503	X-15503									Neg
999915728	209	46666	146611				UNNAMED			X-15728	X-15728									Neg
999916087	209	47988	150190				UNNAMED			X-16087	X-16087									Neg
999916576	209	46673	146620				UNNAMED			X-16576	X-16576									Neg
999916580	400	47804	157625				UNNAMED			X-16580	X-16580									Pos Early
999916649	209	47992	150196				UNNAMED			X-16649	X-16649									Neg
999917010	209	47993	150197				UNNAMED			X-17010	X-17010									Neg
999917146	209	46691	146642				UNNAMED			X-17146	X-17146									Neg
999917304	400	47796	157617				UNNAMED			X-17304	X-17304									Pos Early
999917325	209	46672	146618				UNNAMED			X-17325	X-17325									Neg
999917335	402	47820	160187				UNNAMED			X-17335	X-17335									Pos Late
999917367	209	46994	148247				UNNAMED			X-17367	X-17367									Neg
999917653	209	46707	146670				UNNAMED			X-17653	X-17653									Neg
999917654	209	46709	146673				UNNAMED			X-17654	X-17654									Neg
999918059	209	48039	150245				UNNAMED			X-18059	X-18059									Neg
999918750	209	48045	150251				UNNAMED			X-18750	X-18750									Neg
999918913	209	46695	146647				UNNAMED			X-18913	X-18913									Neg
999918921	209	47671	149605				UNNAMED			X-18921	X-18921									Neg
999918922	209	46700	146656				UNNAMED			X-18922	X-18922									Neg
999919141	209	46701	146658				UNNAMED			X-19141	X-19141									Neg
999920512	209	54689	180903				UNNAMED			X-20512	X-20512									Neg
999921258	209	46259	144401				UNNAMED			X-21258	X-21258									Neg
999921286	209	46295	144528				UNNAMED			X-21286	X-21286									Neg
999921310	209	46354	145053				UNNAMED			X-21310	X-21310									Neg
999921319	209	46363	145064				UNNAMED			X-21319	X-21319									Neg
999921351	209	46396	145479				UNNAMED			X-21351	X-21351									Neg
999921353	209	46398	145481				UNNAMED			X-21353	X-21353									Neg
999921733	209	46902	148140				UNNAMED			X-21733	X-21733									Neg
999921788	209	46964	148217				UNNAMED			X-21788	X-21788									Neg
999921796	209	46972	148225				UNNAMED			X-21796	X-21796									Neg
999921803	209	46980	148233				UNNAMED			X-21803	X-21803									Neg
999922162	400	47417	157401				UNNAMED			X-22162	X-22162									Pos Early
999922776	209	48081	150295				UNNAMED			X-22776	X-22776									Neg
999923201	209	48897	160492				UNNAMED			X-23201	X-23201									Neg
999923587	400	49463	161125				UNNAMED			X-23587	X-23587									Pos Early
999923593	400	49469	161131				UNNAMED			X-23593	X-23593									Pos Early
999923636	400	49512	161176				UNNAMED			X-23636	X-23636									Pos Early
999923639	400	49515	161179				UNNAMED			X-23639	X-23639									Pos Early
999923644	400	49521	161202				UNNAMED			X-23644	X-23644									Pos Early
999923654	400	49531	161212				UNNAMED			X-23654	X-23654									Pos Early
999923665	400	49542	161233				UNNAMED			X-23665	X-23665									Pos Early
999923678	402	49555	161246				UNNAMED			X-23678	X-23678									Pos Late
999923680	402	49557	161248				UNNAMED			X-23680	X-23680									Pos Late
999923737	400	49635	161453				UNNAMED			X-23737	X-23737									Pos Early
999923739	400	49637	161456				UNNAMED			X-23739	X-23739									Pos Early
999923780	400	49679	161531				UNNAMED			X-23780	X-23780									Pos Early
999923782	402	49681	161533				UNNAMED			X-23782	X-23782									Pos Late
999923890	209	49792	161664				UNNAMED			X-23890	X-23890									Neg
999924243	400	52286	164314				UNNAMED			X-24243	X-24243									Pos Early
999924257	209	52311	164340				UNNAMED			X-24257	X-24257									Neg
999924306	209	52501	165211				UNNAMED			X-24306	X-24306									Neg
999924307	209	52502	165212				UNNAMED			X-24307	X-24307									Neg
999924328	209	52524	165251				UNNAMED			X-24328	X-24328									Neg
999924330	209	52526	165253				UNNAMED			X-24330	X-24330									Neg
999924337	209	52533	165260				UNNAMED			X-24337	X-24337									Neg
999924408	400	52637	165390				UNNAMED			X-24408	X-24408									Pos Early
999924425	400	52655	165410				UNNAMED			X-24425	X-24425									Pos Early
999924456	400	52773	165608				UNNAMED			X-24456	X-24456									Pos Early
999924518	400	52839	165684				UNNAMED			X-24518	X-24518									Pos Early
999924549	209	52870	165716				UNNAMED			X-24549	X-24549									Neg
999924608	209	53023	165964				UNNAMED			X-24608	X-24608									Neg
999924623	209	53050	166437				UNNAMED			X-24623	X-24623									Neg
999924625	209	53052	166439				UNNAMED			X-24625	X-24625									Neg
999924642	209	53070	166457				UNNAMED			X-24642	X-24642									Neg
999924665	209	53093	166480				UNNAMED			X-24665	X-24665									Neg
999924674	209	53102	166489				UNNAMED			X-24674	X-24674									Neg
999924675	209	53103	166490				UNNAMED			X-24675	X-24675									Neg
999924707	209	53135	166522				UNNAMED			X-24707	X-24707									Neg
999924748	209	53267	179459				UNNAMED			X-24748	X-24748									Neg
999924952	209	57719	213221				UNNAMED			X-24952	X-24952									Neg
999924970	400	57754	213353				UNNAMED			X-24970	X-24970									Pos Early
999924978	209	57819	213980				UNNAMED			X-24978	X-24978									Neg
999925172	400	62151	219057				UNNAMED			X-25172	X-25172									Pos Early
999925247	209	62464	219705				UNNAMED			X-25247	X-25247									Neg
999925265	400	62494	219776				UNNAMED			X-25265	X-25265									Pos Early
999925267	400	62496	219778				UNNAMED			X-25267	X-25267									Pos Early
999925317	209	62610	220109				UNNAMED			X-25317	X-25317									Neg
999925343	400	62636	220135				UNNAMED			X-25343	X-25343									Pos Early
999925387	400	62680	220371				UNNAMED			X-25387	X-25387									Pos Early
999925419	400	62716	220234				UNNAMED			X-25419	X-25419									Pos Early
999925420	400	62717	220235				UNNAMED			X-25420	X-25420									Pos Early
999925422	400	62719	220237				UNNAMED			X-25422	X-25422									Pos Early
999925514	209	62956	220843				UNNAMED			X-25514	X-25514									Neg
999925516	209	62960	220849				UNNAMED			X-25516	X-25516									Neg
999925519	400	62963	220852				UNNAMED			X-25519	X-25519									Pos Early
999925877	400	63777	223335				UNNAMED			X-25877	X-25877									Pos Early
999925914	400	63818	223382				UNNAMED			X-25914	X-25914									Pos Early
999925948	400	63899	223706				UNNAMED			X-25948	X-25948									Pos Early
999925957	400	63908	223734				UNNAMED			X-25957	X-25957									Pos Early
999926091	400	64366	237396				UNNAMED			X-26091	X-26091									Pos Early
999926107	402	64396	237487				UNNAMED			X-26107	X-26107									Pos Late
999926108	402	64397	237488				UNNAMED			X-26108	X-26108									Pos Late
999926252	209	65016	240613				UNNAMED			X-26252	X-26252									Neg

## Sheet: Sample Meta Data
PARENT_SAMPLE_NAME	CLIENT_IDENTIFIER	NEG	POLAR	POS EARLY	POS LATE	AGE	BOX_NUMBER	CLIENT_MATRIX	CLIENT_SAMPLE_ID	GENDER	GROUP_ID	GROUP_NAME	SAMPLE_AMOUNT	SAMPLE_AMOUNT_UNITS	SAMPLE_DESCRIPTION	SUBJECT_OR_ANIMAL_ID	TIME_POINT	TREATMENT	TREATMENT2	VOL_EXTRACTED
UNAZ-04031	FS80779911	305858	305862	305854	305850	21 months	FH00490331	EDTA Plasma	3622_Veh	M	Veh_4d	Vehicle - Plasma	100	µL	Global Discovery Panel	3622	4 days	Vehicle	Veh	90
UNAZ-04032	FS79817370	305858	305862	305854	305850	21 months	FH00490331	EDTA Plasma	3623_Veh	M	Veh_4d	Vehicle - Plasma	100	µL	Global Discovery Panel	3623	4 days	Vehicle	Veh	90
UNAZ-04033	FS10426411	305858	305862	305854	305850	21 months	FH00490331	EDTA Plasma	3624_Veh	M	Veh_4d	Vehicle - Plasma	100	µL	Global Discovery Panel	3624	4 days	Vehicle	Veh	90
UNAZ-04034	FS10422976	305858	305862	305854	305850	21 months	FH00490331	EDTA Plasma	3625_Veh	M	Veh_4d	Vehicle - Plasma	100	µL	Global Discovery Panel	3625	4 days	Vehicle	Veh	90
UNAZ-04035	FS80779960	305858	305862	305854	305850	21 months	FH00490331	EDTA Plasma	3629_Veh	M	Veh_4d	Vehicle - Plasma	100	µL	Global Discovery Panel	3629	4 days	Vehicle	Veh	90
UNAZ-04036	FS79817362	305858	305862	305854	305850	21 months	FH00490331	EDTA Plasma	3630_Veh	M	Veh_4d	Vehicle - Plasma	100	µL	Global Discovery Panel	3630	4 days	Vehicle	Veh	90
UNAZ-04037	FS79811359	305858	305862	305854	305850	21 months	FH00490331	EDTA Plasma	3632_Veh	M	Veh_4d	Vehicle - Plasma	100	µL	Global Discovery Panel	3632	4 days	Vehicle	Veh	90
UNAZ-04038	FS79810976	305858	305862	305854	305850	21 months	FH00490331	EDTA Plasma	3637_Veh	M	Veh_4d	Vehicle - Plasma	100	µL	Global Discovery Panel	3637	4 days	Vehicle	Veh	90
UNAZ-04039	FS79810944	305858	305862	305854	305850	21 months	FH00490331	EDTA Plasma	3658_Veh	M	Veh_4d	Vehicle - Plasma	100	µL	Global Discovery Panel	3658	4 days	Vehicle	Veh	90
UNAZ-04040	FS39824686	305858	305862	305854	305850	21 months	FH00490331	EDTA Plasma	3659_Veh	M	Veh_4d	Vehicle - Plasma	100	µL	Global Discovery Panel	3659	4 days	Vehicle	Veh	90
UNAZ-04041	FS39824678	305858	305862	305854	305850	21 months	FH00490331	EDTA Plasma	3660_Veh	M	Veh_4d	Vehicle - Plasma	100	µL	Global Discovery Panel	3660	4 days	Vehicle	Veh	90
UNAZ-04042	FS39824663	305858	305862	305854	305850	21 months	FH00490331	EDTA Plasma	3618_Klep	M	HPBCD_4d	HPBCD - Plasma	100	µL	Global Discovery Panel	3618	4 days	Kleptose HPB	HPBCD	90
UNAZ-04043	FS39824668	305858	305862	305854	305850	21 months	FH00490331	EDTA Plasma	3619_Klep	M	HPBCD_4d	HPBCD - Plasma	100	µL	Global Discovery Panel	3619	4 days	Kleptose HPB	HPBCD	90
UNAZ-04044	FS79817456	305858	305862	305854	305850	21 months	FH00490331	EDTA Plasma	3620_Klep	M	HPBCD_4d	HPBCD - Plasma	100	µL	Global Discovery Panel	3620	4 days	Kleptose HPB	HPBCD	90
UNAZ-04045	FS80779958	305858	305862	305854	305850	21 months	FH00490331	EDTA Plasma	3621_Klep	M	HPBCD_4d	HPBCD - Plasma	100	µL	Global Discovery Panel	3621	4 days	Kleptose HPB	HPBCD	90
UNAZ-04046	FS10422960	305858	305862	305854	305850	21 months	FH00490331	EDTA Plasma	3648_Klep	M	HPBCD_4d	HPBCD - Plasma	100	µL	Global Discovery Panel	3648	4 days	Kleptose HPB	HPBCD	90
UNAZ-04047	FS79817432	305858	305862	305854	305850	21 months	FH00490331	EDTA Plasma	3649_Klep	M	HPBCD_4d	HPBCD - Plasma	100	µL	Global Discovery Panel	3649	4 days	Kleptose HPB	HPBCD	90
UNAZ-04048	FS10422991	305858	305862	305854	305850	21 months	FH00490331	EDTA Plasma	3650_Klep	M	HPBCD_4d	HPBCD - Plasma	100	µL	Global Discovery Panel	3650	4 days	Kleptose HPB	HPBCD	90
UNAZ-04049	FS10422920	305858	305862	305854	305850	21 months	FH00490331	EDTA Plasma	3651_Klep	M	HPBCD_4d	HPBCD - Plasma	100	µL	Global Discovery Panel	3651	4 days	Kleptose HPB	HPBCD	90
UNAZ-04050	FS10422983	305858	305862	305854	305850	21 months	FH00490331	EDTA Plasma	3652_Klep	M	HPBCD_4d	HPBCD - Plasma	100	µL	Global Discovery Panel	3652	4 days	Kleptose HPB	HPBCD	90
UNAZ-04051	FS10423007	305858	305862	305854	305850	21 months	FH00490331	EDTA Plasma	3655_Klep	M	HPBCD_4d	HPBCD - Plasma	100	µL	Global Discovery Panel	3655	4 days	Kleptose HPB	HPBCD	90
UNAZ-04052	FS10422952	305858	305862	305854	305850	21 months	FH00490331	EDTA Plasma	3664_Klep	M	HPBCD_4d	HPBCD - Plasma	100	µL	Global Discovery Panel	3664	4 days	Kleptose HPB	HPBCD	90

## Sheet: Peak Area Data
PARENT_SAMPLE_NAME	30	35	49	50	55	62	71	92	93	98	111	112	132	136	144	158	179	180	181	182	186	189	192	194	197	203	207	208	209	212	215	218	219	229	231	232	234	235	240	241	244	249	250	252	254	266	267	272	275
UNAZ-04031	2026267	3869942	766252	10405403	9649660	2766370	215385	1299534	20892014	1349384	69995326	31144924	3668328	13826508		2281316	1291360	4132037464	11472123	2175251	246159	115430862	2201373	3821316	167939	3028686	562233		9342797	6645114		619725	1191546	559604989	2674358575	1875264	65889463	260898	23683344	388499		581470	4396646	140650342	130144227	351427959	38098021	9137512	783576352
UNAZ-04032	2693723	3468799		7203003	4292177	3887873	298515	3685715	58493971	2493114	72942318	37830191	3564709	32014487	199291	2124389	1656113	5071186145	15625683	2066556	369197	127437032	2286100	4010005	128999	4239724	683668	144473	8975597	4811243		459950	1067183	542487827	2529109953	2501668	43426320	251305	29972545	461316	36487675	747248	3879908	293278961	200605247	311797043	11489477	12489464	780885594
UNAZ-04033	2723413	3468941	705807	6837552	6275214	2060507	222806	1086749	23819485	1780338	68374979	37468203	4351993	18362064	187484	1232877	781030	2351335808	9040629	1281971	218535	129854088	2247895	3630062	144484	2912360	579678	70615	11647409	5504627		448827	416743	454020078	2259977022	1637493	68136602	306891	19712238	646674	102160575	222896	3661757	263515899	135400043	390238747	29576218	9005114	746880877
UNAZ-04034	1454208	3651516		9661339	9265878	1396848	233926	793827	25575109	1727355	71515131	23045556	3776817	50877901	154585	1043263	536553	2991129932	8791832	1634213	198888	104979214	1712485	3031511	117793	2035016	424464	179292	7699443	4808093		547768	317680	468912471	2367206672	1147947	58423936	176971	19248664	473451	99501831	397739	6022488	127326067	189158998	283960380	24913513	14378470	738099608
UNAZ-04035	2949431	4793174		9484515	9392560	2314737	196728	767367	20497934	859563	47066229	28620472	3024498	282259973	161994	916992	872515	2251996047	8732912	1215690	199036	117257432	1678087	1764029	70880	3679326	343928	64824	5386349	4496842		354251	449292	314717017	2432399458	1078440	57003138	191639	18217396	317904	57016716	371543	2132295	193022719	181643887	318728707	15811327	18352411	793667416
UNAZ-04036	2352306	3662808	576675	5786882	12790032	1883229	151960	2344191	24233083	1298837	64412097	30360878	2126829	19772950	128473	1186668	828584	2456866199	8320888	3194112	217281	123497079	2194626	2661332	63638	4455266	348236		2655950	5374145		495632	302307	411941216	2594278429	1224506	51794577	215207	22900471	392554	49232667	481073	1639774	162747971	175781721	314455357	16257325	12558214	887610377
UNAZ-04037	2158952	3549717		9662512	8656722	1572045	171811	606941	20875043	783798	41786532	19274385	3100190	20307232	266762	939063	557000	2472794828	6899523	903801	171910	108646284	2063882	2465879	97294	3815099	251947	84367	6271999	4598278		439288	270138	417391045	2376261271	918432	55943600	154115	16775945	365230	65582634	236220	3856758	104350517	112771937	308595392	25526102	15010721	639984580
UNAZ-04038	1768746	3037540		6419444	8575123	7241893	357234	1133007	38896015	838940	68464741	33797663	4066043	811980634	140673	8162504	2775514	4424364750	17448710	720871	164220	115175854	1659867	2332431	76491	5574693	409789	52708	5901767	4308838		460289	3357188	292576119	2581666296	2246144	41489652		36152500	340956	56182771	588294	9856993	269407887	208534057	247665259	11425031	20811065	643449442
UNAZ-04039	2046256	2544775		7535287	10960307	3775479	291157	2858608	48755523	2259878	65122764	39376911	2587609	5225569	252463	1548904	1364342	5195664171	14987583	4646634	332042	107984219	1732249	3883550	75381	8222271	444597	69580	2732611	4169308		721399	242519	461006341	2257372944	1715567	37070629	207073	26518014	478148	46406470	634801	5579127	198447064	280473188	246740757	15152351	22516466	805616432
UNAZ-04040	2141914	6210211		7368116	7579027	9488892	344123	863745	39339001	2048331	88686213	28665471	2785555	213441101	194054	1930362	2973017	5491471469	19282349	959626	274237	103996854	2178415	3025704	113878	3542775	440876		10586690	5097090		463197	572381	371339698	2344144821	1528316	50553810	205181	33212517	443343	49198952	421924	8981048	250159808	203006325	261020819	11371633	17431360	662970783
UNAZ-04041	2202786	2434478	440344	7635894	9617808	3994088	207803	1077877	18617265	993899	46976926	30083990	2035401	40903097	197628	959732	1253974	4410990852	10551055	2371957	261922	88911658	1612168	2591110	71421	7763594	343832		1753729	3673334		363047	974249	395658424	2556111964	912596	36585635	108634	23841963	404975	19613283	675878	2433366	202232748	166720563	276465320	8542046	28273974	713217694
UNAZ-04042	2796772	2041058	582187	7674071	13627029	2107899	202652	1849439	17206157	701193	70975058	30377806	3684153	35971383	140654	1179290	879163	3145031847	10137424	2241265	146188	120601499	1773881	3038916	56129	3542327	323984		8176889	3943467		435154	704335	444515904	1880770169	759269	40729152	97370	18428054	451760	40937568	870816	12131170	88927752	150951636	203790660	17760449	18629390	845012434
UNAZ-04043	2992403	932837	409993	9397750	12163935	3164287	259041	901599	17098253	697657	45286369	48030152	3676347	5714302	189151	2448255	1604636	5194115590	12039982	1637069	121694	120656966	2446472	3634126	62102	3373144	426880		3978450	3521660		369539	952274	625640056	1968378277	1293919	43718225	136212	22501656	309045	37396380	1007760	8971405	141654968	194509267	249381513	15509805	35516351	934642003
UNAZ-04044	2858207	2702725		7485005	12171497	2101902	222496	814043	17830029	1101256	48903940	30197869	3600124	19252290		1324179	1069777	3978990551	11508672	1468566	113551	133044967	1762581	3582388	72908	2866352	376054	160499	7122568	4635270		400405	522923	559782227	2276136570	1288242	47882680	287670	23302753	358547	46123195	912341	13813550	103570041	197746218	203145031	18646911	21758325	963604735
UNAZ-04045	2855274	2098956	1403126	11080699	8316793	1804241	293023	2306981	25855244	1659187	53533817	54142657	2963384	76571140	221864	2378481	846601	3004368783	9207668	2102758	107416	126312287	2443428	3743173	85895	2886824	575202	98744	7286350	4613476		471866	264107	427514925	2304400313	2308912	61633260	193139	25522302	406089	53729697	706587	5780187	305347708	219954194	194068927	35108674	14265301	962598180
UNAZ-04046	2325748	2547810	320207	7993765	5642337	3317590	285317	718907	11663605	1014413	55509426	33358564	3850343	82148449	181387	2645881	1223762	4656988095	11973183	1744724	115711	121963771	1574108	3255277	48608	9775165	425435	77140	3926939	4380085		385918	380721	398481653	2140485816	848873	50429874	164583	21776356	486054	89271508	888798	7033036	108536046	155029908	206721296	18966428	16766406	885378997
UNAZ-04047	3307233	1693452	638542	5614300	9297089	1365347	293929	235622	8795652	429629	53676024	49079919	4691971	3637441	89028	2198492	513930	3824416342	11564450	2164818	129753	110273143	1382008	2305452	92299	9724164	402495		6250604	3186458		449995	266916	396028651	2142623190	696393	40759880	138518	17694975	285067	47834880	961176	7544957	153054568	567863335	202802126	8567540	20684452	837555461
UNAZ-04048	2321296	3000798	444577	5663126	9351494	5860438	336929	872507	24838320	713577	76741317	21574857	2718326	1390427	86125	1659528	1613851	6587663874	17989815	1222224	98158	102722669	1349578	2892444	41397	6177640	498931		2350037	4119702		426931	286315	265563445	1991019595	1169371	32707501	227181	54022265	651152	86753901	1821567	6525756	258728153	150133429	96850531	14418610	24734793	828753156
UNAZ-04049	3409488	796616		7851097	9911916	2906526	285012	1724275	55804758	1016943	90000805	53249104	3424399	15434762		2252266	1019433	4002537030	14183306	2667326	167565	98215798	1655087	4614200	85067	12245482	609429	40968	5266804	3761001		542626	197139	433462865	2304922522	2246076	39947782	218065	27842982	665413	49869074	913133	3118169	295942342	228536752	248793388	18694439	23284330	831644132
UNAZ-04050	2466464	4179910		6779666	2167275	6612670	325914	1071318	53999445	1683398	67829481	42024405	4683801	1301980261		3152971	1730969	2669261658	10673411	953539	134728	116088251	1239424	2648679	94353	4628076	444597	251031	34007646	4162551		287591	592974	223865404	2347567903	2377506	62985565	298221	35821560	774091	84909934	1283086	8163353	236128510	167852043	145490858	13456271	13135837	832840445
UNAZ-04051	3845606	3207674	1300967	15567310	9201448	3865319	355065	4080507	60996950	1458713	93490725	54048643	2440563	164572259	347660	4528593	2393385	3893450944	10959782	2798150	103417	144580767	1655882	6684912	60920	6602531	718256		2349810	4537404		466281	1810241	511556414	2487781989	3943359	56763318	223382	51171377	954143	66764364	1394122	3491950	384039760	201450646	237023053	19987171	32265118	1102479036
UNAZ-04052	2376327	2764827		6406515	13879678	3106470	259812	1483591	31446589	1009720	59002597	35719370	2484969	68146092		1156212	1263650	4381539203	10670684	3208507	117573	118405587	1418258	3010888	53433	6911780	467726		3366249	3478520		500758	192529	483172501	2352941254	1254378	53617825	171549	20364277	679123	88723660	918281	3016950	233700580	304002865	182581698	18564396	17421595	842139442
[truncated: 821 more columns]

## Sheet: Batch-normalized Data
PARENT_SAMPLE_NAME	30	35	49	50	55	62	71	92	93	98	111	112	132	136	144	158	179	180	181	182	186	189	192	194	197	203	207	208	209	212	215	218	219	229	231	232	234	235	240	241	244	249	250	252	254	266	267	272	275
UNAZ-04031	0.828461	1.23933	1.18996	1.34046	1.00165	0.975294	0.873831	1.21848	0.828827	1.3333	1.05294	1.02554	1.13396	0.528519		1.8504	1.08145	0.938351	0.977302	1.32991	1.32773	1.02401	1.32783	1.18635	1.79949	0.854945	1.30385		1.24689	1.49895		1.37897	1.83695	1.20356	1.15105	1.47506	1.22967	1.19642	1.04327	0.831221		0.950817	0.745025	0.766994	0.741798	1.25415	2.43274	0.621828	1.00172
UNAZ-04032	1.10136	1.11087		0.927913	0.445536	1.37068	1.2111	3.45583	2.32057	2.46339	1.09727	1.24567	1.10193	1.22376	1.05827	1.72312	1.38691	1.15162	1.33114	1.26345	1.99136	1.13052	1.37893	1.24493	1.38224	1.1968	1.58546	0.850364	1.19788	1.08528		1.02345	1.64523	1.16674	1.08853	1.96779	0.810451	1.15243	1.32031	0.987018	0.731669	1.2219	0.657462	1.59931	1.14341	1.11272	0.733657	0.849936	0.99828
UNAZ-04033	1.1135	1.11091	1.09609	0.880835	0.651379	0.726439	0.903939	1.01897	0.944966	1.75911	1.02856	1.23375	1.3453	0.701891	0.995574	1	0.654073	0.533968	0.770165	0.783773	1.17873	1.15196	1.35589	1.12697	1.54816	0.822108	1.3443	0.415638	1.55446	1.24169		0.998701	0.642473	0.976473	0.972695	1.28804	1.27161	1.40734	0.86834	1.3836	2.04858	0.364479	0.620496	1.437	0.771756	1.39265	1.88858	0.612818	0.954809
UNAZ-04034	0.594569	1.16938		1.2446	0.961816	0.492464	0.949053	0.744315	1.01461	1.70676	1.0758	0.758843	1.1675	1.94481	0.820874	0.846202	0.449336	0.67926	0.74897	0.999127	1.07276	0.93129	1.03294	0.941149	1.26217	0.574449	0.984355	1.05531	1.02757	1.08457		1.21886	0.489752	1.0085	1.01885	0.902964	1.09035	0.811552	0.847919	1.01298	1.99526	0.650381	1.02053	0.694334	1.07817	1.01337	1.59084	0.978487	0.943583
UNAZ-04035	1.20591	1.53499		1.22182	0.974966	0.816069	0.798139	0.719505	0.813193	0.849315	0.708017	0.942413	0.934942	10.7894	0.860217	0.743782	0.730687	0.511409	0.74395	0.74325	1.07355	1.04021	1.01219	0.547652	0.759488	1.03861	0.797587	0.381552	0.718861	1.01436		0.788256	0.692652	0.67687	1.04691	0.84829	1.06383	0.878816	0.802491	0.680178	1.14333	0.607546	0.361324	1.05259	1.03534	1.13745	1.00963	1.24892	1.01462
UNAZ-04036	0.961766	1.173	0.895553	0.745484	1.32763	0.663939	0.616512	2.19798	0.961374	1.28335	0.968951	0.999721	0.657452	0.755822	0.682215	0.962519	0.693897	0.557933	0.70885	1.95282	1.17196	1.09557	1.32376	0.826225	0.681889	1.25764	0.807578		0.354462	1.21226		1.10285	0.466052	0.885972	1.11658	0.963184	0.966625	0.986894	1.00878	0.839897	0.987238	0.786649	0.277865	0.887496	1.00192	1.1222	1.03811	0.854614	1.13472
UNAZ-04037	0.882711	1.13678		1.24475	0.898584	0.55423	0.697049	0.569085	0.828154	0.774453	0.628595	0.634666	0.95834	0.776245	1.41655	0.761684	0.466459	0.561551	0.587765	0.552567	0.927243	0.963821	1.2449	0.765545	1.04252	1.07694	0.584278	0.496582	0.837059	1.03724		0.977475	0.416459	0.897694	1.02274	0.72243	1.04406	0.706739	0.738994	0.781435	1.3151	0.386266	0.65354	0.569044	0.642779	1.10129	1.62996	1.02151	0.818153
UNAZ-04038	0.723171	0.972758		0.826973	0.890114	2.55316	1.44932	1.06234	1.54308	0.828938	1.02991	1.11289	1.25691	31.038	0.746999	6.6207	2.32435	1.00474	1.48644	0.440727	0.885765	1.02175	1.0012	0.724115	0.819611	1.57364	0.950322	0.310238	0.787648	0.971953		1.02421	5.17562	0.629251	1.11115	1.76679	0.774308		1.59255	0.729499	1.12661	0.961976	1.6703	1.46913	1.18861	0.883847	0.729541	1.41624	0.822582
UNAZ-04039	0.836634	0.814952		0.970719	1.1377	1.33106	1.18124	2.68031	1.93423	2.23293	0.979641	1.2966	0.799889	0.199748	1.34062	1.25633	1.14257	1.17989	1.27678	2.84086	1.79096	0.957948	1.04486	1.20567	0.807717	2.321	1.03104	0.409546	0.364694	0.940478		1.60521	0.37388	0.991498	0.971574	1.34945	0.691837	0.949593	1.16814	1.02303	0.930566	1.03802	0.9454	1.08217	1.59865	0.880548	0.967548	1.5323	1.0299
UNAZ-04040	0.875745	1.98879		0.949183	0.786717	3.34534	1.39613	0.809872	1.56066	2.02391	1.33411	0.943895	0.861079	8.1588	1.03046	1.56574	2.48975	1.24707	1.64265	0.586697	1.47917	0.922575	1.31398	0.939346	1.22022	1.00006	1.02241		1.4129	1.14976		1.03068	0.882413	0.79865	1.00892	1.20216	0.943469	0.940917	1.46304	0.948564	0.986562	0.689928	1.52187	1.36417	1.1571	0.931509	0.726132	1.18624	0.847538
UNAZ-04041	0.900633	0.77963	0.683836	0.983679	0.998347	1.40813	0.843071	1.01065	0.738584	0.982049	0.706674	0.990604	0.629189	1.56352	1.04944	0.778449	1.05014	1.0017	0.898837	1.45017	1.41275	0.788752	0.972431	0.804424	0.765285	2.19153	0.797365		0.234052	0.828601		0.807828	1.50195	0.850953	1.10015	0.717839	0.682786	0.498173	1.05026	0.866473	0.393296	1.10519	0.412341	1.10281	0.950277	0.986626	0.545449	1.92411	0.911774
UNAZ-04042	1.14349	0.653639	0.904113	0.988597	1.41451	0.743147	0.822173	1.73409	0.682602	0.692833	1.06768	1.00028	1.13886	1.37501	0.746898	0.956535	0.736254	0.71421	0.8636	1.37027	0.788505	1.06988	1.06997	0.943447	0.601429	0.999937	0.751336		1.09129	0.889535		0.968276	1.08584	0.956032	0.809484	0.597234	0.760115	0.446518	0.811771	0.966572	0.820901	1.42395	2.05566	0.48494	0.860397	0.727271	1.13409	1.26777	1.08026
UNAZ-04043	1.22348	0.298737	0.636702	1.21065	1.26264	1.11558	1.05095	0.845365	0.678321	0.689339	0.681243	1.58153	1.13644	0.218429	1.00443	1.98581	1.3438	1.17954	1.02568	1.00087	0.65639	1.07037	1.47567	1.12823	0.665431	0.952179	0.989957		0.530963	0.794387		0.822274	1.46808	1.34558	0.847191	1.01778	0.815899	0.624639	0.991216	0.661224	0.749891	1.64789	1.52023	0.772472	1.10867	0.889972	0.990373	2.41697	1.19484
UNAZ-04044	1.16861	0.865535		0.964241	1.26342	0.741033	0.902681	0.76327	0.707352	1.08813	0.735662	0.994354	1.11288	0.73592		1.07406	0.895883	0.903595	0.980415	0.897854	0.612468	1.18027	1.06316	1.11217	0.781219	0.809121	0.872089	0.944692	0.950576	1.04559		0.890955	0.806166	1.20394	0.97965	1.01332	0.893619	1.31919	1.0265	0.767137	0.924886	1.49186	2.34075	0.564787	1.12712	0.724967	1.19069	1.4807	1.23187
UNAZ-04045	1.16741	0.672181	2.179	1.42745	0.863299	0.636092	1.18881	2.16309	1.02573	1.63941	0.805309	1.78281	0.91605	2.92694	1.17814	1.92921	0.708985	0.682267	0.784394	1.28559	0.579377	1.12054	1.47383	1.16209	0.920376	0.8149	1.33392	0.581204	0.972434	1.04067		1.04997	0.407161	0.919467	0.991815	1.81617	1.15024	0.885695	1.12428	0.868856	1.07742	1.15541	0.979471	1.66512	1.2537	0.692577	2.24185	0.970786	1.23058
UNAZ-04046	0.950907	0.815924	0.497268	1.02978	0.585685	1.16963	1.15755	0.674068	0.462718	1.00232	0.835028	1.09843	1.19023	3.14013	0.963198	2.1461	1.02484	1.05756	1.01999	1.06669	0.624119	1.08196	0.949474	1.01062	0.520841	2.75936	0.986606	0.454044	0.524088	0.988024		0.85872	0.58694	0.857025	0.921266	0.667715	0.941156	0.754743	0.959266	1.03995	1.79012	1.45336	1.19177	0.591868	0.883642	0.73773	1.21109	1.14099	1.13186
UNAZ-04047	1.3522	0.54232	0.99163	0.723251	0.965056	0.481358	1.19249	0.220926	0.348941	0.424507	0.807448	1.6161	1.4504	0.139041	0.472755	1.78322	0.43039	0.868492	0.985167	1.32353	0.699858	0.978254	0.833602	0.71574	0.988996	2.74496	0.933407		0.834204	0.718775		1.0013	0.411492	0.851749	0.922186	0.547776	0.760688	0.635214	0.779478	0.609921	0.959209	1.57171	1.27852	0.834636	3.23672	0.723743	0.547077	1.40762	1.07073
UNAZ-04048	0.949087	0.960991	0.69041	0.729541	0.970703	2.06612	1.36694	0.818088	0.985385	0.705069	1.15442	0.710416	0.840297	0.0531491	0.457339	1.34606	1.35152	1.496	1.53254	0.747245	0.529442	0.911272	0.814041	0.897974	0.443574	1.74384	1.15705		0.313635	0.929289		0.949979	0.441398	0.571154	0.856936	0.919816	0.610409	1.0418	2.37972	1.39319	1.73963	2.97862	1.10581	1.41089	0.855733	0.345632	0.920695	1.68326	1.05947
UNAZ-04049	1.39401	0.255112		1.0114	1.02888	1.02471	1.15631	1.61673	2.21388	1.00482	1.35388	1.75338	1.05856	0.589994		1.82684	0.853723	0.908942	1.20827	1.63075	0.903807	0.871291	0.998319	1.4325	0.911504	3.45668	1.4133	0.241136	0.702906	0.848376		1.20742	0.30392	0.93226	0.99204	1.76674	0.745532	1	1.22651	1.4237	1	1.49315	0.528383	1.61383	1.30262	0.887873	1.19373	1.58455	1.06317
UNAZ-04050	1.00844	1.3386		0.873377	0.224967	2.33132	1.32225	1.0045	2.14226	1.66333	1.02036	1.38378	1.44787	49.7683		2.55741	1.4496	0.606167	0.90926	0.582976	0.726692	1.02984	0.747598	0.822296	1.011	1.30642	1.03104	1.47756	4.53865	0.938954		0.639929	0.91416	0.481473	1.01039	1.87012	1.17548	1.36758	1.57797	1.65622	1.70266	2.0981	1.38331	1.28765	0.956726	0.519216	0.859246	0.893923	1.0647
UNAZ-04051	1.57232	1.02724	2.02035	2.00543	0.955128	1.36273	1.44052	3.826	2.41987	1.44132	1.40638	1.77971	0.754434	6.29078	1.84614	3.67319	2.00434	0.88417	0.933656	1.71074	0.557808	1.2826	0.998798	2.07537	0.652766	1.86378	1.66567		0.313605	1.02351		1.03754	2.79076	1.10022	1.07074	3.10181	1.05936	1.02438	2.25414	2.04146	1.33879	2.27966	0.591722	2.09424	1.14823	0.845868	1.27627	2.19571	1.4094
UNAZ-04052	0.971587	0.885423		0.825307	1.44074	1.0952	1.05407	1.39106	1.24755	0.997681	0.887576	1.17617	0.768161	2.60489		0.937816	1.05824	0.99501	0.909028	1.96162	0.634162	1.0504	0.855468	0.934746	0.572541	1.95107	1.08468		0.449259	0.784656		1.11425	0.296813	1.03917	1.01271	0.986681	1.00065	0.786687	0.897063	1.45303	1.77913	1.50157	0.511232	1.27441	1.73276	0.651582	1.18542	1.18558	1.07659
[truncated: 821 more columns]

## Sheet: Batch-norm Imputed Data
PARENT_SAMPLE_NAME	30	35	49	50	55	62	71	92	93	98	111	112	132	136	144	158	179	180	181	182	186	189	192	194	197	203	207	208	209	212	215	218	219	229	231	232	234	235	240	241	244	249	250	252	254	266	267	272	275
UNAZ-04031	0.828461	1.23933	1.18996	1.34046	1.00165	0.975294	0.873831	1.21848	0.828827	1.3333	1.05294	1.02554	1.13396	0.528519	0.457339	1.8504	1.08145	0.938351	0.977302	1.32991	1.32773	1.02401	1.32783	1.18635	1.79949	0.854945	1.30385	0.241136	1.24689	1.49895	0.135788	1.37897	1.83695	1.20356	1.15105	1.47506	1.22967	1.19642	1.04327	0.831221	0.348654	0.950817	0.745025	0.766994	0.741798	1.25415	2.43274	0.621828	1.00172
UNAZ-04032	1.10136	1.11087	0.497268	0.927913	0.445536	1.37068	1.2111	3.45583	2.32057	2.46339	1.09727	1.24567	1.10193	1.22376	1.05827	1.72312	1.38691	1.15162	1.33114	1.26345	1.99136	1.13052	1.37893	1.24493	1.38224	1.1968	1.58546	0.850364	1.19788	1.08528	0.135788	1.02345	1.64523	1.16674	1.08853	1.96779	0.810451	1.15243	1.32031	0.987018	0.731669	1.2219	0.657462	1.59931	1.14341	1.11272	0.733657	0.849936	0.99828
UNAZ-04033	1.1135	1.11091	1.09609	0.880835	0.651379	0.726439	0.903939	1.01897	0.944966	1.75911	1.02856	1.23375	1.3453	0.701891	0.995574	1	0.654073	0.533968	0.770165	0.783773	1.17873	1.15196	1.35589	1.12697	1.54816	0.822108	1.3443	0.415638	1.55446	1.24169	0.135788	0.998701	0.642473	0.976473	0.972695	1.28804	1.27161	1.40734	0.86834	1.3836	2.04858	0.364479	0.620496	1.437	0.771756	1.39265	1.88858	0.612818	0.954809
UNAZ-04034	0.594569	1.16938	0.497268	1.2446	0.961816	0.492464	0.949053	0.744315	1.01461	1.70676	1.0758	0.758843	1.1675	1.94481	0.820874	0.846202	0.449336	0.67926	0.74897	0.999127	1.07276	0.93129	1.03294	0.941149	1.26217	0.574449	0.984355	1.05531	1.02757	1.08457	0.135788	1.21886	0.489752	1.0085	1.01885	0.902964	1.09035	0.811552	0.847919	1.01298	1.99526	0.650381	1.02053	0.694334	1.07817	1.01337	1.59084	0.978487	0.943583
UNAZ-04035	1.20591	1.53499	0.497268	1.22182	0.974966	0.816069	0.798139	0.719505	0.813193	0.849315	0.708017	0.942413	0.934942	10.7894	0.860217	0.743782	0.730687	0.511409	0.74395	0.74325	1.07355	1.04021	1.01219	0.547652	0.759488	1.03861	0.797587	0.381552	0.718861	1.01436	0.135788	0.788256	0.692652	0.67687	1.04691	0.84829	1.06383	0.878816	0.802491	0.680178	1.14333	0.607546	0.361324	1.05259	1.03534	1.13745	1.00963	1.24892	1.01462
UNAZ-04036	0.961766	1.173	0.895553	0.745484	1.32763	0.663939	0.616512	2.19798	0.961374	1.28335	0.968951	0.999721	0.657452	0.755822	0.682215	0.962519	0.693897	0.557933	0.70885	1.95282	1.17196	1.09557	1.32376	0.826225	0.681889	1.25764	0.807578	0.241136	0.354462	1.21226	0.135788	1.10285	0.466052	0.885972	1.11658	0.963184	0.966625	0.986894	1.00878	0.839897	0.987238	0.786649	0.277865	0.887496	1.00192	1.1222	1.03811	0.854614	1.13472
UNAZ-04037	0.882711	1.13678	0.497268	1.24475	0.898584	0.55423	0.697049	0.569085	0.828154	0.774453	0.628595	0.634666	0.95834	0.776245	1.41655	0.761684	0.466459	0.561551	0.587765	0.552567	0.927243	0.963821	1.2449	0.765545	1.04252	1.07694	0.584278	0.496582	0.837059	1.03724	0.135788	0.977475	0.416459	0.897694	1.02274	0.72243	1.04406	0.706739	0.738994	0.781435	1.3151	0.386266	0.65354	0.569044	0.642779	1.10129	1.62996	1.02151	0.818153
UNAZ-04038	0.723171	0.972758	0.497268	0.826973	0.890114	2.55316	1.44932	1.06234	1.54308	0.828938	1.02991	1.11289	1.25691	31.038	0.746999	6.6207	2.32435	1.00474	1.48644	0.440727	0.885765	1.02175	1.0012	0.724115	0.819611	1.57364	0.950322	0.310238	0.787648	0.971953	0.135788	1.02421	5.17562	0.629251	1.11115	1.76679	0.774308	0.446518	1.59255	0.729499	1.12661	0.961976	1.6703	1.46913	1.18861	0.883847	0.729541	1.41624	0.822582
UNAZ-04039	0.836634	0.814952	0.497268	0.970719	1.1377	1.33106	1.18124	2.68031	1.93423	2.23293	0.979641	1.2966	0.799889	0.199748	1.34062	1.25633	1.14257	1.17989	1.27678	2.84086	1.79096	0.957948	1.04486	1.20567	0.807717	2.321	1.03104	0.409546	0.364694	0.940478	0.135788	1.60521	0.37388	0.991498	0.971574	1.34945	0.691837	0.949593	1.16814	1.02303	0.930566	1.03802	0.9454	1.08217	1.59865	0.880548	0.967548	1.5323	1.0299
UNAZ-04040	0.875745	1.98879	0.497268	0.949183	0.786717	3.34534	1.39613	0.809872	1.56066	2.02391	1.33411	0.943895	0.861079	8.1588	1.03046	1.56574	2.48975	1.24707	1.64265	0.586697	1.47917	0.922575	1.31398	0.939346	1.22022	1.00006	1.02241	0.241136	1.4129	1.14976	0.135788	1.03068	0.882413	0.79865	1.00892	1.20216	0.943469	0.940917	1.46304	0.948564	0.986562	0.689928	1.52187	1.36417	1.1571	0.931509	0.726132	1.18624	0.847538
UNAZ-04041	0.900633	0.77963	0.683836	0.983679	0.998347	1.40813	0.843071	1.01065	0.738584	0.982049	0.706674	0.990604	0.629189	1.56352	1.04944	0.778449	1.05014	1.0017	0.898837	1.45017	1.41275	0.788752	0.972431	0.804424	0.765285	2.19153	0.797365	0.241136	0.234052	0.828601	0.135788	0.807828	1.50195	0.850953	1.10015	0.717839	0.682786	0.498173	1.05026	0.866473	0.393296	1.10519	0.412341	1.10281	0.950277	0.986626	0.545449	1.92411	0.911774
UNAZ-04042	1.14349	0.653639	0.904113	0.988597	1.41451	0.743147	0.822173	1.73409	0.682602	0.692833	1.06768	1.00028	1.13886	1.37501	0.746898	0.956535	0.736254	0.71421	0.8636	1.37027	0.788505	1.06988	1.06997	0.943447	0.601429	0.999937	0.751336	0.241136	1.09129	0.889535	0.135788	0.968276	1.08584	0.956032	0.809484	0.597234	0.760115	0.446518	0.811771	0.966572	0.820901	1.42395	2.05566	0.48494	0.860397	0.727271	1.13409	1.26777	1.08026
UNAZ-04043	1.22348	0.298737	0.636702	1.21065	1.26264	1.11558	1.05095	0.845365	0.678321	0.689339	0.681243	1.58153	1.13644	0.218429	1.00443	1.98581	1.3438	1.17954	1.02568	1.00087	0.65639	1.07037	1.47567	1.12823	0.665431	0.952179	0.989957	0.241136	0.530963	0.794387	0.135788	0.822274	1.46808	1.34558	0.847191	1.01778	0.815899	0.624639	0.991216	0.661224	0.749891	1.64789	1.52023	0.772472	1.10867	0.889972	0.990373	2.41697	1.19484
UNAZ-04044	1.16861	0.865535	0.497268	0.964241	1.26342	0.741033	0.902681	0.76327	0.707352	1.08813	0.735662	0.994354	1.11288	0.73592	0.457339	1.07406	0.895883	0.903595	0.980415	0.897854	0.612468	1.18027	1.06316	1.11217	0.781219	0.809121	0.872089	0.944692	0.950576	1.04559	0.135788	0.890955	0.806166	1.20394	0.97965	1.01332	0.893619	1.31919	1.0265	0.767137	0.924886	1.49186	2.34075	0.564787	1.12712	0.724967	1.19069	1.4807	1.23187
UNAZ-04045	1.16741	0.672181	2.179	1.42745	0.863299	0.636092	1.18881	2.16309	1.02573	1.63941	0.805309	1.78281	0.91605	2.92694	1.17814	1.92921	0.708985	0.682267	0.784394	1.28559	0.579377	1.12054	1.47383	1.16209	0.920376	0.8149	1.33392	0.581204	0.972434	1.04067	0.135788	1.04997	0.407161	0.919467	0.991815	1.81617	1.15024	0.885695	1.12428	0.868856	1.07742	1.15541	0.979471	1.66512	1.2537	0.692577	2.24185	0.970786	1.23058
UNAZ-04046	0.950907	0.815924	0.497268	1.02978	0.585685	1.16963	1.15755	0.674068	0.462718	1.00232	0.835028	1.09843	1.19023	3.14013	0.963198	2.1461	1.02484	1.05756	1.01999	1.06669	0.624119	1.08196	0.949474	1.01062	0.520841	2.75936	0.986606	0.454044	0.524088	0.988024	0.135788	0.85872	0.58694	0.857025	0.921266	0.667715	0.941156	0.754743	0.959266	1.03995	1.79012	1.45336	1.19177	0.591868	0.883642	0.73773	1.21109	1.14099	1.13186
UNAZ-04047	1.3522	0.54232	0.99163	0.723251	0.965056	0.481358	1.19249	0.220926	0.348941	0.424507	0.807448	1.6161	1.4504	0.139041	0.472755	1.78322	0.43039	0.868492	0.985167	1.32353	0.699858	0.978254	0.833602	0.71574	0.988996	2.74496	0.933407	0.241136	0.834204	0.718775	0.135788	1.0013	0.411492	0.851749	0.922186	0.547776	0.760688	0.635214	0.779478	0.609921	0.959209	1.57171	1.27852	0.834636	3.23672	0.723743	0.547077	1.40762	1.07073
UNAZ-04048	0.949087	0.960991	0.69041	0.729541	0.970703	2.06612	1.36694	0.818088	0.985385	0.705069	1.15442	0.710416	0.840297	0.0531491	0.457339	1.34606	1.35152	1.496	1.53254	0.747245	0.529442	0.911272	0.814041	0.897974	0.443574	1.74384	1.15705	0.241136	0.313635	0.929289	0.135788	0.949979	0.441398	0.571154	0.856936	0.919816	0.610409	1.0418	2.37972	1.39319	1.73963	2.97862	1.10581	1.41089	0.855733	0.345632	0.920695	1.68326	1.05947
UNAZ-04049	1.39401	0.255112	0.497268	1.0114	1.02888	1.02471	1.15631	1.61673	2.21388	1.00482	1.35388	1.75338	1.05856	0.589994	0.457339	1.82684	0.853723	0.908942	1.20827	1.63075	0.903807	0.871291	0.998319	1.4325	0.911504	3.45668	1.4133	0.241136	0.702906	0.848376	0.135788	1.20742	0.30392	0.93226	0.99204	1.76674	0.745532	1	1.22651	1.4237	1	1.49315	0.528383	1.61383	1.30262	0.887873	1.19373	1.58455	1.06317
UNAZ-04050	1.00844	1.3386	0.497268	0.873377	0.224967	2.33132	1.32225	1.0045	2.14226	1.66333	1.02036	1.38378	1.44787	49.7683	0.457339	2.55741	1.4496	0.606167	0.90926	0.582976	0.726692	1.02984	0.747598	0.822296	1.011	1.30642	1.03104	1.47756	4.53865	0.938954	0.135788	0.639929	0.91416	0.481473	1.01039	1.87012	1.17548	1.36758	1.57797	1.65622	1.70266	2.0981	1.38331	1.28765	0.956726	0.519216	0.859246	0.893923	1.0647
UNAZ-04051	1.57232	1.02724	2.02035	2.00543	0.955128	1.36273	1.44052	3.826	2.41987	1.44132	1.40638	1.77971	0.754434	6.29078	1.84614	3.67319	2.00434	0.88417	0.933656	1.71074	0.557808	1.2826	0.998798	2.07537	0.652766	1.86378	1.66567	0.241136	0.313605	1.02351	0.135788	1.03754	2.79076	1.10022	1.07074	3.10181	1.05936	1.02438	2.25414	2.04146	1.33879	2.27966	0.591722	2.09424	1.14823	0.845868	1.27627	2.19571	1.4094
UNAZ-04052	0.971587	0.885423	0.497268	0.825307	1.44074	1.0952	1.05407	1.39106	1.24755	0.997681	0.887576	1.17617	0.768161	2.60489	0.457339	0.937816	1.05824	0.99501	0.909028	1.96162	0.634162	1.0504	0.855468	0.934746	0.572541	1.95107	1.08468	0.241136	0.449259	0.784656	0.135788	1.11425	0.296813	1.03917	1.01271	0.986681	1.00065	0.786687	0.897063	1.45303	1.77913	1.50157	0.511232	1.27441	1.73276	0.651582	1.18542	1.18558	1.07659
[truncated: 821 more columns]

## Sheet: Log Transformed Data
PARENT_SAMPLE_NAME	30	35	49	50	55	62	71	92	93	98	111	112	132	136	144	158	179	180	181	182	186	189	192	194	197	203	207	208	209	212	215	218	219	229	231	232	234	235	240	241	244	249	250	252	254	266	267	272	275
UNAZ-04031	-0.188185	0.214571	0.173918	0.29301	0.00165178	-0.0250166	-0.134868	0.197605	-0.187743	0.287654	0.0515856	0.0252177	0.12572	-0.637677	-0.78233	0.615402	0.0783007	-0.0636316	-0.0229598	0.285109	0.283467	0.023725	0.283545	0.170879	0.587502	-0.156718	0.26532	-1.42239	0.22065	0.404765	-1.99666	0.321338	0.608107	0.185281	0.14067	0.388702	0.206749	0.179336	0.0423602	-0.18486	-1.05368	-0.0504333	-0.294337	-0.265277	-0.298678	0.226455	0.889017	-0.475092	0.00171845
UNAZ-04032	0.0965436	0.10514	-0.698625	-0.0748172	-0.808477	0.31531	0.191525	1.24006	0.841813	0.901538	0.0928261	0.219674	0.097066	0.201924	0.0566367	0.544134	0.327078	0.141173	0.286036	0.233849	0.68882	0.122676	0.321311	0.219077	0.323706	0.179651	0.460876	-0.162091	0.180554	0.0818389	-1.99666	0.02318	0.497878	0.154216	0.0848282	0.67691	-0.210164	0.141874	0.27787	-0.0130668	-0.312427	0.200404	-0.419368	0.46957	0.134018	0.106803	-0.309714	-0.162594	-0.00172141
UNAZ-04033	0.107505	0.105181	0.0917487	-0.126885	-0.428663	-0.3196	-0.100994	0.0187897	-0.0566065	0.564809	0.0281641	0.210059	0.296617	-0.353978	-0.00443586	0	-0.424537	-0.627419	-0.261151	-0.243636	0.164436	0.141465	0.304458	0.119534	0.43707	-0.195883	0.295876	-0.877941	0.441128	0.216472	-1.99666	-0.00130032	-0.44243	-0.0238087	-0.0276846	0.253119	0.240285	0.341699	-0.141172	0.324692	0.717145	-1.00929	-0.477236	0.36256	-0.259087	0.331209	0.635825	-0.489687	-0.0462444
UNAZ-04034	-0.519919	0.156474	-0.698625	0.218817	-0.0389323	-0.708334	-0.0522902	-0.295291	0.0145092	0.534597	0.0730662	-0.275961	0.154865	0.665164	-0.197385	-0.166997	-0.799985	-0.386751	-0.289057	-0.000873434	0.0702316	-0.0711844	0.0324092	-0.0606543	0.23283	-0.554343	-0.0157692	0.0538322	0.0271926	0.0811839	-1.99666	0.197914	-0.713856	0.00846602	0.0186714	-0.102073	0.0864957	-0.208807	-0.16497	0.0128983	0.690775	-0.430197	0.0203214	-0.364803	0.0752668	0.0132852	0.464265	-0.0217478	-0.0580713
UNAZ-04035	0.187232	0.428525	-0.698625	0.200345	-0.025353	-0.203256	-0.225473	-0.329191	-0.206786	-0.163325	-0.345287	-0.0593113	-0.0672713	2.37856	-0.15057	-0.296007	-0.313771	-0.670585	-0.295781	-0.296723	0.0709755	0.039425	0.0121181	-0.602115	-0.27511	0.0378825	-0.226164	-0.963508	-0.330088	0.0142588	-1.99666	-0.237932	-0.367227	-0.390276	0.0458389	-0.164532	0.0618763	-0.12918	-0.220035	-0.385401	0.133943	-0.498328	-1.01798	0.051254	0.034727	0.128791	0.00958075	0.222281	0.0145144
UNAZ-04036	-0.0389845	0.159562	-0.110314	-0.293722	0.283395	-0.409565	-0.483678	0.787539	-0.0393916	0.249475	-0.0315414	-0.000278741	-0.419384	-0.27995	-0.382411	-0.0382011	-0.365432	-0.583516	-0.344111	0.669274	0.158681	0.0912707	0.280475	-0.190889	-0.382888	0.22924	-0.213716	-1.42239	-1.03715	0.192483	-1.99666	0.0978959	-0.763457	-0.121069	0.110269	-0.0375104	-0.0339446	-0.0131928	0.0087457	-0.174476	-0.0128437	-0.239974	-1.28062	-0.119351	0.00192191	0.115293	0.0373977	-0.157105	0.126383
UNAZ-04037	-0.124758	0.1282	-0.698625	0.218938	-0.106935	-0.590175	-0.3609	-0.563725	-0.188556	-0.255598	-0.464269	-0.454657	-0.042553	-0.253287	0.348228	-0.272223	-0.762585	-0.577053	-0.531428	-0.593181	-0.0755392	-0.0368493	0.219052	-0.267167	0.0416386	0.0741195	-0.537378	-0.700007	-0.17786	0.0365653	-1.99666	-0.0227826	-0.875967	-0.107927	0.0224891	-0.325135	0.043114	-0.347094	-0.302466	-0.246623	0.27391	-0.951229	-0.425352	-0.563798	-0.441954	0.0964815	0.488556	0.0212849	-0.200706
UNAZ-04038	-0.32411	-0.0276203	-0.698625	-0.189984	-0.116406	0.93733	0.371096	0.0604741	0.433781	-0.18761	0.0294761	0.106958	0.228654	3.43521	-0.291691	1.8902	0.843441	0.00472447	0.396386	-0.81933	-0.121303	0.0215134	0.00120112	-0.322804	-0.198926	0.45339	-0.050954	-1.17042	-0.238704	-0.0284483	-1.99666	0.0239167	1.64396	-0.463225	0.105396	0.569167	-0.255786	-0.806275	0.465334	-0.315397	0.119209	-0.0387658	0.513002	0.384673	0.172781	-0.123471	-0.315339	0.348005	-0.195307
UNAZ-04039	-0.178369	-0.204626	-0.698625	-0.0297183	0.129009	0.285975	0.166568	0.985934	0.659708	0.803317	-0.0205687	0.259746	-0.223282	-1.6107	0.293135	0.228197	0.133277	0.165422	0.244342	1.04411	0.582751	-0.0429617	0.0438842	0.187034	-0.213543	0.841999	0.0305719	-0.892706	-1.0087	-0.0613665	-1.99666	0.473255	-0.98382	-0.00853831	-0.0288376	0.299696	-0.368405	-0.0517218	0.155413	0.0227702	-0.0719622	0.0373189	-0.0561467	0.0789685	0.469157	-0.127211	-0.0329901	0.426767	0.0294577
UNAZ-04040	-0.132681	0.687527	-0.698625	-0.0521532	-0.239886	1.20757	0.333704	-0.210879	0.445106	0.705031	0.288262	-0.0577403	-0.149569	2.0991	0.0300071	0.448357	0.912182	0.220794	0.49631	-0.533246	0.391482	-0.0805861	0.273061	-0.0625717	0.199029	6.32293e-05	0.0221673	-1.42239	0.345642	0.139553	-1.99666	0.0302146	-0.125095	-0.224833	0.00888138	0.184119	-0.0581917	-0.0609007	0.380515	-0.0528064	-0.0135287	-0.371167	0.419938	0.310546	0.145916	-0.0709493	-0.320024	0.170791	-0.165419
UNAZ-04041	-0.104658	-0.248936	-0.380037	-0.0164552	-0.00165452	0.342263	-0.170705	0.0105924	-0.303021	-0.018114	-0.347186	-0.00944048	-0.463324	0.446941	0.0482571	-0.250452	0.0489224	0.0016971	-0.106654	0.371681	0.345536	-0.237304	-0.0279565	-0.217629	-0.267507	0.784598	-0.226443	-1.42239	-1.45221	-0.188017	-1.99666	-0.213406	0.406767	-0.161399	0.0954481	-0.33151	-0.381574	-0.696809	0.0490354	-0.143325	-0.933194	0.10002	-0.885904	0.0978654	-0.051002	-0.0134641	-0.606145	0.654462	-0.0923634
UNAZ-04042	0.134085	-0.4252	-0.100801	-0.011468	0.346784	-0.296861	-0.195805	0.550481	-0.381843	-0.366966	0.0654857	0.000278663	0.130024	0.318459	-0.291826	-0.0444379	-0.30618	-0.336578	-0.146646	0.315006	-0.237617	0.0675449	0.0676334	-0.0582146	-0.508446	-6.32333e-05	-0.285902	-1.42239	0.0873563	-0.117056	-1.99666	-0.0322378	0.0823539	-0.0449643	-0.211358	-0.515447	-0.274286	-0.806275	-0.208538	-0.0339991	-0.197353	0.353438	0.720599	-0.72373	-0.150362	-0.318456	0.125828	0.237261	0.0772013
UNAZ-04043	0.201696	-1.20819	-0.451453	0.191155	0.233205	0.109375	0.0496913	-0.167986	-0.388134	-0.372022	-0.383837	0.458395	0.127903	-1.52129	0.00441627	0.686025	0.295502	0.165124	0.0253531	0.000872671	-0.421001	0.0680048	0.389111	0.120653	-0.407321	-0.0490018	-0.0100934	-1.42239	-0.633063	-0.230184	-1.99666	-0.195682	0.383953	0.296825	-0.165829	0.0176277	-0.203465	-0.470581	-0.00882287	-0.413663	-0.287827	0.499493	0.418863	-0.25816	0.103159	-0.116566	-0.00967343	0.882513	0.178014
UNAZ-04044	0.155814	-0.144408	-0.698625	-0.0364136	0.233826	-0.29971	-0.102386	-0.270143	-0.346226	0.0844571	-0.306985	-0.00566225	0.106952	-0.306634	-0.78233	0.0714422	-0.109945	-0.101374	-0.019779	-0.107748	-0.490258	0.16574	0.0612429	0.106314	-0.2469	-0.211807	-0.136864	-0.0568958	-0.0506871	0.0445779	-1.99666	-0.115461	-0.215466	0.185598	-0.0205598	0.0132306	-0.112476	0.277021	0.0261597	-0.26509	-0.0780851	0.400021	0.850471	-0.571306	0.119663	-0.321629	0.174535	0.392517	0.208531
UNAZ-04045	0.154787	-0.397228	0.778865	0.355889	-0.146994	-0.452413	0.172956	0.771539	0.025403	0.494333	-0.216529	0.578189	-0.0876845	1.07396	0.163935	0.657112	-0.343921	-0.382335	-0.242843	0.251215	-0.545801	0.113811	0.387866	0.150218	-0.0829731	-0.20469	0.288125	-0.542653	-0.0279527	0.039865	-1.99666	0.0487572	-0.898546	-0.0839609	-0.0082188	0.596729	0.139972	-0.121383	0.117141	-0.140578	0.0745648	0.144454	-0.020743	0.509897	0.226098	-0.367336	0.807302	-0.0296497	0.207486
UNAZ-04046	-0.0503389	-0.203434	-0.698625	0.0293466	-0.534973	0.156686	0.146306	-0.394424	-0.770637	0.00231584	-0.18029	0.0938809	0.174146	1.14426	-0.0374965	0.763654	0.0245344	0.0559667	0.0197896	0.0645616	-0.471415	0.0787773	-0.0518476	0.0105619	-0.652311	1.015	-0.0134842	-0.789562	-0.646095	-0.0120485	-1.99666	-0.152313	-0.532833	-0.154289	-0.0820065	-0.403894	-0.0606463	-0.281378	-0.041587	0.0391696	0.582281	0.373877	0.175439	-0.524472	-0.123703	-0.304178	0.191525	0.131897	0.123866
UNAZ-04047	0.301731	-0.611899	-0.00840568	-0.323998	-0.0355696	-0.731144	0.176043	-1.50993	-1.05285	-0.856828	-0.213876	0.480016	0.371836	-1.97298	-0.749178	0.578421	-0.843063	-0.140996	-0.0149441	0.280302	-0.356878	-0.0219864	-0.181999	-0.334439	-0.0110654	1.00977	-0.0689137	-1.42239	-0.181277	-0.330207	-1.99666	0.00129864	-0.887966	-0.160464	-0.0810084	-0.601889	-0.273532	-0.453793	-0.249131	-0.494426	-0.041646	0.452165	0.2457	-0.180759	1.17456	-0.323319	-0.603165	0.341903	0.0683374
UNAZ-04048	-0.052255	-0.03979	-0.37047	-0.315339	-0.0297348	0.725672	0.312577	-0.200786	-0.0147228	-0.349459	0.143597	-0.341905	-0.174	-2.93465	-0.78233	0.297183	0.301228	0.402797	0.426926	-0.291363	-0.635932	-0.092914	-0.205744	-0.107614	-0.81289	0.556089	0.145871	-1.42239	-1.15952	-0.0733358	-1.99666	-0.0513154	-0.817808	-0.560096	-0.154392	-0.0835819	-0.493626	0.0409539	0.866985	0.331593	0.553674	1.09146	0.100578	0.344224	-0.155797	-1.06238	-0.0826261	0.520731	0.0577723
UNAZ-04049	0.332181	-1.36605	-0.698625	0.011338	0.0284668	0.024406	0.145236	0.480406	0.794749	0.00480679	0.302976	0.561547	0.0569096	-0.527642	-0.78233	0.602586	-0.158149	-0.0954738	0.189186	0.489042	-0.101139	-0.13778	-0.00168278	0.359423	-0.0926596	1.24031	0.345926	-1.42239	-0.352532	-0.164431	-1.99666	0.188482	-1.19099	-0.070144	-0.00799221	0.569137	-0.293657	0	0.204169	0.353258	0	0.400889	-0.637933	0.478611	0.264376	-0.118927	0.17708	0.460301	0.0612546
UNAZ-04050	0.0084049	0.291621	-0.698625	-0.135387	-1.4918	0.846435	0.279338	0.00448865	0.761863	0.50882	0.0201541	0.324817	0.370094	3.90738	-0.78233	0.938995	0.371286	-0.5006	-0.0951241	-0.53961	-0.319252	0.0294039	-0.29089	-0.195654	0.0109443	0.267294	0.0305719	0.390393	1.51263	-0.0629885	-1.99666	-0.446399	-0.0897497	-0.730905	0.0103406	0.626004	0.161676	0.313042	0.456138	0.504539	0.53219	0.741031	0.324476	0.252822	-0.0442382	-0.655436	-0.151701	-0.112136	0.062692
UNAZ-04051	0.452551	0.0268778	0.70327	0.695858	-0.04591	0.309492	0.365006	1.34182	0.883713	0.36556	0.341019	0.576451	-0.281788	1.83909	0.613096	1.30106	0.695313	-0.123106	-0.0686474	0.536924	-0.583741	0.248892	-0.00120256	0.730138	-0.426537	0.622606	0.51023	-1.42239	-1.15962	0.0232384	-1.99666	0.0368506	1.02632	0.0955078	0.0683523	1.13199	0.0576603	0.0240901	0.812769	0.713663	0.291768	0.824027	-0.524719	0.739192	0.138223	-0.167392	0.243945	0.786507	0.343167
UNAZ-04052	-0.0288246	-0.12169	-0.698625	-0.192	0.365155	0.0909345	0.0526632	0.330064	0.22118	-0.00232122	-0.119261	0.16226	-0.263756	0.957389	-0.78233	-0.0642013	0.0566091	-0.00500216	-0.0953797	0.673771	-0.455451	0.0491691	-0.156107	-0.0674804	-0.55767	0.66838	0.0812863	-1.42239	-0.800156	-0.24251	-1.99666	0.108185	-1.21465	0.0384236	0.0126269	-0.013408	0.000651563	-0.239924	-0.10863	0.373652	0.576126	0.406511	-0.670933	0.242487	0.549716	-0.428352	0.1701	0.170231	0.0737955
[truncated: 821 more columns]
