# Supplementary material for: Plasma Biomarker Profiling of 2-Hydroxypropyl-β-Cyclodextrin (HPβCD) Treatment in an Aged Mouse Model of Ischemic Stroke
Source: Int J Mol Sci. 2025 Nov 7;26(22):10814. doi: 10.3390/ijms262210814 (PMC12653018; doi:10.3390/ijms262210814)
Supplement: Supplementary file 1 [file ijms-26-10814-s001.zip › Table S2. Heatmap of Metabolites (Global Discovery Panel).xlsx]

## Sheet: Data Key & Explanation
Data Key & Explanation
Heatmap Description	This heatmap represents the results of the statistical analysis of the data within the Data Table file.
Chemical Annotation Descriptions
Pathway Sort Order	A Metabolon generated number intended for sorting compounds by biochemical Super Pathway and Sub Pathway.
Super Pathway	The general biochemical class assigned to the identified biochemical (e.g., lipid, amino acid, carbohydrate, etc.). Intended for sorting compounds by broad biochemical classes.
Sub Pathway	A more specific biochemical class assigned to the identified biochemical (e.g., TCA cycle, monoacylglycerols, etc.). Intended for grouping/sorting compounds by biochemical pathway/class.
Biochemical Name	The name of the identified biochemical
Biochemical Name	Indicates a compound that has been confirmed based on an authentic chemical standard and Metabolon is highly confident in its identity. (Metabolomics Standards Initiative Tier 1 identification).
Biochemical Name*	Indicates a compound that has not been confirmed based on a standard, but Metabolon is confident in its identity. (Not Tier 1).
Biochemical Name**	Indicates a compound for which a standard is not available, but Metabolon is reasonably confident in its identity or the information provided. (Not Tier 1).
Biochemical Name (#) or [#]	Indicates a compound that is a structural isomer of another compound in the Metabolon spectral library. For example, a steroid that may be sulfated at one of several positions that are indistinguishable by the mass spectrometry data or a diacylglycerol for which more than one stereospecific molecule exists.
Platform	Metabolon's untargeted metabolomic platform consists of four distinct methods (termed; Pos Late, Pos Early, Polar, and Neg). This column indicates which method was used to report the values associated with the detected biochemical.
Comp ID	A Metabolon generated compound identifier specific to the platform a biochemical is detected on.
KEGG	An alphanumeric compound identifier and link to compound information in the Kyoto Encyclopedia of Genes and Genomes (KEGG).
HMDB	An alphanumeric compound identifier and link to compound information maintained by the Human Metabolome Database (HMDB).
PUBCHEM	A unique numerical identifier assigned by the National Center for Biotechnology Information (NCBI) and searchable in the PubChem database.
Chemical ID	Unique identifier for each biochemical. Chemical IDs are also listed in the top row of the accompanying Data Table file.
CAS	A unique numerical identifier assigned by the Chemical Abstracts Service (CAS) to every chemical substance described in the open scientific literature.
Statistical Analysis/Descriptors
FOLD CHANGE	Indicates the ratio of the mean scaled intensity for a metabolite between two experimental groups.
0.55	Green: Indicates statistically significant difference (p ≤ 0.05) between the groups shown and a metabolite ratio of < 1.00.
0.76	Light Green: Statistically trending differences (0.05 < p < 0.10) and a metabolite ratio of < 1.00.
1.71	Red: Indicates statistically significant difference (p ≤ 0.05) between the groups shown and a metabolite ratio of ≥ 1.00.
1.32	Light Red: Statistically trending differences (0.05 < p < 0.10) and a metabolite ratio of ≥ 1.00.
1.2	Non-colored cell: Differences between populations fail to reach statistical significance ( p ≥ 0.1) for that comparison.
	Blue: Indicates statistically significant (p ≤ 0.05) ANOVA main effect or correlation.
	Light Blue: Indicates statistically trending ( 0.05 < p < 0.10) ANOVA main effect or correlation.
p-value	p-values for each comparison using the corresponding statistical analysis (e.g., t-Test, ANOVA, etc.) computed from natural log-transformed data.
q-value	q-values are calculated from the distribution of p-values for a given comparison. q-values are a method for estimating the proportion of false positives given a large number of tests, though unlike other methods (e.g., Bonferroni, Tukey) does not adjust the p-value.
Mean Values	Represents the mean scaled intensity for a metabolite in a particular experimental group.
% Filled Values	Represents the percent of samples, in an experimental group, in which a metabolite was detected.
© Metabolon, Inc. All rights reserved. The Metabolon name, logo and related trademarks and service marks, owned by Metabolon, Inc. are registered and/or used in the United States and many foreign countries. Any use, copying or reproduction of the trademarks, logos, information, images or designs contained in this document is strictly prohibited without the prior written permission of Metabolon, I…

## Sheet: Pathway Heatmap
	Heat map of statistically significant biochemicals profiled in this study. Red and green shaded cells indicate p≤0.05 (red indicates that the mean values are significantly higher for that comparison; green values significantly lower). Light red and light green shaded cells indicate 0.05<p<0.10 (light red indicates that the mean values trend higher for that comparison; light green values trend low…
											Welch's Two-Sample t-Test		Welch's Two-Sample t-Test			Mean Values			% Filled Values
											HPBCD 4D		HPBCD 4D			HPBCD_4D	VEH_4D		HPBCD_4D	VEH_4D		Super Pathway	Sub Pathway	Chemical ID	CAS
											VEH 4D		VEH 4D
	Pathway Sort Order	Super Pathway	Sub Pathway	Biochemical Name	Platform	Comp ID	KEGG	HMDB	PUBCHEM	X		X	p-value	q-value	X			X			X
	1	Amino Acid	Glycine, Serine and Threonine Metabolism	glycine	LC/MS pos early	58	C00037	HMDB0000123	750		0.83		0.0334	0.0835		0.8795	1.0644		100	100		Amino Acid	Glycine, Serine and Threonine Metabolism	340	56-40-6
	2			N-acetylglycine	LC/MS polar	27710		HMDB0000532	10972		0.94		0.4704	0.4131		1.0267	1.092		100	100		Amino Acid	Glycine, Serine and Threonine Metabolism	100001006	543-24-8
	5			sarcosine	LC/MS pos early	1516	C00213	HMDB0000271	1088		0.92		0.1509	0.2223		0.9576	1.0418		100	100		Amino Acid	Glycine, Serine and Threonine Metabolism	1023	107-97-1
	6			dimethylglycine	LC/MS pos early	5086	C03626	HMDB0000092	673		0.96		0.3676	0.3594		1.0352	1.0836		100	100		Amino Acid	Glycine, Serine and Threonine Metabolism	806	1118-68-9
	7			betaine	LC/MS pos early	3141	C00719	HMDB0000043	247		0.74		0.0026	0.0148		0.9244	1.2563		100	100		Amino Acid	Glycine, Serine and Threonine Metabolism	799	107-43-7
	10			serine	LC/MS pos early	1648	C00065	HMDB0000187	5951		0.87		0.0792	0.1472		0.9842	1.127		100	100		Amino Acid	Glycine, Serine and Threonine Metabolism	503	56-45-1
	11			N-acetylserine	LC/MS polar	37076		HMDB0002931	65249		1.21		0.0579	0.1204		1.149	0.9485		100	100		Amino Acid	Glycine, Serine and Threonine Metabolism	100001851	97-14-3
	16			2-methylserine	LC/MS pos early	53229	C02115		94309		0.58		0.0298	0.0781		0.9794	1.7014		82	100		Amino Acid	Glycine, Serine and Threonine Metabolism	100009246
	17			threonine	LC/MS pos early	1284	C00188	HMDB0000167	6288		0.86		0.1763	0.2376		1.0177	1.187		100	100		Amino Acid	Glycine, Serine and Threonine Metabolism	564	72-19-5
	18			N-acetylthreonine	LC/MS neg	33939		HMDB0062557	152204		1.12		0.5588	0.4486		1.109	0.9903		100	100		Amino Acid	Glycine, Serine and Threonine Metabolism	100001274	17093-74-2
	19			allo-threonine	LC/MS polar	15142	C05519	HMDB0004041	99289		1.21		0.3284	0.3369		1.2045	0.9931		100	100		Amino Acid	Glycine, Serine and Threonine Metabolism	100000272	28954-12-3
	29		Alanine and Aspartate Metabolism	alanine	LC/MS pos early	1126	C00041	HMDB0000161	5950		0.79		0.0021	0.0129		0.9252	1.174		100	100		Amino Acid	Alanine and Aspartate Metabolism	811	56-41-7
	31			N-acetylalanine	LC/MS polar	1585	C02847	HMDB0000766	88064		1.24		0.016	0.0527		1.1981	0.964		100	100		Amino Acid	Alanine and Aspartate Metabolism	1110	97-69-8
	32			N-methylalanine	LC/MS pos early	37069	C02721	HMDB0094692	4377		0.98		0.8588	0.5655		0.9723	0.9897		100	100		Amino Acid	Alanine and Aspartate Metabolism	100001823	600-21-5
	33			N,N-dimethylalanine	LC/MS pos early	63151			5488191		0.68		0.0754	0.1426		0.7296	1.0781		91	100		Amino Acid	Alanine and Aspartate Metabolism	100020371	2812-31-9
	36			aspartate	LC/MS pos early	443	C00049	HMDB0000191	5960		0.94		0.4982	0.4235		0.9012	0.9608		100	100		Amino Acid	Alanine and Aspartate Metabolism	234	56-84-8
	37			N-acetylaspartate (NAA)	LC/MS polar	22185	C01042	HMDB0000812	65065		0.93		0.8879	0.5705		0.9242	0.9906		100	100		Amino Acid	Alanine and Aspartate Metabolism	100000787	997-55-7;997-55-7
	40			asparagine	LC/MS pos early	512	C00152	HMDB0000168	6267		0.9		0.1401	0.2126		0.9593	1.0633		100	100		Amino Acid	Alanine and Aspartate Metabolism	917	70-47-3
	42			N-acetylasparagine	LC/MS polar	33942		HMDB0006028	99715		1.22		0.1168	0.1928		1.1193	0.9165		100	100		Amino Acid	Alanine and Aspartate Metabolism	100001257	4033-40-3
	43			hydroxyasparagine**	LC/MS pos early	62060	C20631	HMDB32332	15991574		1.01		0.7421	0.531		1.0041	0.992		100	100		Amino Acid	Alanine and Aspartate Metabolism	100020205
	46		Glutamate Metabolism	glutamate	LC/MS pos early	57	C00025 C00217	HMDB0000148	33032		0.79		0.0091	0.0355		0.8346	1.0582		100	100		Amino Acid	Glutamate Metabolism	561	56-86-0
	47			glutamine	LC/MS pos early	53	C00064	HMDB0000641	5961		0.97		0.4551	0.4058		0.9939	1.0243		100	100		Amino Acid	Glutamate Metabolism	563	56-85-9
	48			alpha-ketoglutaramate*	LC/MS polar	62101	C00940	HMDB0001552	48		1.13		0.1746	0.2365		1.1534	1.0164		100	100		Amino Acid	Glutamate Metabolism	100002397	18465-19-5
	49			N-acetylglutamate	LC/MS polar	15720	C00624	HMDB0001138	70914		1.46		0.1285	0.2022		1.5675	1.0735		100	100		Amino Acid	Glutamate Metabolism	100000282	5817-08-03
	50			N-acetylglutamine	LC/MS polar	33943	C02716	HMDB0006029	182230		1.35		0.0468	0.1059		1.1806	0.8724		100	100		Amino Acid	Glutamate Metabolism	100001253	2490-97-3
	53			4-hydroxyglutamate	LC/MS pos early	40499	C03079	HMDB0001344	439902		1		0.6307	0.4811		1.1222	1.1192		91	82		Amino Acid	Glutamate Metabolism	100002544	2485-33-8
	57			N-acetyl-aspartyl-glutamate (NAAG)	LC/MS pos early	35665	C12270	HMDB0001067	188803		1.38		0.0003	0.003		1.2113	0.8784		100	100		Amino Acid	Glutamate Metabolism	100001612	3106-85-2
	60			carboxyethyl-GABA	LC/MS pos early	40007		HMDB0002201	2572		1.78		0.0148	0.0495		1.7182	0.9643		100	91		Amino Acid	Glutamate Metabolism	100003260	4386-03-02
	61			N-methyl-GABA	LC/MS pos early	39577	C15987		70703		1.05		0.5775	0.4561		1.0994	1.0436		100	100		Amino Acid	Glutamate Metabolism	100003152	1119-48-8
	62			2-pyrrolidinone	LC/MS pos early	31675		HMDB0002039	12025		1.19		0.2387	0.2822		1.2181	1.0276		100	100		Amino Acid	Glutamate Metabolism	100001081	616-45-5
	64			S-1-pyrroline-5-carboxylate	LC/MS pos early	42370	C04322	HMDB0001301	11966181		0.64		0.009	0.0355		0.756	1.1847		100	100		Amino Acid	Glutamate Metabolism	35	2906-39-0
	65			citramalate	LC/MS polar	22158	C00815	HMDB0000426	1081		1.31		0.148	0.2194		1.2139	0.9257		91	91		Amino Acid	Glutamate Metabolism	100000998	6236-10-08
	72			2-amino-4-cyanobutanoate	LC/MS pos early	46225					1.15		0.2428	0.2832		1.0641	0.9282		100	100		Amino Acid	Glutamate Metabolism	100001540	2353-44-8
	73		Histidine Metabolism	histidine	LC/MS neg	59	C00135	HMDB0000177	6274		1.1		0.4084	0.3767		1.0242	0.9301		100	100		Amino Acid	Histidine Metabolism	355	5934-29-2
	74			1-methylhistidine	LC/MS neg	30460	C01152	HMDB0000001	92105		1.16		0.4315	0.3917		1.2305	1.0598		100	100		Amino Acid	Histidine Metabolism	100001051	332-80-9
	75			3-methylhistidine	LC/MS neg	15677	C01152	HMDB0000479	64969		1.13		0.4771	0.4155		1.1998	1.058		100	100		Amino Acid	Histidine Metabolism	100000042	368-16-1
	76			N-acetylhistidine	LC/MS neg	33946	C02997	HMDB0032055	75619		1.28		0.1146	0.1924		1.2564	0.9807		100	100		Amino Acid	Histidine Metabolism	100001293	39145-52-3
	78			N-acetyl-3-methylhistidine*	LC/MS pos early	43256		HMDB0240341	193270		1.92		0.0085	0.0342		1.6211	0.8434		91	91		Amino Acid	Histidine Metabolism	100002204	37841-04-6
	79			N-acetyl-1-methylhistidine*	LC/MS neg	43255		HMDB0240340	53859791		1.15		0.3377	0.3404		1.067	0.9247		100	73		Amino Acid	Histidine Metabolism	100004299
	80			hydantoin-5-propionate	LC/MS polar	40473	C05565	HMDB0001212	782		0.97		0.6833	0.5071		1.0578	1.094		100	100		Amino Acid	Histidine Metabolism	100002514	5624-26-0
	81			trans-urocanate	LC/MS pos early	607	C00785	HMDB0000301	736715		1.27		0.0476	0.1072		1.0339	0.8121		100	100		Amino Acid	Histidine Metabolism	537	104-98-3
	82			cis-urocanate	LC/MS neg	40410		HMDB0034174	1549103		1.37		0.0149	0.0498		1.2067	0.8827		100	100		Amino Acid	Histidine Metabolism	100003425	7699-35-6
	83			imidazole propionate	LC/MS pos early	40730		HMDB0002271	70630		1.3		0.2604	0.2914		1.1631	0.8961		100	100		Amino Acid	Histidine Metabolism	100003434	1074-59-5
	84			formiminoglutamate	LC/MS pos early	43493	C00439	HMDB0000854	439233		1.17		0.1681	0.2308		1.1787	1.0042		100	100		Amino Acid	Histidine Metabolism	100002500	816-90-0
	86			imidazole lactate	LC/MS pos early	15716	C05568	HMDB0002320	793		1.11		0.2956	0.3161		0.98	0.88		100	100		Amino Acid	Histidine Metabolism	100000263	14403-45-3
	87			carnosine	LC/MS polar	1768	C00386	HMDB0000033	439224		2.18		3.2995e-05	0.0006		1.7359	0.7967		100	100		Amino Acid	Histidine Metabolism	249	305-84-0
	89			N-acetylcarnosine	LC/MS neg	43488		HMDB0012881	9903482		1.22		0.0531	0.1151		1.0811	0.8875		100	100		Amino Acid	Histidine Metabolism	100004046	56353-15-2
	90			anserine	LC/MS pos early	15747	C01262	HMDB0000194	112072		1.38		0.0061	0.0269		1.3262	0.9579		100	100		Amino Acid	Histidine Metabolism	100000044	10030-52-1
	91			histamine	LC/MS pos early	1574	C00388	HMDB0000870	774		1.06		0.4723	0.4131		0.9385	0.8838		100	100		Amino Acid	Histidine Metabolism	354	51-45-6
	93			1-methylhistamine	LC/MS pos early	43831	C05127	HMDB0000898	3614		1.47		0.0007	0.0057		1.0748	0.7332		100	100		Amino Acid	Histidine Metabolism	100001204	501-75-7
	94			1-methyl-4-imidazoleacetate	LC/MS pos early	32350	C05828	HMDB0002820	75810		1.71		6.1847e-05	0.001		1.7496	1.0249		100	100		Amino Acid	Histidine Metabolism	100001208	2625-49-2
	95			1-methyl-5-imidazoleacetate	LC/MS pos early	62946		HMDB04988	6451814		1.83		0.0026	0.0149		1.5327	0.8397		100	100		Amino Acid	Histidine Metabolism	100002910	4200-48-0
	96			1-methyl-5-imidazolelactate	LC/MS neg	64596					1.46		0.007	0.0297		1.4324	0.9789		100	100		Amino Acid	Histidine Metabolism	100021478	2022510-60-5
	99			1-ribosyl-imidazoleacetate*	LC/MS pos early	61868	C05131	HMDB0002331	440569		2.04		0.0003	0.003		1.4842	0.7293		100	100		Amino Acid	Histidine Metabolism	100001668	29605-99-0
	100			4-imidazoleacetate	LC/MS polar	32349	C02835	HMDB0002024	96215		1.25		0.034	0.0847		1.2678	1.0176		100	100		Amino Acid	Histidine Metabolism	100001207	645-65-8
	108		Lysine Metabolism	lysine	LC/MS pos early	1301	C00047 C00739	HMDB0003405	5962		0.98		0.607	0.4703		1.0227	1.0392		100	100		Amino Acid	Lysine Metabolism	407	56-87-1
	109			N2-acetyllysine	LC/MS polar	36751	C12989	HMDB0000446	92907		1.22		0.0807	0.1495		1.0778	0.8862		100	100		Amino Acid	Lysine Metabolism	100001721	1946-82-3
	110			N6-acetyllysine	LC/MS neg	36752	C02727	HMDB0000206	92832		1.02		0.9396	0.5833		1.078	1.0572		100	100		Amino Acid	Lysine Metabolism	100001734	692-04-6
	113			N2-acetyl,N6,N6-dimethyllysine	LC/MS pos early	63254					1.84		1.0448e-06	3.1973e-05		1.7291	0.9379		100	100		Amino Acid	Lysine Metabolism	100020545
	114			N2,N6-diacetyllysine	LC/MS neg	48455			91827		1.14		0.1228	0.199		1.1495	1.0059		100	100		Amino Acid	Lysine Metabolism	100006124	499-86-5
	117			N6-methyllysine	LC/MS pos early	62860	C02728	HMDB0002038	164795		1.15		0.0161	0.0527		1.1845	1.0266		100	100		Amino Acid	Lysine Metabolism	100003415	1188-07-4
	118			N6,N6-dimethyllysine	LC/MS pos early	62862	C05545	HMDB0013287	193344		1.06		0.3143	0.3277		1.1041	1.0422		100	100		Amino Acid	Lysine Metabolism	100020417	2259-86-1
	119			N6,N6,N6-trimethyllysine	LC/MS pos early	1498	C03793	HMDB0001325	440120		1.06		0.2554	0.2864		1.0588	1.0026		100	100		Amino Acid	Lysine Metabolism	189	23284-33-5
	120			hydroxy-N6,N6,N6-trimethyllysine*	LC/MS pos early	62959					1.24		0.0229	0.0652		1.183	0.9574		100	100		Amino Acid	Lysine Metabolism	100021123
	122			5-hydroxylysine	LC/MS pos early	15685	C16741	HMDB0000450	3032849		0.93		0.8294	0.5582		1.0118	1.085		100	100		Amino Acid	Lysine Metabolism	100000054	13204-98-3
	123			5-(galactosylhydroxy)-lysine	LC/MS pos early	43582			66995551		1.28		0.1361	0.2088		1.4096	1.0991		100	100		Amino Acid	Lysine Metabolism	100002462	32448-36-5
	124			fructosyllysine	LC/MS pos early	46227		HMDB0034879	9839580		1.13		0.2625	0.2924		1.1958	1.0545		100	100		Amino Acid	Lysine Metabolism	100005373	21291-40-7
	126			2-aminoadipate	LC/MS neg	6146	C00956	HMDB0000510	92136		0.97		0.9821	0.5942		1.1813	1.2164		100	100		Amino Acid	Lysine Metabolism	381	542-32-5;1118-90-7
	128			2-oxoadipate	LC/MS polar	38347	C00322	HMDB0000225	71		0.97		0.7613	0.5369		1.3688	1.4079		100	100		Amino Acid	Lysine Metabolism	92	3184-35-8
	130			glutarylcarnitine (C5-DC)	LC/MS pos early	44664		HMDB0013130	71317118		0.81		0.5658	0.4514		1.0495	1.297		100	100		Amino Acid	Lysine Metabolism	100001593	102636-82-8
	134			pipecolate	LC/MS pos early	1444		HMDB0000070			1.16		0.003	0.0163		1.0209	0.8786		100	100		Amino Acid	Lysine Metabolism	1025	4043-87-2
	136			6-oxopiperidine-2-carboxylate	LC/MS neg	43231		HMDB0061705	3014237		0.99		0.8973	0.5717		1.1792	1.197		100	100		Amino Acid	Lysine Metabolism	100004499	34622-39-4
	137			cadaverine	LC/MS pos early	15308	C01672	HMDB0002322	273		1.01		0.9275	0.5802		1.0896	1.0839		100	100		Amino Acid	Lysine Metabolism	100000110	462-94-2;1476-39-7
	139			5-aminovalerate	LC/MS pos early	18319	C00431	HMDB0003355	138		1.13		0.6542	0.4947		1.1358	1.0021		100	100		Amino Acid	Lysine Metabolism	100000454	660-88-8
	140			N,N-dimethyl-5-aminovalerate	LC/MS pos early	62819					1.21		0.1369	0.2094		1.2283	1.0118		100	100		Amino Acid	Lysine Metabolism	100020842
	141			N,N,N-trimethyl-5-aminovalerate	LC/MS pos early	57687			14274897		0.68		0.0191	0.0592		0.7935	1.1739		100	100		Amino Acid	Lysine Metabolism	100015962
	142			N-acetyl-2-aminoadipate	LC/MS pos early	63920	C12986		443992		0.73		0.0121	0.0429		0.9625	1.3207		100	100		Amino Acid	Lysine Metabolism	100021760
	143		Phenylalanine Metabolism	phenylalanine	LC/MS pos early	64	C00079	HMDB0000159	6140		1		0.9124	0.575		1.0394	1.0373		100	100		Amino Acid	Phenylalanine Metabolism	460	63-91-2
	145			N-acetylphenylalanine	LC/MS neg	33950	C03519	HMDB0000512	74839		0.91		0.2418	0.283		0.9924	1.0907		100	100		Amino Acid	Phenylalanine Metabolism	100001256	2018-61-3
	156			phenylpyruvate	LC/MS neg	566	C00166	HMDB0000205	997		1.28		0.1675	0.2304		1.171	0.9167		100	100		Amino Acid	Phenylalanine Metabolism	241	156-06-9
	157			phenyllactate (PLA)	LC/MS neg	22130	C05607	HMDB0000779 HMDB0000563	3848		0.85		0.4862	0.4186		1.2603	1.4914		100	100		Amino Acid	Phenylalanine Metabolism	100000774	828-01-3
	161			phenylacetate	LC/MS neg	57745	C07086	HMDB0000209	999		0.66		0.0262	0.0717		0.8915	1.3484		100	100		Amino Acid	Phenylalanine Metabolism	100000011	103-82-2
	162			2-hydroxyphenylacetate	LC/MS neg	1432	C05852	HMDB0000669	11970		0.99		0.9673	0.592		0.8988	0.9069		100	91		Amino Acid	Phenylalanine Metabolism	235	614-75-5
	165			4-hydroxyphenylacetate	LC/MS neg	541	C00642	HMDB0000020	127		0.81		0.125	0.2001		0.7726	0.9508		64	91		Amino Acid	Phenylalanine Metabolism	144	156-38-7
	168		Tyrosine Metabolism	tyrosine	LC/MS pos early	1299	C00082	HMDB0000158	6057		0.87		0.2486	0.285		0.9222	1.0577		100	100		Amino Acid	Tyrosine Metabolism	815	60-18-4
	169			N-acetyltyrosine	LC/MS neg	32390		HMDB0000866	68310		0.86		0.3444	0.3458		1.1179	1.3066		100	100		Amino Acid	Tyrosine Metabolism	100001104	537-55-3
	181			4-hydroxyphenylpyruvate	LC/MS neg	1669	C01179	HMDB0000707	979		1.22		0.3979	0.3731		1.2821	1.0518		100	100		Amino Acid	Tyrosine Metabolism	1141	156-39-8
	187			3-(4-hydroxyphenyl)lactate	LC/MS neg	32197	C03672	HMDB0000755	9378		1.18		0.3991	0.3731		1.2753	1.0822		100	100		Amino Acid	Tyrosine Metabolism	240	6482-98-0
	196			phenol sulfate	LC/MS neg	32553	C02180	HMDB0060015	74426		0.47		0.0016	0.0107		0.5751	1.2336		100	100		Amino Acid	Tyrosine Metabolism	100001510	937-34-8
	197			phenol glucuronide	LC/MS neg	52747		HMDB0060014	87235		0.78		0.2834	0.3065		0.9671	1.2429		100	100		Amino Acid	Tyrosine Metabolism	100006679	17685-05-1
	207			vanillactate	LC/MS neg	54910		HMDB0000913	160637		1.21		0.2021	0.2583		1.2373	1.0192		100	100		Amino Acid	Tyrosine Metabolism	100006129	2475-56-1
	210			3-methoxytyrosine	LC/MS pos early	12017		HMDB0001434	9307		0.88		0.2535	0.2855		1.0548	1.1923		100	100		Amino Acid	Tyrosine Metabolism	1342	300-48-1
	225			gentisate	LC/MS neg	18280	C00628	HMDB0000152	3469		1.06		0.8776	0.5688		0.9183	0.8653		82	91		Amino Acid	Tyrosine Metabolism	100000447	490-79-9
	227			homovanillate sulfate	LC/MS neg	38349		HMDB11719	29981063		1.42		0.0556	0.1171		1.3052	0.9165		100	91		Amino Acid	Tyrosine Metabolism	100002250	38339-06-9
	230			dopamine 3-O-sulfate	LC/MS neg	48407	C13690	HMDB0006275	122136		0.95		0.9778	0.5942		1.0717	1.1225		100	100		Amino Acid	Tyrosine Metabolism	100006361
	231			p-cresol glucuronide*	LC/MS neg	48841		HMDB0011686	154035		0.57		0.0363	0.0874		1.1526	2.0246		100	100		Amino Acid	Tyrosine Metabolism	100006191	17680-99-8
	236			4-hydroxycinnamate sulfate	LC/MS neg	48410			6070438		1.69		0.0663	0.1302		1.7126	1.0117		100	100		Amino Acid	Tyrosine Metabolism	100006095	308338-96-7
	238			4-hydroxyphenylacetate sulfate	LC/MS neg	53027					0.67		0.0362	0.0874		0.7978	1.1872		100	100		Amino Acid	Tyrosine Metabolism	100006633
	243			catechol glucuronide	LC/MS neg	53243		HMDB0240490	75124209		1.04		0.7285	0.5264		1.0026	0.9632		73	45		Amino Acid	Tyrosine Metabolism	100009326
	251			thyroxine	LC/MS neg	2761	C01829	HMDB0000248	5819		0.67		0.0346	0.0858		0.6208	0.9245		100	82		Amino Acid	Tyrosine Metabolism	1094	51-48-9
	260		Tryptophan Metabolism	tryptophan	LC/MS pos early	54	C00078	HMDB0000929	6305		1		0.8823	0.5688		0.9912	0.9952		100	100		Amino Acid	Tryptophan Metabolism	565	73-22-3
	261			N-acetyltryptophan	LC/MS neg	33959	C03137	HMDB0013713	439917;700653		0.95		0.6958	0.5127		1.0485	1.1089		100	100		Amino Acid	Tryptophan Metabolism	100001254	1218-34-4
	267			C-glycosyltryptophan	LC/MS neg	48782		HMDB0240296	10981970		1.19		0.0538	0.1151		1.1194	0.9374		100	100		Amino Acid	Tryptophan Metabolism	100006379	180509-18-6
	269			oxindolylalanine	LC/MS pos early	64568			20977764		1		0.9551	0.5867		0.9936	0.9888		100	100		Amino Acid	Tryptophan Metabolism	100022120
	272			N-formylkynurenine	LC/MS neg	64334	C02700 C02406 C15605	HMDB01200	910		0.51		1.6724e-06	4.8333e-05		0.6648	1.3011		100	100		Amino Acid	Tryptophan Metabolism	186	1022-31-7
	273			kynurenine	LC/MS pos early	15140	C00328	HMDB0000684	161166		1.11		0.1469	0.219		1.1676	1.0546		100	100		Amino Acid	Tryptophan Metabolism	100000265	2922-83-0
	276			N-acetylkynurenine (2)	LC/MS neg	48757		HMDB0240342	73817779		0.82		0.2358	0.2799		1.0149	1.2396		100	100		Amino Acid	Tryptophan Metabolism	100006378
	278			kynurenate	LC/MS neg	1417	C01717	HMDB0000715	3845		0.7		0.0608	0.1236		1.0317	1.4761		100	100		Amino Acid	Tryptophan Metabolism	98	492-27-3
	280			N-formylanthranilic acid	LC/MS polar	43549	C05653	HMDB0004089	101399		1.21		0.0985	0.1731		1.3274	1.1006		100	100		Amino Acid	Tryptophan Metabolism	100004561	3342-77-6
	281			anthranilate	LC/MS pos early	4970	C00108	HMDB0001123	227		0.92		0.3541	0.3514		0.9267	1.0029		100	100		Amino Acid	Tryptophan Metabolism	1258	118-92-3
	284			xanthurenate	LC/MS neg	15679	C02470	HMDB0000881	5699		1.27		0.144	0.2159		1.2886	1.0124		100	100		Amino Acid	Tryptophan Metabolism	100000015	59-007
	288			picolinate	LC/MS pos early	1512	C10164	HMDB0002243	1018		0.84		0.1586	0.2261		0.9759	1.1604		100	100		Amino Acid	Tryptophan Metabolism	1022	98-98-6
	293			serotonin	LC/MS pos early	2342	C00780	HMDB0000259	5202		1.46		0.9055	0.5723		1.2564	0.8595		100	91		Amino Acid	Tryptophan Metabolism	504	153-98-0
	296			5-hydroxyindoleacetate	LC/MS neg	437	C05635	HMDB0000763	1826		1.16		0.1018	0.1783		1.1504	0.9927		100	100		Amino Acid	Tryptophan Metabolism	71	54-16-0
	304			indolelactate	LC/MS neg	18349	C02043	HMDB0000671	92904		0.64		0.0013	0.0089		0.8274	1.2985		100	100		Amino Acid	Tryptophan Metabolism	100000463	832-97-3
	305			indoleacetate	LC/MS neg	27513	C00954	HMDB0000197	802		0.84		0.3912	0.3713		0.8756	1.0387		100	100		Amino Acid	Tryptophan Metabolism	100001034	87-51-4;6505-45-9
	310			indoleacrylate	LC/MS neg	22114		HMDB0000734	5375048		0.36		0.0005	0.0039		0.7103	1.9949		100	100		Amino Acid	Tryptophan Metabolism	100000800	1204-06-4
	311			indolepropionate	LC/MS pos early	32405		HMDB0002302	3744		0.8		0.5279	0.4363		0.9145	1.1371		100	100		Amino Acid	Tryptophan Metabolism	100001083	830-96-6
	312			indolepropionylglycine	LC/MS neg	54917			129691959		0.5		0.0723	0.1384		0.5648	1.1214		82	73		Amino Acid	Tryptophan Metabolism	100010863
	322			indole-3-carboxylate	LC/MS neg	38116	C19837	HMDB0003320	69867		0.91		0.2516	0.285		1.0037	1.1017		100	100		Amino Acid	Tryptophan Metabolism	100002185	771-50-6
	324			indoleacetylglycine	LC/MS neg	54730			446640		0.69		0.1583	0.2261		0.8714	1.2576		100	100		Amino Acid	Tryptophan Metabolism	100006730	13113-08-1
	328			3-indoxyl sulfate	LC/MS neg	27672		HMDB0000682	10258		0.44		0.0001	0.0013		0.5688	1.2941		100	100		Amino Acid	Tryptophan Metabolism	100000467	2642-37-7
	329			indoxyl glucuronide	LC/MS neg	52749		HMDB0010319	2733785		0.79		0.1565	0.2256		0.8318	1.0487		100	100		Amino Acid	Tryptophan Metabolism	100008931	35804-66-1
	338		Leucine, Isoleucine and Valine Metabolism	leucine	LC/MS pos early	60	C00123	HMDB0000687	6106		0.95		0.5597	0.4487		0.9884	1.0382		100	100		Amino Acid	Leucine, Isoleucine and Valine Metabolism	397	61-90-5
	342			N-acetylleucine	LC/MS neg	1587	C02710	HMDB0011756	70912		0.91		0.3984	0.3731		1.0078	1.1099		100	100		Amino Acid	Leucine, Isoleucine and Valine Metabolism	1082	1188-21-2
	349			4-methyl-2-oxopentanoate	LC/MS neg	22116	C00233	HMDB0000695	70		1.1		0.5383	0.4389		0.9945	0.9016		100	100		Amino Acid	Leucine, Isoleucine and Valine Metabolism	100000551	816-66-0
	353			alpha-hydroxyisocaproate	LC/MS neg	22132	C03264	HMDB0000665 HMDB0000624 HMDB00746	92779;83697;439960		1.22		0.0197	0.0604		1.2536	1.0303		100	100		Amino Acid	Leucine, Isoleucine and Valine Metabolism	100000706	10303-64-7
	357			isovalerate (i5:0)	LC/MS neg	44656	C08262	HMDB0000718	10430		0.49		0.1055	0.1835		1.1239	2.3036		100	100		Amino Acid	Leucine, Isoleucine and Valine Metabolism	100000708	503-74-2
	359			isovalerylglycine	LC/MS neg	35107		HMDB00678	546304		1.16		0.5498	0.4441		0.9782	0.8432		100	100		Amino Acid	Leucine, Isoleucine and Valine Metabolism	100001452	16284-60-9
	360			isovalerylcarnitine (C5)	LC/MS pos early	34407	C20826	HMDB0000688	169235		1.01		0.9466	0.5851		1.1432	1.1306		100	100		Amino Acid	Leucine, Isoleucine and Valine Metabolism	100001393	31023-24-2
	367			3-methylcrotonylglycine	LC/MS pos early	31940	C20828	HMDB0000459	169485		1.02		0.7962	0.5509		0.9028	0.885		100	100		Amino Acid	Leucine, Isoleucine and Valine Metabolism	100001149	33008-07-0
	369			beta-hydroxyisovalerate	LC/MS neg	12129		HMDB0000754	69362		1.01		0.827	0.5582		1.0423	1.0293		100	100		Amino Acid	Leucine, Isoleucine and Valine Metabolism	1442	625-08-1
	370			beta-hydroxyisovaleroylcarnitine	LC/MS pos early	35433					0.83		0.1585	0.2261		0.9728	1.1742		100	100		Amino Acid	Leucine, Isoleucine and Valine Metabolism	100001594	99159-87-2
	371			beta-hydroxyisovalerylglycine	LC/MS neg	54908			129651821		1.16		0.1805	0.2404		1.0325	0.8936		100	100		Amino Acid	Leucine, Isoleucine and Valine Metabolism	100010864
	373			3-methylglutaconate	LC/MS polar	57747		HMDB0000522	1551553		1.13		0.06	0.1234		1.1487	1.0155		100	100		Amino Acid	Leucine, Isoleucine and Valine Metabolism	100002458	5746-90-7
	391			isoleucine	LC/MS pos early	1125	C16424 C00407 C06418	HMDB0000172	6306		0.95		0.3257	0.3369		0.9608	1.0166		100	100		Amino Acid	Leucine, Isoleucine and Valine Metabolism	376	73-32-5
	393			N-acetylisoleucine	LC/MS neg	33967		HMDB0061684	306109		0.85		0.219	0.2728		0.8725	1.0216		100	100		Amino Acid	Leucine, Isoleucine and Valine Metabolism	100001276	3077-46-1
	400			3-methyl-2-oxovalerate	LC/MS neg	15676	C00671 C06008 C03465	HMDB0000491	440877;439286		1.05		0.6959	0.5127		0.94	0.8967		100	100		Amino Acid	Leucine, Isoleucine and Valine Metabolism	100000036	1460-34-0;51829-07-3
	401			2-hydroxy-3-methylvalerate	LC/MS neg	36746		HMDB0000317	164623		1.28		0.032	0.0815		1.1599	0.9064		100	100		Amino Acid	Leucine, Isoleucine and Valine Metabolism	100001541	488-15-3
	403			2-methylbutyrylcarnitine (C5)	LC/MS pos early	45095		HMDB0000378	6426901		0.84		0.6009	0.4673		1.3126	1.5661		100	100		Amino Acid	Leucine, Isoleucine and Valine Metabolism	100001509	31023-25-3
	405			2-methylbutyrylglycine	LC/MS neg	31928		HMDB0000339	193872		1.08		0.6645	0.499		1.3906	1.2828		100	100		Amino Acid	Leucine, Isoleucine and Valine Metabolism	100001155	52320-67-9
	406			tiglylcarnitine (C5:1-DC)	LC/MS pos early	35428		HMDB0002366	22833596		1.04		0.5362	0.4379		1.0013	0.9639		82	64		Amino Acid	Leucine, Isoleucine and Valine Metabolism	100001597	64191-86-2
	408			tigloylglycine	LC/MS pos early	1598		HMDB0000959	6441567		0.42		0.0046	0.0227		0.4025	0.9687		55	82		Amino Acid	Leucine, Isoleucine and Valine Metabolism	1161	35842-45-6
	411			3-hydroxy-2-ethylpropionate	LC/MS neg	32397		HMDB0000396	188979		0.9		0.5182	0.4334		0.9235	1.0239		100	100		Amino Acid	Leucine, Isoleucine and Valine Metabolism	100001170	4374-62-3
	413			ethylmalonate	LC/MS polar	15765		HMDB0000622	11756		1.03		0.6424	0.4872		0.9884	0.962		100	100		Amino Acid	Leucine, Isoleucine and Valine Metabolism	2054	601-75-2
	416			methylsuccinate	LC/MS polar	15745		HMDB0001844	10349		1.16		0.1048	0.1829		1.1329	0.9762		100	100		Amino Acid	Leucine, Isoleucine and Valine Metabolism	2051	498-21-5
	422			valine	LC/MS pos early	1649	C00183	HMDB0000883	6287		0.9		0.2442	0.2836		0.9525	1.0626		100	100		Amino Acid	Leucine, Isoleucine and Valine Metabolism	566	72-18-4
	423			N-acetylvaline	LC/MS neg	1591		HMDB0011757	66789		1.21		0.1212	0.197		1.1613	0.963		100	100		Amino Acid	Leucine, Isoleucine and Valine Metabolism	1084	96-81-1
	429			3-methyl-2-oxobutyrate	LC/MS polar	44526	C00141	HMDB0000019	49		1.07		0.5439	0.4414		0.8882	0.8295		100	100		Amino Acid	Leucine, Isoleucine and Valine Metabolism	100000936	3715-29-5
	430			alpha-hydroxyisovalerate	LC/MS polar	46537		HMDB0000407	99823		1.13		0.1145	0.1924		1.057	0.9381		100	100		Amino Acid	Leucine, Isoleucine and Valine Metabolism	100001300	600-37-3
	432			isobutyrylcarnitine (C4)	LC/MS pos early	33441		HMDB0000736	168379		0.96		0.9044	0.5723		1.4019	1.4638		100	100		Amino Acid	Leucine, Isoleucine and Valine Metabolism	100001055	25518-49-4
	433			isobutyrylglycine	LC/MS neg	35437		HMDB0000730	10855600		1.08		0.713	0.5173		1.2441	1.1487		100	100		Amino Acid	Leucine, Isoleucine and Valine Metabolism	100001590	15926-18-8
	434			3-hydroxyisobutyrate	LC/MS polar	1549	C01188 C06001	HMDB0000023 HMDB0000336	11966314		1.01		0.9302	0.5809		0.9777	0.9646		100	100		Amino Acid	Leucine, Isoleucine and Valine Metabolism	111	2068-83-9
	435			2,3-dihydroxy-2-methylbutyrate	LC/MS polar	57547		HMDB0029576	301941		1.08		0.1716	0.2342		1.0601	0.9792		100	100		Amino Acid	Leucine, Isoleucine and Valine Metabolism	100010869	14868-24-7
	439			N,N-dimethylvaline	LC/MS pos early	63728			11008044		0.97		0.8555	0.5648		0.8707	0.9016		100	100		Amino Acid	Leucine, Isoleucine and Valine Metabolism	100021536	2812-32-0
	441		Methionine, Cysteine, SAM and Taurine Metabolism	methionine	LC/MS pos early	1302	C00073	HMDB0000696	6137		0.84		0.0304	0.0783		0.9552	1.1333		100	100		Amino Acid	Methionine, Cysteine, SAM and Taurine Metabolism	415	63-68-3
	442			N-acetylmethionine	LC/MS neg	1589	C02712	HMDB0011745	448580		1.15		0.4533	0.4052		1.2144	1.0544		100	100		Amino Acid	Methionine, Cysteine, SAM and Taurine Metabolism	1083	65-82-7
	444			N-formylmethionine	LC/MS neg	2829	C03145	HMDB0001015	439750		1.19		0.1897	0.2468		1.1123	0.9375		100	100		Amino Acid	Methionine, Cysteine, SAM and Taurine Metabolism	194	4289-98-9
	445			S-methylmethionine	LC/MS pos early	38127	C05319	HMDB0038670	458		0.76		0.1557	0.2253		1.0442	1.3785		100	100		Amino Acid	Methionine, Cysteine, SAM and Taurine Metabolism	100002183	3493-12-07
	446			methionine sulfone	LC/MS pos early	44878		HMDB0062174	69961		0.91		0.3568	0.3522		1.0935	1.2022		100	100		Amino Acid	Methionine, Cysteine, SAM and Taurine Metabolism	100004635	820-10-0
	447			methionine sulfoxide	LC/MS pos early	18374	C02989	HMDB0002005	158980		0.88		0.4723	0.4131		1.025	1.1704		100	100		Amino Acid	Methionine, Cysteine, SAM and Taurine Metabolism	100000039	3226-65-1
	453			S-adenosylhomocysteine (SAH)	LC/MS neg	42382	C00021	HMDB0000939	439155		0.67		0.0076	0.0311		0.7336	1.099		100	100		Amino Acid	Methionine, Cysteine, SAM and Taurine Metabolism	197	979-92-0
	455			2,3-dihydroxy-5-methylthio-4-pentenoate (DMTPA)*	LC/MS neg	62805		HMDB0240388			1.17		0.0925	0.1677		1.2031	1.0265		100	100		Amino Acid	Methionine, Cysteine, SAM and Taurine Metabolism	100020893
	456			2-hydroxy-4-(methylthio)butanoic acid	LC/MS polar	63739		HMDB0037115	11427		1.04		0.6652	0.499		1.193	1.1476		100	100		Amino Acid	Methionine, Cysteine, SAM and Taurine Metabolism	100021372	583-91-5
	460			cystathionine	LC/MS pos early	15705	C02291	HMDB0000099	439258		1.07		0.598	0.4657		1.1104	1.0333		100	100		Amino Acid	Methionine, Cysteine, SAM and Taurine Metabolism	310	535-34-2
	461			alpha-ketobutyrate	LC/MS polar	4968	C00109	HMDB0000005	58		1.18		0.3102	0.326		1.1868	1.0027		100	100		Amino Acid	Methionine, Cysteine, SAM and Taurine Metabolism	796	600-18-0
	462			cysteine	LC/MS pos early	1868	C00097	HMDB0000574	5862		0.78		0.124	0.1992		0.8809	1.125		100	100		Amino Acid	Methionine, Cysteine, SAM and Taurine Metabolism	800	52-90-4;56-89-3
	464			S-methylcysteine	LC/MS polar	39592		HMDB0002108	88180;7058174;24417		1.24		0.2306	0.2783		1.3171	1.0592		100	100		Amino Acid	Methionine, Cysteine, SAM and Taurine Metabolism	100002749	1187-84-4
	465			S-methylcysteine sulfoxide	LC/MS pos early	43378		HMDB0029432	82142		1.22		0.8726	0.5688		1.5452	1.2623		91	100		Amino Acid	Methionine, Cysteine, SAM and Taurine Metabolism	100002927	6853-87-8
	468			cysteine s-sulfate	LC/MS pos early	22176	C05824	HMDB0000731	115015		1.05		0.9834	0.5942		1.5885	1.5086		100	100		Amino Acid	Methionine, Cysteine, SAM and Taurine Metabolism	100000808	1637-71-4
	469			cystine	LC/MS polar	56	C00491	HMDB0000192	67678		1.12		0.3927	0.3721		1.1729	1.0472		100	100		Amino Acid	Methionine, Cysteine, SAM and Taurine Metabolism	279	56-89-3
	473			lanthionine	LC/MS pos early	42002			98504		1.06		0.8154	0.5582		0.9217	0.868		64	55		Amino Acid	Methionine, Cysteine, SAM and Taurine Metabolism	100003892	3183-08-02
	477			hypotaurine	LC/MS polar	590	C00519	HMDB0000965	107812		0.79		0.2339	0.2796		0.8549	1.0825		100	100		Amino Acid	Methionine, Cysteine, SAM and Taurine Metabolism	358	300-84-5
	478			taurine	LC/MS pos early	2125	C00245	HMDB0000251	1123		1		0.9256	0.5801		0.9678	0.9707		100	100		Amino Acid	Methionine, Cysteine, SAM and Taurine Metabolism	512	107-35-7
	480			N-acetyltaurine	LC/MS neg	48187		HMDB0240253	159864		1.31		0.0505	0.1128		1.1648	0.8864		100	100		Amino Acid	Methionine, Cysteine, SAM and Taurine Metabolism	100005466
	483			succinoyltaurine	LC/MS polar	63678					1.23		0.2339	0.2796		1.3105	1.0667		100	100		Amino Acid	Methionine, Cysteine, SAM and Taurine Metabolism	100021220
	491		Urea cycle; Arginine and Proline Metabolism	arginine	LC/MS pos early	1638	C00062	HMDB0000517	6322		0.9		0.0028	0.0159		0.9468	1.0554		100	100		Amino Acid	Urea cycle; Arginine and Proline Metabolism	231	1119-34-2
	492			argininosuccinate	LC/MS pos early	15497	C03406	HMDB0000052	60150382		1.08		0.9727	0.5939		1.3005	1.2004		100	100		Amino Acid	Urea cycle; Arginine and Proline Metabolism	232	156637-58-0
	493			urea	LC/MS pos early	1670	C00086	HMDB0000294	1176		1.28		0.0054	0.0251		1.189	0.9271		100	100		Amino Acid	Urea cycle; Arginine and Proline Metabolism	533	57-13-6
	495			ornithine	LC/MS pos early	1493	C00077	HMDB0000214	6262		0.85		0.127	0.2019		1.0192	1.2031		100	100		Amino Acid	Urea cycle; Arginine and Proline Metabolism	444	3184-13-2
	497			3-amino-2-piperidone	LC/MS pos early	62853		HMDB0000323	5200225		1.16		0.1498	0.2214		1.227	1.0589		100	100		Amino Acid	Urea cycle; Arginine and Proline Metabolism	100020361	1892-22-4
	499			2-oxoarginine*	LC/MS pos early	55072	C03771	HMDB0004225	558		1.29		0.025	0.0695		1.3304	1.0329		100	100		Amino Acid	Urea cycle; Arginine and Proline Metabolism	100002784	3715-10-04
	500			citrulline	LC/MS pos early	2132	C00327	HMDB0000904	9750		0.82		0.0009	0.0067		0.8957	1.0969		100	100		Amino Acid	Urea cycle; Arginine and Proline Metabolism	391	372-75-8
	501			homoarginine	LC/MS pos early	22137	C01924	HMDB0000670	9085		0.59		0.0107	0.0392		0.9281	1.5655		82	100		Amino Acid	Urea cycle; Arginine and Proline Metabolism	100000961	156-86-5
	502			homocitrulline	LC/MS polar	22138	C02427	HMDB0000679	65072		0.96		0.5788	0.4562		1.0505	1.0923		100	100		Amino Acid	Urea cycle; Arginine and Proline Metabolism	100000963	1190-49-4
	503			proline	LC/MS pos early	1898	C00148 C000763	HMDB0000162 HMDB0003411	145742;614;8988		0.85		0.0534	0.1151		0.9891	1.1657		100	100		Amino Acid	Urea cycle; Arginine and Proline Metabolism	480	147-85-3
	506			dimethylarginine (SDMA + ADMA)	LC/MS pos early	36808	C21189 C03626	HMDB0003334 HMDB0001539	123831;169148		0.97		0.5111	0.4295		1.0048	1.0379		100	100		Amino Acid	Urea cycle; Arginine and Proline Metabolism	100001810	102783-24-4
	507			N-acetylarginine	LC/MS pos early	33953	C02562	HMDB0004620	67427		1.31		0.0117	0.0421		1.1805	0.9041		100	100		Amino Acid	Urea cycle; Arginine and Proline Metabolism	100001266	155-84-0
	512			N-acetylcitrulline	LC/MS neg	48434	C15532 C02851	HMDB0000856	656979		1.36		0.0467	0.1059		1.1925	0.8788		100	100		Amino Acid	Urea cycle; Arginine and Proline Metabolism	100001577	33965-42-3
	513			N-acetylproline	LC/MS pos early	34387		HMDB0094701	322640		1.21		0.1415	0.2128		1.2327	1.016		100	100		Amino Acid	Urea cycle; Arginine and Proline Metabolism	100001334	1074-79-9
	516			N-delta-acetylornithine	LC/MS neg	43249	C00437	HMDB0003357	9920500		1.03		0.8247	0.5582		1.0198	0.9938		100	100		Amino Acid	Urea cycle; Arginine and Proline Metabolism	100004523
	518			N2,N5-diacetylornithine	LC/MS neg	43591		HMDB0240345	65977		1.14		0.1136	0.1924		1.1225	0.9853		100	100		Amino Acid	Urea cycle; Arginine and Proline Metabolism	100004575	39825-23-5
	521			trans-4-hydroxyproline	LC/MS pos early	32306	C01157	HMDB0000725	5810		1.1		0.2499	0.285		1.1401	1.0404		100	100		Amino Acid	Urea cycle; Arginine and Proline Metabolism	1001	51-35-4
	523			pro-hydroxy-pro	LC/MS pos early	35127		HMDB0006695	11902893		1.52		0.0124	0.0435		1.3173	0.8645		100	100		Amino Acid	Urea cycle; Arginine and Proline Metabolism	100001167	18684-24-7
	526			N-methylproline	LC/MS pos early	37431		HMDB0094696	643474		0.68		0.0016	0.0107		0.7382	1.0807		100	100		Amino Acid	Urea cycle; Arginine and Proline Metabolism	100001956	475-11-6
	527			N,N,N-trimethyl-alanylproline betaine (TMAP)	LC/MS pos early	62947		HMDB0240365			1.04		0.5843	0.4597		1.0853	1.0453		100	100		Amino Acid	Urea cycle; Arginine and Proline Metabolism	100020217
	529			N-monomethylarginine	LC/MS pos early	43586	C03884	HMDB0029416	132862		1.15		0.4858	0.4186		1.0849	0.9461		82	55		Amino Acid	Urea cycle; Arginine and Proline Metabolism	100004488	53308-83-1
	530			argininate*	LC/MS pos early	57461		HMDB0003148	160437		1.53		0.0083	0.0336		1.2977	0.8466		100	100		Amino Acid	Urea cycle; Arginine and Proline Metabolism	100002769	157-07-3
	533			N-acetylhomocitrulline	LC/MS pos early	62707					0.87		0.221	0.2737		0.9605	1.0979		100	100		Amino Acid	Urea cycle; Arginine and Proline Metabolism	100020513
	536		Creatine Metabolism	guanidinoacetate	LC/MS polar	43802	C00581	HMDB0000128	763		0.77		0.0701	0.1351		1.0021	1.3066		100	100		Amino Acid	Creatine Metabolism	344	352-97-6
	537			creatine	LC/MS pos early	27718	C00300	HMDB0000064	586		1.03		0.4823	0.4174		1.021	0.9942		100	100		Amino Acid	Creatine Metabolism	1221	57-00-1
	538			creatinine	LC/MS pos early	513	C00791	HMDB0000562	588		1.2		0.0002	0.0024		1.1467	0.9525		100	100		Amino Acid	Creatine Metabolism	275	60-27-5
	539			creatine phosphate	LC/MS polar	33951	C02305	HMDB0001511	587;9548602		1.05		0.8238	0.5582		1.1651	1.109		100	100		Amino Acid	Creatine Metabolism	100000112	67-07-2;922-32-7
	546		Polyamine Metabolism	putrescine	LC/MS pos early	1408	C00134	HMDB0001414	1045		1.35		0.334	0.3385		0.9008	0.6678		64	36		Amino Acid	Polyamine Metabolism	49	110-60-1
	547			N-acetylputrescine	LC/MS pos early	37496	C02714	HMDB0002064	122356		0.87		0.0659	0.1299		1.0254	1.1826		100	100		Amino Acid	Polyamine Metabolism	192	18233-70-0
	554			spermidine	LC/MS pos early	485	C00315	HMDB0001257	1102		1.04		0.9193	0.5769		1.0717	1.0306		100	100		Amino Acid	Polyamine Metabolism	50	124-20-9
	559			(N(1) + N(8))-acetylspermidine	LC/MS pos early	57814	C00612 C01029	HMDB0001276 HMDB0002189	123689;496		1.64		9.8427e-05	0.0013		1.4735	0.8981		100	100		Amino Acid	Polyamine Metabolism	100016038
	561			spermine	LC/MS pos late	603	C00750	HMDB0001256	1103		0.98		0.865	0.5674		0.9784	0.9943		100	100		Amino Acid	Polyamine Metabolism	507	71-44-3
	565			5-methylthioadenosine (MTA)	LC/MS pos early	1419	C00170	HMDB0001173	439176		0.83		0.0074	0.0304		0.9093	1.0968		100	100		Amino Acid	Polyamine Metabolism	212	2457-80-9
	569			4-acetamidobutanoate	LC/MS pos early	1558	C02946	HMDB0003681	18189		0.85		0.2493	0.285		0.9179	1.0741		100	100		Amino Acid	Polyamine Metabolism	1113	3025-96-5
	571		Guanidino and Acetamido Metabolism	1-methylguanidine	LC/MS pos early	48114	C02294	HMDB0001522	10111		1.15		0.4426	0.3995		1.2379	1.0764		100	100		Amino Acid	Guanidino and Acetamido Metabolism	100000715	22661-87-6
	572			4-guanidinobutanoate	LC/MS pos early	15681	C01035	HMDB0003464	500		0.81		0.7685	0.5388		1.5198	1.887		100	100		Amino Acid	Guanidino and Acetamido Metabolism	100000096	463-003;463-00-3
	576		Glutathione Metabolism	glutathione, oxidized (GSSG)	LC/MS pos early	27727	D00031 C00127	HMDB0003337	65359		0.93		0.6921	0.5127		1.3361	1.4414		100	100		Amino Acid	Glutathione Metabolism	448	103239-24-3
	582			cysteine-glutathione disulfide	LC/MS pos early	35159	R00900	HMDB0000656	3080690		0.91		0.6093	0.4703		0.993	1.0859		100	100		Amino Acid	Glutathione Metabolism	100001437	13081-14-6
	583			S-methylglutathione	LC/MS neg	33944	C11347		115260		1.07		0.7996	0.5524		1.1334	1.0552		100	100		Amino Acid	Glutathione Metabolism	100001259	2922-56-7
	586			cysteinylglycine disulfide*	LC/MS pos early	62103		HMDB0000709	22833544		1.19		0.2983	0.3174		1.1003	0.9215		100	100		Amino Acid	Glutathione Metabolism	100002466	70555-24-7
	588			5-oxoproline	LC/MS neg	1494	C01879 C02237	HMDB0000267	439685;7405		1.02		0.9514	0.5864		1.0055	0.9864		100	100		Amino Acid	Glutathione Metabolism	1021	98-79-3
	589			2-aminobutyrate	LC/MS pos early	42374	C02356	HMDB0000452	80283		1		0.901	0.5718		1.1102	1.1111		100	100		Amino Acid	Glutathione Metabolism	1128	1492-24-6
	591			2-hydroxybutyrate/2-hydroxyisobutyrate	LC/MS polar	52281	C21297 C05984	HMDB0000729 HMDB00008	4277439;440864		1.32		0.0279	0.0757		1.335	1.0095		100	100		Amino Acid	Glutathione Metabolism	100008928
	593			ophthalmate	LC/MS neg	34592		HMDB0005765	7018721		1.17		0.5961	0.4649		1.3304	1.1418		91	91		Amino Acid	Glutathione Metabolism	100001311	495-27-2
	642		Lactoyl Amino Acid	N-lactoyl isoleucine	LC/MS neg	64879					1.24		0.6656	0.499		1.1683	0.9439		45	73		Amino Acid	Lactoyl Amino Acid	100022479	210769-85-0
	643			N-lactoyl leucine	LC/MS neg	64880					1.93		0.0016	0.0107		1.9757	1.0241		100	100		Amino Acid	Lactoyl Amino Acid	100022480	210769-82-7
	645			N-lactoyl phenylalanine	LC/MS neg	64881					1.48		0.0701	0.1351		1.6717	1.1298		100	100		Amino Acid	Lactoyl Amino Acid	100022482	183241-73-8
	646			N-lactoyl tyrosine	LC/MS neg	64882					0.9		0.3102	0.326		1.1692	1.2997		100	100		Amino Acid	Lactoyl Amino Acid	100022484	1373771-50-6
	647			N-lactoyl valine	LC/MS neg	64883					1.29		0.1613	0.2273		1.3965	1.0815		100	100		Amino Acid	Lactoyl Amino Acid	100022485	21753-44-6
	649	Peptide	Gamma-glutamyl Amino Acid	gamma-glutamylalanine	LC/MS pos early	37063	C03738	HMDB0029142	440103		1.06		0.7366	0.5285		1.2416	1.1744		100	100		Peptide	Gamma-glutamyl Amino Acid	100001843	5875-41-2
	651			gamma-glutamylglutamate	LC/MS pos early	36738	C05282	HMDB0011737	92865		0.42		2.614e-06	6.7991e-05		0.6108	1.4551		100	100		Peptide	Gamma-glutamyl Amino Acid	331	1116-22-9
	652			gamma-glutamylglutamine	LC/MS pos early	2730	C05283	HMDB0011738	150914		0.76		0.0134	0.0461		0.9377	1.2365		100	100		Peptide	Gamma-glutamyl Amino Acid	1140	10148-81-9
	653			gamma-glutamylglycine	LC/MS pos early	33949		HMDB0011667	100099		0.66		0.0074	0.0304		0.8376	1.2739		100	100		Peptide	Gamma-glutamyl Amino Acid	100001294	1948-29-4
	654			gamma-glutamylhistidine	LC/MS pos early	18245		HMDB0029151	7017195		1.01		0.9353	0.582		1.0896	1.0783		100	100		Peptide	Gamma-glutamyl Amino Acid	1235	37460-15-4
	655			gamma-glutamylisoleucine*	LC/MS pos early	34456		HMDB0011170	22885096		0.94		0.8253	0.5582		0.9922	1.0522		100	100		Peptide	Gamma-glutamyl Amino Acid	100001485
	656			gamma-glutamylleucine	LC/MS pos early	18369		HMDB0011171	151023		0.93		0.7882	0.5482		0.9782	1.0495		100	100		Peptide	Gamma-glutamyl Amino Acid	1268	2566-39-4
	657			gamma-glutamyl-alpha-lysine	LC/MS pos early	55015			65254		0.99		0.849	0.5626		1.159	1.1736		100	100		Peptide	Gamma-glutamyl Amino Acid	100010901
	658			gamma-glutamyl-epsilon-lysine	LC/MS pos early	33934		HMDB0003869	7015685		1					1	1		9	0		Peptide	Gamma-glutamyl Amino Acid	100001262	17105-15-6
	659			gamma-glutamylmethionine	LC/MS pos early	44872		HMDB0029155	7009567		0.87		0.404	0.3741		1.1245	1.2863		100	100		Peptide	Gamma-glutamyl Amino Acid	100001313	17663-87-5
	660			gamma-glutamylphenylalanine	LC/MS pos early	33422		HMDB0000594	111299		0.98		0.7524	0.5354		1.0232	1.0467		100	100		Peptide	Gamma-glutamyl Amino Acid	100000491	7432-24-8
	661			gamma-glutamylthreonine	LC/MS pos early	33364		HMDB0029159	76078708		0.91		0.6728	0.5018		1.049	1.1549		100	100		Peptide	Gamma-glutamyl Amino Acid	100001314	5652-48-2
	662			gamma-glutamyltryptophan	LC/MS neg	33947		HMDB0029160	3989307		0.94		0.746	0.5331		1.0242	1.0846		100	100		Peptide	Gamma-glutamyl Amino Acid	100001295	66471-20-3
	663			gamma-glutamyltyrosine	LC/MS neg	2734		HMDB0011741	94340		0.9		0.3594	0.3535		1.026	1.1368		100	100		Peptide	Gamma-glutamyl Amino Acid	1102	7432-23-7
	664			gamma-glutamylvaline	LC/MS pos early	43829		HMDB0011172	7015683		0.94		0.8335	0.5596		0.9384	0.9998		100	100		Peptide	Gamma-glutamyl Amino Acid	100001126	2746-34-1
	666			gamma-glutamylcitrulline*	LC/MS pos early	62104					0.57		8.7724e-05	0.0012		0.7512	1.3192		100	100		Peptide	Gamma-glutamyl Amino Acid	100020241
	667			gamma-glutamyl-2-aminobutyrate	LC/MS pos early	37092					1.42		0.0846	0.1555		1.1843	0.8328		91	82		Peptide	Gamma-glutamyl Amino Acid	100001502	16869-42-4
	669		Dipeptide Derivative	isoleucylhydroxyproline*	LC/MS pos early	63051		HMDB0028908	61158802		1.08		0.4124	0.3797		1.0786	0.9984		100	100		Peptide	Dipeptide Derivative	100021262
	670			leucylhydroxyproline*	LC/MS pos early	63052		HMDB0028930	20847829		1.03		0.8829	0.5688		1.0856	1.0537		100	100		Peptide	Dipeptide Derivative	100021261
	734		Dipeptide	aspartylaspartate	LC/MS pos early	40671		HMDB0028749	332965		1.07		0.4503	0.4039		1.1346	1.0594		100	82		Peptide	Dipeptide	100003627	58471-53-7
	783			cyclo(met-pro)	LC/MS pos early	52350			6502027		0.98		0.7963	0.5509		1.0762	1.0964		100	100		Peptide	Dipeptide	100006759	1355217-56-9
	840			glycylproline	LC/MS pos early	22171		HMDB0000721	3013625		0.87		0.5585	0.4486		0.8127	0.9346		100	100		Peptide	Dipeptide	100000976	704-15-4
	846			glycylvaline	LC/MS pos early	18357		HMDB0028854	2724807		0.86		0.4048	0.3741		0.8815	1.0255		100	100		Peptide	Dipeptide	100000487	1963-21-9
	964			prolylglycine	LC/MS pos early	40703		HMDB0011178	6426709		1.04		0.6136	0.4729		1.0429	1.002		100	100		Peptide	Dipeptide	100003674	2578-57-6
	970			prolylproline	LC/MS pos early	40731		HMDB0011180	263469		1.14		0.3011	0.319		1.085	0.9486		100	100		Peptide	Dipeptide	100003678	20488-28-2
	1085		Polypeptide	bradykinin, des-arg(9)	LC/MS neg	34420	C00306	HMDB04246	105044		1					1	1		0	0		Peptide	Polypeptide	100001292	15958-92-6
	1204		Acetylated Peptides	phenylacetylglutamate	LC/MS neg	52925		HMDB0059772	11579826		0.93		0.4581	0.4067		1.0365	1.1116		91	100		Peptide	Acetylated Peptides	100009045
	1205			phenylacetylglutamine	LC/MS neg	35126	C04148	HMDB0006344	92258		0.66		0.0512	0.1134		0.5852	0.8862		36	64		Peptide	Acetylated Peptides	100001417	28047-15-6
	1208			phenylacetylglycine	LC/MS pos early	33945	C05598	HMDB0000821	68144		0.87		0.1983	0.2554		0.8144	0.9382		100	100		Peptide	Acetylated Peptides	100001275	500-98-1
	1215			phenylacetyltaurine	LC/MS neg	63154			2179693		0.27		2.3984e-05	0.0005		0.4346	1.5853		100	100		Peptide	Acetylated Peptides	100008932	33953-90-1
	1236		Modified Peptides	pyroglutamylvaline	LC/MS neg	32394			152416		1.89		0.0053	0.0251		1.1819	0.6267		91	55		Peptide	Modified Peptides	100001132	21282-10-0
	1237			N,N-dimethyl-pro-pro	LC/MS pos early	64571					0.91		0.2291	0.2783		0.977	1.0789		100	100		Peptide	Modified Peptides	100022041
	1238	Carbohydrate	Glycolysis, Gluconeogenesis, and Pyruvate Metabolism	1,5-anhydroglucitol (1,5-AG)	LC/MS neg	20675	C07326	HMDB0002712	64960		1		0.9725	0.5939		0.9946	0.9897		100	100		Carbohydrate	Glycolysis, Gluconeogenesis, and Pyruvate Metabolism	100000580	154-58-5
	1241			glucose	LC/MS polar	48152	C00031	HMDB0000122	5793		1.01		0.8337	0.5596		0.9988	0.9851		100	100		Carbohydrate	Glycolysis, Gluconeogenesis, and Pyruvate Metabolism	572	50-99-7
	1242			glucose 6-phosphate	LC/MS polar	31260	C00092	HMDB0001401	5958		0.89		0.5414	0.4407		0.9059	1.0141		73	91		Carbohydrate	Glycolysis, Gluconeogenesis, and Pyruvate Metabolism	291	103192-55-8
	1249			2,3-diphosphoglycerate	LC/MS neg	15664	C01159	HMDB0001294	186004		0.6		0.4914	0.4214		0.4542	0.7518		55	45		Carbohydrate	Glycolysis, Gluconeogenesis, and Pyruvate Metabolism	1227	102783-53-9
	1250			dihydroxyacetone phosphate (DHAP)	LC/MS pos early	15522	C00111	HMDB0001473	668		0.8		0.2232	0.2752		0.9195	1.1424		100	100		Carbohydrate	Glycolysis, Gluconeogenesis, and Pyruvate Metabolism	309	102783-56-2
	1255			3-phosphoglycerate	LC/MS pos early	1414	C00597	HMDB0000807	724		1.09		0.3887	0.3701		1.074	0.986		100	100		Carbohydrate	Glycolysis, Gluconeogenesis, and Pyruvate Metabolism	132	80731-10-8
	1256			phosphoenolpyruvate (PEP)	LC/MS pos early	597	C00074	HMDB0000263	1005		1.31		0.1652	0.2294		1.1529	0.8802		100	82		Carbohydrate	Glycolysis, Gluconeogenesis, and Pyruvate Metabolism	463	10526-80-4
	1257			pyruvate	LC/MS neg	42582	C00022	HMDB0000243	1060		0.81		0.0463	0.1057		0.8842	1.095		100	100		Carbohydrate	Glycolysis, Gluconeogenesis, and Pyruvate Metabolism	823	127-17-3
	1258			lactate	LC/MS polar	527	C00186	HMDB0000190	612		0.87		0.075	0.1424		0.9542	1.1023		100	100		Carbohydrate	Glycolysis, Gluconeogenesis, and Pyruvate Metabolism	482	79-33-4
	1261			glycerate	LC/MS polar	1572	C00258	HMDB0006372 HMDB0000139	752;439194		1.11		0.1208	0.1969		1.0736	0.9651		100	100		Carbohydrate	Glycolysis, Gluconeogenesis, and Pyruvate Metabolism	1052	600-19-1
	1273		Pentose Phosphate Pathway	ribose 1-phosphate	LC/MS polar	1763	C00620	HMDB0001489	439236		0.67		0.3739	0.3635		0.8648	1.2839		100	100		Carbohydrate	Pentose Phosphate Pathway	219	50-99-7;58459-37-3
	1279		Pentose Metabolism	ribose	LC/MS polar	1471	C00121	HMDB0000283	5779		0.61		0.0447	0.103		0.5009	0.8265		27	55		Carbohydrate	Pentose Metabolism	914	50-69-1
	1280			ribitol	LC/MS polar	15772	C00532 C01904 C00474 C00379	HMDB0002917 HMDB0000508 HMDB0001851 HMDB0000568	6912		1.06		0.389	0.3701		1.0796	1.0176		100	100		Carbohydrate	Pentose Metabolism	100000406	488-81-3
	1281			ribonate	LC/MS polar	27731	C01685	HMDB0000867	5460677		0.97		0.8347	0.5596		1.0473	1.0752		100	100		Carbohydrate	Pentose Metabolism	100001007	5336-08-03
	1282			ribulose/xylulose	LC/MS polar	48340		HMDB0000621 HMDB0000751 HMDB0001644 HMDB0003371	151261;5289590		1.17		0.3646	0.3572		0.8713	0.7465		73	64		Carbohydrate	Pentose Metabolism	100006122
	1285			xylose	LC/MS polar	15581	C00181	HMDB0000098	135191		0.86		0.708	0.5159		1.4436	1.6776		100	100		Carbohydrate	Pentose Metabolism	826	609-06-3
	1287			arabinose	LC/MS polar	575	C00216	HMDB0029942	66308		1.07		0.5685	0.4522		1.3982	1.3037		100	100		Carbohydrate	Pentose Metabolism	828	28697-53-2
	1295			arabitol/xylitol	LC/MS polar	48885	C00542 C01904 C00379	HMDB0002917 HMDB0001851 HMDB0000568	6912;94154		1.23		0.009	0.0355		1.1811	0.9597		100	100		Carbohydrate	Pentose Metabolism	100006430
	1301			arabonate/xylonate	LC/MS polar	48255	C00502 C05411	HMDB0000539	122045;6602431		1.16		0.1621	0.2273		1.0941	0.9431		100	100		Carbohydrate	Pentose Metabolism	100006115
	1306			sedoheptulose	LC/MS polar	53237	C02076	HMDB0003219	5459879		1.69		0.0449	0.103		1.2014	0.7098		82	64		Carbohydrate	Pentose Metabolism	100002619	3019-74-7
	1308			lyxonate	LC/MS polar	61858		HMDB0060255			1.06		0.3782	0.3657		1.0325	0.9772		100	100		Carbohydrate	Pentose Metabolism	100019968
	1318		Glycogen Metabolism	maltose	LC/MS polar	15586	C00208	HMDB0000163	10991489		3.6		8.8765e-09	5.4167e-07		1.2022	0.3344		100	27		Carbohydrate	Glycogen Metabolism	913	6363-53-7
	1344		Disaccharides and Oligosaccharides	sucrose	LC/MS polar	1519	C00089	HMDB0000258	5988		2.96		0.0012	0.0089		1.8538	0.6253		100	91		Carbohydrate	Disaccharides and Oligosaccharides	935	57-50-1
	1354			raffinose	LC/MS neg	586	C00492	HMDB0003213	10542		2.24		0.0166	0.0532		2.0818	0.9306		100	91		Carbohydrate	Disaccharides and Oligosaccharides	879	17629-30-0
	1365		Fructose, Mannose and Galactose Metabolism	fructose	LC/MS polar	577	C00095	HMDB0000660	2723872		1.19		0.0091	0.0355		1.1351	0.952		100	100		Carbohydrate	Fructose, Mannose and Galactose Metabolism	878	57-48-7
	1371			mannose	LC/MS polar	48153	C00159 C02209 C00936	HMDB0000169	185698;82308;18950;439680		1.25		0.0321	0.0815		1.1152	0.8956		100	100		Carbohydrate	Fructose, Mannose and Galactose Metabolism	803	3458-28-4
	1387			2-ketogulonate	LC/MS polar	15306	C15673	HMDB0011732	102424		1.22		0.1949	0.2523		1.1395	0.9367		100	100		Carbohydrate	Fructose, Mannose and Galactose Metabolism	100000092	342385-52-8
	1391			galactonate	LC/MS polar	27719	C15930 C00880	HMDB0000565	12310779;128869		1.25		0.0327	0.0826		1.0967	0.8778		100	100		Carbohydrate	Fructose, Mannose and Galactose Metabolism	100001026	299-28-5
	1425		Aminosugar Metabolism	glucuronate	LC/MS polar	15443	C16245	HMDB0000127	441478;94715;23677976;65041;444791		0.86		0.0554	0.1171		0.8787	1.0236		100	100		Carbohydrate	Aminosugar Metabolism	100000257	207300-70-7
	1437			N-acetylneuraminate	LC/MS pos early	32377	C00270	HMDB0000230	439197		1.15		0.2406	0.2826		1.2216	1.0594		100	100		Carbohydrate	Aminosugar Metabolism	1162	131-48-6
	1449			N-acetylglucosaminylasparagine	LC/MS pos early	48149	C04540	HMDB0000489	123826		1.04		0.9038	0.5723		1.1954	1.1507		100	100		Carbohydrate	Aminosugar Metabolism	1215	2776-93-4
	1450			erythronate*	LC/MS polar	42420		HMDB0000613	2781043		1.12		0.0784	0.1467		1.0232	0.9097		100	100		Carbohydrate	Aminosugar Metabolism	100001320	88759-55-1
	1452			N-acetylglucosamine/N-acetylgalactosamine	LC/MS pos early	46539	C01074	HMDB0000212 HMDB0000215	84265;439174		1.35		0.0499	0.1118		1.2661	0.9395		100	100		Carbohydrate	Aminosugar Metabolism	100006435
	1453			N-glycolylneuraminate	LC/MS pos early	37123	C03410	HMDB0000833	123802		1.77		0.0001	0.0015		1.6978	0.9615		100	100		Carbohydrate	Aminosugar Metabolism	100001491	1113-83-3
	1454		Advanced Glycation End-product	N6-carboxymethyllysine	LC/MS pos early	36713		HMDB0240347	123800		1.22		0.2035	0.2587		1.0787	0.8861		100	82		Carbohydrate	Advanced Glycation End-product	100001768	5746-04-03
	1458	Energy	TCA Cycle	citrate	LC/MS neg	1564	C00158	HMDB0000094	311		1.01		0.8398	0.5601		1.0152	1.0079		100	100		Energy	TCA Cycle	1124	77-92-9
	1460			aconitate [cis or trans]	LC/MS neg	46173	C02341 C004174	HMDB0000958 HMDB000072	643757;444212		1.06		0.296	0.3161		0.9849	0.9291		100	100		Energy	TCA Cycle	100001359
	1463			isocitric lactone	LC/MS polar	54724			98259		1.28		0.0278	0.0756		1.1678	0.9107		100	100		Energy	TCA Cycle	100009239	4702-32-3
	1464			alpha-ketoglutarate	LC/MS neg	528	C00026	HMDB0000208	51		0.96		0.5119	0.4295		1.1741	1.2262		100	100		Energy	TCA Cycle	93	305-72-6;328-50-7;22202-68-2
	1466			succinylcarnitine (C4-DC)	LC/MS pos early	37058		HMDB0061717	71464481		1.29		0.2286	0.2783		1.3789	1.0729		100	100		Energy	TCA Cycle	100001948	256928-74-2
	1467			succinate	LC/MS polar	1437	C00042	HMDB0000254	1110		1.05		0.9475	0.5851		1.145	1.0932		100	100		Energy	TCA Cycle	252	110-15-6
	1468			fumarate	LC/MS polar	1643	C00122	HMDB0000134	444972		0.76		0.0563	0.1177		0.8551	1.1279		100	100		Energy	TCA Cycle	330	100-17-8
	1470			malate	LC/MS neg	1303	C00497 C00149 C00711	HMDB0000744 HMDB0031518 HMDB0000156	525		0.96		0.4782	0.4155		1.0427	1.0874		100	100		Energy	TCA Cycle	409	6915-15-7
	1474			itaconate	LC/MS polar	18373	C00490	HMDB0002092	811		1.59		0.0169	0.0541		1.4029	0.8804		100	100		Energy	TCA Cycle	100000455	97-65-4
	1475			tricarballylate	LC/MS polar	15729	C19806	HMDB0031193	14925		0.76		0.913	0.575		1.0047	1.3178		100	100		Energy	TCA Cycle	2053	99-14-9
	1479			2-methylcitrate/homocitrate	LC/MS neg	52282	C01251	HMDB0003518 HMDB0000379	515;439459		1.21		0.4465	0.4019		0.8984	0.7403		82	73		Energy	TCA Cycle	100008929
	1481			citraconate/glutaconate	LC/MS polar	47076	C02226 C02214	HMDB0000620 HMDB0000634	643798;5280498		1.43		0.0017	0.0108		1.0566	0.7406		100	100		Energy	TCA Cycle	100006438
	1487		Oxidative Phosphorylation	phosphate	LC/MS pos early	42109	C00009	HMDB0001429	1061		1.06		0.2215	0.2737		1.0691	1.0103		100	100		Energy	Oxidative Phosphorylation	461	7664-38-2
	1490	Lipid	Fatty Acid Synthesis	malonylcarnitine	LC/MS pos early	37059		HMDB0002095	22833583		1.74		0.1166	0.1928		1.355	0.7767		73	73		Lipid	Fatty Acid Synthesis	100001526	853728-01-5
	1506		Short Chain Fatty Acid	butyrate/isobutyrate (4:0)	LC/MS neg	40605	C00246	HMDB0000039	264		0.7		0.5457	0.4422		3.2999	4.686		100	100		Lipid	Short Chain Fatty Acid	1143	109-92-6
	1507			valerate (5:0)	LC/MS neg	33443	C00803	HMDB0000892	7991		0.67		0.5208	0.4335		1.769	2.6477		45	55		Lipid	Short Chain Fatty Acid	1136	109-52-4
	1512		Medium Chain Fatty Acid	caproate (6:0)	LC/MS neg	32489	C01585	HMDB0000535	8892		1.03		0.585	0.4597		0.9517	0.9205		100	100		Lipid	Medium Chain Fatty Acid	926	142-62-1
	1513			heptanoate (7:0)	LC/MS neg	1644	C17714	HMDB0000666	8094		0.73		0.0036	0.0192		0.8263	1.1346		100	100		Lipid	Medium Chain Fatty Acid	925	111-14-8
	1514			caprylate (8:0)	LC/MS neg	32492	C06423	HMDB0000482	379		0.99		0.8216	0.5582		1.2209	1.2334		100	100		Lipid	Medium Chain Fatty Acid	932	124-07-2
	1515			pelargonate (9:0)	LC/MS neg	12035	C01601	HMDB0000847	8158		0.98		0.8395	0.5601		0.99	1.0093		100	100		Lipid	Medium Chain Fatty Acid	437	112-05-0
	1517			caprate (10:0)	LC/MS neg	1642	C01571	HMDB0000511	2969		1.03		0.8198	0.5582		1.065	1.0348		100	100		Lipid	Medium Chain Fatty Acid	888	334-48-5
	1518			cis-4-decenoate (10:1n6)*	LC/MS neg	62873		HMDB0004980	5282726		1.05		0.5547	0.4474		0.8851	0.8431		82	73		Lipid	Medium Chain Fatty Acid	100002796	505-90-8
	1521			(2 or 3)-decenoate (10:1n7 or n8)	LC/MS neg	63436					1.06		0.5959	0.4649		1.0308	0.9712		100	73		Lipid	Medium Chain Fatty Acid	100021502
	1523			10-undecenoate (11:1n1)	LC/MS neg	32497	C13910	HMDB0033724	14891		0.97		0.823	0.5582		1.2833	1.3288		100	100		Lipid	Medium Chain Fatty Acid	100001197	1333-28-4
	1525			laurate (12:0)	LC/MS neg	1645	C02679	HMDB0000638	3893		1		0.7566	0.5364		1.0138	1.0157		100	100		Lipid	Medium Chain Fatty Acid	181	143-07-7
	1527			5-dodecenoate (12:1n7)	LC/MS neg	33968		HMDB0000529	5312378		1.01		0.3409	0.343		0.9661	0.9586		18	0		Lipid	Medium Chain Fatty Acid	100001232	2430-94-6
	1530		Long Chain Saturated Fatty Acid	myristate (14:0)	LC/MS neg	1365	C06424	HMDB0000806	11005		1		0.8988	0.5717		0.9606	0.9586		100	100		Lipid	Long Chain Saturated Fatty Acid	519	544-63-8
	1532			pentadecanoate (15:0)	LC/MS neg	1361	C16537	HMDB0000826	13849		1.14		0.0634	0.1271		0.9636	0.8417		100	100		Lipid	Long Chain Saturated Fatty Acid	980	1002-84-2;10002-84-2
	1533			palmitate (16:0)	LC/MS neg	1336	C00249	HMDB0000220	985		1.15		0.0101	0.0381		1.0138	0.8793		100	100		Lipid	Long Chain Saturated Fatty Acid	424	57-10-3
	1535			margarate (17:0)	LC/MS neg	1121		HMDB0002259	10465		1.1		0.27	0.2988		0.9876	0.8961		100	100		Lipid	Long Chain Saturated Fatty Acid	891	506-12-7
	1537			stearate (18:0)	LC/MS neg	1358	C01530	HMDB0000827	5281		0.97		0.4399	0.398		0.9678	0.9934		100	100		Lipid	Long Chain Saturated Fatty Acid	439	57-11-4
	1539			nonadecanoate (19:0)	LC/MS neg	1356	C16535	HMDB0000772	12591		0.79		0.036	0.0874		0.769	0.9752		100	100		Lipid	Long Chain Saturated Fatty Acid	892	646-30-0
	1540			arachidate (20:0)	LC/MS neg	1118	C06425	HMDB0002212	10467		0.82		0.0013	0.0092		0.8496	1.0352		100	100		Lipid	Long Chain Saturated Fatty Acid	893	506-30-9
	1549		Long Chain Monounsaturated Fatty Acid	myristoleate (14:1n5)	LC/MS neg	32418	C08322	HMDB0002000	5281119		1.07		0.3321	0.3376		0.9569	0.8938		100	100		Lipid	Long Chain Monounsaturated Fatty Acid	100001198	544-64-9
	1552			palmitoleate (16:1n7)	LC/MS neg	33447	C08362	HMDB0003229	445638		1.14		0.3371	0.3404		0.9197	0.8088		100	100		Lipid	Long Chain Monounsaturated Fatty Acid	452	373-49-9
	1554			10-heptadecenoate (17:1n7)	LC/MS neg	33971		HMDB0060038	5312435		1.11		0.3345	0.3385		0.9665	0.8737		100	100		Lipid	Long Chain Monounsaturated Fatty Acid	100001278	29743-97-3
	1556			oleate/vaccenate (18:1)	LC/MS neg	52285	C01712 C08367 C00712 C21944	HMDB0000207 HMDB0000573 HMDB0003231 HMDB0240219	637517;445639;5281127;5282761		1.04		0.7297	0.5264		0.8744	0.8409		100	100		Lipid	Long Chain Monounsaturated Fatty Acid	100008930
	1563			10-nonadecenoate (19:1n9)	LC/MS neg	33972		HMDB0013622	5312513		0.87		0.3112	0.3262		0.809	0.9321		100	100		Lipid	Long Chain Monounsaturated Fatty Acid	100001277	73033-09-7
	1566			eicosenoate (20:1)	LC/MS neg	33587	C16526	HMDB0002231 HMDB0062436	5282769;5282768;94159		0.78		0.0509	0.1131		0.7962	1.0238		100	100		Lipid	Long Chain Monounsaturated Fatty Acid	100001335
	1570			erucate (22:1n9)	LC/MS neg	1552	C08316	HMDB0002068	8216;5281116		0.69		0.0035	0.0192		0.7391	1.0717		100	100		Lipid	Long Chain Monounsaturated Fatty Acid	1087	112-86-7
	1571			tricosenoate (23:1)	LC/MS neg	53255			543855		0.57		0.0002	0.0024		0.6379	1.1269		91	100		Lipid	Long Chain Monounsaturated Fatty Acid	100009068
	1572			nervonate (24:1n9)*	LC/MS neg	52674	C08323	HMDB0002368	5281120		0.71		0.0561	0.1177		0.8064	1.1339		100	100		Lipid	Long Chain Monounsaturated Fatty Acid	100001231	506-37-6
	1573		Long Chain Polyunsaturated Fatty Acid (n3 and n6)	tetradecadienoate (14:2)*	LC/MS neg	62850		HMDB0000560	5312409		1.07		0.2903	0.312		1.0107	0.9413		100	100		Lipid	Long Chain Polyunsaturated Fatty Acid (n3 and n6)	100020343	39039-37-7
	1574			hexadecatrienoate (16:3n3)	LC/MS neg	57651			91820460		0.91		0.2824	0.3065		1.1552	1.2744		100	100		Lipid	Long Chain Polyunsaturated Fatty Acid (n3 and n6)	100009393	7561-64-0
	1580			stearidonate (18:4n3)	LC/MS neg	33969	C16300	HMDB0006547	5312508		0.84		0.1076	0.186		0.8712	1.0386		100	100		Lipid	Long Chain Polyunsaturated Fatty Acid (n3 and n6)	100001229	111174-40-4
	1583			eicosapentaenoate (EPA; 20:5n3)	LC/MS neg	18467	C06428	HMDB0001999	446284		0.86		0.2297	0.2783		0.8916	1.0359		100	100		Lipid	Long Chain Polyunsaturated Fatty Acid (n3 and n6)	2050	10-2005-9;10417-94-4
	1584			heneicosapentaenoate (21:5n3)	LC/MS neg	57658			11998573		0.64		0.0011	0.0084		0.6936	1.0807		100	100		Lipid	Long Chain Polyunsaturated Fatty Acid (n3 and n6)	100015797	24257-10-1
	1585			docosapentaenoate (n3 DPA; 22:5n3)	LC/MS neg	32504	C16513	HMDB0001976 HMDB0006528	6441454		0.73		0.0058	0.0262		0.7366	1.0135		100	100		Lipid	Long Chain Polyunsaturated Fatty Acid (n3 and n6)	100001181	2234-74-4
	1586			docosahexaenoate (DHA; 22:6n3)	LC/MS neg	44675	C06429	HMDB0002183	445580		0.85		0.1165	0.1928		0.857	1.008		100	100		Lipid	Long Chain Polyunsaturated Fatty Acid (n3 and n6)	100000665	6217-54-5
	1588			nisinate (24:6n3)	LC/MS neg	57810		HMDB0013025	11792612		0.43		0.0001	0.0014		0.4803	1.1119		100	100		Lipid	Long Chain Polyunsaturated Fatty Acid (n3 and n6)	100015785	68378-49-4
	1589			hexadecadienoate (16:2n6)	LC/MS neg	57652		HMDB0000477	13932172		1.1		0.3576	0.3524		0.9223	0.8375		100	100		Lipid	Long Chain Polyunsaturated Fatty Acid (n3 and n6)	100009394	28290-73-5
	1590			linoleate (18:2n6)	LC/MS neg	1105	C01595	HMDB0000673 HMDB0006270	5280450		1.1		0.3765	0.3647		0.936	0.8516		100	100		Lipid	Long Chain Polyunsaturated Fatty Acid (n3 and n6)	180	60-33-3
	1592			linolenate [alpha or gamma; (18:3n3 or 6)]	LC/MS neg	34035	C06426 C06427	HMDB0001388 HMDB0003073	5280933;5280934		1.03		0.9796	0.5942		1.0013	0.9749		100	100		Lipid	Long Chain Polyunsaturated Fatty Acid (n3 and n6)	100001337
	1593			dihomo-linoleate (20:2n6)	LC/MS neg	17805	C16525	HMDB0005060	6439848		0.78		0.0091	0.0355		0.7455	0.9614		100	100		Lipid	Long Chain Polyunsaturated Fatty Acid (n3 and n6)	1231	2091-39-6
	1595			dihomo-linolenate (20:3n3 or n6)	LC/MS neg	35718	C03242	HMDB0002925	5280581		0.79		0.0301	0.0783		0.8642	1.0933		100	100		Lipid	Long Chain Polyunsaturated Fatty Acid (n3 and n6)	100001739	17046-59-2
	1596			arachidonate (20:4n6)	LC/MS neg	1110	C00219	HMDB0001043	444899		1.02		0.977	0.5942		0.9326	0.9169		100	100		Lipid	Long Chain Polyunsaturated Fatty Acid (n3 and n6)	229	506-32-1
	1598			adrenate (22:4n6)	LC/MS neg	32980	C16527	HMDB0002226	5497181;5282844		0.77		0.2508	0.285		0.8028	1.0412		100	100		Lipid	Long Chain Polyunsaturated Fatty Acid (n3 and n6)	100001193	2091-25-0
	1600			docosadienoate (22:2n6)	LC/MS neg	32415	C16533	HMDB0061714	5282807		0.72		0.0046	0.0227		0.7661	1.0687		100	100		Lipid	Long Chain Polyunsaturated Fatty Acid (n3 and n6)	100001182	7370-49-2
	1653		Fatty Acid, Branched	citronellic acid	LC/MS neg	64173	C16462	HMDB35837	10402		1.15		0.3995	0.3731		1.1141	0.9712		100	100		Lipid	Fatty Acid, Branched	100021673	502-47-6
	1665			(14 or 15)-methylpalmitate (a17:0 or i17:0)	LC/MS neg	38768	C16995	HMDB0061859	8181;17903417		1.1		0.1308	0.2044		0.751	0.6822		36	18		Lipid	Fatty Acid, Branched	100002945
	1666			cis-3,4-methyleneheptanoate	LC/MS neg	64390					0.64		0.0001	0.0013		0.6578	1.0334		36	91		Lipid	Fatty Acid, Branched	100021727
	1671			(16 or 17)-methylstearate (a19:0 or i19:0)	LC/MS neg	38296		HMDB0037397	3083779		0.87		0.1857	0.2443		0.8371	0.9574		100	100		Lipid	Fatty Acid, Branched	100002356	2724-59-6
	1676			18-methylnonadecanoate (i20:0)	LC/MS neg	62781			4383090		0.74		0.0403	0.0952		0.7236	0.9818		91	100		Lipid	Fatty Acid, Branched	100019953
	1682		Fatty Acid, Dicarboxylate	glutarate (C5-DC)	LC/MS polar	396	C00489	HMDB0000661	743;4418048		0.89		0.2966	0.3161		0.9827	1.1072		100	100		Lipid	Fatty Acid, Dicarboxylate	339	110-94-1
	1685			3-methylglutarate/2-methylglutarate	LC/MS polar	54676		HMDB0000752 HMDB0000422	12046;12284		0.93		0.4497	0.4039		0.985	1.0635		100	100		Lipid	Fatty Acid, Dicarboxylate	100010834
	1686			2-hydroxyglutarate	LC/MS polar	37253	C02630	HMDB0059655	43		1.11		0.6483	0.4909		1.1638	1.05		100	100		Lipid	Fatty Acid, Dicarboxylate	100002070	40951-21-1
	1687			4-hydroxy-2-oxoglutaric acid	LC/MS polar	40062	C01127	HMDB0002070	599		0.78		0.0642	0.1271		0.9028	1.1529		100	100		Lipid	Fatty Acid, Dicarboxylate	100002537	1187-99-1
	1688			adipate (C6-DC)	LC/MS polar	21134	C06104	HMDB0000448	196		0.99		0.7647	0.5383		0.8473	0.8578		91	100		Lipid	Fatty Acid, Dicarboxylate	100000863	124-04-9
	1690			2-hydroxyadipate	LC/MS polar	31934	C02360	HMDB0000321	193530		1.39		0.0429	0.1005		1.6017	1.1517		100	100		Lipid	Fatty Acid, Dicarboxylate	100001153	18294-85-4
	1691			3-hydroxyadipate	LC/MS polar	62069		HMDB0000345	151913		1.97		0.076	0.1433		2.2578	1.1456		100	100		Lipid	Fatty Acid, Dicarboxylate	100004396
	1692			3-methyladipate	LC/MS polar	36749		HMDB0000555	12292		1.13		0.4037	0.3741		0.8627	0.7662		82	64		Lipid	Fatty Acid, Dicarboxylate	100001765	3058-01-03
	1694			maleate	LC/MS polar	20676	C01384	HMDB0000176	444266		1.03		0.637	0.4845		1.052	1.0177		100	100		Lipid	Fatty Acid, Dicarboxylate	100000707	110-16-7
	1696			pimelate (C7-DC)	LC/MS polar	15704	C02656	HMDB0000857	385		1		0.9789	0.5942		1.0389	1.039		100	91		Lipid	Fatty Acid, Dicarboxylate	100000101	111-16-0
	1699			suberate (C8-DC)	LC/MS polar	15730	C08278	HMDB0000893	10457		1.2		0.2013	0.258		1.1897	0.9954		100	100		Lipid	Fatty Acid, Dicarboxylate	100000016	505-48-6
	1702			azelate (C9-DC)	LC/MS neg	18362	C08261	HMDB0000784	2266		1.48		0.1287	0.2022		1.4737	0.9982		100	100		Lipid	Fatty Acid, Dicarboxylate	2029	123-99-9
	1704			sebacate (C10-DC)	LC/MS neg	32398	C08277	HMDB0000792	5192		1.33		0.0202	0.0606		1.25	0.9426		100	100		Lipid	Fatty Acid, Dicarboxylate	100001211	111-20-6
	1708			tridecanedioate (C13-DC)	LC/MS neg	43027		HMDB0002327	10458		0.2		2.3e-14	5.963e-12		0.202	1.0296		45	100		Lipid	Fatty Acid, Dicarboxylate	100004262	505-52-2
	1709			dodecanedioate (C12-DC)	LC/MS neg	32388	C02678	HMDB0000623	12736		0.43		0.006	0.0269		0.7302	1.6925		100	100		Lipid	Fatty Acid, Dicarboxylate	100001102	693-23-2
	1710			3-hydroxydodecanedioate*	LC/MS neg	62915		HMDB0000413	16663321		0.99		0.5574	0.4486		1.2978	1.314		100	36		Lipid	Fatty Acid, Dicarboxylate	100001454	34574-69-1
	1712			dodecadienoate (12:2)*	LC/MS neg	62276			25480		0.93		0.8165	0.5582		0.9495	1.0186		91	100		Lipid	Fatty Acid, Dicarboxylate	100020478
	1714			tetradecanedioate (C14-DC)	LC/MS neg	35669		HMDB0000872	13185		0.52		5.3588e-05	0.0009		0.5998	1.1584		100	100		Lipid	Fatty Acid, Dicarboxylate	100001613	821-38-5
	1716			branched chain 14:0 dicarboxylic acid**	LC/MS neg	63191					0.45		0.0214	0.0625		0.6007	1.328		55	91		Lipid	Fatty Acid, Dicarboxylate	100021374
	1717			tetradecadienedioate (C14:2-DC)*	LC/MS neg	62918			86018718		0.62		0.4927	0.4216		0.565	0.9172		73	45		Lipid	Fatty Acid, Dicarboxylate	100021100
	1718			hexadecanedioate (C16-DC)	LC/MS neg	35678	C19615	HMDB0000672	10459		1.08		0.3685	0.3596		1.1299	1.0428		100	100		Lipid	Fatty Acid, Dicarboxylate	100001614	505-54-4
	1719			hexadecenedioate (C16:1-DC)*	LC/MS neg	61862					1		0.8709	0.5688		0.9821	0.9837		100	100		Lipid	Fatty Acid, Dicarboxylate	100019975
	1720			heptadecanedioate (C17-DC)	LC/MS neg	62869			3083765		1.17		0.1577	0.2261		1.2139	1.041		100	100		Lipid	Fatty Acid, Dicarboxylate	100019969	2424-90-0
	1721			octadecanedioate (C18-DC)	LC/MS neg	36754		HMDB0000782	70095		1.26		0.0772	0.1449		1.3299	1.0534		100	100		Lipid	Fatty Acid, Dicarboxylate	100001615	871-70-5
	1722			octadecenedioate (C18:1-DC)	LC/MS neg	61861			9543674		1.32		0.1662	0.2294		1.1309	0.8583		100	100		Lipid	Fatty Acid, Dicarboxylate	100019978
	1723			octadecadienedioate (C18:2-DC)*	LC/MS neg	61860					1.07		0.4743	0.414		1.2381	1.156		100	100		Lipid	Fatty Acid, Dicarboxylate	100019982
	1725			eicosanedioate (C20-DC)	LC/MS neg	39831			75502		1.03		0.7207	0.5222		1.0732	1.0466		100	100		Lipid	Fatty Acid, Dicarboxylate	100002951	2424-92-2
	1726			eicosenedioate (C20:1-DC)*	LC/MS neg	62923					1.37		0.0957	0.1699		1.2777	0.9352		91	100		Lipid	Fatty Acid, Dicarboxylate	100021105
	1727			docosadioate (C22-DC)	LC/MS neg	39837	C14240		7641		0.85		0.0611	0.1236		0.963	1.1385		100	100		Lipid	Fatty Acid, Dicarboxylate	100002952	505-56-6
	1728			3-carboxy-4-methyl-5-propyl-2-furanpropanoate (CMPF)	LC/MS neg	31787		HMDB0061112	123979		0.7		0.016	0.0527		0.7443	1.0617		100	100		Lipid	Fatty Acid, Dicarboxylate	100001178	86879-39-2
	1730			3-carboxy-4-methyl-5-pentyl-2-furanpropionate (3-CMPFP)**	LC/MS neg	61871		HMDB0061643	194501		0.76		0.0121	0.0429		0.8339	1.1032		100	100		Lipid	Fatty Acid, Dicarboxylate	100020004
	1732			2-hydroxysebacate	LC/MS neg	63357		HMDB0000424	128458		1.05		0.9481	0.5851		0.6862	0.652		45	64		Lipid	Fatty Acid, Dicarboxylate	100020378	103963-71-9
	1761		Fatty Acid, Amide	linoleamide (18:2n6)	LC/MS pos late	32455		HMDB0062656	6435901		2.04		0.4917	0.4214		1.3059	0.6416		91	100		Lipid	Fatty Acid, Amide	1492	3999-01-07
	1767			oleamide	LC/MS pos late	32458	C19670	HMDB0002117	5283387		1.93		0.5347	0.4379		1.4967	0.775		100	100		Lipid	Fatty Acid, Amide	1504	301-02-0
	1769			palmitoleamide (16:1)*	LC/MS pos late	62438					1.98		0.3086	0.3256		1.1943	0.6027		73	64		Lipid	Fatty Acid, Amide	100020753
	1773		Fatty Acid, Amino	2-aminoheptanoate	LC/MS pos early	43761		HMDB0094649	227939		1.09		0.4697	0.4131		1.2095	1.1127		100	100		Lipid	Fatty Acid, Amino	100004542	1115-90-8
	1778			2-aminooctanoate	LC/MS pos late	43343		HMDB0000991	69522		0.83		0.1536	0.2251		1.0009	1.2111		100	100		Lipid	Fatty Acid, Amino	100004227	644-90-6
	1779			N-acetyl-2-aminooctanoate*	LC/MS neg	62059		HMDB0059745	95555		0.74		0.0334	0.0835		0.9069	1.2179		100	100		Lipid	Fatty Acid, Amino	100020204
	1791		Fatty Acid Metabolism (also BCAA Metabolism)	butyrylcarnitine (C4)	LC/MS pos early	32412	C02862	HMDB0002013	439829		0.37		0.0349	0.0861		0.5361	1.439		9	55		Lipid	Fatty Acid Metabolism (also BCAA Metabolism)	100001054	25576-40-3
	1792			butyrylglycine	LC/MS neg	31850		HMDB0000808	88412		1.09		0.626	0.4794		1.1189	1.0282		100	100		Lipid	Fatty Acid Metabolism (also BCAA Metabolism)	100001151	20208-73-5
	1794			propionylcarnitine (C3)	LC/MS pos early	32452	C03017	HMDB0000824	107738		0.81		0.0593	0.1224		0.9752	1.2001		100	100		Lipid	Fatty Acid Metabolism (also BCAA Metabolism)	100001162	17298-37-2
	1795			propionylglycine	LC/MS neg	31932		HMDB0000783	98681		0.92		0.5199	0.4335		1.0859	1.1805		100	100		Lipid	Fatty Acid Metabolism (also BCAA Metabolism)	100001150	21709-90-0
	1797			methylmalonate (MMA)	LC/MS polar	1496	C02170	HMDB0000202	487		1.18		0.0371	0.0889		1.1742	0.9972		100	100		Lipid	Fatty Acid Metabolism (also BCAA Metabolism)	418	516-05-2
	1824		Fatty Acid Metabolism (Acyl Glycine)	isocaproylglycine	LC/MS neg	61789			28777652		0.98		0.7862	0.5477		0.9435	0.9643		100	100		Lipid	Fatty Acid Metabolism (Acyl Glycine)	100019816
	1826			valerylglycine	LC/MS neg	36768		HMDB0000927	4737557		0.71		0.1297	0.2033		0.8284	1.1587		100	100		Lipid	Fatty Acid Metabolism (Acyl Glycine)	100001451	24003-66-5
	1828			hexanoylglycine	LC/MS neg	35436		HMDB0000701	99463		1.02		0.3246	0.3363		0.8629	0.8445		100	100		Lipid	Fatty Acid Metabolism (Acyl Glycine)	100001527	24003-67-6
	1832			4-methylhexanoylglycine	LC/MS neg	62736					0.71		0.2086	0.2634		0.7499	1.0534		91	82		Lipid	Fatty Acid Metabolism (Acyl Glycine)	100020632
	1837			cis-3,4-methyleneheptanoylglycine	LC/MS neg	64386					0.64		0.0138	0.0471		0.7471	1.1715		100	100		Lipid	Fatty Acid Metabolism (Acyl Glycine)	100021992
	1838			trans-3,4-methyleneheptanoylglycine	LC/MS neg	55012			129822188		0.62		0.0432	0.1007		0.7397	1.1977		100	100		Lipid	Fatty Acid Metabolism (Acyl Glycine)	100010861
	1840			N-octanoylglycine	LC/MS neg	43502		HMDB0000832	84290		1.18		0.1559	0.2253		0.7867	0.6641		100	64		Lipid	Fatty Acid Metabolism (Acyl Glycine)	100003940	14246-53-8
	1841			3-hydroxyoctanoylglycine	LC/MS neg	64388					0.59		0.453	0.4052		0.7152	1.2114		100	73		Lipid	Fatty Acid Metabolism (Acyl Glycine)	100020633
	1851			2-butenoylglycine	LC/MS neg	61785			6303498		0.98		0.8805	0.5688		0.9246	0.9401		91	91		Lipid	Fatty Acid Metabolism (Acyl Glycine)	100016110	71428-89-2
	1863		Fatty Acid Metabolism (Acyl Carnitine, Short Chain)	acetylcarnitine (C2)	LC/MS pos early	32198	C02571	HMDB0000201	7045767		0.96		0.7509	0.5351		1.0037	1.0432		100	100		Lipid	Fatty Acid Metabolism (Acyl Carnitine, Short Chain)	100000802	5080-50-2
	1867		Fatty Acid Metabolism (Acyl Carnitine, Medium Chain)	hexanoylcarnitine (C6)	LC/MS pos early	32328		HMDB0000756	6426853		1.29		0.0706	0.1355		1.2173	0.943		100	100		Lipid	Fatty Acid Metabolism (Acyl Carnitine, Medium Chain)	100000781	6920-35-0
	1875			octanoylcarnitine (C8)	LC/MS pos late	33936	C02838	HMDB0000791	11953814;123701		1.5		0.0164	0.053		1.2361	0.8222		100	100		Lipid	Fatty Acid Metabolism (Acyl Carnitine, Medium Chain)	100001247	3671-77-0
	1879			cis-3,4-methyleneheptanoylcarnitine	LC/MS pos late	64389					1.16		0.2803	0.3064		1.3216	1.1355		100	100		Lipid	Fatty Acid Metabolism (Acyl Carnitine, Medium Chain)	100021728
	1883			decanoylcarnitine (C10)	LC/MS pos late	33941		HMDB0000651	10245190		2.87		8.6816e-05	0.0012		1.7019	0.5938		100	100		Lipid	Fatty Acid Metabolism (Acyl Carnitine, Medium Chain)	100001251	1492-27-9
	1884			laurylcarnitine (C12)	LC/MS pos late	34534		HMDB000225	168381		1.48		0.0209	0.0617		1.094	0.739		100	100		Lipid	Fatty Acid Metabolism (Acyl Carnitine, Medium Chain)	100001392	25518-54-1
	1885		Fatty Acid Metabolism (Acyl Carnitine, Long Chain Saturated)	myristoylcarnitine (C14)	LC/MS pos late	33952		HMDB0005066	6426854		1		0.5345	0.4379		0.9575	0.9562		100	100		Lipid	Fatty Acid Metabolism (Acyl Carnitine, Long Chain Saturated)	100001270	18822-89-4
	1886			pentadecanoylcarnitine (C15)*	LC/MS pos late	57522		HMDB0062517	123132011		1.03		0.4967	0.4229		1.0199	0.9878		100	100		Lipid	Fatty Acid Metabolism (Acyl Carnitine, Long Chain Saturated)	100015842
	1887			palmitoylcarnitine (C16)	LC/MS pos late	44681	C02990	HMDB0000222	461		0.91		0.6968	0.5127		0.8831	0.9701		100	100		Lipid	Fatty Acid Metabolism (Acyl Carnitine, Long Chain Saturated)	100000776	6865-14-1
	1888			margaroylcarnitine (C17)*	LC/MS pos late	57512		HMDB0006210	53477803		0.86		0.8607	0.5657		1.1524	1.3452		100	100		Lipid	Fatty Acid Metabolism (Acyl Carnitine, Long Chain Saturated)	100004054	106182-29-0
	1889			stearoylcarnitine (C18)	LC/MS pos late	34409		HMDB0000848	3006797		0.83		0.1183	0.1935		0.8699	1.0497		100	100		Lipid	Fatty Acid Metabolism (Acyl Carnitine, Long Chain Saturated)	100001391	18822-91-8
	1890			arachidoylcarnitine (C20)*	LC/MS pos late	57513		HMDB0006460	53477833		0.77		0.3303	0.3376		0.6078	0.7867		55	64		Lipid	Fatty Acid Metabolism (Acyl Carnitine, Long Chain Saturated)	100015833
	1892			lignoceroylcarnitine (C24)*	LC/MS pos late	57515		HMDB0240665			0.78		0.1263	0.2016		0.8697	1.1083		100	100		Lipid	Fatty Acid Metabolism (Acyl Carnitine, Long Chain Saturated)	100015834
	1903		Fatty Acid Metabolism (Acyl Carnitine, Monounsaturated)	cis-4-decenoylcarnitine (C10:1)	LC/MS pos late	38178		HMDB0013205	57357170		1.65		0.0044	0.0222		1.3804	0.8376		100	100		Lipid	Fatty Acid Metabolism (Acyl Carnitine, Monounsaturated)	100002259	98930-66-6
	1904			undecenoylcarnitine (C11:1)	LC/MS pos late	63613					1.97		0.0096	0.0367		2.252	1.1452		100	100		Lipid	Fatty Acid Metabolism (Acyl Carnitine, Monounsaturated)	100021131
	1905			5-dodecenoylcarnitine (C12:1)	LC/MS pos late	61769		HMDB13326	91825571		1.79		0.0014	0.0096		1.5621	0.8704		100	100		Lipid	Fatty Acid Metabolism (Acyl Carnitine, Monounsaturated)	100016069
	1907			myristoleoylcarnitine (C14:1)*	LC/MS pos late	48182		HMDB0240588	129691961		1.34		0.0833	0.1537		1.1789	0.8789		100	100		Lipid	Fatty Acid Metabolism (Acyl Carnitine, Monounsaturated)	100006051	889848-55-9
	1908			palmitoleoylcarnitine (C16:1)*	LC/MS pos late	53223		HMDB0013207	71464547		1.17		0.2402	0.2826		1.0509	0.8959		100	100		Lipid	Fatty Acid Metabolism (Acyl Carnitine, Monounsaturated)	100009406
	1909			oleoylcarnitine (C18:1)	LC/MS pos late	35160		HMDB0005065	6441392		1.03		0.5095	0.4289		1.1855	1.1519		100	100		Lipid	Fatty Acid Metabolism (Acyl Carnitine, Monounsaturated)	100001501	38677-66-6
	1910			eicosenoylcarnitine (C20:1)*	LC/MS pos late	57519					0.89		0.839	0.5601		0.8258	0.9235		100	91		Lipid	Fatty Acid Metabolism (Acyl Carnitine, Monounsaturated)	100015838
	1912			nervonoylcarnitine (C24:1)*	LC/MS pos late	57531		HMDB0006509			0.66		0.148	0.2194		0.5868	0.8882		45	64		Lipid	Fatty Acid Metabolism (Acyl Carnitine, Monounsaturated)	100015846
	1914		Fatty Acid Metabolism (Acyl Carnitine, Polyunsaturated)	linoleoylcarnitine (C18:2)*	LC/MS pos late	46223		HMDB0006469	6450015		1.05		0.3871	0.3701		1.0652	1.016		100	100		Lipid	Fatty Acid Metabolism (Acyl Carnitine, Polyunsaturated)	100003151	36816-10-1
	1915			linolenoylcarnitine (C18:3)*	LC/MS pos late	57511					1.14		0.1796	0.2404		0.9937	0.8747		100	100		Lipid	Fatty Acid Metabolism (Acyl Carnitine, Polyunsaturated)	100015831
	1916			dihomo-linoleoylcarnitine (C20:2)*	LC/MS pos late	57520					0.89		0.9385	0.5833		1.0852	1.2247		100	100		Lipid	Fatty Acid Metabolism (Acyl Carnitine, Polyunsaturated)	100015839
	1917			arachidonoylcarnitine (C20:4)	LC/MS pos late	57518		HMDB0006455	136212424		0.81		0.3268	0.3369		0.8696	1.0735		100	100		Lipid	Fatty Acid Metabolism (Acyl Carnitine, Polyunsaturated)	100015837
	1918			dihomo-linolenoylcarnitine (C20:3n3 or 6)*	LC/MS pos late	57521					0.92		0.991	0.5974		0.8127	0.8788		100	100		Lipid	Fatty Acid Metabolism (Acyl Carnitine, Polyunsaturated)	100015840
	1923			docosapentaenoylcarnitine (C22:5n3)*	LC/MS pos late	57529			71464594		0.69		0.2496	0.285		0.768	1.118		100	73		Lipid	Fatty Acid Metabolism (Acyl Carnitine, Polyunsaturated)	100015851
	1925			docosahexaenoylcarnitine (C22:6)*	LC/MS pos late	57523					0.66		0.3972	0.3731		0.7899	1.1968		100	100		Lipid	Fatty Acid Metabolism (Acyl Carnitine, Polyunsaturated)	100015845
	1930		Fatty Acid Metabolism (Acyl Carnitine, Dicarboxylate)	adipoylcarnitine (C6-DC)	LC/MS pos early	52988		HMDB0061677	71296139		0.97		0.8809	0.5688		1.0889	1.1219		100	100		Lipid	Fatty Acid Metabolism (Acyl Carnitine, Dicarboxylate)	100006614
	1937			pimeloylcarnitine/3-methyladipoylcarnitine (C7-DC)	LC/MS pos early	53224					1.47		0.044	0.1021		1.359	0.9256		100	91		Lipid	Fatty Acid Metabolism (Acyl Carnitine, Dicarboxylate)	100009407
	1938			suberoylcarnitine (C8-DC)	LC/MS pos early	52990					1.2		0.2474	0.285		0.92	0.7642		100	82		Lipid	Fatty Acid Metabolism (Acyl Carnitine, Dicarboxylate)	100006627
	1940			octadecanedioylcarnitine (C18-DC)*	LC/MS pos late	61867					1.42		0.0983	0.1731		1.1128	0.7817		82	64		Lipid	Fatty Acid Metabolism (Acyl Carnitine, Dicarboxylate)	100005998	123233-50-1
	1941			octadecenedioylcarnitine (C18:1-DC)*	LC/MS pos late	61865					1.3		0.114	0.1924		1.1122	0.8524		100	100		Lipid	Fatty Acid Metabolism (Acyl Carnitine, Dicarboxylate)	100005996	251981-06-3
	1942		Fatty Acid Metabolism (Acyl Carnitine, Hydroxy)	(R)-3-hydroxybutyrylcarnitine	LC/MS pos early	43264		HMDB0013127	53481617		0.65		0.8695	0.5688		1.179	1.8039		100	73		Lipid	Fatty Acid Metabolism (Acyl Carnitine, Hydroxy)	100003926
	1943			(S)-3-hydroxybutyrylcarnitine	LC/MS pos early	52984		HMDB0013127	71464477		0.86		0.5356	0.4379		0.9807	1.1363		100	100		Lipid	Fatty Acid Metabolism (Acyl Carnitine, Hydroxy)	100009271
	1944			3-hydroxyhexanoylcarnitine (1)	LC/MS pos early	62557					1.07		0.3474	0.3473		0.9907	0.9302		100	100		Lipid	Fatty Acid Metabolism (Acyl Carnitine, Hydroxy)	100020825
	1947			3-hydroxyoctanoylcarnitine (1)	LC/MS pos early	64393					1.17		0.1406	0.2126		1.117	0.9573		100	100		Lipid	Fatty Acid Metabolism (Acyl Carnitine, Hydroxy)	100021990
	1948			3-hydroxyoctanoylcarnitine (2)	LC/MS pos early	64394					1.04		0.5422	0.4407		0.9634	0.925		100	55		Lipid	Fatty Acid Metabolism (Acyl Carnitine, Hydroxy)	100021991
	1950			3-hydroxydecanoylcarnitine	LC/MS pos late	63358		HMDB0061636	121454166		1.55		0.0138	0.0471		1.446	0.9317		100	100		Lipid	Fatty Acid Metabolism (Acyl Carnitine, Hydroxy)	100021141
	1951			3-hydroxypalmitoylcarnitine	LC/MS pos late	61839		HMDB0013336	126456228		0.88		0.8811	0.5688		1.0353	1.1761		100	100		Lipid	Fatty Acid Metabolism (Acyl Carnitine, Hydroxy)	100019800
	1952			3-hydroxyoleoylcarnitine	LC/MS pos late	61840			129637446		1.04		0.4223	0.3848		1.1135	1.0751		100	100		Lipid	Fatty Acid Metabolism (Acyl Carnitine, Hydroxy)	100019801
	1954		Carnitine Metabolism	deoxycarnitine	LC/MS pos early	36747	C01181	HMDB0001161	22620		0.91		0.4049	0.3741		1.1313	1.2431		100	100		Lipid	Carnitine Metabolism	100001662	6249-56-5
	1955			carnitine	LC/MS pos early	15500	C00487 C00308	HMDB0000062	288		1.02		0.6989	0.5135		1.0117	0.9895		100	100		Lipid	Carnitine Metabolism	100000007	461-05-2
	1961		Ketone Bodies	3-hydroxybutyrate (BHBA)	LC/MS polar	542	C03197 C01089	HMDB0000011 HMDB0000357 HMDB0000442	441;94318;92135		1.28		0.1869	0.2448		1.3151	1.0282		100	100		Lipid	Ketone Bodies	254	625-72-9
	1966		Fatty Acid Metabolism (Acyl Choline)	palmitoylcholine	LC/MS pos late	52944		HMDB0240592	151731		1.19		0.8765	0.5688		0.8116	0.6816		55	91		Lipid	Fatty Acid Metabolism (Acyl Choline)	100009233
	1971			linoleoylcholine*	LC/MS pos late	57463		HMDB0013213	53481656		1.07		0.8746	0.5688		0.9206	0.861		64	82		Lipid	Fatty Acid Metabolism (Acyl Choline)	100015760
	1980		Fatty Acid, Monohydroxy	4-hydroxybutyrate (GHB)	LC/MS pos early	34585	C00989	HMDB0000710	10413		1.16		0.0551	0.1171		1.1576	0.9953		100	100		Lipid	Fatty Acid, Monohydroxy	100001507	502-85-2
	1983			2-hydroxyoctanoate	LC/MS neg	22036		HMDB0002264	5312860;6995013;94180		1		0.7819	0.546		1.0316	1.03		91	100		Lipid	Fatty Acid, Monohydroxy	100000743	617-73-2
	1985			2-hydroxydecanoate	LC/MS neg	42489		HMDB0094656	21488		1.1		0.7012	0.5145		1.1266	1.0219		100	100		Lipid	Fatty Acid, Monohydroxy	100004089	5393-81-7
	1991			2-hydroxypalmitate	LC/MS neg	35675		HMDB0031057	12575964;92836;11065598		1.33		0.0011	0.0084		1.0526	0.7934		100	100		Lipid	Fatty Acid, Monohydroxy	100001579	764-67-0
	1994			2-hydroxystearate	LC/MS neg	17945	C03045 C03042	HMDB0062549	69417;439885;439887		1.01		0.7865	0.5477		0.9948	0.9853		100	100		Lipid	Fatty Acid, Monohydroxy	1239	629-22-1
	1996			2-hydroxyarachidate*	LC/MS neg	61700			5225199		1		0.9452	0.5851		0.98	0.9783		100	100		Lipid	Fatty Acid, Monohydroxy	100019892
	1997			2-hydroxybehenate	LC/MS neg	57663		HMDB0061660	193484		0.85		0.2705	0.2988		0.93	1.0946		82	82		Lipid	Fatty Acid, Monohydroxy	100015637
	1999			2-hydroxynervonate*	LC/MS neg	61698			5312783		0.75		0.2338	0.2796		0.8419	1.1287		100	100		Lipid	Fatty Acid, Monohydroxy	100015638
	2002			3-hydroxyhexanoate	LC/MS neg	53230		HMDB0061652 HMDB0010718	151492		0.98		0.7618	0.5369		1.059	1.079		100	100		Lipid	Fatty Acid, Monohydroxy	100006367	10191-24-9
	2003			3-hydroxyoctanoate	LC/MS neg	22001	C20793	HMDB0001954	26613		0.98		0.5633	0.4501		1.1087	1.1356		100	100		Lipid	Fatty Acid, Monohydroxy	100000773	88930-08-9
	2004			3-hydroxysuberate	LC/MS polar	31936		HMDB0000325	22328017		0.83		0.1813	0.2404		0.6973	0.8402		45	82		Lipid	Fatty Acid, Monohydroxy	100001143	73141-47-6
	2005			3-hydroxydecanoate	LC/MS neg	22053		HMDB0002203	26612		1.14		0.2349	0.2796		1.2213	1.0743		100	100		Lipid	Fatty Acid, Monohydroxy	100000997	5561-87-5
	2007			3-hydroxysebacate	LC/MS neg	31943		HMDB0000350	3017884		1.51		0.0554	0.1171		1.6598	1.0977		100	100		Lipid	Fatty Acid, Monohydroxy	100001145	73141-46-5
	2008			3-hydroxylaurate	LC/MS neg	32457		HMDB0000387	94216		1.1		0.2397	0.2826		1.1771	1.0668		100	100		Lipid	Fatty Acid, Monohydroxy	100001112	53941-38-1
	2009			3-hydroxymyristate	LC/MS neg	21158		HMDB0061656	16064		0.89		0.9636	0.5904		1.0652	1.1925		100	100		Lipid	Fatty Acid, Monohydroxy	100000882	3422-31-9
	2012			3-hydroxystearate	LC/MS neg	52938		HMDB10737	5282907		0.9		0.2755	0.3018		0.4888	0.5403		0	18		Lipid	Fatty Acid, Monohydroxy	100008933	45261-96-9
	2033			16-hydroxypalmitate	LC/MS neg	39609	C18218	HMDB0006294	10466		0.93		0.7941	0.5508		1.0896	1.1726		100	100		Lipid	Fatty Acid, Monohydroxy	100002953	506-13-8
	2037			13-HODE + 9-HODE	LC/MS neg	37752	C14767 C14762	HMDB0004667 HMDB0004670	5312830;1424;5282947;5282944;5282945		0.87		0.2442	0.2836		0.8006	0.9201		100	100		Lipid	Fatty Acid, Monohydroxy	100002196
	2048			hydroxystearate sulfate	LC/MS neg	57392					0.92		0.9313	0.5809		0.7586	0.8211		64	73		Lipid	Fatty Acid, Monohydroxy	100015656
	2053		Fatty Acid, Dihydroxy	12,13-DiHOME	LC/MS neg	38395	C14829	HMDB0004705	10236635		0.9		0.8933	0.5716		1.1606	1.2943		100	100		Lipid	Fatty Acid, Dihydroxy	62	263399-35-5
	2054			9,10-DiHOME	LC/MS neg	38399	C14828	HMDB0004704	9966640		0.95		0.8981	0.5717		1.078	1.1336		100	100		Lipid	Fatty Acid, Dihydroxy	179	263399-34-4
	2056			2S,3R-dihydroxybutyrate	LC/MS polar	62950		HMDB0002453	10964471		1.17		0.3758	0.3647		1.0619	0.911		100	100		Lipid	Fatty Acid, Dihydroxy	100002284	5057-93-2
	2057			2R,3R-dihydroxybutyrate	LC/MS polar	63109		HMDB0000498	13120901		1.02		0.8586	0.5655		1.0778	1.0517		100	100		Lipid	Fatty Acid, Dihydroxy	100002367	759-06-8
	2059			2,4-dihydroxybutyrate	LC/MS polar	62951		HMDB0000360	192742		0.97		0.8294	0.5582		1.0116	1.0446		100	100		Lipid	Fatty Acid, Dihydroxy	100002285	1518-62-3
	2060			3,4-dihydroxybutyrate	LC/MS polar	62952		HMDB0000337	150929		1.09		0.0789	0.1471		1.0511	0.967		100	100		Lipid	Fatty Acid, Dihydroxy	100001730	51267-44-8
	2155		Eicosanoid	12-HEPE	LC/MS neg	46293		HMDB0010202	10041593		0.68		0.2345	0.2796		0.7068	1.0345		100	100		Lipid	Eicosanoid	100002165	81187-21-5
	2171			12-HHTrE	LC/MS neg	57393	C20388	HMDB0012535	5283141		1					0.027	0.027		0	9		Lipid	Eicosanoid	1261	54397-84-1
	2182		Endocannabinoid	oleoyl ethanolamide	LC/MS pos late	38102		HMDB0002088	5283454		1.14		0.4238	0.3854		1.065	0.9308		100	100		Lipid	Endocannabinoid	1137	11-58-0;111-58-0
	2185			palmitoyl ethanolamide	LC/MS neg	38165	C16512	HMDB0002100	4671		0.9		0.2525	0.285		0.9409	1.0403		100	100		Lipid	Endocannabinoid	1489	544-31-0
	2186			stearoyl ethanolamide	LC/MS pos late	38625		HMDB0013078	27902		0.86		0.1447	0.2163		0.9212	1.0752		100	100		Lipid	Endocannabinoid	100002254	111-57-9
	2195			N-oleoyltaurine	LC/MS neg	39732			6437033		1.02		0.5284	0.4363		1.0652	1.0487		100	100		Lipid	Endocannabinoid	100003119	52514-04-2
	2196			N-stearoyltaurine	LC/MS neg	39730			168274		0.71		0.0073	0.0304		0.769	1.0897		100	100		Lipid	Endocannabinoid	100003240	63155-80-6
	2205			linoleoyl ethanolamide	LC/MS neg	52608		HMDB0012252	5283446		1.01		0.8768	0.5688		0.9592	0.946		100	100		Lipid	Endocannabinoid	100006726	68171-52-8
	2224		Inositol Metabolism	myo-inositol	LC/MS polar	1124	C00137	HMDB0000211	892		0.92		0.3315	0.3376		0.9284	1.0115		100	100		Lipid	Inositol Metabolism	363	87-89-8
	2225			chiro-inositol	LC/MS polar	37112	C19891	HMDB0240209			0.86		0.252	0.285		1.0657	1.2417		64	91		Lipid	Inositol Metabolism	100001859	643-12-9
	2255		Phospholipid Metabolism	choline	LC/MS pos early	15506	C00114	HMDB0000097	305		0.91		0.0947	0.1691		0.9819	1.0781		100	100		Lipid	Phospholipid Metabolism	1256	67-48-1
	2256			choline phosphate	LC/MS pos early	34396	C00588	HMDB0001565	1014		0.96		0.9581	0.5878		1.1591	1.2084		100	100		Lipid	Phospholipid Metabolism	267	72556-74-2
	2259			glycerophosphorylcholine (GPC)	LC/MS pos early	15990	C00670	HMDB0000086	71920		0.81		0.166	0.2294		0.8122	1.0054		100	100		Lipid	Phospholipid Metabolism	100000269	28319-77-9
	2261			phosphoethanolamine	LC/MS pos early	1600	C00346	HMDB0000224	1015		0.89		0.2694	0.2988		0.8868	1.0016		100	100		Lipid	Phospholipid Metabolism	1026	1071-23-4
	2263			glycerophosphoethanolamine	LC/MS polar	37455	C01233	HMDB0000114	123874		0.85		0.2259	0.2771		0.9318	1.0964		100	100		Lipid	Phospholipid Metabolism	100001620	33049-08-0
	2264			glycerophosphoserine*	LC/MS pos early	57404			3081457		0.7		0.1166	0.1928		0.5501	0.7818		27	64		Lipid	Phospholipid Metabolism	100015666
	2265			glycerophosphoinositol*	LC/MS polar	47155			167572		1.17		0.2501	0.285		1.0256	0.8793		100	100		Lipid	Phospholipid Metabolism	100001621	16824-65-0
	2266			trimethylamine N-oxide	LC/MS pos early	40406	C01104	HMDB0000925	1145		0.87		0.8164	0.5582		1.2021	1.3831		100	100		Lipid	Phospholipid Metabolism	100003397	1184-78-7
	2514		Glycosyl PE	1-stearoyl-2-arachidonoyl-glycosyl-GPE (18:0/20:4)**	LC/MS pos late	63193		HMDB0009003	46891781		0.47		0.0749	0.1424		0.3035	0.6502		36	55		Lipid	Glycosyl PE	100021404
	2732		Lysophospholipid	1-palmitoyl-GPG (16:0)*	LC/MS neg	45970		HMDB0240601	3300276		1.17		0.1411	0.2128		1.1055	0.947		100	100		Lipid	Lysophospholipid	100005717
	2739			1-linoleoyl-GPG (18:2)*	LC/MS neg	54885		HMDB0240600			0.81		0.138	0.2105		0.8307	1.026		100	100		Lipid	Lysophospholipid	100009227
	2854		Lysoplasmalogen	1-oleyl-GPC (O-18:1)*	LC/MS pos late	64896					0.93		0.3845	0.3691		0.9405	1.0063		100	100		Lipid	Lysoplasmalogen	100022517
	2868		Glycerolipid Metabolism	glycerol	LC/MS neg	15122	C00116	HMDB0000131	753		1.03		0.592	0.4638		1.0084	0.9798		100	100		Lipid	Glycerolipid Metabolism	1254	56-81-5
	2869			glycerol 3-phosphate	LC/MS pos early	43847	C0093	HMDB0000126	754		0.95		0.5684	0.4522		1.0972	1.1583		100	100		Lipid	Glycerolipid Metabolism	100000258	29849-82-9
	2874			glycerophosphoglycerol	LC/MS polar	48857	C03274	HMDB0240316	54575349		1.82		0.0019	0.0117		1.7326	0.9546		100	100		Lipid	Glycerolipid Metabolism	100001619
	3028		Sphingolipid Synthesis	sphinganine	LC/MS pos late	17769	C00836	HMDB0000269	3126		1.09		0.5199	0.4335		0.9299	0.8519		100	100		Lipid	Sphingolipid Synthesis	313	3102-56-5
	3029			sphinganine-1-phosphate	LC/MS pos late	52605		HMDB0001383	520		1.21		0.0359	0.0874		1.0613	0.8769		100	100		Lipid	Sphingolipid Synthesis	100001876	19794-97-9
	3039		Dihydroceramides	N-palmitoyl-phytosphingosine (t18:0/16:0)	LC/MS pos late	62881		HMDB0010697	10506988		0.5		0.0017	0.0111		0.7472	1.5079		91	100		Lipid	Dihydroceramides	100019761
	3188		Sphingosines	sphingosine	LC/MS pos late	17747	C00319	HMDB0000252	5280335		1.06		0.5958	0.4649		0.9309	0.8795		82	100		Lipid	Sphingosines	297	123-78-4
	3190			sphingosine 1-phosphate	LC/MS pos late	34445	C06124	HMDB0000277	5283560		0.91		0.0949	0.1691		0.9573	1.0561		100	100		Lipid	Sphingosines	100000626	26993-30-6
	3204		Mevalonate Metabolism	3-hydroxy-3-methylglutarate	LC/MS polar	531	C03761	HMDB0000355	1662;5459993		1.33		0.0291	0.078		1.3525	1.0168		100	100		Lipid	Mevalonate Metabolism	112	503-49-1
	3206			mevalonate	LC/MS polar	39583	C02104	HMDB0000227	449		1.29		0.0042	0.0214		1.1729	0.9113		100	100		Lipid	Mevalonate Metabolism	30	96949-03-0
	3207			mevalonolactone	LC/MS pos early	48118		HMDB0006024	10428		1.03		0.8141	0.5582		0.9631	0.932		100	100		Lipid	Mevalonate Metabolism	100000772	674-26-0
	3221		Sterol	cholesterol	LC/MS pos late	63	C00187	HMDB0000067	6432564;11025495;5997		0.66		0.0002	0.0024		0.7042	1.0742		100	100		Lipid	Sterol	266	57-88-5
	3222			cholesterol sulfate	LC/MS polar	35324	C18043	HMDB00653 HMDB0000653	65076		0.62		1.2855e-07	4.4581e-06		0.6602	1.0709		100	100		Lipid	Sterol	100001606	2864-50-8
	3235			7alpha-hydroxy-3-oxo-4-cholestenoate (7-Hoca)	LC/MS neg	36776	C17337	HMDB0012458	3081085		2.05		9.8242e-07	3.1941e-05		1.8558	0.904		100	100		Lipid	Sterol	100001609	115538-85-7
	3238			3beta-hydroxy-5-cholestenoate	LC/MS neg	54805	C17333	HMDB0012453	165511		2.93		5.2746e-10	5.4877e-08		1.1887	0.4059		100	27		Lipid	Sterol	100006370	6561-58-6
	3248			4-cholesten-3-one	LC/MS pos late	38125	C00599	HMDB0000921	91477		1.03		0.6177	0.4746		1.1797	1.1414		100	100		Lipid	Sterol	100002227	601-57-0
	3250			beta-sitosterol	LC/MS pos late	27414	C01753	HMDB0000852	222284		0.52		0.0006	0.0047		0.5438	1.0416		100	100		Lipid	Sterol	100001033	83-46-5
	3253			campesterol	LC/MS pos late	33997	C01789	HMDB0002869	173183		0.67		0.0021	0.0131		0.671	0.9996		100	100		Lipid	Sterol	100001269	474-62-4
	3330		Corticosteroids	corticosterone	LC/MS neg	5983	C02140	HMDB0001547	5753		1.33		0.0536	0.1151		1.4753	1.1134		100	100		Lipid	Corticosteroids	272	50-22-6
	3486		Primary Bile Acid Metabolism	cholate	LC/MS neg	22842	C00695	HMDB0000619	221493		1.18		0.6167	0.4746		6.1675	5.2437		100	100		Lipid	Primary Bile Acid Metabolism	136	81-25-4
	3487			glycocholate	LC/MS neg	18476	C01921	HMDB0000138	10140		2.53		0.7587	0.5364		4.5189	1.7843		91	91		Lipid	Primary Bile Acid Metabolism	342	475-31-0;863-57-0
	3488			taurocholate	LC/MS neg	18497	C05122	HMDB0000036	46783527;6675		1.15		0.4692	0.4131		16.6045	14.4947		100	100		Lipid	Primary Bile Acid Metabolism	1648	145-42-6
	3489			chenodeoxycholate	LC/MS neg	1563	C02528	HMDB0000518	10133		2.36		0.1122	0.1913		1.951	0.8268		82	45		Lipid	Primary Bile Acid Metabolism	1123	474-24-9;474-25-9
	3495			taurochenodeoxycholate	LC/MS neg	18494	C05465	HMDB0000951	387316		1.38		0.2362	0.2799		19.6169	14.2263		100	64		Lipid	Primary Bile Acid Metabolism	1629	6009-98-9
	3496			beta-muricholate	LC/MS neg	31885	C17726	HMDB0000415	5283853		1.33		0.665	0.499		2.6289	1.9824		100	100		Lipid	Primary Bile Acid Metabolism	100001066	2393-59-1
	3499			tauro-beta-muricholate	LC/MS neg	33983		HMDB0000932	121596216;168408;21124703		1.26		0.0068	0.0292		5.7474	4.558		100	100		Lipid	Primary Bile Acid Metabolism	100001250	25696-60-0
	3502			glyco-beta-muricholate**	LC/MS neg	62066					3.91		0.0104	0.0386		3.0665	0.7851		91	82		Lipid	Primary Bile Acid Metabolism	100020214
	3513		Secondary Bile Acid Metabolism	deoxycholate	LC/MS neg	1114	C04483	HMDB0000626	222528;440355		0.6		0.3177	0.3306		1.2568	2.0781		100	100		Lipid	Secondary Bile Acid Metabolism	302	83-44-3
	3519			3-dehydrodeoxycholate	LC/MS neg	63119		HMDB0062742	160738		0.87		0.6228	0.4778		1.1315	1.3009		55	82		Lipid	Secondary Bile Acid Metabolism	100020860	4185-01-07
	3523			taurodeoxycholate	LC/MS neg	12261	C05463	HMDB0000896	2733768		0.27		0.1807	0.2404		0.7743	2.8708		64	82		Lipid	Secondary Bile Acid Metabolism	1668	207737-97-1
	3527			6beta-hydroxylithocholate	LC/MS neg	36807	C15515	HMDB0000811	5283821		2.53		0.0224	0.0648		2.4343	0.9611		100	100		Lipid	Secondary Bile Acid Metabolism	100001625	668-49-5
	3528			lithocholate	LC/MS neg	1483	C03990	HMDB0000761	9903		1.04		0.8216	0.5582		0.8403	0.8109		55	36		Lipid	Secondary Bile Acid Metabolism	405	434-13-9
	3538			ursodeoxycholate	LC/MS neg	1605	C07880	HMDB0000946	31401		1.93		0.213	0.2669		1.9385	1.0052		91	100		Lipid	Secondary Bile Acid Metabolism	1135	128-13-2
	3552			tauroursodeoxycholate	LC/MS neg	39378		HMDB0000874	9848818		1.34		0.0386	0.0917		3.7169	2.7675		100	100		Lipid	Secondary Bile Acid Metabolism	100002912	14605-22-2
	3559			hyocholate (gamma-muricholate)	LC/MS neg	34093	C17649	HMDB0000760	92805		1.03		0.897	0.5717		0.962	0.9374		55	55		Lipid	Secondary Bile Acid Metabolism	100001279	547-75-1
	3561			taurohyocholate*	LC/MS neg	42603	C15516	HMDB0011637	11954195		1.15		0.4967	0.4229		1.065	0.93		64	36		Lipid	Secondary Bile Acid Metabolism	100004084
	3562			hyodeoxycholate	LC/MS neg	27531	C15517	HMDB0000733	5283820		1.05		0.6276	0.4794		1.4904	1.4214		100	100		Lipid	Secondary Bile Acid Metabolism	100000777	83-49-8
	3563			taurohyodeoxycholic acid	LC/MS neg	43588		HMDB0000874	12443252		1.58		0.042	0.0988		1.9565	1.2421		100	100		Lipid	Secondary Bile Acid Metabolism	100003869	38411-85-7
	3566			3-dehydrocholate	LC/MS neg	43835		HMDB00502	159655		0.91		0.7487	0.5343		2.0755	2.2709		73	91		Lipid	Secondary Bile Acid Metabolism	100001062	2304-89-4
	3571			7-ketodeoxycholate	LC/MS neg	31904		HMDB0000391	188292		1.47		0.5355	0.4379		2.7323	1.8532		100	100		Lipid	Secondary Bile Acid Metabolism	100001063	911-40-0
	3580			ursocholate	LC/MS neg	57573	C17644	HMDB0000917	122340		1.43		0.3481	0.3473		2.4121	1.6892		82	100		Lipid	Secondary Bile Acid Metabolism	100002913	2955-27-3
	4154	Nucleotide	Purine Metabolism, (Hypo)Xanthine/Inosine containing	inosine	LC/MS neg	1123	C00294	HMDB0000195	6021		0.94		0.703	0.5148		0.8332	0.8883		100	100		Nucleotide	Purine Metabolism, (Hypo)Xanthine/Inosine containing	361	58-63-9
	4158			xanthosine	LC/MS neg	15136	C01762	HMDB0000299	64959		0.95		0.6961	0.5127		1.1309	1.1882		100	100		Nucleotide	Purine Metabolism, (Hypo)Xanthine/Inosine containing	100000299	146-80-5
	4161			N1-methylinosine	LC/MS pos early	48351		HMDB0002721	650095		1.34		0.1782	0.2395		1.1722	0.8722		91	64		Nucleotide	Purine Metabolism, (Hypo)Xanthine/Inosine containing	100001409	20245-33-4
	4166			urate	LC/MS neg	1604	C00366	HMDB0000289	1175		0.91		0.8447	0.5606		1.1409	1.249		100	100		Nucleotide	Purine Metabolism, (Hypo)Xanthine/Inosine containing	1134	69-93-2;120K5305
	4168			allantoin	LC/MS polar	1107	C02350 C02348 C01551	HMDB0000462	204;439714;439713		1.08		0.1091	0.188		1.0921	1.0159		100	100		Nucleotide	Purine Metabolism, (Hypo)Xanthine/Inosine containing	1002	97-59-6
	4169			allantoic acid	LC/MS polar	33434	C00499	HMDB0001209	203		0.88		0.1628	0.2277		0.9582	1.087		100	100		Nucleotide	Purine Metabolism, (Hypo)Xanthine/Inosine containing	218	99-16-1
	4173		Purine Metabolism, Adenine containing	adenosine 5'-diphosphate (ADP)	LC/MS pos early	3108	C00008	HMDB0001341	6022		1.05		0.8438	0.5606		0.4678	0.444		45	64		Nucleotide	Purine Metabolism, Adenine containing	208	20398-34-9
	4174			adenosine 5'-monophosphate (AMP)	LC/MS pos early	32342	C00020	HMDB0000045	6083		1.15		0.9073	0.5728		1.0201	0.8851		100	100		Nucleotide	Purine Metabolism, Adenine containing	209	149022-20-8
	4177			adenosine 3',5'-cyclic monophosphate (cAMP)	LC/MS neg	2831	C00575	HMDB0000058	6076		1.09		0.3827	0.3691		1.1108	1.019		100	100		Nucleotide	Purine Metabolism, Adenine containing	207	60-92-4
	4181			adenosine	LC/MS neg	555	C00212	HMDB0000050	60961		0.62		0.0131	0.0456		0.5922	0.9506		100	100		Nucleotide	Purine Metabolism, Adenine containing	798	58-61-7
	4182			adenine	LC/MS neg	554	C00147	HMDB0000034	190		0.72		0.0171	0.0542		0.8426	1.1772		100	100		Nucleotide	Purine Metabolism, Adenine containing	880	73-24-5
	4188			N1-methyladenosine	LC/MS pos early	15650	C02494	HMDB0003331	27476		0.96		0.5091	0.4289		0.9625	1.0047		100	100		Nucleotide	Purine Metabolism, Adenine containing	1242	15763-06-1
	4199			N6-carbamoylthreonyladenosine	LC/MS neg	35157		HMDB0041623	161466		1.08		0.4009	0.3737		1.0796	1.0016		100	100		Nucleotide	Purine Metabolism, Adenine containing	100001415	24719-82-2
	4209			N6-succinyladenosine	LC/MS neg	48130		HMDB0000912	165243		1.23		0.2086	0.2634		1.1516	0.9331		100	100		Nucleotide	Purine Metabolism, Adenine containing	100001664	4542-23-8
	4217		Purine Metabolism, Guanine containing	guanosine	LC/MS neg	1573	C00387	HMDB0000133	6802		1.37		0.2007	0.2577		1.0782	0.7875		100	100		Nucleotide	Purine Metabolism, Guanine containing	1099	118-00-3
	4221			7-methylguanine	LC/MS pos early	35114	C02242	HMDB0000897	135398679		1.35		0.0006	0.0047		1.2347	0.9134		100	100		Nucleotide	Purine Metabolism, Guanine containing	100001456	578-76-7
	4227			N2,N2-dimethylguanosine	LC/MS pos early	35137		HMDB0004824	135501639		1.8		0.0013	0.0092		1.4703	0.8175		100	100		Nucleotide	Purine Metabolism, Guanine containing	100001412	2140-67-2
	4241		Pyrimidine Metabolism, Orotate containing	dihydroorotate	LC/MS polar	601	C00337	HMDB03349	648		0.97		0.8835	0.5688		1.0671	1.1042		100	100		Nucleotide	Pyrimidine Metabolism, Orotate containing	923	155-54-4
	4242			orotate	LC/MS polar	1505	C00295	HMDB0000226	967		1.34		0.0103	0.0385		1.318	0.9859		100	100		Nucleotide	Pyrimidine Metabolism, Orotate containing	445	50887-69-9
	4244			orotidine	LC/MS polar	35172		HMDB0000788	92751		1.18		0.0174	0.0548		1.0724	0.9104		100	100		Nucleotide	Pyrimidine Metabolism, Orotate containing	100001416	314-50-1
	4254		Pyrimidine Metabolism, Uracil containing	uridine	LC/MS neg	606	C00299	HMDB0000296	6029		0.79		0.052	0.1143		0.8758	1.1148		100	100		Nucleotide	Pyrimidine Metabolism, Uracil containing	535	58-96-8
	4255			uracil	LC/MS polar	605	C00106	HMDB0000300	1174		1.02		0.8368	0.5601		1.0422	1.0241		100	100		Nucleotide	Pyrimidine Metabolism, Uracil containing	825	66-22-8
	4256			pseudouridine	LC/MS neg	33442	C02067	HMDB0000767	15047		1.09		0.0668	0.1306		1.0843	0.993		100	100		Nucleotide	Pyrimidine Metabolism, Uracil containing	821	1445-07-4
	4257			5,6-dihydrouridine	LC/MS neg	61833		HMDB0000497	94312		1.05		0.2989	0.3174		1.0423	0.9906		100	100		Nucleotide	Pyrimidine Metabolism, Uracil containing	100001425	5627-05-04
	4258			2'-O-methyluridine	LC/MS neg	57655		HMDB0240328	102212		0.69		0.0064	0.0278		0.8485	1.2218		100	100		Nucleotide	Pyrimidine Metabolism, Uracil containing	100010896	2140-76-3
	4259			5-methyluridine (ribothymidine)	LC/MS neg	35136		HMDB0000884	445408		1.24		0.1273	0.2019		1.3395	1.0791		100	100		Nucleotide	Pyrimidine Metabolism, Uracil containing	100001446	1463-10-1
	4266			5,6-dihydrouracil	LC/MS neg	1559	C00429	HMDB0000076	649		0.85		0.8887	0.5705		1.4459	1.7049		91	82		Nucleotide	Pyrimidine Metabolism, Uracil containing	1125	504-07-4
	4270			2'-deoxyuridine	LC/MS neg	1412	C00526	HMDB0000012	13712		1.02		0.928	0.5802		1.08	1.0628		100	100		Nucleotide	Pyrimidine Metabolism, Uracil containing	536	951-78-0
	4272			3-ureidoisobutyrate	LC/MS polar	57549	C05100	HMDB0002031	160663		1.59		0.0913	0.166		2.0044	1.261		100	100		Nucleotide	Pyrimidine Metabolism, Uracil containing	100001531	2905-86-4
	4273			3-ureidopropionate	LC/MS pos early	3155	C02642	HMDB0000026	111		1.6		0.0184	0.0573		1.7344	1.0828		100	100		Nucleotide	Pyrimidine Metabolism, Uracil containing	1053	462-88-4
	4274			beta-alanine	LC/MS pos early	55	C00099	HMDB0000056	239		1.16		0.2717	0.2991		1.2621	1.0915		100	91		Nucleotide	Pyrimidine Metabolism, Uracil containing	244	56-41-7;107-95-9
	4276			N-acetyl-beta-alanine	LC/MS neg	37432	C01073	HMDB0061880	76406		1.45		0.0037	0.0192		1.112	0.7646		100	91		Nucleotide	Pyrimidine Metabolism, Uracil containing	100002102	3025-95-4
	4279			3-(3-amino-3-carboxypropyl)uridine*	LC/MS neg	62924			171198		1.17		0.188	0.2457		1.021	0.876		100	73		Nucleotide	Pyrimidine Metabolism, Uracil containing	100001426	52745-94-5
	4286		Pyrimidine Metabolism, Cytidine containing	cytidine	LC/MS pos early	514	C00475	HMDB0000089	6175		0.86		0.1531	0.225		0.8396	0.9806		100	100		Nucleotide	Pyrimidine Metabolism, Cytidine containing	827	65-46-3
	4287			cytosine	LC/MS pos early	573	C00380	HMDB0000630	597		0.59		0.3192	0.3314		1.1921	2.015		100	100		Nucleotide	Pyrimidine Metabolism, Cytidine containing	881	71-30-7
	4289			3-methylcytidine	LC/MS pos early	35132		HMDB0240577	14237477		0.81		0.1321	0.2052		0.9309	1.149		91	100		Nucleotide	Pyrimidine Metabolism, Cytidine containing	100001466	21028-20-6
	4290			5-methylcytidine	LC/MS pos early	22119		HMDB0000982	92918		1.53		2.0715e-06	5.6715e-05		1.2759	0.8315		100	100		Nucleotide	Pyrimidine Metabolism, Cytidine containing	100000763	2140-61-6
	4291			N4-acetylcytidine	LC/MS neg	35130		HMDB0005923	107461		1.15		0.2102	0.2641		1.1547	1.0053		100	100		Nucleotide	Pyrimidine Metabolism, Cytidine containing	100001413	3768-18-1
	4297			2'-deoxycytidine	LC/MS pos early	15949	C00881	HMDB0000014	13711		0.98		0.7127	0.5173		1.0846	1.1121		100	100		Nucleotide	Pyrimidine Metabolism, Cytidine containing	100000125	951-77-9
	4299			2'-O-methylcytidine	LC/MS neg	57554			150971		0.89		0.1721	0.2344		1.0625	1.1946		100	100		Nucleotide	Pyrimidine Metabolism, Cytidine containing	100010895	2140-72-9
	4300			5-methyl-2'-deoxycytidine	LC/MS pos early	38159	C03592	HMDB0002224	440055		1.48		0.0535	0.1151		1.3386	0.9071		100	82		Nucleotide	Pyrimidine Metabolism, Cytidine containing	100002300	838-07-3
	4309		Pyrimidine Metabolism, Thymine containing	thymidine	LC/MS neg	2183	C00214	HMDB0000273	5789		0.7		0.004	0.0204		0.9862	1.4066		100	100		Nucleotide	Pyrimidine Metabolism, Thymine containing	872	50-89-5
	4312			thymine	LC/MS neg	604	C00178	HMDB0000262	1135		1.04		0.6092	0.4703		1.3361	1.2851		100	91		Nucleotide	Pyrimidine Metabolism, Thymine containing	882	65-71-4
	4315			5,6-dihydrothymine	LC/MS pos early	1418	C00906	HMDB0000079	93556		1.12		0.2421	0.283		1.8378	1.6463		100	100		Nucleotide	Pyrimidine Metabolism, Thymine containing	158	696-04-8
	4318			3-aminoisobutyrate	LC/MS pos early	1566	C05145	HMDB0002166	64956		0.94		0.6401	0.4861		1.0852	1.1493		100	91		Nucleotide	Pyrimidine Metabolism, Thymine containing	1114	10569-72-9;214139-20-5
	4319		Purine and Pyrimidine Metabolism	methylphosphate	LC/MS pos early	37070		HMDB61711	13130		1.09		0.6929	0.5127		1.0415	0.9583		100	100		Nucleotide	Purine and Pyrimidine Metabolism	100001805	7023-27-0
	4335	Cofactors and Vitamins	Nicotinate and Nicotinamide Metabolism	quinolinate	LC/MS polar	1899	C03722	HMDB0000232	1066		1.05		0.4996	0.424		1.2344	1.1767		100	100		Cofactors and Vitamins	Nicotinate and Nicotinamide Metabolism	182	89-00-9
	4337			nicotinate ribonucleoside	LC/MS pos early	33471	C05841	HMDB0006809	161233		0.45		0.0303	0.0783		0.4021	0.8847		36	73		Cofactors and Vitamins	Nicotinate and Nicotinamide Metabolism	100001316	2625-49-2
	4339			nicotinamide	LC/MS pos early	594	C00153	HMDB0001406	936		1.37		0.0521	0.1143		1.1296	0.8237		100	100		Cofactors and Vitamins	Nicotinate and Nicotinamide Metabolism	432	98-92-0
	4342			nicotinamide riboside	LC/MS pos early	33013	C03150	HMDB0000855	439924		0.7		0.1609	0.2273		0.6604	0.9477		91	100		Cofactors and Vitamins	Nicotinate and Nicotinamide Metabolism	100001310	1341-23-7
	4350			nicotinamide N-oxide	LC/MS pos early	39582		HMDB0002730	72661		1.34		0.5244	0.4351		0.9263	0.6902		91	100		Cofactors and Vitamins	Nicotinate and Nicotinamide Metabolism	100002763	1986-81-8
	4351			1-methylnicotinamide	LC/MS pos early	27665	C02918	HMDB0000699	457		1.09		0.8927	0.5716		0.9977	0.9159		100	100		Cofactors and Vitamins	Nicotinate and Nicotinamide Metabolism	55	1005-24-9
	4357			trigonelline (N'-methylnicotinate)	LC/MS pos early	32401	C01004	HMDB0000875	5570		0.7		0.098	0.1731		0.9452	1.3549		100	100		Cofactors and Vitamins	Nicotinate and Nicotinamide Metabolism	100001092	535-83-1
	4359			N1-methyl-2-pyridone-5-carboxamide	LC/MS neg	40469	C05842	HMDB0004193	69698		0.83		0.0949	0.1691		0.819	0.9865		100	100		Cofactors and Vitamins	Nicotinate and Nicotinamide Metabolism	100001468	701-44-0
	4360			N1-methyl-4-pyridone-3-carboxamide	LC/MS pos early	57584	C05843	HMDB0004194	440810		1.05		0.7072	0.5159		0.8715	0.8312		100	100		Cofactors and Vitamins	Nicotinate and Nicotinamide Metabolism	100001469	769-49-3
	4361			adenosine 5'-diphosphoribose (ADP-ribose)	LC/MS neg	558	C00301	HMDB0001178	192		1					0.1358	0.1358		0	0		Cofactors and Vitamins	Nicotinate and Nicotinamide Metabolism	215	68414-18-6
	4367		Riboflavin Metabolism	riboflavin (vitamin B2)	LC/MS neg	1827	C00255	HMDB0000244	493570		0.71		7.7403e-05	0.0011		0.8379	1.18		100	100		Cofactors and Vitamins	Riboflavin Metabolism	500	83-88-5
	4368			flavin adenine dinucleotide (FAD)	LC/MS neg	2134	C00016	HMDB0001248	643975		0.91		0.7314	0.5264		0.5538	0.6065		73	55		Cofactors and Vitamins	Riboflavin Metabolism	327	146-14-5;84366-81-4
	4369			flavin mononucleotide (FMN)	LC/MS neg	15797	C00061	HMDB0001520	643976		0.7		0.0004	0.0036		0.8935	1.2789		100	100		Cofactors and Vitamins	Riboflavin Metabolism	100000251	130-40-5
	4372		Pantothenate and CoA Metabolism	pantothenate	LC/MS pos early	1508	C00864	HMDB0000210	6613		0.41		3.7319e-11	4.8534e-09		0.5149	1.2563		100	100		Cofactors and Vitamins	Pantothenate and CoA Metabolism	1024	137-08-6
	4384		Ascorbate and Aldarate Metabolism	ascorbic acid 2-sulfate	LC/MS polar	63590		HMDB0060649	54676864		0.77		0.0092	0.0355		0.7819	1.0193		100	100		Cofactors and Vitamins	Ascorbate and Aldarate Metabolism	100009329	52174-99-9
	4385			ascorbic acid 3-sulfate*	LC/MS polar	63687			11425365		1.1		0.1816	0.2404		1.0746	0.975		100	100		Cofactors and Vitamins	Ascorbate and Aldarate Metabolism	100020409
	4388			2-O-methylascorbic acid	LC/MS polar	63990		HMDB0240294	54726398		1.21		0.0298	0.0781		1.0755	0.8873		100	100		Cofactors and Vitamins	Ascorbate and Aldarate Metabolism	100003258	17860-87-6
	4389			threonate	LC/MS polar	27738	C01620	HMDB0000943 HMDB0062620	5460407;151152		1.06		0.5893	0.4623		0.9496	0.8999		100	100		Cofactors and Vitamins	Ascorbate and Aldarate Metabolism	100001022	70753-61-6
	4392			oxalate (ethanedioate)	LC/MS neg	20694	C00209	HMDB0002329	971		1.06		0.4568	0.4062		1.0104	0.9572		100	100		Cofactors and Vitamins	Ascorbate and Aldarate Metabolism	100000841	144-62-7
	4393			gulonate*	LC/MS polar	46957	C00800	HMDB0003290	152304		1.06		0.7321	0.5264		1.1357	1.0684		100	100		Cofactors and Vitamins	Ascorbate and Aldarate Metabolism	100001586	20246-53-1
	4396		Tocopherol Metabolism	alpha-tocopherol	LC/MS pos late	1561	C02477	HMDB0001893	86472		1.05		0.6716	0.5018		1.2184	1.1593		100	100		Cofactors and Vitamins	Tocopherol Metabolism	1105	59-02-9;10191-41-0
	4418			gamma-tocopherol/beta-tocopherol	LC/MS pos late	52473	C14152 C02483	HMDB0006335 HMDB0001492			0.81		0.2039	0.2587		0.9675	1.1906		100	100		Cofactors and Vitamins	Tocopherol Metabolism	100008998
	4426		Tetrahydrobiopterin Metabolism	biopterin	LC/MS neg	12358	C06313	HMDB0000468	445040		1.19		0.1692	0.2317		1.2074	1.017		100	100		Cofactors and Vitamins	Tetrahydrobiopterin Metabolism	1548	22150-76-1
	4427			dihydrobiopterin	LC/MS neg	35129	C00268	HMDB0000038	135402011		1.16		0.5079	0.4289		1.1967	1.0336		100	91		Cofactors and Vitamins	Tetrahydrobiopterin Metabolism	100001506	6779-87-9
	4443		Hemoglobin and Porphyrin Metabolism	heme	LC/MS neg	41754	C00032	HMDB0003178	26945		0.93		0.7669	0.5387		0.8571	0.9172		100	100		Cofactors and Vitamins	Hemoglobin and Porphyrin Metabolism	100001386	14875-96-8
	4444			bilirubin (Z,Z)	LC/MS pos late	43807	C00486	HMDB0000054	5280352		2.95		0.0052	0.0251		1.5227	0.5166		100	91		Cofactors and Vitamins	Hemoglobin and Porphyrin Metabolism	1090	635-65-4
	4445			bilirubin (E,E)*	LC/MS neg	32586		HMDB0240584	129320511		2.02		0.0037	0.0192		1.27	0.6292		100	55		Cofactors and Vitamins	Hemoglobin and Porphyrin Metabolism	100001950
	4447			biliverdin	LC/MS pos late	2137	C00500	HMDB0001008	5280353		1.52		0.0688	0.1335		1.2261	0.8078		100	100		Cofactors and Vitamins	Hemoglobin and Porphyrin Metabolism	250	55482-27-4;55482-27-4
	4456		Thiamine Metabolism	thiamin (vitamin B1)	LC/MS pos early	5341	DG00125 C00378 D08580	HMDB0000235	1130		1.49		0.0023	0.0136		1.3621	0.913		100	100		Cofactors and Vitamins	Thiamine Metabolism	873	59-43-8
	4457			thiamin monophosphate	LC/MS pos early	15798	C01081	HMDB0002666	1131;3382778		1.13		0.4328	0.3922		1.0295	0.911		100	100		Cofactors and Vitamins	Thiamine Metabolism	523	532-40-1
	4460			hydroxymethylpyrimidine	LC/MS pos early	57565	C01279		777		0.76		0.0642	0.1271		0.9901	1.3087		100	100		Cofactors and Vitamins	Thiamine Metabolism	100003365	73-67-6
	4465		Vitamin A Metabolism	retinol (vitamin A)	LC/MS pos late	1806	C00473	HMDB0000305	445354		1.05		0.6822	0.507		0.9144	0.8685		100	100		Cofactors and Vitamins	Vitamin A Metabolism	498	68-26-8
	4467			carotene diol (1)	LC/MS pos late	57635					1.46		0.37	0.3605		1.1925	0.8186		91	82		Cofactors and Vitamins	Vitamin A Metabolism	100015966
	4473			retinal	LC/MS pos late	40807	C00376	HMDB0001358	638015		0.95		0.4202	0.3835		0.665	0.6984		18	45		Cofactors and Vitamins	Vitamin A Metabolism	100004088
	4486		Vitamin B6 Metabolism	pyridoxal	LC/MS pos early	1651	C00250	HMDB0001545	1050		0.79		0.021	0.0617		0.9175	1.1611		100	100		Cofactors and Vitamins	Vitamin B6 Metabolism	491	65-22-5
	4487			pyridoxate	LC/MS neg	31555	C00847	HMDB0000017	6723		1.22		0.2192	0.2728		1.2468	1.0201		100	100		Cofactors and Vitamins	Vitamin B6 Metabolism	100001121	82-82-6
	4498	Xenobiotics	Benzoate Metabolism	hippurate	LC/MS neg	15753	C01586	HMDB0000714	464		0.76		0.1334	0.2056		1.04	1.3648		100	100		Xenobiotics	Benzoate Metabolism	100000014	495-69-2
	4502			2-hydroxyhippurate (salicylurate)	LC/MS neg	18281	C07588	HMDB0000840	10253		1.02		0.8051	0.5547		1.1388	1.1172		100	100		Xenobiotics	Benzoate Metabolism	1869	487-54-7
	4506			4-hydroxyhippurate	LC/MS neg	35527		HMDB0013678	151012		1.14		0.5293	0.4363		1.2125	1.0602		100	100		Xenobiotics	Benzoate Metabolism	100001423	2482-25-9
	4513			benzoate	LC/MS neg	15778	C00180	HMDB0001870	243		1.47		0.0888	0.1621		1.3732	0.9311		100	100		Xenobiotics	Benzoate Metabolism	100000008	65-85-0
	4535			catechol sulfate	LC/MS neg	35320		HMDB0059724	3083879		0.98		0.8555	0.5648		1.1191	1.1402		100	100		Xenobiotics	Benzoate Metabolism	100001605	4918-96-1
	4541			4-ethylcatechol sulfate	LC/MS neg	63072					0.28		3.566e-08	1.6864e-06		0.3333	1.1929		82	100		Xenobiotics	Benzoate Metabolism	100020536
	4542			4-methylcatechol sulfate	LC/MS neg	46146		HMDB0240459	54104170		0.5		0.0039	0.0201		0.7673	1.5343		100	100		Xenobiotics	Benzoate Metabolism	100004111
	4543			4-allylcatechol sulfate	LC/MS neg	63597					0.21		1.0528e-07	3.9121e-06		0.3383	1.6144		100	100		Xenobiotics	Benzoate Metabolism	100020578
	4554			4-acetylphenol sulfate	LC/MS neg	44620			4684006		0.39		0.0001	0.0013		0.5544	1.4377		55	91		Xenobiotics	Benzoate Metabolism	100000711
	4560			4-ethylphenylsulfate	LC/MS neg	36099	C13637	HMDB0062551	20822574		0.18		0.0035	0.0192		0.3469	1.8876		18	82		Xenobiotics	Benzoate Metabolism	100001756	123-07-9
	4562			4-vinylphenol sulfate	LC/MS neg	36098	C05627	HMDB0062775	6426766		0.16		6.5049e-05	0.001		0.1311	0.8124		18	82		Xenobiotics	Benzoate Metabolism	100001755	2628-17-3
	4567			4-vinylcatechol sulfate	LC/MS neg	64579					0.37		8.161e-06	0.0002		0.6381	1.7473		100	100		Xenobiotics	Benzoate Metabolism	100021208
	4578			3-methoxycatechol sulfate (1)	LC/MS neg	48763			129892430		0.91		0.4868	0.4186		1.0192	1.1164		55	82		Xenobiotics	Benzoate Metabolism	100006375
	4579			3-methoxycatechol sulfate (2)	LC/MS neg	48752					0.41		0.0067	0.0288		0.8093	1.9624		91	100		Xenobiotics	Benzoate Metabolism	100006376
	4589			p-cresol sulfate	LC/MS neg	36103		HMDB0011635	4615423		0.17		0.0002	0.0024		0.3896	2.2716		100	100		Xenobiotics	Benzoate Metabolism	100001315	3233-57-7
	4591			2-amino-p-cresol sulfate	LC/MS neg	37180					0.59		0.1663	0.2294		0.6003	1.0244		100	91		Xenobiotics	Benzoate Metabolism	100001801
	4596			o-cresol sulfate	LC/MS neg	36845		HMDB0011635	11615528		0.81		0.2509	0.285		0.6954	0.8637		45	64		Xenobiotics	Benzoate Metabolism	100001806
	4597			phenylpropionylglycine	LC/MS neg	35434		HMDB0000860	152323		0.59		0.0261	0.0717		0.64	1.0902		100	100		Xenobiotics	Benzoate Metabolism	100001591	56613-60-6
	4605			3-(3-hydroxyphenyl)propionate sulfate	LC/MS neg	45415		HMDB0094710	187488		0.45		0.0251	0.0695		1.0221	2.2621		100	100		Xenobiotics	Benzoate Metabolism	100005391	86321-32-6
	4607			2-(4-hydroxyphenyl)propionate	LC/MS neg	35632	C03080	HMDB0041683	102526		0.84		0.224	0.2755		0.8791	1.0502		100	100		Xenobiotics	Benzoate Metabolism	100001622	938-96-5
	4608			3-(3-hydroxyphenyl)propionate	LC/MS neg	35635	C11457	HMDB0000375	91		0.39		0.0116	0.0421		0.4682	1.2021		36	73		Xenobiotics	Benzoate Metabolism	100001624	621-54-5
	4610			3-(4-hydroxyphenyl)propionate	LC/MS neg	39587	C01744	HMDB0002199	10394		0.93		0.4814	0.4174		1.0024	1.0808		82	82		Xenobiotics	Benzoate Metabolism	100002914	501-97-3
	4611			3-phenylpropionate (hydrocinnamate)	LC/MS neg	15749	C05629	HMDB0000764	107		0.92		0.5172	0.4333		1.0986	1.1974		100	100		Xenobiotics	Benzoate Metabolism	100000010	501-52-0
	4621			2-methoxyhydroquinone sulfate (1)	LC/MS neg	64049					0.88		0.9528	0.5866		1.2269	1.3944		100	91		Xenobiotics	Benzoate Metabolism	100021839
	4622			2-methoxyhydroquinone sulfate (2)	LC/MS neg	64050					0.97		0.7383	0.529		1.685	1.7322		100	91		Xenobiotics	Benzoate Metabolism	100021840
	4666		Food Component/Plant	maltol sulfate	LC/MS neg	48696					1.19		0.9833	0.5942		0.9337	0.7825		64	73		Xenobiotics	Food Component/Plant	100006106
	4727			genistein	LC/MS neg	32448	C06563	HMDB0003217	5280961		0.31		0.0002	0.0022		0.6465	2.0849		73	100		Xenobiotics	Food Component/Plant	100001221	446-72-0
	4728			genistein glucuronide*	LC/MS neg	62063					0.61		0.0607	0.1236		0.7355	1.197		82	82		Xenobiotics	Food Component/Plant	100020216
	4809			2,3-dihydroxyisovalerate	LC/MS polar	38276	C04039	HMDB0012141	677		1.12		0.3143	0.3277		1.0974	0.9781		100	100		Xenobiotics	Food Component/Plant	100002417	1756-18-9
	4814			2,8-quinolinediol sulfate	LC/MS neg	48691		HMDB0240658			0.52		0.0376	0.0896		0.8294	1.59		100	100		Xenobiotics	Food Component/Plant	100004321
	4817			2-isopropylmalate	LC/MS polar	15667	C02504	HMDB0000402	77		1.34		0.1236	0.1992		1.5795	1.181		100	100		Xenobiotics	Food Component/Plant	100000409	3237-44-3
	4818			2-oxindole-3-acetate	LC/MS neg	40479		HMDB0035514	3080590		0.79		0.468	0.4131		1.0273	1.3001		100	100		Xenobiotics	Food Component/Plant	100003109	2971-31-5
	4822			3-formylindole	LC/MS neg	62863	C08493	HMDB29737	10256		0.95		0.395	0.3731		0.9732	1.0196		100	100		Xenobiotics	Food Component/Plant	100020219	487-89-8
	4829			3-hydroxyindolin-2-one	LC/MS pos early	42561	C11130		6097		1.37		0.232	0.2794		1.1359	0.8299		82	73		Xenobiotics	Food Component/Plant	100003823	61-71-2
	4830			3-hydroxyindolin-2-one sulfate	LC/MS neg	48419					0.93		0.7071	0.5159		0.7655	0.8216		64	73		Xenobiotics	Food Component/Plant	100006103
	4836			betonicine	LC/MS pos early	38100	C08269	HMDB0029412	164642		1.02		0.8267	0.5582		1.1611	1.1358		100	100		Xenobiotics	Food Component/Plant	100002153	515-25-3
	4842			gluconate	LC/MS polar	587	C00257	HMDB0000625	3085666;10690		1.29		0.0013	0.0089		1.2011	0.9324		100	100		Xenobiotics	Food Component/Plant	338	527-07-1
	4849			4-acetylcatechol sulfate (1)	LC/MS neg	62798					0.83		0.3271	0.3369		1.2226	1.4651		100	100		Xenobiotics	Food Component/Plant	100020853
	4871			dihydrocaffeate sulfate (2)	LC/MS neg	62524					1.01		0.7582	0.5364		1.475	1.4591		100	100		Xenobiotics	Food Component/Plant	100020822
	4889			cinnamate	LC/MS neg	12115	C00423	HMDB0000930	444539		0.7		0.0286	0.077		0.9693	1.3808		100	100		Xenobiotics	Food Component/Plant	1259	140-10-3
	4890			cinnamoylglycine	LC/MS neg	38637		HMDB0011621	709625		0.41		0.0004	0.0037		0.5535	1.3393		100	100		Xenobiotics	Food Component/Plant	100002253	16534-24-0
	4908			daidzein	LC/MS neg	32453	C10208	HMDB0003312	5281708		0.25		7.0105e-05	0.001		0.5615	2.276		82	100		Xenobiotics	Food Component/Plant	100001219	486-66-8
	4909			daidzein 7-O-glucuronide	LC/MS neg	62070		HMDB41718	11316354		0.41		0.0042	0.0214		0.7908	1.9237		82	100		Xenobiotics	Food Component/Plant	100020206
	4911			genistein sulfate*	LC/MS neg	62061					0.28		3.4377e-05	0.0006		0.6563	2.3522		100	100		Xenobiotics	Food Component/Plant	100020207
	4916			dihydroferulate	LC/MS neg	40481		HMDB0062121	14340		1.32		0.3322	0.3376		1.143	0.8649		73	64		Xenobiotics	Food Component/Plant	100003432	1135-23-5
	4917			dihydroferulic acid sulfate	LC/MS neg	62857		HMDB0041724	187489		1.56		0.5756	0.4558		1.6351	1.0484		100	100		Xenobiotics	Food Component/Plant	100020272
	4925			enterolactone sulfate	LC/MS neg	64041		HMDB0240506 HMDB0240505			0.39		0.0007	0.0054		0.8053	2.0581		100	100		Xenobiotics	Food Component/Plant	100020407
	4928			equol glucuronide	LC/MS neg	41948			46781484		0.4		0.0003	0.003		0.5502	1.3822		100	100		Xenobiotics	Food Component/Plant	100003895
	4929			equol sulfate	LC/MS neg	40478					0.2		8.2937e-09	5.4167e-07		0.2369	1.2075		100	100		Xenobiotics	Food Component/Plant	100003429
	4930			ergothioneine	LC/MS pos early	37459	C05570	HMDB0003045	5351619		0.97		0.6584	0.4964		0.9734	1.0059		100	100		Xenobiotics	Food Component/Plant	100002154	58511-63-0
	4932			erythritol	LC/MS polar	20699	C00503	HMDB0002994	222285		1.35		0.0063	0.0274		1.1389	0.8408		100	100		Xenobiotics	Food Component/Plant	100000846	149-32-6
	4937			ferulate	LC/MS neg	35630	C01494	HMDB0000954	445858		0.85		0.4035	0.3741		1.0208	1.2072		91	100		Xenobiotics	Food Component/Plant	100001542	537-98-4
	4938			ferulic acid 4-sulfate	LC/MS neg	47114		HMDB0029200	6305574		1.13		0.8198	0.5582		1.3327	1.1789		91	100		Xenobiotics	Food Component/Plant	100005389	86321-29-1
	4942			quinate	LC/MS polar	18335	C00296	HMDB0003072	6508		1.44		0.2278	0.2783		1.8912	1.3117		100	100		Xenobiotics	Food Component/Plant	100000442	77-95-2
	4963			glycitein sulfate (2)	LC/MS neg	62887					0.31		2.6627e-05	0.0005		0.6816	2.2333		91	100		Xenobiotics	Food Component/Plant	100021092
	4968			histidine betaine (hercynine)*	LC/MS pos early	62278		HMDB0029422	3083620		1.02		0.8449	0.5606		0.9908	0.9709		100	100		Xenobiotics	Food Component/Plant	100004059	534-30-5
	4970			homostachydrine*	LC/MS pos early	33009	C08283	HMDB0033433	441447		0.63		0.0101	0.0381		0.8494	1.3408		100	100		Xenobiotics	Food Component/Plant	100001550	1195-94-4
	4971			hydroquinone beta-glucopyranoside	LC/MS neg	38160	C06186	HMDB29943	346		1.17		0.3546	0.3514		1.2787	1.0885		100	91		Xenobiotics	Food Component/Plant	100002220	497-76-7
	4975			indolin-2-one	LC/MS pos early	43374	C12312		321710		0.72		0.1175	0.1928		0.9927	1.3767		100	100		Xenobiotics	Food Component/Plant	100004318	59-48-3
	4996			mannonate*	LC/MS polar	62864			3246006		1.16		0.3322	0.3376		1.0433	0.8978		100	100		Xenobiotics	Food Component/Plant	100003695	642-99-9
	5001			methyl indole-3-acetate	LC/MS pos early	1584		HMDB0029738	74706		1.66		0.1556	0.2253		1.0314	0.6214		73	64		Xenobiotics	Food Component/Plant	1104	1912-33-0
	5032			p-hydroxybenzyl-glucosinolate	LC/MS neg	41391		HMDB0038401	9573049		1.05		0.2469	0.285		1.2385	1.18		100	91		Xenobiotics	Food Component/Plant	100003900	20196-67-2
	5101			stachydrine	LC/MS pos early	34384	C10172	HMDB0004827	115244		0.74		0.0218	0.0634		0.9748	1.3227		100	100		Xenobiotics	Food Component/Plant	100001296	4136-37-2
	5126			4-allylphenol sulfate	LC/MS neg	37181			66633409		0.13		1.1943e-08	6.2129e-07		0.1419	1.1153		18	100		Xenobiotics	Food Component/Plant	100001868
	5127			ethyl alpha-glucopyranoside	LC/MS pos early	63152		HMDB0029968	11127487		1.09		0.2102	0.2641		1.0541	0.9639		100	100		Xenobiotics	Food Component/Plant	100015965	34625-23-5
	5128			methyl glucopyranoside (alpha + beta)	LC/MS pos early	46144		HMDB0029965	445238;3036743;2108		0.92		0.6556	0.495		0.9958	1.0778		100	100		Xenobiotics	Food Component/Plant	100005864
	5155			pyrraline	LC/MS neg	48428	C21013	HMDB0033143	14274616		0.35		0.0049	0.0238		0.6082	1.7242		82	91		Xenobiotics	Food Component/Plant	100001767	74509-14-1
	5158			daidzein sulfate (2)	LC/MS neg	48728			12114465		0.14		5.2493e-08	2.1005e-06		0.4012	2.7916		100	100		Xenobiotics	Food Component/Plant	100006363
	5165			N-acetylpyrraline	LC/MS neg	48438	C01227				1.05		0.5702	0.4528		1.1005	1.0523		100	100		Xenobiotics	Food Component/Plant	100006120
	5167			2-keto-3-deoxy-gluconate	LC/MS polar	48141	C00204	HMDB0001353	161227		0.84		0.1174	0.1928		0.9646	1.1431		100	100		Xenobiotics	Food Component/Plant	100005946	17510-99-5
	5168			3-hydroxycinnamate sulfate	LC/MS neg	48409			6443141		0.82		0.5283	0.4363		0.7814	0.9539		73	73		Xenobiotics	Food Component/Plant	100006094	86321-30-4
	5219			4-hydroxycinnamate	LC/MS polar	36770	C00811	HMDB0002035	637542		1.17		0.3956	0.3731		1.2655	1.0839		100	100		Xenobiotics	Food Component/Plant	100001675	501-98-4
	5241			caffeic acid sulfate	LC/MS polar	53254		HMDB0041708	21668705		1.2		0.1884	0.2457		1.1729	0.9789		100	100		Xenobiotics	Food Component/Plant	100009337
	5244			tartronate (hydroxymalonate)	LC/MS neg	20693	C02287	HMDB0035227	45		1.03		0.759	0.5364		1.0122	0.985		100	100		Xenobiotics	Food Component/Plant	100000840	80-69-3
	5252			3-indoleglyoxylic acid	LC/MS neg	63583			73863		0.72		0.0062	0.0273		0.8308	1.1581		100	100		Xenobiotics	Food Component/Plant	100020372	1477-49-2
	5256			vanilloylglycine	LC/MS neg	63853		HMDB0060026	3083688		1.26		0.3846	0.3691		1.3236	1.0464		100	91		Xenobiotics	Food Component/Plant	100021363
	5262			ethyl beta-glucopyranoside	LC/MS neg	64131		HMDB0029968	121667		0.98		0.9013	0.5718		1.0298	1.0495		100	100		Xenobiotics	Food Component/Plant	100020377
	5287			2-acetamidophenol sulfate	LC/MS neg	48580			181671		0.81		0.4172	0.3821		1.2879	1.5842		100	100		Xenobiotics	Food Component/Plant	100006190	40712-60-5
	5288			2-aminophenol sulfate	LC/MS neg	43266		HMDB0061116	181670		0.79		0.418	0.3822		1.1269	1.4175		100	100		Xenobiotics	Food Component/Plant	100004322
	6004		Drug - Topical Agents	salicylate	LC/MS polar	1515	C00805	HMDB0001895	338		1.16		0.2851	0.3071		1.4383	1.2421		100	100		Xenobiotics	Drug - Topical Agents	501	69-72-7
	6006			2,6-dihydroxybenzoic acid	LC/MS polar	63042		HMDB0013676	9338		1.06		0.9409	0.5834		1.0355	0.9778		100	100		Xenobiotics	Drug - Topical Agents	100020837	303-07-1
	6010			hydroquinone sulfate	LC/MS neg	35322	C00530	HMDB0240263	161220		1.19		0.5024	0.4257		1.4277	1.1988		100	91		Xenobiotics	Drug - Topical Agents	100001604	123-31-9
	6132		Chemical	sulfate*	LC/MS neg	46960	C00059	HMDB01448	5152822		1.1		0.1909	0.2476		1.0165	0.9222		100	100		Xenobiotics	Chemical	100002528	14808-79-8
	6135			O-sulfo-tyrosine	LC/MS neg	45413		HMDB0155722	514186		1.21		0.0056	0.0258		1.166	0.9604		100	100		Xenobiotics	Chemical	100005384
	6139			ethyl glucuronide	LC/MS neg	39603		HMDB0010325	18392195		0.94		0.4947	0.4226		1.2069	1.2891		91	100		Xenobiotics	Chemical	100002849	17685-04-0
	6153			3-acetylphenol sulfate	LC/MS neg	48693					0.39		0.0106	0.0392		0.7991	2.0604		82	100		Xenobiotics	Chemical	100004326
	6184			S-(3-hydroxypropyl)mercapturic acid (HPMA)	LC/MS neg	44552			119083		1.03		0.7104	0.5169		0.9165	0.8857		100	100		Xenobiotics	Chemical	100004568	23127-40-4
	6198			dimethyl sulfone	LC/MS pos early	43424	C11142	HMDB0004983	6213		0.86		0.1731	0.2352		1.0343	1.2024		100	100		Xenobiotics	Chemical	100004284	67-71-0
	6200			ectoine	LC/MS pos early	35651	C06231	HMDB0240650	126041		1.23		0.3484	0.3473		1.0391	0.8414		82	73		Xenobiotics	Chemical	100001635	96702-03-3
	6201			EDTA	LC/MS neg	22163	C00284	HMDB0015109	6049		0.86		0.2615	0.2919		0.9377	1.0954		100	100		Xenobiotics	Chemical	100001002	60-00-4
	6205			glycolate (hydroxyacetate)	LC/MS polar	15737	C00160	HMDB0000115	757		1.4		0.1609	0.2273		1.7638	1.2643		100	100		Xenobiotics	Chemical	203	79-14-1
	6210			iminodiacetate (IDA)	LC/MS pos early	21025	C19911	HMDB0011753	8897		0.93		0.2211	0.2737		0.9733	1.0425		100	100		Xenobiotics	Chemical	100000900	142-73-4
	6223			2,4-di-tert-butylphenol	LC/MS neg	64328					0.69		0.0618	0.1245		0.7874	1.1467		100	100		Xenobiotics	Chemical	100021918	96-76-4
	6236			perfluorooctanesulfonate (PFOS)	LC/MS polar	57564	C18142	HMDB0059586	74483		0.02		0	1e-15		0.0304	1.324		100	100		Xenobiotics	Chemical	100010955	1763-23-1
	6264			1,2,3-benzenetriol sulfate (2)	LC/MS neg	48762		HMDB0060018 HMDB0060016	54110629;92013662		1.26		0.3891	0.3701		1.4123	1.1216		100	100		Xenobiotics	Chemical	100006374
	6267			3-hydroxypyridine sulfate	LC/MS neg	48448					1.17		0.4665	0.4127		1.4087	1.1998		100	100		Xenobiotics	Chemical	100006098	1955-23-3
	6274			gentisic acid-5-glucoside	LC/MS neg	48729			101339724		1.08		0.4662	0.4127		1.2326	1.1408		100	91		Xenobiotics	Chemical	100006372	1820-89-9
	6281			6-hydroxyindole sulfate	LC/MS neg	48698		HMDB0000682	122198196		0.36		4.2828e-08	1.8566e-06		0.4731	1.3017		100	100		Xenobiotics	Chemical	100006260
	6284			4-acetamidobenzoate	LC/MS neg	57585	D03836		6918889		1.04		0.999	0.6001		1.0905	1.0525		100	100		Xenobiotics	Chemical	100009413	556-08-1
	6285			thioproline	LC/MS pos early	53231		HMDB0062164	93176		0.8		0.282	0.3065		0.9652	1.204		100	100		Xenobiotics	Chemical	100009232	34592-47-4
	6300			3-hydroxy-2-methylpyridine sulfate	LC/MS neg	63227					0.24		1.9265e-05	0.0004		0.4218	1.7229		55	100		Xenobiotics	Chemical	100020975
	6394			perfluorohexanesulfonate (PFHxS)	LC/MS neg	64623		HMDB0094700			0.61		0.0007	0.0057		0.5167	0.8465		0	100		Xenobiotics	Chemical	100022172	355-46-4
	6438	Partially Characterized Molecules	Partially Characterized Molecules	glucuronide of C14H22O4 (2)*	LC/MS neg	61970					0.77		0.1645	0.2294		0.9208	1.1989		100	100		Partially Characterized Molecules	Partially Characterized Molecules	100020096
	6457			glycine conjugate of C6H10O2 (2)*	LC/MS neg	63653					0.8		0.3865	0.3701		1.0033	1.2523		100	100		Partially Characterized Molecules	Partially Characterized Molecules	100021680
	6464			glycine conjugate of C10H14O2 (1)*	LC/MS neg	62146					0.62		0.0175	0.0549		0.7629	1.2264		100	100		Partially Characterized Molecules	Partially Characterized Molecules	100020254
	6469			pentose acid*	LC/MS polar	63264	C00803	HMDB0000892	7991		1.38		0.0227	0.065		1.3379	0.9697		100	100		Partially Characterized Molecules	Partially Characterized Molecules	100021467
	6479			branched-chain, straight-chain, or cyclopropyl 12:1 fatty acid*	LC/MS neg	63683					0.8		0.3969	0.3731		1.0322	1.2938		82	100		Partially Characterized Molecules	Partially Characterized Molecules	100021709
	6491			bilirubin degradation product, C17H18N2O4 (1)**	LC/MS neg	64409					1.77		0.0195	0.0601		1.1931	0.6757		100	100		Partially Characterized Molecules	Partially Characterized Molecules	100022005
	6492			bilirubin degradation product, C17H18N2O4 (2)**	LC/MS neg	64407					1.67		0.0202	0.0606		1.158	0.6942		100	100		Partially Characterized Molecules	Partially Characterized Molecules	100022006
	6493			bilirubin degradation product, C17H18N2O4 (3)**	LC/MS neg	64408					1.71		0.0237	0.0668		1.1826	0.6907		100	100		Partially Characterized Molecules	Partially Characterized Molecules	100022007
	6494			bilirubin degradation product, C17H20N2O5 (1)**	LC/MS neg	64405					1.13		0.573	0.4544		1.0082	0.8953		100	100		Partially Characterized Molecules	Partially Characterized Molecules	100022008
	6495			bilirubin degradation product, C17H20N2O5 (2)**	LC/MS neg	64406					1.24		0.3556	0.3517		1.1081	0.8968		100	100		Partially Characterized Molecules	Partially Characterized Molecules	100022009
		N/A	N/A	X-10457	LC/MS pos early	47581					0.89		0.899	0.5717		1.6402	1.8336		100	100		N/A	N/A
				X-10458	LC/MS neg	47478					0.61		4.0932e-05	0.0007		0.6613	1.0845		100	100		N/A	N/A
				X-11381	LC/MS neg	46347					0.83		0.0141	0.0475		0.8963	1.074		100	100		N/A	N/A
				X-11478	LC/MS neg	46602					0.9		0.4725	0.4131		1.1582	1.2882		100	100		N/A	N/A
				X-11612	LC/MS neg	47431					0.99		0.9146	0.5753		0.8921	0.8993		55	55		N/A	N/A
				X-11648	LC/MS neg	47503					1.92		0.0298	0.0781		1.1107	0.5797		91	36		N/A	N/A
				X-11787	LC/MS neg	33132					0.87		0.0937	0.1691		0.9792	1.1279		100	100		N/A	N/A
				X-11795	LC/MS pos early	33140					0.81		0.1618	0.2273		1.0625	1.3124		100	100		N/A	N/A
				X-11852	LC/MS neg	46521					0.48		0.0002	0.0024		0.4477	0.9251		0	100		N/A	N/A
				X-11861	LC/MS neg	47655					1.03		0.9883	0.5964		1.1371	1.1052		91	100		N/A	N/A
				X-12027	LC/MS neg	47510					0.51		0.0054	0.0251		0.8388	1.6342		100	100		N/A	N/A
				X-12100	LC/MS pos early	47687					1		0.9553	0.5867		1.029	1.0335		100	100		N/A	N/A
				X-12101	LC/MS pos early	47642					1.14		0.362	0.3553		1.1322	0.9952		100	100		N/A	N/A
				X-12112	LC/MS pos early	47690					1.03		0.7326	0.5264		1.0485	1.0199		100	100		N/A	N/A
				X-12117	LC/MS pos early	47695					1.24		0.1336	0.2056		1.0075	0.815		100	100		N/A	N/A
				X-12124	LC/MS pos early	47700					0.81		0.1402	0.2126		0.9215	1.1316		100	100		N/A	N/A
				X-12126	LC/MS neg	46966					0.84		0.6275	0.4794		1.1453	1.358		100	100		N/A	N/A
				X-12127	LC/MS pos early	47702					1.22		0.0642	0.1271		1.1807	0.9656		100	100		N/A	N/A
				X-12193	LC/MS pos early	47705					1.01		0.9346	0.582		1.0838	1.0736		100	100		N/A	N/A
				X-12199	LC/MS pos early	47706					1.5		0.0242	0.0677		1.3843	0.9251		100	100		N/A	N/A
				X-12214	LC/MS neg	47513					0.92		0.352	0.3502		0.8017	0.8713		27	45		N/A	N/A
				X-12216	LC/MS neg	46613					0.67		0.2033	0.2587		1.0652	1.5804		91	100		N/A	N/A
				X-12221	LC/MS neg	47911					1.07		0.8503	0.5627		1.4245	1.3284		100	100		N/A	N/A
				X-12267	LC/MS neg	47916					0.76		0.1549	0.2253		1.0405	1.3719		100	100		N/A	N/A
				X-12306	LC/MS neg	47917					0.55		0.0128	0.0446		0.9284	1.6873		100	100		N/A	N/A
				X-12411	LC/MS neg	46616					1.18		0.4156	0.3813		1.4015	1.1868		100	100		N/A	N/A
				X-12462	LC/MS pos early	46620					0.7		0.3283	0.3369		2.2664	3.2347		100	100		N/A	N/A
				X-12544	LC/MS neg	46510					0.54		0.0024	0.0142		0.6804	1.2529		82	100		N/A	N/A
				X-12680	LC/MS neg	47201					1.16		0.2844	0.307		1.1908	1.0285		100	100		N/A	N/A
				X-12707	LC/MS neg	47929					1.28		0.0226	0.065		1.3352	1.0468		100	100		N/A	N/A
				X-12714	LC/MS neg	46318					1.2		0.1857	0.2443		1.1956	0.9952		100	100		N/A	N/A
				X-12726	LC/MS neg	47936					0.85		0.2908	0.312		1.0906	1.2838		100	100		N/A	N/A
				X-12798	LC/MS pos early	46624					1.12		0.186	0.2443		1.0154	0.9057		100	100		N/A	N/A
				X-12818	LC/MS neg	47943					0.82		0.3843	0.3691		0.6778	0.8258		27	45		N/A	N/A
				X-13553	LC/MS neg	47959					1.22		0.1072	0.1859		1.3534	1.1062		100	100		N/A	N/A
				X-13684	LC/MS pos early	47790					0.81		0.0447	0.103		0.9705	1.1977		100	100		N/A	N/A
				X-13695	LC/MS neg	47962					0.63		0.0582	0.1206		1.0291	1.6367		100	100		N/A	N/A
				X-13846	LC/MS neg	47978					1.12		0.6747	0.5021		1.286	1.1498		100	91		N/A	N/A
				X-13866	LC/MS neg	46417					0.98		0.6342	0.483		1.0145	1.0388		91	45		N/A	N/A
				X-14056	LC/MS pos early	46632					0.81		0.1174	0.1928		0.9154	1.1368		100	100		N/A	N/A
				X-14939	LC/MS neg	46657					1.26		0.6734	0.5018		0.9483	0.7536		36	36		N/A	N/A
				X-15461	LC/MS pos early	46283					0.58		9.0627e-06	0.0002		0.6708	1.1514		100	100		N/A	N/A
				X-15503	LC/MS neg	46977					0.61		0.0237	0.0668		0.5806	0.9595		73	100		N/A	N/A
				X-15728	LC/MS neg	46666					0.24		0.1126	0.1914		0.3487	1.4715		45	64		N/A	N/A
				X-16087	LC/MS neg	47988					1.09		0.7913	0.5496		0.9493	0.873		100	100		N/A	N/A
				X-16576	LC/MS neg	46673					1.12		0.5777	0.4561		1.0667	0.9565		100	100		N/A	N/A
				X-16580	LC/MS pos early	47804					1.5		0.2724	0.2991		1.5471	1.0305		100	100		N/A	N/A
				X-16649	LC/MS neg	47992					0.47		0.0112	0.0406		0.5508	1.1824		91	100		N/A	N/A
				X-17010	LC/MS neg	47993					0.55		0.0002	0.0018		0.6546	1.18		100	100		N/A	N/A
				X-17146	LC/MS neg	46691					0.93		0.2508	0.285		1.2841	1.3862		100	100		N/A	N/A
				X-17304	LC/MS pos early	47796					0.99		0.9834	0.5942		1.2029	1.2141		100	100		N/A	N/A
				X-17325	LC/MS neg	46672					0.51		0.0359	0.0874		0.7923	1.5634		100	100		N/A	N/A
				X-17335	LC/MS pos late	47820					1.07		0.283	0.3065		1.1661	1.0859		100	100		N/A	N/A
				X-17367	LC/MS neg	46994					0.48		0.0024	0.0141		0.4284	0.8853		18	82		N/A	N/A
				X-17653	LC/MS neg	46707					2.3		0.0299	0.0781		1.4942	0.6494		82	55		N/A	N/A
				X-17654	LC/MS neg	46709					1.35		0.219	0.2728		1.2695	0.9376		100	91		N/A	N/A
				X-18059	LC/MS neg	48039					0.79		0.0533	0.1151		0.9854	1.2505		100	100		N/A	N/A
				X-18750	LC/MS neg	48045					0.11		0.0003	0.003		0.2291	2.0991		18	91		N/A	N/A
				X-18913	LC/MS neg	46695					1.11		0.8415	0.5605		1.1906	1.075		100	100		N/A	N/A
				X-18921	LC/MS neg	47671					0.83		0.5304	0.4366		1.1465	1.3765		100	100		N/A	N/A
				X-18922	LC/MS neg	46700					1.3		0.2697	0.2988		1.4409	1.1071		100	73		N/A	N/A
				X-19141	LC/MS neg	46701					3.11		9.3713e-09	5.4167e-07		2.1849	0.7034		100	82		N/A	N/A
				X-20512	LC/MS neg	54689					0.9		0.4556	0.4058		0.9673	1.08		100	100		N/A	N/A
				X-21258	LC/MS neg	46259					0.21		0.02	0.0606		0.1388	0.6744		18	55		N/A	N/A
				X-21286	LC/MS neg	46295					0.94		0.561	0.449		1.0019	1.0715		91	100		N/A	N/A
				X-21310	LC/MS neg	46354					0.22		9.9614e-10	8.6366e-08		0.2701	1.2153		100	100		N/A	N/A
				X-21319	LC/MS neg	46363					0.84		0.6093	0.4703		0.9724	1.1535		82	82		N/A	N/A
				X-21351	LC/MS neg	46396					1.81		0.0026	0.0149		1.2178	0.6745		100	64		N/A	N/A
				X-21353	LC/MS neg	46398					1.01		0.2826	0.3065		1.1072	1.0918		100	100		N/A	N/A
				X-21733	LC/MS neg	46902					0.75		0.1116	0.1909		0.8188	1.0943		73	100		N/A	N/A
				X-21788	LC/MS neg	46964					1.05		0.7759	0.5431		1.1718	1.1122		100	100		N/A	N/A
				X-21796	LC/MS neg	46972					1.17		0.2545	0.286		0.9642	0.8216		82	82		N/A	N/A
				X-21803	LC/MS neg	46980					0.22		5.8706e-05	0.001		0.5866	2.6602		100	100		N/A	N/A
				X-22162	LC/MS pos early	47417					0.71		0.0054	0.0251		0.8484	1.1898		100	100		N/A	N/A
				X-22776	LC/MS neg	48081					0.16		1.458e-11	2.5282e-09		0.1797	1.1364		82	100		N/A	N/A
				X-23201	LC/MS neg	48897					1.38		0.0603	0.1234		1.3017	0.944		100	100		N/A	N/A
				X-23587	LC/MS pos early	49463					1		0.9192	0.5769		0.9742	0.9707		100	100		N/A	N/A
				X-23593	LC/MS pos early	49469					0.69		0.0001	0.0013		0.8659	1.2499		100	100		N/A	N/A
				X-23636	LC/MS pos early	49512					1.07		0.2306	0.2783		0.9933	0.9316		100	100		N/A	N/A
				X-23639	LC/MS pos early	49515					0.57		0.001	0.0075		0.7729	1.3456		100	100		N/A	N/A
				X-23644	LC/MS pos early	49521					0.96		0.9972	0.6001		1.0606	1.1059		100	100		N/A	N/A
				X-23654	LC/MS pos early	49531					0.78		0.1279	0.2022		0.9002	1.1615		100	100		N/A	N/A
				X-23665	LC/MS pos early	49542					0.99		0.8894	0.5705		1.0172	1.0254		100	100		N/A	N/A
				X-23678	LC/MS pos late	49555					1.33		0.0887	0.1621		1.2485	0.9407		100	100		N/A	N/A
				X-23680	LC/MS pos late	49557					1.26		0.1547	0.2253		1.4925	1.1891		100	100		N/A	N/A
				X-23737	LC/MS pos early	49635					1.58		0.0292	0.078		1.1932	0.7567		91	55		N/A	N/A
				X-23739	LC/MS pos early	49637					0.91		0.2725	0.2991		1.0195	1.1249		100	100		N/A	N/A
				X-23780	LC/MS pos early	49679					0.87		0.7673	0.5387		1.1755	1.3435		100	91		N/A	N/A
				X-23782	LC/MS pos late	49681					0.56		0.0006	0.0049		0.6113	1.0982		100	100		N/A	N/A
				X-23890	LC/MS neg	49792					0.89		0.8755	0.5688		1.1535	1.2932		100	100		N/A	N/A
				X-24243	LC/MS pos early	52286					1.18		0.998	0.6001		0.5449	0.4606		27	45		N/A	N/A
				X-24257	LC/MS neg	52311					0.99		0.8826	0.5688		1.0391	1.0535		100	100		N/A	N/A
				X-24306	LC/MS neg	52501					1.02		0.8016	0.5531		0.976	0.9589		100	91		N/A	N/A
				X-24307	LC/MS neg	52502					0.97		0.8274	0.5582		0.984	1.0136		100	100		N/A	N/A
				X-24328	LC/MS neg	52524					1.29		0.0203	0.0606		1.1246	0.8699		100	100		N/A	N/A
				X-24330	LC/MS neg	52526					0.98		0.6675	0.4996		1.1594	1.1832		100	100		N/A	N/A
				X-24337	LC/MS neg	52533					0.52		0.0002	0.0019		0.689	1.3303		91	100		N/A	N/A
				X-24408	LC/MS pos early	52637					0.88		0.1813	0.2404		0.917	1.0365		100	100		N/A	N/A
				X-24425	LC/MS pos early	52655					0.79		0.4784	0.4155		0.8446	1.0659		64	64		N/A	N/A
				X-24456	LC/MS pos early	52773					1.07		0.483	0.4174		1.0263	0.9556		100	100		N/A	N/A
				X-24518	LC/MS pos early	52839					1.58		0.0206	0.0614		1.495	0.9465		100	91		N/A	N/A
				X-24549	LC/MS neg	52870					1.08		0.976	0.5942		1.3594	1.261		100	100		N/A	N/A	0
				X-24608	LC/MS neg	53023					0.75		0.0945	0.1691		0.848	1.1247		91	100		N/A	N/A
				X-24623	LC/MS neg	53050					0.84		0.1759	0.2376		1.078	1.288		100	100		N/A	N/A
				X-24625	LC/MS neg	53052					0.96		0.8239	0.5582		0.9004	0.934		82	91		N/A	N/A	0
				X-24642	LC/MS neg	53070					1.58		0.0163	0.0529		1.117	0.7082		100	100		N/A	N/A
				X-24665	LC/MS neg	53093					0.5		0.0055	0.0254		0.9486	1.8975		100	100		N/A	N/A
				X-24674	LC/MS neg	53102					1.53		0.1114	0.1909		1.1693	0.7648		91	64		N/A	N/A
				X-24675	LC/MS neg	53103					0.87		0.7323	0.5264		0.9821	1.1285		100	100		N/A	N/A
				X-24707	LC/MS neg	53135					0.27		1.0969e-05	0.0002		0.556	2.0751		64	100		N/A	N/A
				X-24748	LC/MS neg	53267					1.2		0.755	0.5364		0.7803	0.6479		45	55		N/A	N/A
				X-24952	LC/MS neg	57719					0.75		0.1316	0.2049		0.8098	1.074		100	100		N/A	N/A
				X-24970	LC/MS pos early	57754					0.83		0.3076	0.3252		0.6524	0.787		64	73		N/A	N/A
				X-24978	LC/MS neg	57819					0.93		0.7036	0.5148		0.8404	0.9063		82	100		N/A	N/A	0
				X-25172	LC/MS pos early	62151					0.69		1.2548e-05	0.0003		0.7985	1.1535		100	100		N/A	N/A	0
				X-25247	LC/MS neg	62464					1.22		0.198	0.2554		1.5648	1.2781		100	100		N/A	N/A
				X-25265	LC/MS pos early	62494					1.04		0.7768	0.5431		1	0.9574		100	100		N/A	N/A	0
				X-25267	LC/MS pos early	62496					0.79		0.0024	0.0142		0.8007	1.0116		100	100		N/A	N/A	0
				X-25317	LC/MS neg	62610					0.8		0.0635	0.1271		0.912	1.1434		91	100		N/A	N/A
				X-25343	LC/MS pos early	62636					1.14		0.5233	0.4349		0.9802	0.8624		100	82		N/A	N/A	0
				X-25387	LC/MS pos early	62680					1.2		0.3117	0.3262		1.0229	0.8496		82	64		N/A	N/A
				X-25419	LC/MS pos early	62716					0.51		7.0184e-05	0.001		0.597	1.1605		100	100		N/A	N/A
				X-25420	LC/MS pos early	62717					0.73		0.0306	0.0785		0.9511	1.3036		100	100		N/A	N/A	0
				X-25422	LC/MS pos early	62719					0.9		0.6058	0.4703		0.9069	1.0107		100	100		N/A	N/A	0
				X-25514	LC/MS neg	62956					6.1		0.133	0.2056		3.8845	0.637		100	100		N/A	N/A	0
				X-25516	LC/MS neg	62960					0.73		0.5035	0.4259		1.2011	1.6386		100	100		N/A	N/A	0
				X-25519	LC/MS pos early	62963					0.93		0.4431	0.3995		0.9425	1.0101		100	100		N/A	N/A	0
				X-25877	LC/MS pos early	63777					0.98		0.8612	0.5657		1.5874	1.6281		100	91		N/A	N/A	0
				X-25914	LC/MS pos early	63818					1.72		0.1241	0.1992		1.739	1.0103		100	91		N/A	N/A	0
				X-25948	LC/MS pos early	63899					1.14		0.5485	0.4437		1.1061	0.9706		100	100		N/A	N/A
				X-25957	LC/MS pos early	63908					0.9		0.3464	0.3472		0.9135	1.0107		100	100		N/A	N/A
				X-26091	LC/MS pos early	64366					0.68		0.0681	0.1327		0.7019	1.0336		100	91		N/A	N/A	0
				X-26107	LC/MS pos late	64396					1.02		0.4141	0.3806		1.2029	1.1791		100	100		N/A	N/A
				X-26108	LC/MS pos late	64397					0.84		0.2303	0.2783		0.9458	1.124		100	100		N/A	N/A
				X-26252	LC/MS neg	65016					0.57		0.1611	0.2273		0.4866	0.8572		55	64		N/A	N/A
