# Supplementary material for: Plasma Biomarker Profiling of 2-Hydroxypropyl-β-Cyclodextrin (HPβCD) Treatment in an Aged Mouse Model of Ischemic Stroke
Source: Int J Mol Sci. 2025 Nov 7;26(22):10814. doi: 10.3390/ijms262210814 (PMC12653018; doi:10.3390/ijms262210814)
Supplement: Supplementary file 1 [file ijms-26-10814-s001.zip › Table S3. Quantitation of Lipids (Complex Lipid Panel).xlsx]

## Sheet: Explanation
TrueMass® Complex Lipid Panel
	Date:	14 March, 2024
	Project Code:	UNAZ-01-24VWCLP+
	Client:	Kristian Doyle, PhD
	Organization:	University of Arizona
	Quantitative Units:	uM
	Worksheet	Sheet Name		Data Type
	2	Lipid Class Concentrations		Quantitative
	3	Lipid Class Compositions		Mole%
	4	Species Concentrations		Quantitative
	5	Species Compositions		Mole%
	6	Fatty Acid Concentrations		Quantitative
	7	Fatty Acid Compositions		Mole%
	8	Methods	:	Explanation of Metabolon's Complex Lipid Platform Sample Preparation and Data Acquisition Details and Dataset RSD
	Abbreviation	Name	Group
	CE	Cholesteryl ester	Neutral Lipids
	MAG	Monoacylglycerol
	DAG	Diacylglycerol
	TAG	Triacylglycerol
	PC	Phosphatidylcholine	Phospholipids
	PE	Phosphatidylethanolamine
	PI	Phosphatidylinositol
	LPC	Lysophosphatidylcholine
	LPE	Lysophosphatidylethanolamine
	SM	Sphingomyelin	Sphingolipids
	CER	Ceramide
	HCER	Hexosylceramide
	LCER	Lactosylceramide
	DCER	Dihydroceramide
	Total	Total lipids in sample

## Sheet: Lipid Class Concentrations
TrueMass® Complex Lipid Panel: Lipid Class Concentrations
Project Code:	UNAZ-01-24VWCLP+
		CLIENT IDENTIFIER	FS80779990	FS39791039	FS79811311	FS10423000	FS79817357	FS10422968	FS10422943	FS79817517	FS39824688	FS39824615	FS39791022	FS80782478	FS79817512	FS79811344	FS80779968	FS79810926	FS79817509	FS79817401	FS80779967	FS10422975	FS79811327	FS80779959
		AGE	21 months	21 months	21 months	21 months	21 months	21 months	21 months	21 months	21 months	21 months	21 months	21 months	21 months	21 months	21 months	21 months	21 months	21 months	21 months	21 months	21 months	21 months
		AMOUNT EXTRACTED CLP	75	75	75	75	75	75	75	75	75	75	75	75	75	75	75	75	75	75	75	75	75	75
		BOX NUMBER	FH00490331	FH00490331	FH00490331	FH00490331	FH00490331	FH00490331	FH00490331	FH00490331	FH00490331	FH00490331	FH00490331	FH00490331	FH00490331	FH00490331	FH00490331	FH00490331	FH00490331	FH00490331	FH00490331	FH00490331	FH00490331	FH00490331
		CLIENT MATRIX	EDTA Plasma	EDTA Plasma	EDTA Plasma	EDTA Plasma	EDTA Plasma	EDTA Plasma	EDTA Plasma	EDTA Plasma	EDTA Plasma	EDTA Plasma	EDTA Plasma	EDTA Plasma	EDTA Plasma	EDTA Plasma	EDTA Plasma	EDTA Plasma	EDTA Plasma	EDTA Plasma	EDTA Plasma	EDTA Plasma	EDTA Plasma	EDTA Plasma
		CLIENT SAMPLE ID	3622_Veh	3623_Veh	3624_Veh	3625_Veh	3629_Veh	3630_Veh	3632_Veh	3637_Veh	3658_Veh	3659_Veh	3660_Veh	3618_Klep	3619_Klep	3620_Klep	3621_Klep	3648_Klep	3649_Klep	3650_Klep	3651_Klep	3652_Klep	3655_Klep	3664_Klep
		GENDER	M	M	M	M	M	M	M	M	M	M	M	M	M	M	M	M	M	M	M	M	M	M
		GROUP ID	Veh_4d	Veh_4d	Veh_4d	Veh_4d	Veh_4d	Veh_4d	Veh_4d	Veh_4d	Veh_4d	Veh_4d	Veh_4d	HPBCD_4d	HPBCD_4d	HPBCD_4d	HPBCD_4d	HPBCD_4d	HPBCD_4d	HPBCD_4d	HPBCD_4d	HPBCD_4d	HPBCD_4d	HPBCD_4d
		GROUP NAME	Vehicle - Plasma	Vehicle - Plasma	Vehicle - Plasma	Vehicle - Plasma	Vehicle - Plasma	Vehicle - Plasma	Vehicle - Plasma	Vehicle - Plasma	Vehicle - Plasma	Vehicle - Plasma	Vehicle - Plasma	HPBCD - Plasma	HPBCD - Plasma	HPBCD - Plasma	HPBCD - Plasma	HPBCD - Plasma	HPBCD - Plasma	HPBCD - Plasma	HPBCD - Plasma	HPBCD - Plasma	HPBCD - Plasma	HPBCD - Plasma
		SAMPLE AMOUNT	100	100	100	100	100	100	100	100	100	100	100	100	100	100	100	100	100	100	100	100	100	100
		SAMPLE AMOUNT UNITS	µL	µL	µL	µL	µL	µL	µL	µL	µL	µL	µL	µL	µL	µL	µL	µL	µL	µL	µL	µL	µL	µL
		SAMPLE DESCRIPTION	Complex Lipid Panel	Complex Lipid Panel	Complex Lipid Panel	Complex Lipid Panel	Complex Lipid Panel	Complex Lipid Panel	Complex Lipid Panel	Complex Lipid Panel	Complex Lipid Panel	Complex Lipid Panel	Complex Lipid Panel	Complex Lipid Panel	Complex Lipid Panel	Complex Lipid Panel	Complex Lipid Panel	Complex Lipid Panel	Complex Lipid Panel	Complex Lipid Panel	Complex Lipid Panel	Complex Lipid Panel	Complex Lipid Panel	Complex Lipid Panel
		SUBJECT OR ANIMAL ID	3622	3623	3624	3625	3629	3630	3632	3637	3658	3659	3660	3618	3619	3620	3621	3648	3649	3650	3651	3652	3655	3664
		TIME POINT	4 days	4 days	4 days	4 days	4 days	4 days	4 days	4 days	4 days	4 days	4 days	4 days	4 days	4 days	4 days	4 days	4 days	4 days	4 days	4 days	4 days	4 days
		TREATMENT	Vehicle	Vehicle	Vehicle	Vehicle	Vehicle	Vehicle	Vehicle	Vehicle	Vehicle	Vehicle	Vehicle	Kleptose HPB	Kleptose HPB	Kleptose HPB	Kleptose HPB	Kleptose HPB	Kleptose HPB	Kleptose HPB	Kleptose HPB	Kleptose HPB	Kleptose HPB	Kleptose HPB
		TREATMENT2	Veh	Veh	Veh	Veh	Veh	Veh	Veh	Veh	Veh	Veh	Veh	HPBCD	HPBCD	HPBCD	HPBCD	HPBCD	HPBCD	HPBCD	HPBCD	HPBCD	HPBCD	HPBCD
Class	Name	Group Units
CER	CER	uM	0.9687	1.07	1.1719	0.7875	0.886	0.6455	0.6174	0.6006	0.9799	0.5952	0.8909	0.594	0.7147	0.5958	0.5668	0.5661	0.4022	0.1994	0.6674	0.403	0.6429	0.4244
CE	CE	uM	1551.62	1236.02	1360.35	1325.59	1371.92	1114.6	1158.24	973.411	1352.01	864.862	1481.32	1052.92	1264.28	1178.19	1079.62	1145.59	1197.79	542.796	1329.81	828.157	1341.08	1272.84
DAG	DAG	uM	2.9086	2.6978	5.7652	3.13	2.4273	2.4792	2.0007	1.3219	1.9725	1.975	1.9484	2.3315	3.09	1.7494	2.0132	1.9608	1.3351	1.1724	1.7999	1.5866	3.07	1.1841
DCER	DCER	uM	0.1975	0.2035	0.2483	0.1619	0.2126	0.1253	0.1659	0.0976	0.1587	0.0969	0.1658	0.169	0.1346	0.0757	0.1264	0.1462	0.0939	0.0296	0.1787	0.1149	0.147	0.1163
HCER	HCER	uM	3.11835	2.54285	3.06425	1.92545	5.53605	2.38505	2.71595	2.38045	2.88855	1.53135	3.01095	1.73045	2.77155	1.99985	1.63485	2.08135	2.83475	0.73495	2.92025	1.20735	2.22795	2.49125
LCER	LCER	uM	0.131	0.1331	0.1402	0.107	0.1558	0.1059	0.1221	0.0869	0.1521	0.0854	0.1319	0.1693	0.234	0.2272	0.2134	0.2119	0.2592	0.09545	0.247	0.1559	0.2554	0.1956
LPC	LPC	uM	346.594	330.213	407.309	369.393	277.234	284.624	291.748	214.475	326.022	240.611	299.887	311.517	277.346	274.522	276.84	254.47	250.063	201.442	303.163	241.751	301.545	310.088
LPE	LPE	uM	6.7025	5.88	8.4402	7.5259	5.8251	5.7682	6.6288	4.3188	4.7354	4.3895	5.1721	4.9593	4.5778	4.9048	4.7998	5.0967	5.1474	3.5956	4.6072	4.2011	4.8295	4.2084
MAG	MAG	uM	2.7926	3.1183	4.485	3.4743	4.0799	3.2365	2.2085	1.5253	1.6058	2.154	1.9066	2.3551	1.679	1.8964	1.1465	2.1551	0.7662	0.5637	1.5565	0.7265	2.2397	0.7251
PC	PC	uM	1210.72	1089.74	1485.22	1140.62	1162.62	972.797	997.342	706.656	1001.83	832.714	1014.31	698.347	669.128	712.868	654.574	828.503	781.11	346.099	955.047	676.894	834.08	804.864
PE	PE	uM	36.4544	34.0866	44.7091	32.5388	37.098	28.8646	27.2899	18.1044	29.1112	25.9572	36.9614	24.281	26.5619	22.1129	22.4154	22.7093	28.3345	14.4984	26.9229	22.6368	27.9407	34.1418
PI	PI	uM	37.2274	32.366	42.2862	30.1642	27.8153	24.2471	23.5992	14.2405	21.6688	21.9591	27.7895	22.3216	19.9178	21.3519	21.3314	19.5187	20.5808	8.463	22.8911	15.7342	33.7627	27.0498
SM	SM	uM	167.611	144.148	190.15	159.845	204.6	133.088	153.073	124.635	166.657	134.682	183.527	117.097	127.705	119.998	116.549	141.757	152.771	69.0395	166.076	116.061	162.746	160.815
TAG	TAG	uM	250.121	221.084	769.911	344.691	311.699	334.222	206.318	93.0066	170.61	155.756	173.862	205.719	364.739	186.692	205.481	113.443	111.074	67.2641	195.28	106.147	328.665	112.656

## Sheet: Lipid Class Compositions
TrueMass® Complex Lipid Panel: Lipid Class Compositions
Project Code:	UNAZ-01-24VWCLP+
		CLIENT IDENTIFIER	FS80779990	FS39791039	FS79811311	FS10423000	FS79817357	FS10422968	FS10422943	FS79817517	FS39824688	FS39824615	FS39791022	FS80782478	FS79817512	FS79811344	FS80779968	FS79810926	FS79817509	FS79817401	FS80779967	FS10422975	FS79811327	FS80779959
		AGE	21 months	21 months	21 months	21 months	21 months	21 months	21 months	21 months	21 months	21 months	21 months	21 months	21 months	21 months	21 months	21 months	21 months	21 months	21 months	21 months	21 months	21 months
		AMOUNT EXTRACTED CLP	75	75	75	75	75	75	75	75	75	75	75	75	75	75	75	75	75	75	75	75	75	75
		BOX NUMBER	FH00490331	FH00490331	FH00490331	FH00490331	FH00490331	FH00490331	FH00490331	FH00490331	FH00490331	FH00490331	FH00490331	FH00490331	FH00490331	FH00490331	FH00490331	FH00490331	FH00490331	FH00490331	FH00490331	FH00490331	FH00490331	FH00490331
		CLIENT MATRIX	EDTA Plasma	EDTA Plasma	EDTA Plasma	EDTA Plasma	EDTA Plasma	EDTA Plasma	EDTA Plasma	EDTA Plasma	EDTA Plasma	EDTA Plasma	EDTA Plasma	EDTA Plasma	EDTA Plasma	EDTA Plasma	EDTA Plasma	EDTA Plasma	EDTA Plasma	EDTA Plasma	EDTA Plasma	EDTA Plasma	EDTA Plasma	EDTA Plasma
		CLIENT SAMPLE ID	3622_Veh	3623_Veh	3624_Veh	3625_Veh	3629_Veh	3630_Veh	3632_Veh	3637_Veh	3658_Veh	3659_Veh	3660_Veh	3618_Klep	3619_Klep	3620_Klep	3621_Klep	3648_Klep	3649_Klep	3650_Klep	3651_Klep	3652_Klep	3655_Klep	3664_Klep
		GENDER	M	M	M	M	M	M	M	M	M	M	M	M	M	M	M	M	M	M	M	M	M	M
		GROUP ID	Veh_4d	Veh_4d	Veh_4d	Veh_4d	Veh_4d	Veh_4d	Veh_4d	Veh_4d	Veh_4d	Veh_4d	Veh_4d	HPBCD_4d	HPBCD_4d	HPBCD_4d	HPBCD_4d	HPBCD_4d	HPBCD_4d	HPBCD_4d	HPBCD_4d	HPBCD_4d	HPBCD_4d	HPBCD_4d
		GROUP NAME	Vehicle - Plasma	Vehicle - Plasma	Vehicle - Plasma	Vehicle - Plasma	Vehicle - Plasma	Vehicle - Plasma	Vehicle - Plasma	Vehicle - Plasma	Vehicle - Plasma	Vehicle - Plasma	Vehicle - Plasma	HPBCD - Plasma	HPBCD - Plasma	HPBCD - Plasma	HPBCD - Plasma	HPBCD - Plasma	HPBCD - Plasma	HPBCD - Plasma	HPBCD - Plasma	HPBCD - Plasma	HPBCD - Plasma	HPBCD - Plasma
		SAMPLE AMOUNT	100	100	100	100	100	100	100	100	100	100	100	100	100	100	100	100	100	100	100	100	100	100
		SAMPLE AMOUNT UNITS	µL	µL	µL	µL	µL	µL	µL	µL	µL	µL	µL	µL	µL	µL	µL	µL	µL	µL	µL	µL	µL	µL
		SAMPLE DESCRIPTION	Complex Lipid Panel	Complex Lipid Panel	Complex Lipid Panel	Complex Lipid Panel	Complex Lipid Panel	Complex Lipid Panel	Complex Lipid Panel	Complex Lipid Panel	Complex Lipid Panel	Complex Lipid Panel	Complex Lipid Panel	Complex Lipid Panel	Complex Lipid Panel	Complex Lipid Panel	Complex Lipid Panel	Complex Lipid Panel	Complex Lipid Panel	Complex Lipid Panel	Complex Lipid Panel	Complex Lipid Panel	Complex Lipid Panel	Complex Lipid Panel
		SUBJECT OR ANIMAL ID	3622	3623	3624	3625	3629	3630	3632	3637	3658	3659	3660	3618	3619	3620	3621	3648	3649	3650	3651	3652	3655	3664
		TIME POINT	4 days	4 days	4 days	4 days	4 days	4 days	4 days	4 days	4 days	4 days	4 days	4 days	4 days	4 days	4 days	4 days	4 days	4 days	4 days	4 days	4 days	4 days
		TREATMENT	Vehicle	Vehicle	Vehicle	Vehicle	Vehicle	Vehicle	Vehicle	Vehicle	Vehicle	Vehicle	Vehicle	Kleptose HPB	Kleptose HPB	Kleptose HPB	Kleptose HPB	Kleptose HPB	Kleptose HPB	Kleptose HPB	Kleptose HPB	Kleptose HPB	Kleptose HPB	Kleptose HPB
		TREATMENT2	Veh	Veh	Veh	Veh	Veh	Veh	Veh	Veh	Veh	Veh	Veh	HPBCD	HPBCD	HPBCD	HPBCD	HPBCD	HPBCD	HPBCD	HPBCD	HPBCD	HPBCD	HPBCD
Class	Name	Group Units
CER	CER	mol%	0.0267806	0.0344795	0.0271069	0.0230266	0.0259664	0.0222036	0.0214967	0.0278719	0.0318107	0.0260212	0.0275745	0.0242993	0.025868	0.0235756	0.0237422	0.0223031	0.0157567	0.0158759	0.0221642	0.0199923	0.0211256	0.0155355
CE	CE	mol%	42.8959	39.8291	31.466	38.7604	40.2075	38.3394	40.3277	45.1728	43.8907	37.8104	45.8487	43.0729	45.7595	46.6207	45.2232	45.1337	46.925	43.2165	44.1626	41.0838	44.0676	46.5934
DAG	DAG	mol%	0.0804109	0.0869334	0.133353	0.0915215	0.0711379	0.0852783	0.0696606	0.061345	0.0640338	0.0863438	0.0603055	0.0953767	0.11184	0.0692232	0.0843293	0.0772514	0.0523043	0.0933445	0.0597741	0.0787091	0.10088	0.043345
DCER	DCER	mol%	0.00546007	0.00655755	0.00574335	0.00473397	0.00623075	0.00431001	0.00577633	0.00452929	0.00515192	0.00423631	0.00513173	0.00691343	0.00487174	0.00299542	0.00529467	0.00575997	0.00367866	0.0023567	0.00593457	0.00570004	0.0048304	0.00425727
HCER	HCER	mol%	0.0862096	0.0819403	0.0708782	0.0563004	0.162247	0.0820398	0.0945643	0.110469	0.0937717	0.0669481	0.0931928	0.0707891	0.100314	0.0791334	0.0684809	0.0820008	0.111055	0.0585155	0.0969806	0.059895	0.0732101	0.0911944
LCER	LCER	mol%	0.00362161	0.00428899	0.00324292	0.00312869	0.00456609	0.0036427	0.00425129	0.00403274	0.00493766	0.00373355	0.00408248	0.00692571	0.00846944	0.00899023	0.00893894	0.00834841	0.0101545	0.00759957	0.0082028	0.00773399	0.00839241	0.00716011
LPC	LPC	mol%	9.58191	10.6407	9.42134	10.8011	8.12502	9.79036	10.1581	9.95308	10.5837	10.5191	9.28191	12.7435	10.0383	10.8627	11.5963	10.0256	9.79656	16.0385	10.068	11.993	9.90872	11.3511
LPE	LPE	mol%	0.185297	0.189476	0.195228	0.220058	0.170719	0.198412	0.230802	0.200421	0.153726	0.191902	0.160083	0.202875	0.16569	0.194081	0.201055	0.200799	0.201656	0.286276	0.153004	0.208411	0.158697	0.154052
MAG	MAG	mol%	0.077204	0.100484	0.103741	0.101589	0.119571	0.111328	0.0768958	0.0707842	0.0521295	0.0941694	0.0590118	0.0963422	0.06077	0.0750399	0.0480248	0.0849064	0.0300169	0.0448808	0.0516909	0.0360407	0.0735962	0.0265429
PC	PC	mol%	33.4716	35.1155	34.3543	33.352	34.0732	33.4618	34.7256	32.7936	32.5228	36.4049	31.3942	28.5679	24.2185	28.2079	27.4189	32.6412	30.601	27.5558	31.7168	33.5798	27.4077	29.4628
PE	PE	mol%	1.00782	1.0984	1.03415	0.951438	1.08725	0.99287	0.950183	0.840166	0.945044	1.13481	1.144	0.993284	0.961386	0.875	0.93894	0.894698	1.11004	1.15434	0.894101	1.12298	0.918127	1.24979
PI	PI	mol%	1.02919	1.04296	0.978109	0.882005	0.815194	0.83404	0.82168	0.660855	0.70344	0.960016	0.860121	0.91313	0.720908	0.844888	0.893534	0.768995	0.80628	0.67381	0.760207	0.780553	1.10944	0.990182
SM	SM	mol%	4.63377	4.64499	4.3983	4.67389	5.99628	4.5779	5.32972	5.78392	5.41022	5.8881	5.6804	4.79019	4.62217	4.74829	4.88202	5.58494	5.985	5.49681	5.51534	5.75761	5.34781	5.88679
TAG	TAG	mol%	6.91482	7.12418	17.8086	10.0788	9.13509	11.4964	7.18359	4.31613	5.53857	6.80938	5.38127	8.41552	13.2014	7.38736	8.60721	4.46942	4.35146	5.35545	6.4852	5.2658	10.7999	4.12386

## Sheet: Species Concentrations
TrueMass® Complex Lipid Panel: Molecular Species Concentrations
Project Code:	UNAZ-01-24VWCLP+
		CLIENT IDENTIFIER	FS80779990	FS39791039	FS79811311	FS10423000	FS79817357	FS10422968	FS10422943	FS79817517	FS39824688	FS39824615	FS39791022	FS80782478	FS79817512	FS79811344	FS80779968	FS79810926	FS79817509	FS79817401	FS80779967	FS10422975	FS79811327	FS80779959
		AGE	21 months	21 months	21 months	21 months	21 months	21 months	21 months	21 months	21 months	21 months	21 months	21 months	21 months	21 months	21 months	21 months	21 months	21 months	21 months	21 months	21 months	21 months
		AMOUNT EXTRACTED CLP	75	75	75	75	75	75	75	75	75	75	75	75	75	75	75	75	75	75	75	75	75	75
		BOX NUMBER	FH00490331	FH00490331	FH00490331	FH00490331	FH00490331	FH00490331	FH00490331	FH00490331	FH00490331	FH00490331	FH00490331	FH00490331	FH00490331	FH00490331	FH00490331	FH00490331	FH00490331	FH00490331	FH00490331	FH00490331	FH00490331	FH00490331
		CLIENT MATRIX	EDTA Plasma	EDTA Plasma	EDTA Plasma	EDTA Plasma	EDTA Plasma	EDTA Plasma	EDTA Plasma	EDTA Plasma	EDTA Plasma	EDTA Plasma	EDTA Plasma	EDTA Plasma	EDTA Plasma	EDTA Plasma	EDTA Plasma	EDTA Plasma	EDTA Plasma	EDTA Plasma	EDTA Plasma	EDTA Plasma	EDTA Plasma	EDTA Plasma
		CLIENT SAMPLE ID	3622_Veh	3623_Veh	3624_Veh	3625_Veh	3629_Veh	3630_Veh	3632_Veh	3637_Veh	3658_Veh	3659_Veh	3660_Veh	3618_Klep	3619_Klep	3620_Klep	3621_Klep	3648_Klep	3649_Klep	3650_Klep	3651_Klep	3652_Klep	3655_Klep	3664_Klep
		GENDER	M	M	M	M	M	M	M	M	M	M	M	M	M	M	M	M	M	M	M	M	M	M
		GROUP ID	Veh_4d	Veh_4d	Veh_4d	Veh_4d	Veh_4d	Veh_4d	Veh_4d	Veh_4d	Veh_4d	Veh_4d	Veh_4d	HPBCD_4d	HPBCD_4d	HPBCD_4d	HPBCD_4d	HPBCD_4d	HPBCD_4d	HPBCD_4d	HPBCD_4d	HPBCD_4d	HPBCD_4d	HPBCD_4d
		GROUP NAME	Vehicle - Plasma	Vehicle - Plasma	Vehicle - Plasma	Vehicle - Plasma	Vehicle - Plasma	Vehicle - Plasma	Vehicle - Plasma	Vehicle - Plasma	Vehicle - Plasma	Vehicle - Plasma	Vehicle - Plasma	HPBCD - Plasma	HPBCD - Plasma	HPBCD - Plasma	HPBCD - Plasma	HPBCD - Plasma	HPBCD - Plasma	HPBCD - Plasma	HPBCD - Plasma	HPBCD - Plasma	HPBCD - Plasma	HPBCD - Plasma
		SAMPLE AMOUNT	100	100	100	100	100	100	100	100	100	100	100	100	100	100	100	100	100	100	100	100	100	100
		SAMPLE AMOUNT UNITS	µL	µL	µL	µL	µL	µL	µL	µL	µL	µL	µL	µL	µL	µL	µL	µL	µL	µL	µL	µL	µL	µL
		SAMPLE DESCRIPTION	Complex Lipid Panel	Complex Lipid Panel	Complex Lipid Panel	Complex Lipid Panel	Complex Lipid Panel	Complex Lipid Panel	Complex Lipid Panel	Complex Lipid Panel	Complex Lipid Panel	Complex Lipid Panel	Complex Lipid Panel	Complex Lipid Panel	Complex Lipid Panel	Complex Lipid Panel	Complex Lipid Panel	Complex Lipid Panel	Complex Lipid Panel	Complex Lipid Panel	Complex Lipid Panel	Complex Lipid Panel	Complex Lipid Panel	Complex Lipid Panel
		SUBJECT OR ANIMAL ID	3622	3623	3624	3625	3629	3630	3632	3637	3658	3659	3660	3618	3619	3620	3621	3648	3649	3650	3651	3652	3655	3664
		TIME POINT	4 days	4 days	4 days	4 days	4 days	4 days	4 days	4 days	4 days	4 days	4 days	4 days	4 days	4 days	4 days	4 days	4 days	4 days	4 days	4 days	4 days	4 days
		TREATMENT	Vehicle	Vehicle	Vehicle	Vehicle	Vehicle	Vehicle	Vehicle	Vehicle	Vehicle	Vehicle	Vehicle	Kleptose HPB	Kleptose HPB	Kleptose HPB	Kleptose HPB	Kleptose HPB	Kleptose HPB	Kleptose HPB	Kleptose HPB	Kleptose HPB	Kleptose HPB	Kleptose HPB
		TREATMENT2	Veh	Veh	Veh	Veh	Veh	Veh	Veh	Veh	Veh	Veh	Veh	HPBCD	HPBCD	HPBCD	HPBCD	HPBCD	HPBCD	HPBCD	HPBCD	HPBCD	HPBCD	HPBCD
Class	Name	Group Units
CER	CER(14:0)	uM		0.0007	0.0003	0.0005	0.0005	0.0002	0.0006		0.0003			0.0013		0.0013	0.0013		0.0009				0.0004
CER	CER(16:0)	uM	0.1364	0.1406	0.1694	0.0992	0.1892	0.118	0.0902	0.0886	0.1036	0.0887	0.1403	0.0949	0.1573	0.1245	0.1065	0.1001	0.0834	0.0397	0.1126	0.0725	0.109	0.0773
CER	CER(18:0)	uM	0.0151	0.0167	0.0132	0.0091	0.026	0.0148	0.0132	0.0104	0.0195	0.0115	0.0149	0.0079	0.0181	0.0084	0.0119	0.0113	0.0146	0.0036	0.0151	0.008	0.012	0.0075
CER	CER(18:1)	uM	0.0016	0.0009	0.0013	0.0011	0.0012	0.0007	0.0011	0.0007	0.0019	0.0003	0.0008	0.0009	0.001	0.0006	0.0012	0.0012	0.001		0.0021	0.0012	0.0032	0.0004
CER	CER(20:0)	uM	0.0125	0.0124	0.0166	0.0094	0.0161	0.0099	0.0092	0.0127	0.0237	0.0103	0.018	0.0089	0.0142	0.0097	0.0099	0.0111	0.0095	0.0021	0.0172	0.007	0.0111	0.0096
CER	CER(20:1)	uM	0.0015	0.0007	0.0018	0.0014	0.0012	0.0001	0.0021	0.0015	0.0009	0.0004	0.0014	0.0007	0.0019	0.0012	0.0011	0.0017	0.0016	0.0001	0.0013	0.0006	0.0026	0.0014
CER	CER(22:0)	uM	0.1242	0.1397	0.1621	0.1095	0.1262	0.0853	0.0771	0.078	0.1819	0.0836	0.1308	0.0793	0.0877	0.0767	0.0723	0.0859	0.0561	0.0237	0.1248	0.0548	0.087	0.0685
CER	CER(22:1)	uM			0.0043						0.0036
CER	CER(24:0)	uM	0.2986	0.3308	0.3333	0.2594	0.2197	0.1801	0.1865	0.1723	0.2812	0.179	0.2671	0.1791	0.1683	0.1532	0.1507	0.1425	0.0889	0.0724	0.1784	0.1086	0.1659	0.1184
CER	CER(24:1)	uM	0.3729	0.4213	0.4633	0.294	0.3015	0.2331	0.2332	0.2344	0.359	0.2196	0.3141	0.2177	0.2628	0.2161	0.2086	0.2091	0.1437	0.0571	0.213	0.1491	0.2448	0.1397
CER	CER(26:0)	uM	0.0021	0.0015	0.0022	0.0015	0.0013	0.0007	0.0006		0.002		0.0014	0.0021	0.0021	0.0014	0.0009	0.0009	0.0001		0.0012		0.0039
CER	CER(26:1)	uM	0.0038	0.0047	0.0041	0.0024	0.0031	0.0026	0.0036	0.002	0.0023	0.0018	0.0021	0.0012	0.0013	0.0027	0.0024	0.0023	0.0024	0.0007	0.0017	0.0012	0.003	0.0016
CE	CE(12:0)	uM	0.065	0.0671	0.063	0.0497	0.0459	0.0522	0.0501	0.0343	0.0635	0.0376	0.0568	0.0689	0.066	0.0536	0.0553	0.0693	0.0539	0.0298	0.0621	0.0635	0.1261	0.062
CE	CE(14:0)	uM	4.2662	4.4399	4.7641	4.5287	5.0633	3.9446	3.83	2.7342	4.2008	3.4024	3.5887	5.7159	4.431	5.0017	4.842	6.1873	4.8136	2.7684	5.8643	5.1765	7.6972	5.1251
CE	CE(14:1)	uM	0.1919	0.1957	0.5299	0.289	0.2173	0.1725	0.1753	0.133	0.1604	0.1154	0.1802	0.1686	0.2349	0.2321	0.1932	0.2531	0.2167	0.0948	0.2298	0.1858	0.3562	0.207
CE	CE(15:0)	uM	1.8894	1.7168	1.4609	1.614	1.4845	1.7571	1.3392	1.1018	1.7226	1.3862	1.7536	1.8883	1.3861	1.6109	1.3822	2.1946	1.6581	0.8785	1.9329	1.585	2.6608	1.6728
CE	CE(16:0)	uM	70.6539	62.1614	54.4966	54.0976	62.2362	52.4386	41.8884	47.5	65.3441	40.718	70.459	50.5931	64.3497	54.8244	49.8865	54.1759	58.8865	25.8148	60.2584	37.5512	67.953	52.8036
CE	CE(16:1)	uM	79.1083	68.7459	127.859	107.044	45.9106	52.6669	41.7342	37.6782	49.8368	27.711	45.1769	39.5279	50.508	46.9052	44.5169	34.5487	30.9804	18.1644	42.061	32.233	39.387	33.5277
CE	CE(17:0)	uM	3.5835	2.7184	1.8647	2.8789	2.2339	2.805	1.6496	2.3703	2.2703	2.1046	3.0285	2.5076	3.0771	2.6861	2.5362	1.2955	0.6444	0.937	1.4918	1.3664	1.5849	1.3136
CE	CE(18:0)	uM	15.8806	10.9645	9.9885	13.0673	12.6846	11.1739	8.2541	11.6329	11.9016	9.3061	15.4652	9.287	18.7414	13.0219	12.5964	6.4433	3.8979	4.6757	8.1089	5.0691	7.8523	7.775
CE	CE(18:1)	uM	294.48	172.51	178.684	250.107	180.772	168.797	154.657	182.539	205.576	143.453	244.872	143.717	309.402	211.312	218.92	102.796	78.5672	82.6977	126.787	101.307	156.108	141.918
CE	CE(18:2)	uM	524.142	458.067	466.024	442.554	516.515	393.634	420.474	366.27	542.009	343.934	574.937	401.156	410.823	424.426	386.211	452.447	442.793	251.788	538.773	348.464	546.33	483.147
CE	CE(18:3)	uM	22.8297	19.473	17.6087	21.4188	15.8764	15.3823	14.8983	12.5105	13.6986	13.856	14.6968	14.9983	13.576	14.897	16.0206	11.1765	9.5616	9.3662	12.7994	11.7602	10.0523	12.9538
CE	CE(18:4)	uM	0.8004	0.8618	1.0142	0.7993	0.7464	0.7781	0.5762	0.4153	0.3908	0.4841	0.4722	0.6095	0.3876	0.6663	0.6582	0.4658	0.1797	0.4536	0.474	0.5111	0.4249	0.5331
CE	CE(20:0)	uM	0.3353	0.2283	0.2147	0.2806	0.244	0.1891	0.2435	0.1937	0.286	0.1673	0.2928	0.2387	0.2743	0.264	0.3063	0.2024	0.1259	0.1492	0.215	0.2416	0.2485	0.2161
CE	CE(20:1)	uM	1.1751	0.7071	0.8315	0.9986	0.9359	0.759	0.828	0.639	0.972	0.7201	1.1239	0.7914	1.1114	0.9499	1.053	0.6599	0.5352	0.4411	1.005	0.6828	1.0179	0.8787
CE	CE(20:2)	uM	1.50195	1.11945	1.22805	1.30085	1.03595	1.05035	1.00545	0.72835	0.91005	0.72825	1.09305	1.00075	1.11495	1.16275	1.16635	0.84185	0.55375	0.52225	0.90005	0.62525	0.87175	0.90095
CE	CE(20:3)	uM	21.8523	17.2307	23.3865	18.8087	17.6132	15.8182	17.1194	11.3683	19.242	10.6653	18.4173	14.7906	14.1665	14.6407	12.1074	17.9354	18.6424	5.1489	19.681	11.3535	17.6102	21.1828
CE	CE(20:4)	uM	339.597	272.076	275.738	262.722	319.073	258.114	297.515	210.933	305.795	180.968	336.517	249.043	249.636	247.891	225.084	296.698	362.877	86.5265	322.747	178.578	345.449	364.164
CE	CE(20:5)	uM	57.2623	58.2268	103.829	63.3789	57.7216	47.3079	67.3926	33.2321	41.2872	41.6929	51.2735	43.3987	31.372	43.7647	37.4825	53.3998	38.5298	26.0724	58.4821	43.96	44.7077	50.2664
CE	CE(22:0)	uM	1.42215	1.25905	1.45175	1.18935	1.71155	1.12305	1.09915	0.78295	1.05455	0.66295	1.26805	1.01425	1.19325	1.17065	0.91215	1.40065	1.76645	0.51325	1.62745	0.69885	1.14645	1.25195
CE	CE(22:1)	uM	0.1149	0.0895	0.1025	0.1056	0.0988	0.0728	0.0682	0.0648	0.0869	0.0587	0.0961	0.0979	0.1106	0.1009	0.1044	0.0807	0.064	0.0583	0.0928	0.0769	0.1186	0.1029
CE	CE(22:2)	uM	0.1203	0.0956	0.1105	0.1046	0.1108	0.071	0.0986	0.0719	0.0962	0.0772	0.114	0.1129	0.1285	0.1528	0.1295	0.1154	0.0952	0.0688	0.1313	0.0967	0.1454	0.1457
CE	CE(22:4)	uM	0.519	0.4557	0.6456	0.4962	0.5121	0.3945	0.4748	0.2669	0.3344	0.3156	0.4198	0.3768	0.3616	0.4126	0.3907	0.4598	0.4038	0.2012	0.4818	0.2962	0.4068	0.4057
CE	CE(22:5)	uM	6.7194	5.3555	6.9043	5.041	7.2104	5.0207	5.1529	2.9978	4.6973	2.6789	5.3148	4.4348	4.6756	5.3036	3.8406	6.0114	7.7768	1.6623	7.1518	3.0106	5.1323	5.2107
CE	CE(22:6)	uM	102.178	76.5708	80.9365	72.085	120.855	80.443	77.0248	46.7976	79.3801	39.2847	89.9317	66.7967	82.4359	86.0413	58.7171	94.9697	133.002	23.5431	117.478	42.876	82.976	86.3684
CE	CE(24:0)	uM	0.8868	0.6438	0.5791	0.5891	0.9598	0.5971	0.6405	0.3839	0.6431	0.2954	0.7144	0.5456	0.662	0.6565	0.4487	0.7249	1.1313	0.1936	0.9251	0.3216	0.6339	0.6654
CE	CE(24:1)	uM	0.0435	0.0364	0.0389	0.0408	0.0546	0.036	0.0486	0.0321	0.0519	0.0375	0.0551	0.0447	0.0523	0.0453	0.055	0.0341	0.0347	0.0258	0.0508	0.0658	0.078	0.0417
DAG	DAG(12:0/16:0)	uM
DAG	DAG(12:0/18:0)	uM																			0.0018	0.0043
DAG	DAG(12:0/18:1)	uM					0.0016		0.0246					0.0241			0.0226				0.0071	0.035	0.039	0.0064
DAG	DAG(12:0/18:2)	uM	0.0006		0.0021	0.0023	0.0024		0.0019		0.0008	0.0016	0.0004	0.0009	0.0015	0.001	0.0048	0.0016	0.0005		0.0018	0.002	0.0021
DAG	DAG(14:0/14:0)	uM					0.0007		0.0002					0.0008									0.0031
DAG	DAG(14:0/16:0)	uM
DAG	DAG(14:0/16:1)	uM			0.0064													0.0018					0.0009
DAG	DAG(14:0/18:1)	uM			0.0263		0.0007		0.01					0.0204			0.0151					0.048	0.0218
DAG	DAG(14:0/18:2)	uM	0.0136	0.0099	0.0259	0.0139	0.017	0.0144	0.0062	0.0005	0.0057	0.0142	0.0097	0.0113	0.01	0.0059	0.004	0.0091		0.0074	0.0144	0.008	0.0352	0.0084
DAG	DAG(14:0/18:3)	uM	0.0011	0.0008	0.0043	0.0012	0.0014	0.0016	0.0006	0.0005	0.0008	0.0022		0.0005			0.0005				0.0031	0.0005	0.0026	0.0011
DAG	DAG(14:0/20:0)	uM	0.0022	0.0044	0.0087		0.0012	0.0027	0.0085	0.0027	0.002	0.0001		0.0114	0.0006	0.0017	0.009	0.0064			0.0139	0.0066	0.0142	0.0008
DAG	DAG(14:0/20:4)	uM	0.001	0.0019	0.0021		0.0015		0.0028		0.002	0.0003	0.0008		0.005	0.0005	0.0015	0.0017	0.0011		0.0016	0.002	0.001	0.0001
DAG	DAG(14:0/22:6)	uM		0.0006	0.0025	0.0005			0.0012		0.0014			0.0007	0.0001		0.0004	0.0029			0.0035	0.0006	0.0054
DAG	DAG(14:1/16:0)	uM												0.0027				0.3878				0.0007
DAG	DAG(14:1/18:1)	uM		0.0015	0.0058				0.0093	0.0089	0.0144		0.0024	0.0037			0.0086	0.0078	0.0077	0.0067	0.0121	0.0281	0.027
DAG	DAG(15:0/18:1)	uM			0.006	0.004	0.0019	0.0013	0.0004		0.0049		0.003	0.0016			0.0038	0.0037		0.001	0.0039	0.0332	0.0086	0.0019
DAG	DAG(15:0/18:2)	uM	0.0076	0.0067	0.0091	0.0018	0.0051	0.0064	0.0059	0.0023	0.0051	0.0043	0.0023	0.005	0.0038	0.0015	0.0053	0.0079	0.0013	0.0021	0.0066	0.0054	0.0082	0.0048
DAG	DAG(16:0/16:1)	uM			0.0901	0.0002
DAG	DAG(16:0/18:1)	uM	0.1289	0.135	0.7268	0.1483	0.1344	0.1812	0.0673	0.0448	0.0885	0.0885	0.0983	0.1429	0.1646	0.0723	0.0712	0.0674	0.0392	0.0092	0.1132	0.0476	0.1612	0.0316
DAG	DAG(16:0/18:2)	uM	0.2373	0.2617	0.362	0.2143	0.2382	0.2356	0.1377	0.1149	0.1754	0.2154	0.1906	0.1852	0.2594	0.1505	0.1392	0.1525	0.0983	0.0879	0.1834	0.1247	0.3203	0.1064
DAG	DAG(16:0/18:3)	uM	0.0047	0.0026	0.02	0.0013	0.0004	0.0077				0.0061		0.0085	0.005		0.0013	0.004			0.0083	0.004	0.0166
DAG	DAG(16:0/20:3)	uM	0.0163	0.0175	0.0337	0.0142	0.0088	0.0093	0.011	0.0064	0.0071	0.0103	0.0102	0.0083	0.01	0.0087	0.0082	0.0076	0.0071	0.0045	0.0094	0.0086	0.0102	0.0056
DAG	DAG(16:0/20:4)	uM	0.0812	0.0828	0.092	0.061	0.0403	0.0532	0.0442	0.0299	0.0338	0.0373	0.0482	0.0418	0.0495	0.0371	0.0343	0.0404	0.0454	0.0344	0.0482	0.0374	0.0438	0.0241
DAG	DAG(16:0/20:5)	uM	0.0115	0.0113	0.0222	0.012	0.0089	0.0161	0.0067	0.0028	0.0041	0.0142	0.0077	0.0093	0.024	0.0071	0.0124	0.0136	0.0026	0.0112	0.0162	0.0167	0.0281	0.014
DAG	DAG(16:0/22:5)	uM	0.0032		0.0123				0.0001					0.003	0.0011						0.0068	0.0054
DAG	DAG(16:0/22:6)	uM	0.0256	0.0265	0.0301	0.0201	0.0292	0.0239	0.0217	0.0099	0.0135	0.022	0.0147	0.0264	0.0345	0.0208	0.0206	0.0238	0.0272	0.0141	0.0319	0.0203	0.0311	0.0193
DAG	DAG(16:1/16:1)	uM			0.0426				0.004								0.0057					0.0068	0.0068
DAG	DAG(16:1/18:0)	uM			0.0195												0.0073					0.0086	0.0067
DAG	DAG(16:1/18:1)	uM	0.0668	0.0603	0.4949	0.1322	0.0508	0.0849	0.0546	0.0146	0.0412	0.0234	0.0227	0.0362	0.0465	0.0376	0.0281	0.0254	0.0147	0.0109	0.0233	0.0371	0.0491	0.0109
DAG	DAG(16:1/18:2)	uM	0.0598	0.0487	0.1052	0.0903	0.0358	0.0545	0.0394	0.0144	0.0372	0.0253	0.0272	0.0292	0.0428	0.0316	0.0275	0.0216	0.0172	0.0149	0.03	0.0193	0.0436	0.0188
DAG	DAG(16:1/18:3)	uM	0.0029	0.0034	0.0117	0.0055	0.0023	0.0042	0.0055	0.0005	0.0013	0.0022	0.0023	0.0016	0.0022		0.0043	0.004			0.0057	0.0015	0.006	0.0001
DAG	DAG(16:1/20:0)	uM	0.0024	0.0031	0.0186	0.0006	0.0015	0.0011	0.0038		0.0018	0.0022	0.0012	0.0082	0.0031		0.0035				0.0053	0.0049	0.0141	0.0017
DAG	DAG(16:1/20:2)	uM	0.0088	0.0044	0.0142	0.0053	0.0067	0.0036	0.005	0.0023	0.0048	0.0025	0.004	0.0071	0.004	0.001	0.0036	0.0036	0.0025	0.0016	0.0042	0.0053	0.007	0.0043
DAG	DAG(16:1/20:4)	uM	0.0052	0.0082	0.0159	0.0091	0.0027	0.0055	0.0033	0.0011	0.0027	0.0009	0.0016	0.003	0.005	0.0027	0.0042	0.0017	0.0034		0.0017	0.0036	0.0052	0.0025
DAG	DAG(16:1/22:6)	uM	0.0105	0.0112	0.0198	0.0145	0.0063	0.0057	0.0078	0.0029	0.0057	0.0043	0.0018	0.0046	0.0059	0.0025	0.0032	0.0022	0.0025	0.0045	0.0035	0.0044	0.0055	0.0026
DAG	DAG(18:0/18:1)	uM	0.0488	0.0384	0.1783	0.059	0.0536	0.0494	0.0391	0.0186	0.0277	0.0236	0.0302	0.0523	0.0495	0.0271	0.0349	0.0291	0.017		0.0398	0.0074	0.0522	0.0074
DAG	DAG(18:0/18:2)	uM	0.1096	0.1032	0.1405	0.0986	0.1156	0.0933	0.0848	0.0654	0.079	0.0954	0.0936	0.0953	0.1119	0.0782	0.0878	0.077	0.0545	0.0805	0.0934	0.0783	0.1373	0.0595
DAG	DAG(18:0/18:3)	uM	0.001		0.0073	0.0063	0.0047	0.0006	0.0018		0.0001	0.0001		0.0002	0.0017			0.0005			0.0031		0.0057	0.0004
DAG	DAG(18:0/22:6)	uM	0.0215	0.019	0.0173	0.0169	0.0176	0.013	0.0176	0.0119	0.0121	0.0154	0.0156	0.0183	0.0202	0.0187	0.0188	0.0394	0.0196	0.0146	0.0237	0.0162	0.0263	0.0084
DAG	DAG(18:1/18:1)	uM	0.3948	0.3355	1.521	0.5246	0.347	0.4249	0.2909	0.1544	0.3231	0.1832	0.2888	0.2092	0.4781	0.2336	0.2369	0.1453	0.1284	0.0803	0.161	0.1201	0.326	0.1196
DAG	DAG(18:1/18:2)	uM	0.6535	0.5237	0.7315	0.6925	0.5124	0.4925	0.3909	0.2898	0.5473	0.3856	0.5045	0.441	0.7077	0.3566	0.4075	0.2657	0.2765	0.1819	0.317	0.2294	0.6303	0.2102
DAG	DAG(18:1/20:1)	uM	0.0406	0.0268	0.0841	0.0535	0.0482	0.0456	0.047	0.0388	0.0314	0.0275	0.0303	0.0498	0.0749	0.0414	0.0463	0.0346	0.0097	0.0157	0.0273	0.0641	0.0925	0.0452
DAG	DAG(18:1/20:2)	uM	0.0176	0.0217	0.0581	0.0219	0.0216	0.016	0.0137	0.0116	0.0159	0.0117	0.0142	0.0085	0.0196	0.0141	0.0166	0.0125	0.0082	0.0123	0.0109	0.0099	0.018	0.0105
DAG	DAG(18:1/20:3)	uM	0.0354	0.0364	0.088	0.0378	0.0359	0.0319	0.0235	0.0143	0.0152	0.0195	0.0146	0.0139	0.0339	0.0241	0.0243	0.0178	0.0089	0.0147	0.0151	0.0126	0.0155	0.0128
DAG	DAG(18:1/20:4)	uM	0.1414	0.1282	0.1653	0.132	0.1148	0.096	0.0874	0.0644	0.076	0.0777	0.0699	0.1013	0.1398	0.0972	0.0908	0.0584	0.0544	0.068	0.0616	0.0713	0.089	0.0636
DAG	DAG(18:1/20:5)	uM	0.0638	0.0668	0.0933	0.0725	0.0441	0.0542	0.0579	0.0291	0.0337	0.0556	0.0269	0.0596	0.0591	0.0414	0.0518	0.044	0.0522	0.0406	0.0435	0.0405	0.0622	0.034
DAG	DAG(18:1/22:4)	uM	0.0103	0.0076	0.0171	0.0098	0.0076	0.0076	0.0078	0.003	0.004	0.0051	0.0059	0.0058	0.0067	0.007	0.0086	0.0066	0.0034	0.0025	0.0044	0.0054	0.0068	0.0063
DAG	DAG(18:1/22:5)	uM	0.0246	0.0263	0.0416	0.0327	0.0254	0.017	0.0172	0.011	0.0101	0.0157	0.0145	0.0209	0.0193	0.0176	0.0189	0.0138	0.0105	0.0126	0.0131	0.0144	0.0228	0.0076
DAG	DAG(18:1/22:6)	uM	0.1616	0.1389	0.1143	0.1609	0.1163	0.0899	0.1049	0.0777	0.0747	0.1151	0.0911	0.1247	0.1345	0.0895	0.1231	0.0869	0.0864	0.107	0.0849	0.0787	0.1177	0.0557
DAG	DAG(18:2/18:3)	uM	0.0523	0.0399	0.0479	0.0494	0.0335	0.0452	0.0325	0.024	0.0256	0.038	0.0298	0.0342	0.0373	0.0228	0.0214	0.0223	0.0244	0.0232	0.0298	0.0216	0.0562	0.0246
DAG	DAG(18:2/20:3)	uM	0.0344	0.0371	0.0348	0.0307	0.0314	0.0239	0.0197	0.0251	0.0216	0.0303	0.017	0.0306	0.0371	0.0243	0.0299	0.0162	0.0127	0.0195	0.0191	0.0183	0.0261	0.0137
DAG	DAG(18:2/20:4)	uM	0.0956	0.1068	0.046	0.0843	0.0902	0.0717	0.0678	0.0479	0.0576	0.0838	0.0521	0.114	0.1377	0.0803	0.0859	0.0647	0.0696	0.0547	0.0533	0.0662	0.098	0.0675
DAG	DAG(18:2/20:5)	uM	0.0892	0.1196	0.0747	0.0992	0.0616	0.0843	0.0798	0.0476	0.0488	0.0941	0.0505	0.1144	0.1453	0.0702	0.0932	0.092	0.0868	0.0761	0.0922	0.0741	0.1651	0.076
DAG	DAG(18:2/22:4)	uM	0.0104	0.0154	0.0093	0.0136	0.0089	0.011	0.011	0.006	0.0082	0.0091	0.0075	0.009	0.0094	0.0096	0.0073	0.0066	0.0048	0.0052	0.0081	0.0078	0.0083	0.0052
DAG	DAG(18:2/22:5)	uM	0.0335	0.0317	0.0121	0.0299	0.0268	0.0196	0.0166	0.0155	0.014	0.0288	0.0187	0.0306	0.0229	0.0185	0.0222	0.0185	0.018	0.0209	0.0205	0.019	0.0262	0.0133
DAG	DAG(18:2/22:6)	uM	0.1775	0.1723	0.0519	0.1513	0.1103	0.0787	0.1051	0.1064	0.0922	0.1824	0.1236	0.1995	0.1648	0.0947	0.1368	0.1104	0.1184	0.1317	0.1172	0.1007	0.1634	0.0772
DCER	DCER(14:0)	uM	0.0022	0.0041	0.0009	0.0038	0.0016			0.0007	0.0022	0.0043	0.0057	0.0038	0.0059	0.0053	0.0029	0.001	0.0005		0.0044	0.0041	0.0053	0.0033
DCER	DCER(16:0)	uM	0.0227	0.024	0.0424	0.0203	0.0398	0.0335	0.0181	0.0084	0.0241	0.0139	0.0309	0.0186	0.0269	0.0178	0.0168	0.031	0.0153	0.005	0.0326	0.0248	0.0298	0.025
DCER	DCER(18:0)	uM	0.0067	0.0007	0.0088	0.0054	0.009	0.0035	0.0117	0.0003	0.0097	0.0061	0.009	0.0084	0.0048	0.0036	0.0076	0.0056	0.0105	0.0009	0.0069	0.0107	0.01	0.0087
DCER	DCER(18:1)	uM	0.0154	0.0116	0.0109	0.0111	0.0093	0.0095	0.0112	0.0114	0.0109	0.0107	0.0135	0.0165	0.0106		0.0138	0.0136	0.0105	0.0084	0.0183			0.0115
DCER	DCER(20:0)	uM	0.0077	0.0126	0.0078	0.0017	0.0126	0.0064	0.0166	0.0033	0.0023	0.0075	0.0085	0.0129	0.0074	0.0059	0.0069	0.0138	0.0069	0.0019	0.0172	0.0106	0.0117	0.005
DCER	DCER(20:1)	uM	0.0044	0.0017	0.0024	0.0021	0.0056	0.0016	0.0043	0.0037	0.0006	0.0011	0.0073	0.0013		0.0001	0.0044	0.0036			0.0062	0.003	0.0036	0.0002
DCER	DCER(22:0)	uM	0.0245	0.0335	0.0433	0.0293	0.027	0.0278	0.035	0.0174	0.0284	0.0183	0.0245	0.0341	0.0202	0.0186	0.0156	0.0251	0.0178	0.0016	0.0371	0.0196	0.0293	0.0116
DCER	DCER(22:1)	uM		0.0026		0.006	0.01		0.0016	0.0039								0.0009					0.008	0.0103
DCER	DCER(22:2)	uM	0.0048	0.0093	0.0143	0.0043	0.0124		0.0055	0.0042	0.0177		0.0103	0.0033	0.0031		0.0018	0.0118	0.0029		0.0085	0.0146	0.0063	0.0125
DCER	DCER(24:0)	uM	0.0573	0.0608	0.0607	0.0451	0.0559	0.0357	0.0396	0.0293	0.0413	0.0284	0.0416	0.0341	0.0365	0.0221	0.0327	0.0283	0.0208	0.0118	0.0411	0.0192	0.036	0.0239
DCER	DCER(24:1)	uM	0.0464	0.0347	0.0525	0.0292	0.0263	0.0055	0.0172	0.015	0.0143	0.0038	0.0145	0.023	0.0166		0.021	0.0115			0.0012	0.0082	0.0012	0.0043
DCER	DCER(26:0)	uM												0.009
DCER	DCER(26:1)	uM	0.0054	0.0079	0.0043	0.0036	0.0031	0.0018	0.0051		0.0072	0.0028		0.004	0.0026	0.0023	0.0029		0.0087		0.0052	0.0001	0.0058
HCER	HCER(14:0)	uM	0.0061	0.0043	0.0073	0.0059	0.011	0.0048	0.0065	0.0022	0.0021	0.0034	0.0031	0.0008	0.0026	0.0023	0.0012	0.0016	0.0026		0.0019	0.0005	0.0015	0.0013
HCER	HCER(16:0)	uM	1.0413	0.7743	0.9242	0.5616	2.1084	0.8101	0.8162	0.7965	0.6818	0.4544	0.8224	0.388	0.7295	0.5164	0.3833	0.3475	0.5399	0.131	0.4967	0.1957	0.3076	0.414
HCER	HCER(18:0)	uM	0.0805	0.0659	0.0632	0.0482	0.2761	0.0853	0.0779	0.0831	0.0933	0.0508	0.0918	0.0381	0.1174	0.0545	0.0481	0.0693	0.1327	0.0226	0.1121	0.029	0.0668	0.0811
HCER	HCER(18:1)	uM	0.0076	0.0058	0.0075	0.0076	0.0146	0.0062	0.0099	0.0068	0.0102	0.0066	0.0103	0.0065	0.0087	0.0054	0.0063	0.0057	0.0085	0.0018	0.0059	0.0057	0.0074	0.008
HCER	HCER(20:0)	uM	0.0821	0.0656	0.069	0.052	0.1888	0.069	0.0712	0.0781	0.1196	0.0459	0.1021	0.0523	0.1099	0.062	0.0452	0.0778	0.128	0.0237	0.1358	0.0405	0.0782	0.0954
HCER	HCER(20:1)	uM	0.0118	0.0064	0.0112	0.0081	0.015	0.0083	0.0114	0.0088	0.0104	0.0075	0.0106	0.0055	0.0111	0.007	0.0064	0.0073	0.0111	0.0027	0.0065	0.0055	0.0101	0.0115
HCER	HCER(22:0)	uM	0.4671	0.4004	0.458	0.309	0.7128	0.338	0.4387	0.3712	0.5906	0.2151	0.5249	0.2995	0.4655	0.3111	0.2795	0.4023	0.563	0.1392	0.7042	0.2311	0.4264	0.5481
HCER	HCER(22:1)	uM	0.0592	0.0348	0.0779	0.0428	0.0988	0.0378	0.0559	0.0385	0.0755	0.0282	0.0635	0.0303	0.0626	0.0443	0.0385	0.0441	0.0658	0.0069	0.0677	0.0264	0.0537	0.0623
HCER	HCER(24:0)	uM	0.4554	0.4004	0.4491	0.3027	0.6449	0.3678	0.4077	0.2857	0.452	0.2465	0.4641	0.2911	0.3462	0.315	0.2597	0.3825	0.4605	0.1645	0.4746	0.2241	0.4167	0.4272
HCER	HCER(24:1)	uM	0.8934	0.7756	0.9856	0.5811	1.4521	0.6507	0.8092	0.7033	0.8419	0.4658	0.9071	0.61	0.9081	0.672	0.5582	0.732	0.9054	0.2376	0.901	0.4398	0.8462	0.8347
HCER	HCER(26:0)	uM	0.0086	0.0068	0.0076	0.0049	0.0088	0.0053	0.0074	0.0045	0.0064	0.0058	0.007	0.0056	0.0075	0.0071	0.0061	0.0079	0.0106	0.0042	0.0089	0.006	0.008	0.0045
HCER	HCER(26:1)	uM	0.00525	0.00255	0.00365	0.00155	0.00475	0.00175	0.00395	0.00175	0.00475	0.00135	0.00405	0.00275	0.00245	0.00275	0.00235	0.00335	0.00665	0.00075	0.00495	0.00305	0.00535	0.00315
LCER	LCER(14:0)	uM	0.00315	0.00225	0.00375	0.00135	0.00315	0.00295	0.00285	0.00155	0.00315	0.00195	0.00215	0.00135	0.00345	0.00355	0.00325	0.00275	0.00345	0.00095	0.00405	0.00215	0.00265	0.00355
LCER	LCER(16:0)	uM	0.0461	0.0492	0.0477	0.0344	0.0628	0.0394	0.0436	0.038	0.0681	0.0211	0.0584	0.0805	0.1424	0.1253	0.1157	0.1143	0.1549	0.0473	0.129	0.0654	0.1303	0.1017
LCER	LCER(18:0)	uM	0.0078	0.0083	0.0118	0.0066	0.0135	0.0069	0.008	0.0079	0.0118	0.0087	0.0091	0.0089	0.0152	0.0145	0.0119	0.0117	0.016	0.0068	0.0162	0.0126	0.0171	0.0127
LCER	LCER(18:1)	uM	0.0057	0.0061	0.008	0.0076	0.0044	0.0052	0.0063	0.0006	0.0108	0.0051	0.0055	0.0058	0.0073	0.0072	0.0095	0.0082	0.0065	0.0014	0.0084	0.0085	0.0142	0.0095
LCER	LCER(20:0)	uM	0.005	0.004	0.0067	0.0041	0.0057	0.0035	0.0028	0.0013	0.0022	0.0022	0.0028	0.0064	0.0061	0.0066	0.0067	0.0053	0.0081	0.0025	0.0089	0.0063	0.0092	0.0056
LCER	LCER(20:1)	uM	0.008	0.0049	0.0101	0.0063	0.0061	0.0053	0.0054	0.0026	0.0039	0.0039	0.0042	0.0063	0.0042	0.0055	0.0036	0.0039	0.003	0.0032	0.0068	0.0047	0.0074	0.0035
LCER	LCER(22:0)	uM	0.0245	0.0236	0.0187	0.0212	0.0259	0.0182	0.0196	0.0122	0.0174	0.0207	0.0173	0.0292	0.0225	0.0236	0.0253	0.0208	0.0222	0.0148	0.031	0.0182	0.0281	0.0176
LCER	LCER(22:1)	uM	0.0008	0.0007	0.0017	0.0026	0.0028	0.0007	0.0036	0.0007	0.0012	0.0023	0.0006	0.0028	0.003	0.0006	0.0057	0.0046	0.003	0.0003	0.0023	0.0048	0.0036	0.0032
LCER	LCER(24:0)	uM	0.0101	0.0116	0.0085	0.0088	0.0113	0.0078	0.0118	0.0073	0.0099	0.0084	0.0108	0.0093	0.0098	0.0119	0.009	0.0123	0.0129	0.0065	0.0124	0.0128	0.0133	0.0106
LCER	LCER(24:1)	uM	0.0177	0.0209	0.0204	0.0128	0.0178	0.0154	0.0147	0.014	0.0201	0.0095	0.0194	0.0172	0.0193	0.0281	0.02	0.0266	0.0275	0.0113	0.0248	0.0175	0.026	0.026
LCER	LCER(26:0)	uM	0.0005	0.0006	0.0019	0.0012	0.0015	0.0003	0.0012	0.0006	0.0019	0.0001	0.0013	0.0008	0.0005		0.0012	0.0007	0.0012	0.0004	0.0013	0.0012	0.0021	0.001
LCER	LCER(26:1)	uM	0.00165	0.00095	0.00095	5e-05	0.00085	0.00025	0.00225	0.00015	0.00165	0.00145	0.00035	0.00075	0.00025	0.00035	0.00155	0.00075	0.00045		0.00185	0.00175	0.00145	0.00065
LPC	LPC(14:0)	uM			0.3085	0.331	0.256			0.2379		0.2385				0.2838	0.2512			0.2635		0.2652	0.2544	0.3441
LPC	LPC(15:0)	uM	0.5799	0.5362	0.4501	0.8325	0.4508	0.7785	0.5275	0.3078	0.5919	0.449	0.4187	0.6453	0.4596	0.434	0.4509	0.4572	0.5751	0.3715	0.5313	0.423	0.5775	0.5343
LPC	LPC(16:0)	uM	132.507	130.764	145.277	135.862	103.178	106.883	99.158	76.3669	125.057	87.4585	108.38	110.401	93.4045	99.5364	94.786	98.8422	106.761	76.9323	109.654	97.5526	101.205	108.19
LPC	LPC(16:1)	uM	2.6812	2.4608	5.423	5.5331	1.6606	2.1569	2.244	1.2562	2.2265	1.0593	1.751	2.1624	2.1866	2.2637	2.0512	1.7457	2.355	1.4358	2.0194	1.8723	2.8031	2.5745
LPC	LPC(17:0)	uM	2.8995	2.549	1.9891	2.1808	1.7011	2.6354	2.0521	1.7839	2.3365	2.1327	2.3727	2.7597	1.9777	2.1101	2.1129	1.5863	1.2596	1.5623	2.3223	2.0457	2.1411	2.0194
LPC	LPC(18:0)	uM	78.7296	72.4512	87.3118	63.7445	74.5839	66.2985	73.2185	54.9093	78.2858	57.864	81.8828	73.7766	82.9383	66.2609	68.2238	63.8692	60.8736	46.2663	79.2321	49.9979	71.824	77.7834
LPC	LPC(18:1)	uM	35.6646	31.1419	62.4185	50.5973	20.9678	26.8279	29.3471	19.6202	33.7203	20.8692	28.3622	26.1336	23.7912	24.3113	24.5718	21.67	19.3312	17.6383	24.1227	21.5266	32.3895	28.3633
LPC	LPC(18:2)	uM	62.6501	62.1557	71.5361	78.6976	53.4258	55.0729	55.84	42.4868	61.3218	50.7249	57.062	64.2234	47.1311	53.2137	56.1662	44.6795	37.6611	43.4466	60.0093	48.1523	62.4609	63.55
LPC	LPC(18:3)	uM	0.5147	0.666	0.7768	0.5167	0.3519	0.5099	0.5031	0.2653	0.2921	0.4249	0.2388	0.62	0.3278	0.4328	0.3842	0.4122	0.3133	0.3541	0.4433	0.3368	0.3164	0.6454
LPC	LPC(20:0)	uM	0.6016	0.4995	0.6897	0.6106	0.4098	0.5571	0.5031	0.5629	0.4879	0.5402	0.5646	0.5325	0.4526	0.4741	0.4228	0.4082	0.4035	0.4347	0.4688	0.613	0.4719	0.4571
LPC	LPC(20:1)	uM	0.9619	0.9696	1.481	1.3409	0.6732	0.6428	1.0922	0.6506	1.0102	0.8348	0.8311	1.0868	0.7103	0.8213	0.8781	0.7759	0.6362	0.7142	0.7068	0.9431	0.8804	0.8535
LPC	LPC(20:2)	uM	1.5964	0.9917	1.9674	1.5398	0.7493	1.207	1.4364	0.6156	1.1064	0.8647	0.7232	1.0572	0.7799	0.8013	0.9947	0.6581	0.5614	0.6175	0.6973	0.9708	1.0917	0.7078
LPC	LPC(20:3)	uM	6.3857	5.7591	7.6735	7.2055	3.4764	4.5565	5.4942	2.9382	4.3362	3.3394	3.724	4.421	3.3983	3.4923	3.9171	3.4706	2.0264	2.1723	4.32	3.176	4.106	3.9416
LPC	LPC(20:4)	uM	13.1466	11.7312	11.2815	12.7165	9.4707	10.1344	12.7426	8.2479	9.8957	8.8887	8.6406	14.5466	11.4693	12.0796	13.3017	9.3171	9.7417	5.4978	10.5008	8.7791	13.7267	14.1424
LPC	LPC(20:5)	uM	1.0097	1.1827	2.1779	1.3386	0.6615	1.0427	1.2643	0.4617	0.6735	0.7857	0.59	1.3936	0.8953	1.2487	1.3103	0.9144	0.6298	0.6993	1.0169	0.8183	1.1691	1.027
LPC	LPC(22:4)	uM			0.2386	0.3854			0.2943								0.1847
LPC	LPC(22:5)	uM	0.9074	0.808	1.0381	1.0683	0.7425	0.6213	0.8738	0.4757	0.6047	0.6634	0.5963	0.9199	0.5989	0.7679	0.7203	0.7802	0.7873	0.4315	0.6779	0.5894	0.6832	0.569
LPC	LPC(22:6)	uM	5.758	5.546	5.2705	4.8921	4.4754	4.6994	5.1566	3.288	4.0751	3.4727	3.7493	6.8374	6.8245	5.9897	6.1124	4.8837	6.1476	2.6038	6.4404	3.6892	5.4442	4.3857
LPE	LPE(16:0)	uM	1.631	1.4979	1.8227	1.658	1.5568	1.3942	1.5426	1.3563	1.42	1.0773	1.2262	1.4256	1.3459	1.345	1.5022	1.4131	1.8602	1.0181	1.3661	1.3024	1.33	1.1278
LPE	LPE(16:1)	uM		0.0601	0.0727	0.0786			0.0706					0.0426			0.0362
LPE	LPE(17:0)	uM	0.0539	0.0402		0.0421			0.0549				0.0391	0.0583		0.0536		0.0558				0.0448	0.0454
LPE	LPE(18:0)	uM	1.4701	1.0593	1.3828	1.1898	1.1695	1.1197	1.2735	0.9523	1.0752	0.9873	1.2159	1.1247	1.2551	1.0305	1.198	1.1669	1.3522	0.8944	1.1897	0.9468	1.1284	1.0301
LPE	LPE(18:1)	uM	0.7692	0.619	1.2245	1.1636	0.5549	0.7017	0.8543	0.4612	0.5113	0.4608	0.558	0.5335	0.4984	0.6732	0.5057	0.5374	0.4913	0.574	0.5099	0.5571	0.649	0.5377
LPE	LPE(18:2)	uM	1.0532	1.09	1.6578	1.4005	1.1608	1.1729	1.0341	0.6085	0.6142	0.8553	0.8192	0.7159	0.5181	0.909	0.707	0.7127	0.4418	0.6595	0.573	0.7414	0.7484	0.6331
LPE	LPE(18:3)	uM			0.0544
LPE	LPE(20:1)	uM	0.043		0.067	0.0721	0.0422									0.0326							0.0385	0.034
LPE	LPE(20:2)	uM			0.0361				0.0404
LPE	LPE(20:3)	uM	0.1414	0.119	0.1663	0.1542	0.1117	0.1206	0.1608	0.0715	0.103	0.0816	0.1023	0.0773	0.0666	0.0797	0.0745	0.1007	0.07		0.083	0.077	0.0691	0.1002
LPE	LPE(20:4)	uM	0.8752	0.7985	0.9912	1.0794	0.6965	0.7244	0.9475	0.4793	0.5711	0.5266	0.6913	0.5003	0.467	0.4181	0.3912	0.5872	0.3863	0.2798	0.4472	0.2779	0.4821	0.4105
LPE	LPE(20:5)	uM	0.0503		0.0741	0.058		0.0529	0.063			0.0502	0.0391					0.061			0.0465			0.0491
LPE	LPE(22:4)	uM
LPE	LPE(22:5)	uM	0.0801	0.0824	0.1462	0.0948	0.0647	0.075	0.0695	0.0509		0.0637	0.0464	0.0761	0.0544	0.0652	0.059	0.0643	0.0771	0.046	0.0581	0.0496	0.0439	0.0534
LPE	LPE(22:6)	uM	0.5351	0.5136	0.7444	0.5348	0.468	0.4068	0.5176	0.3388	0.4406	0.2867	0.4346	0.405	0.3723	0.2979	0.326	0.3976	0.4685	0.1238	0.3337	0.2041	0.2947	0.2325
MAG	MAG(12:0)	uM
MAG	MAG(14:0)	uM
MAG	MAG(15:0)	uM																0.0737
MAG	MAG(16:0)	uM
MAG	MAG(16:1)	uM	0.0355	0.0454	0.3776	0.1033	0.0429	0.0763	0.0498	0.0032	0.0037		0.0061	0.0368		0.0098		0.0135			0.0102	0.0037	0.0115
MAG	MAG(18:1)	uM	0.9024	0.9786	2.5852	1.249	1.441	1.2924	0.7644	0.2768	0.3923	0.4137	0.4654	0.6982	0.4662	0.5721	0.1831	0.6165	0.0301		0.3764	0.0435	0.552
MAG	MAG(18:2)	uM	1.7028	1.9159	1.3316	1.9337	2.3351	1.6816	1.2679	1.1462	1.1311	1.6095	1.3542	1.4901	1.1414	1.201	0.8813	1.3109	0.6577	0.5134	1.0355	0.5728	1.4994	0.6081
MAG	MAG(18:3)	uM	0.0878	0.103	0.1097	0.1244	0.1136	0.1331	0.0688	0.0442	0.0411	0.0726	0.0434	0.0723	0.0419	0.0485	0.0357	0.0858	0.0218	0.0305	0.0669	0.0375	0.0924	0.0536
MAG	MAG(18:4)	uM	0.0009		0.0021		0.0018	0.0015					0.0009	0.0015		0.0047		0.0019				0.003	0.0037	0.0059
MAG	MAG(20:1)	uM			0.0093	0.003						0.0015		0.0064							0.0016	0.0048	0.0074
MAG	MAG(20:2)	uM	0.0094	0.0062	0.0107	0.0037	0.0077	0.0111	0.0079			0.0045		0.0048	0.0019	0.0042	0.0089	0.0003			0.0014	0.0003	0.0081
MAG	MAG(20:3)	uM	0.0172	0.0283	0.0213	0.0244	0.0425	0.0143	0.0136	0.0092	0.0113	0.0118	0.0106	0.016	0.0105	0.0213	0.0108	0.0109	0.0092	0.0015	0.0152	0.0145	0.0175	0.0078
MAG	MAG(20:4)	uM	0.0318	0.0357	0.0339	0.0299	0.0602	0.0218	0.0238	0.0435	0.0236	0.0404	0.026	0.0283	0.0153	0.0256	0.0242	0.0276	0.0468	0.0183	0.0286	0.0374	0.0382	0.0442
MAG	MAG(20:5)	uM																					0.001
MAG	MAG(22:0)	uM
MAG	MAG(22:1)	uM
MAG	MAG(22:2)	uM	0.0047	0.0038	0.0002	0.0029	0.0044	0.0015	0.0064	0.0022	0.0027			0.0001	0.0004	0.0036			0.0004		0.0055	0.0048	0.0051	0.0055
MAG	MAG(22:4)	uM						0.0009										0.001					0.0007
MAG	MAG(22:6)	uM					0.0279									0.0022	0.0025	0.013	0.0002		0.007	0.0042	0.0005
MAG	MAG(24:0)	uM												0.0006
MAG	MAG(24:1)	uM	0.0001	0.0014	0.0034		0.0028	0.002	0.0059						0.0014	0.0034					0.0082		0.0022
PC	PC(12:0/18:1)	uM
PC	PC(12:0/18:2)	uM
PC	PC(14:0/18:1)	uM	1.6294	1.4162	2.3211	1.5379	1.0178	1.3018	1.5171	0.7005	0.8352	0.763	0.9021	0.7989	0.6843		0.7071	1.1184	0.678	0.7849		1.0037	1.0468	0.7991
PC	PC(14:0/18:2)	uM	1.9272	1.555	1.4688	1.9845	1.7034	1.6895	1.762	1.0034	1.1107	1.2821	0.9231	1.1751	0.8039	0.9646	0.8302	1.203	0.6858	0.8858	1.3152	1.3763	0.8205	0.9984
PC	PC(14:0/20:4)	uM	0.9339				0.6361	1.1444
PC	PC(15:0/18:1)	uM
PC	PC(15:0/18:2)	uM	0.9881	0.6866	0.741	0.8112	0.6604	0.5406	0.5317			0.5946										0.6181
PC	PC(16:0/12:0)	uM
PC	PC(16:0/14:0)	uM	0.786											0.7501		0.6329	0.7497	0.5325				0.7213	0.7036
PC	PC(16:0/16:0)	uM	10.7896	9.3384	8.6564	9.1052	10.4743	7.9173	7.5056	6.486	9.028	7.2092	8.3662	10.5715	12.0865	10.696	9.6461	14.117	15.6209	6.9971	12.3035	11.6092	18.7729	12.0844
PC	PC(16:0/16:1)	uM	2.2841	2.9235	6.9612	2.774	2.458	2.0903	1.8594	1.0456	1.7352	0.8319	1.2446	1.7893	2.1611	2.0731	2.0447	2.6566	3.3999	1.1	2.3892	2.2743	3.7085	2.478
PC	PC(16:0/18:0)	uM	8.1832	8.1	13.2235	7.1722	9.1097	7.5343	8.9974	6.5677	9.1271	6.9525	8.3687	6.6519	8.7583	8.3442	7.8905	8.7562	7.6691	5.4146	9.8809	6.568	9.5349	9.025
PC	PC(16:0/18:1)	uM	88.7829	81.7217	174.067	87.255	64.121	58.8713	64.6882	47.2785	75.3971	55.458	63.7728	43.9159	54.0198	52.8615	47.5332	62.322	67.2289	25.7885	61.4323	45.6269	65.6846	51.3524
PC	PC(16:0/18:2)	uM	331.288	320.227	384.586	337.421	348.28	296.601	260.548	197.454	294.827	253.687	310.454	186.706	157.485	192.963	162.965	209.221	217.982	118.296	264.212	208.577	214.653	236.006
PC	PC(16:0/18:3)	uM	2.5227	3.1235	4.0086	3.1194	2.8506	2.5004	2.5435	1.2767	1.7534	1.9596	1.8562	1.494	1.0742	1.5448	1.1324	1.389	1.1409	0.7859	1.8676	1.6241	1.0564	1.3363
PC	PC(16:0/20:1)	uM			0.5926						0.7689
PC	PC(16:0/20:2)	uM	2.4778	2.642	3.624	2.6133	1.7392	1.6696	1.8976	1.2258	1.6726	1.5914	1.7366	1.1339	1.0237	1.1592	1.0528	1.417	1.3314	0.951	1.365	1.262	1.6253	1.2218
PC	PC(16:0/20:3)	uM	22.9631	21.9195	35.8411	22.1559	14.4798	15.0602	19.2835	10.808	17.3756	13.0704	15.9006	10.3805	8.9764	11.6313	12.4442	15.6219	10.618	4.0516	17.6266	12.5058	11.5697	9.4511
PC	PC(16:0/20:4)	uM	88.1902	84.3056	74.8019	69.3447	74.6434	66.9692	77.2183	46.7137	72.7612	49.2325	60.6301	40.6783	37.1312	40.7533	41.8415	51.7807	54.386	10.4243	53.1488	39.3549	47.1672	48.9428
PC	PC(16:0/20:5)	uM	15.0682	11.994	27.6492	18.8938	14.4166	14.3353	16.4537	6.4628	8.7852	11.7564	9.2966	6.6456	3.4751	6.015	6.6444	8.0337	6.8262	3.176	6.8041	7.6221	5.56	5.9229
PC	PC(16:0/22:4)	uM	0.9881	1.3982	1.5688				1.1129			0.7233
PC	PC(16:0/22:5)	uM	10.8918	11.3564	12.7628	8.8846	7.6198	6.3576	7.1189	3.9797	5.1198	5.9284	6.7159	5.6548	4.0321	6.0012	3.5563	6.4298	7.2497	2.5599	8.7071	3.7621	4.258	4.3718
PC	PC(16:0/22:6)	uM	138.645	138.741	131.538	112.606	132.226	99.3638	98.578	67.8404	105.781	74.0477	88.876	74.5195	60.3385	70.7046	60.6297	103.862	107.918	20.3608	112.615	53.6373	61.3552	62.3431
PC	PC(17:0/18:1)	uM						1.0651
PC	PC(17:0/18:2)	uM	2.9551	1.9007	1.6999	2.4168	2.1718	2.1467	1.7281	1.4538	2.0559	2.0811	2.6181	1.6008	1.1943	1.4051	1.6234	1.1431	0.7501	0.6683	1.365	1.5024	1.8992	1.5143
PC	PC(17:0/20:4)	uM	1.3186	1.1889			1.3425	1.6196	1.6125	1.4765	1.1929	1.3862	1.6326	1.0214									1.4404
PC	PC(17:0/22:6)	uM	1.5011	1.5547				1.6342					1.1062
PC	PC(18:0/12:0)	uM
PC	PC(18:0/16:1)	uM		0.5427	1.3748	0.5881		0.6289
PC	PC(18:0/18:0)	uM	1.0229	0.5993	1.1271	0.6656	1.1366	0.7452	0.9903	0.4542	0.9717	0.8007	0.6461	0.5907	0.7253	0.7006	0.7273	1.093	0.7345		0.9577	0.5019	0.9299	0.7791
PC	PC(18:0/18:1)	uM	18.1261	14.6882	33.5585	14.1068	18.1312	12.6476	15.0237	10.1544	14.4986	11.8173	15.63	9.9325	14.3451	13.3461	10.7187	13.1343	12.0545	5.4901	16.0153	10.4521	16.221	13.1089
PC	PC(18:0/18:2)	uM	158.454	137.632	192.372	141.492	201.825	141.779	145.316	118.156	140.303	146.059	174.791	111.999	130.759	124.172	118.159	125.589	101.552	70.8254	165.574	116.118	145.2	145.903
PC	PC(18:0/18:3)	uM	0.9373	1.4066	1.1892	0.9039	1.1767	1.028	1.1163	0.7192	0.4728	0.9881	0.8654	0.7477	0.8553	1.0661	0.9308	0.7871	0.4607		0.9731	0.8091
PC	PC(18:0/20:0)	uM	1.0284	0.7671	1.0441	0.9444		0.8334	0.6652		1.0889		0.6789	0.6509			0.9091	0.7821	0.7345		0.7715
PC	PC(18:0/20:1)	uM
PC	PC(18:0/20:2)	uM	0.9985	1.034	2.223	0.8645	0.8427	1.1344	0.9901		0.8251	0.8176	0.9969	0.9277	0.8317	0.7809	0.7392	0.9932	0.8078		1.0596	0.6903	0.9791	0.7168
PC	PC(18:0/20:3)	uM	13.6229	10.362	20.8434	8.8307	11.8135	9.0861	11.4425	8.0787	11.4313	7.4631	10.7431	7.1269	8.8953	8.3339	9.4028	12.9628	6.7725	3.5605	12.4945	6.9354	9.9564	8.3118
PC	PC(18:0/20:4)	uM	51.0066	44.0048	41.2355	29.1621	55.7188	40.859	52.6881	41.6378	42.3191	39.0369	52.0471	35.1456	41.3878	34.2815	38.2984	41.2106	38.9489	8.1795	44.8182	27.3663	45.3021	42.8921
PC	PC(18:0/20:5)	uM	8.7952	6.2601	15.9695	6.3974	6.4665	7.3391	9.286	3.8122	3.7299	7.6052	5.8229	6.2701	4.3881	4.8413	6.1972	5.9137	3.8828	2.4645	6.3249	5.1914	4.6515	3.9736
PC	PC(18:0/22:5)	uM	3.9572	3.7855	4.7244	2.797	2.8998	2.4784	2.6782	1.4752	2.11	1.9304	3.7041	2.0525	1.7231	1.9603	1.562	3.9067	3.2072		2.7688	1.0365	2.2156	2.5935
PC	PC(18:0/22:6)	uM	33.9838	33.2148	40.6092	22.0343	52.9319	33.6664	34.225	27.858	34.1998	22.5426	37.5173	30.9714	35.7169	29.3142	25.3919	44.5215	44.7754	7.5875	53.1559	15.2417	33.756	26.206
PC	PC(18:1/16:1)	uM	8.4031	6.0468	16.9419	10.5423	4.6541	5.4301	7.2485	3.9826	5.83	2.9594	3.9756	3.1676	3.5495	4.3653	3.2798	4.4259	3.4133	1.2844	3.4178	3.0549	4.5909	3.971
PC	PC(18:1/18:1)	uM	9.349	4.614	18.2085	10.3047	4.6541	5.6111	6.0474	4.3785	6.889	4.3175	5.8817	4.2875	4.3371	4.1152	4.0641	4.4977	3.7049	2.2918	4.0203	4.5605	8.1458	5.5617
PC	PC(18:1/18:2)	uM	67.1956	44.401	87.5742	82.4663	46.2963	50.4267	48.8115	38.3926	53.4696	43.9996	53.6027	37.1451	33.0541	35.0914	31.343	33.3595	22.9082	22.5219	36.6564	41.7225	53.9639	46.5574
PC	PC(18:1/18:3)	uM	1.0166		1.3237	1.2478	0.772	1.0206		0.6893	0.7688	0.7915	0.7381			0.7679
PC	PC(18:1/20:1)	uM			0.8205
PC	PC(18:1/20:2)	uM	0.6909		1.3824	1.0244		0.6498	0.54		0.6558			0.5927									0.6448
PC	PC(18:1/20:3)	uM	4.6929	3.1883	10.5894	6.5722	2.4133	3.4527	4.2189	2.2708	3.2879	2.3148	3.0361	2.4983	2.0465	1.9197	2.7737	2.9514	1.6262	1.0436	2.3603	2.5733	3.4571	2.6897
PC	PC(18:1/20:4)	uM	17.7625	12.3964	19.9068	21.8473	10.0572	12.4036	18.0935	10.2991	14.6141	10.2594	12.0712	9.1832	8.5788	8.3242	8.1585	9.5513	7.9633	2.8125	7.7355	7.8387	12.7366	11.821
PC	PC(18:1/20:5)	uM	3.8802	2.5016	7.8908	5.3698	1.8738	2.5507	3.5983	1.6202	1.5066	2.3905	2.0992	1.8297	1.0848	1.2969	1.3124	1.2159			1.7016	2.1086	2.1622	1.2419
PC	PC(18:1/22:5)	uM	1.7085	1.258	3.0396	2.6572		1.3026	1.1837				1.177					1.4413
PC	PC(18:1/22:6)	uM	21.3551	15.4541	25.9325	25.5038	13.051	12.5756	17.5872	8.5717	17.2704	10.5852	12.1011	13.3994	9.4597	8.765	10.105	14.5589	8.7863	4.0394	14.1117	6.7957	13.7598	12.219
PC	PC(18:2/16:1)	uM	12.1323	9.5036	11.6566	16.3479	6.4908	7.0363	10.623	3.6421	7.5265	4.1621	5.7658	4.0019	2.9331	4.8299	3.9479	4.3819	4.6593	2.4977	4.5798	5.6372	5.4603	4.769
PC	PC(18:2/18:2)	uM	13.4092	11.5052	17.4466	17.1924	14.6413	12.427	11.1107	7.5146	10.7397	10.6066	12.2129	7.8925	4.5595	8.0283	5.7499	6.5987	3.5512	6.3379	8.6765	8.9391	7.8519	10.5426
PC	PC(18:2/18:3)	uM	1.6597	1.1041	1.2728	1.8971	0.8271	1.2266	1.3061	0.7995	0.9254	0.9951	0.9043	0.8779		0.7039	1.1695		0.7899			0.811		1.0503
PC	PC(18:2/20:1)	uM	1.2657	0.6712	1.157	1.0038	0.8076	0.7989	0.8817		0.7671	0.8122	1.0698	0.7949		0.9812	0.7071				0.8595	0.9009	1.0406	0.9863
PC	PC(18:2/20:2)	uM	0.9177	0.6032	0.8166	1.3361	0.5393	0.8025	0.8461	0.8552	0.7063	0.6739		0.6597			0.6272					0.6903	0.6403	0.8431
PC	PC(18:2/20:3)	uM	2.2752	1.4585	1.9406	2.0552	0.9719	1.4067	1.4432	1.2726	1.8943	1.3343	1.799	0.8121	0.9645	1.1518	0.8617	1.2346	0.8131	1.0138	1.4265	1.2031	1.3583	1.0121
PC	PC(18:2/20:4)	uM	6.7711	5.6977	5.3473	5.5215	4.0365	4.3983	5.0025	3.0028	5.2663	2.4785	4.1449	2.7943	2.0645	2.7586	2.3636	1.883	1.4104	0.9139	3.5288	2.1658	2.9814	3.8662
PC	PC(18:2/20:5)	uM	1.4528	1.8499	2.7947	1.8894	1.2597	1.4575	1.8323	1.2236	1.1229	1.6576	1.1896								0.8485
PC	PC(18:2/22:5)	uM				1.5483
PC	PC(18:2/22:6)	uM	4.4343	4.2275	4.2209	4.3216	2.8728	2.876	3.2383	2.5336	2.7837	2.9753	2.6231	3.4968	2.1135	1.766	2.5878		2.0816		2.6669	1.9254	2.4415	2.3571
PC	PC(20:0/18:1)	uM				0.8394
PC	PC(20:0/18:2)	uM	2.2209	2.1668	2.5779	2.2547	2.2413	2.3057	1.7101	1.489	2.0384	1.7838	2.0733	1.9134	1.5104	1.4556	1.1957	1.9052	1.2001	0.9896	1.6344	1.9796	1.6984	2.1744
PC	PC(20:0/20:3)	uM
PC	PC(20:0/20:4)	uM	1.0846	0.6997			1.2623		1.0124		1.0453			1.0971					0.7878		0.8767		1.0777	0.8688
PC	PC(20:0/22:6)	uM							1.628		1.4487
PE	PE(16:0/18:1)	uM		0.2444	0.4875	0.4364	0.2284		0.233			0.1504		0.209				0.1732				0.3415	0.2968
PE	PE(16:0/18:2)	uM	1.2871	1.1788	2.0719	1.2004	1.1167	0.797	1.0592	0.8359	0.9424	1.131	1.3706	0.8612	0.847	1.0818	0.7233	0.9496	1.1522	0.8742	0.861	1.1798	0.9327	0.8345
PE	PE(16:0/20:3)	uM
PE	PE(16:0/20:4)	uM	1.2415	1.3547	1.2977	1.049	0.7979	0.6499	0.8191	0.7047	0.6151	0.7944	0.966	0.8929	0.873	0.7242	0.8148	0.5787	1.395	0.4424	0.6688	0.8249	0.8293	0.7726
PE	PE(16:0/20:5)	uM
PE	PE(16:0/22:5)	uM		0.3175	0.4862				0.2184
PE	PE(16:0/22:6)	uM	1.252	1.7637	2.3917	1.2892	1.1106	0.9735	1.0792	0.6443	1.1183	0.8435	1.4066	1.229	1.5364	1.0224	1.3779	0.7481	2.5474	0.7509	0.9574	0.7189	1.027	1.0414
PE	PE(18:0/18:0)	uM	0.4036	0.3363	0.4257	0.3121	0.403	0.3803	0.2907	0.2712	0.443	0.2455	0.3718	0.2912	0.2935	0.2266	0.279	0.2583	0.3153	0.1716	0.2807	0.2416	0.2465	0.4062
PE	PE(18:0/18:1)	uM	1.3101	1.3828	2.6436	1.3213	0.8433	0.9406	0.8526	0.5836	1.1449	0.7764	0.7914	0.8221	0.7656	0.6567	0.7294	0.841	0.901	0.4901	0.8563	0.9229	1.3851	0.7843
PE	PE(18:0/18:2)	uM	7.1271	4.6832	8.5255	5.8476	6.2018	4.8663	4.3963	3.2194	4.5486	5.4184	6.9451	4.6077	4.3483	4.8994	3.9077	5.3127	3.9091	3.5365	4.9972	4.9832	4.8899	4.6413
PE	PE(18:0/18:3)	uM
PE	PE(18:0/20:2)	uM
PE	PE(18:0/20:3)	uM	0.6762	0.8307	1.1154	0.8705	0.4795	0.6104	0.4914	0.3758	0.5112	0.4638	0.4225	0.5469	0.5121	0.4178	0.451	0.4919	0.5432		0.6028	0.4074	0.6208	0.6616
PE	PE(18:0/20:4)	uM	3.7768	3.0034	3.6465	2.8318	2.5596	2.3738	2.5561	1.5585	2.3963	2.4826	3.2792	2.1849	3.0345	1.8532	2.2526	1.9484	3.5179	1.2179	2.2429	1.7925	2.9852	2.7906
PE	PE(18:0/20:5)	uM	0.5701	0.4056	0.7615		0.4624		0.4138				0.4432	0.3444					0.3966		0.3594
PE	PE(18:0/22:5)	uM	0.3411	0.6984	0.5329												0.3734		0.3893		0.2637
PE	PE(18:0/22:6)	uM	1.5858	1.8021	1.716	1.4324	1.7346	1.0936	1.1928	0.6135	1.0943	0.949	1.4659	1.1765	1.457	1.1183	0.8012	1.0224	2.1922	0.4793	1.0018	0.9573	1.3693	1.0414
PE	PE(18:1/18:1)	uM	0.1766		0.2724	0.2159			0.1661			0.1302	0.1204		0.1415	0.201		0.0953		0.1352	0.0826	0.1488	0.204
PE	PE(18:1/18:2)	uM	1.182	0.7327	1.6751	1.4824	0.867	0.5081	0.7835	0.5793	0.9113	0.8417	1.1103	0.9999	0.8033	0.7957	0.7338	0.7956	0.7069	0.8146	0.7006	1.1974	1.1319	0.8908
PE	PE(18:1/20:3)	uM
PE	PE(18:1/20:4)	uM	1.4085	1.0863	1.2548	1.5647	0.5874	0.5344	0.8277	0.5813	0.7509	0.662	0.9453	0.7668	0.7201	0.5915	0.9098	0.4341	0.7733	0.534	0.6832	0.6009	0.6984	0.7319
PE	PE(18:1/20:5)	uM
PE	PE(18:1/22:0)	uM	0.4352	0.4692	0.2335	0.4869		0.2433	0.1731	0.3268	0.5247	0.3053	0.324	0.3859	0.3999	0.2552	0.2996	0.2552	0.1872	0.4146	0.3977			0.3968
PE	PE(18:1/22:5)	uM
PE	PE(18:1/22:6)	uM	0.5954	0.4966	0.573	0.4496			0.3744		0.3595	0.2561	0.5474	0.4464	0.6052	0.375	0.6838		0.7181		0.4521	0.4262	0.5432	0.4481
PE	PE(18:2/16:1)	uM
PE	PE(18:2/18:2)	uM	0.2034		0.2529	0.1804	0.1516					0.2183	0.1802	0.2075				0.1558	0.1116			0.2459
PE	PE(18:2/20:4)	uM
PE	PE(O-16:0/18:2)	uM	0.3664		0.5353		0.5412	0.3433	0.3289	0.2462	0.2837		0.291											0.3985
PE	PE(O-16:0/20:4)	uM	0.5321				0.3458				0.2886	0.3008	0.2785		0.5742			0.2901			0.3594			0.7841
PE	PE(O-16:0/22:5)	uM
PE	PE(O-16:0/22:6)	uM	0.654	0.7387	0.7507	0.7259	1.026	0.8259	0.4483	0.357	0.4979	0.4345	0.6609	0.4799	0.6135	0.4596	0.5171	0.5575	0.3867	0.2876	0.5319		0.5742	1.2865
PE	PE(O-18:0/18:1)	uM	0.2207	0.2012	0.3752	0.265	0.2919		0.1997		0.3089		0.2902						0.2127		0.2937			0.2828
PE	PE(O-18:0/18:2)	uM	0.9106	0.6292	1.2519	0.8458	1.4173	0.8064	0.7037	0.8359	0.8645	0.9118	1.2175	0.9244	1.0303	0.6258	0.8078	0.7871	0.516	0.57	1.0249	0.7836	0.7312	1.2752
PE	PE(O-18:0/20:3)	uM
PE	PE(O-18:0/20:4)	uM	1.0863	1.2629	0.976	0.8264	1.1635	1.0936	0.7846	0.761	1.0943	1.1023	1.3557	0.8036	0.7887	0.5794	0.6111	0.5903	0.7885		1.0284	0.838	1.0766	1.9949
PE	PE(O-18:0/20:5)	uM	0.2592				0.3734				0.4074		0.2641									0.2716		0.3137
PE	PE(O-18:0/22:4)	uM
PE	PE(O-18:0/22:5)	uM		0.3983	0.4376		0.3339	0.3837	0.4052	0.1997		0.3259	0.3265	0.372								0.3492		0.5064
PE	PE(O-18:0/22:6)	uM	0.9866	0.9913	0.8794	0.7024	1.6077	1.0802	0.6411	0.7311	1.0784	0.786	1.3981	1.04	0.9312	0.9266	0.6949	0.5884	0.7712	0.4519	0.8954	0.8039	0.8691	1.5683
PE	PE(P-16:0/18:1)	uM			0.2084								0.2031
PE	PE(P-16:0/18:2)	uM	0.6233	0.4513	0.6171	0.7184	0.6958	0.5778	0.4239	0.3341	0.5296	0.4647	0.6585	0.4851	0.3711	0.4661	0.4278	0.3393	0.2681	0.3518	0.4727	0.4789	0.5705	0.6476
PE	PE(P-16:0/20:3)	uM
PE	PE(P-16:0/20:4)	uM	0.9911	1.5888	1.0618	1.201	1.6077	2.1738	1.1198	0.6606	1.334	1.0544	1.6608	0.7353	1.1422	0.7881	1.0057	0.8681	0.8318	0.639	0.9486	0.7572	1.4104	1.9488
PE	PE(P-16:0/20:5)	uM			0.3191		0.4624		0.2653			0.2308
PE	PE(P-16:0/22:5)	uM		0.5348	0.3777	0.3434	0.5394	0.5755					0.3001		0.2722		0.329	0.287			0.2898			0.3921
PE	PE(P-16:0/22:6)	uM	1.5232	1.6359	1.4371	1.179	1.724	1.2269	1.0792	0.8041	1.3579	1.0736	1.5252	0.9152	1.0243	0.9692	0.8986	0.8874	1.1264	0.5751	1.0638	0.8723	0.9448	1.1647
PE	PE(P-18:0/16:0)	uM
PE	PE(P-18:0/18:1)	uM					0.2372				0.2317		0.2182											0.2976
PE	PE(P-18:0/18:2)	uM	0.6829	0.677	1.0304	0.8555	1.0909	0.7689	0.9173	0.6771	0.8723	0.6839	1.0873	0.6414	0.6587	0.608	0.4686	0.6245	0.4029	0.4539	0.8694	0.7484	0.6363	1.1345
PE	PE(P-18:0/20:4)	uM	1.3354	1.5337	1.051	1.1824	1.9779	1.6937	1.3308	0.9534	1.6774	1.1407	1.9319	0.9979	0.8764	0.8946	0.8747	0.8681	1.3604	0.6231	1.0018	0.9681	1.8349	1.8335
PE	PE(P-18:0/20:5)	uM			0.4909		0.5994	0.436	0.3863			0.3886	0.2881			0.4074					0.2009
PE	PE(P-18:0/22:5)	uM				0.3314			0.3077		0.249				0.2638						0.313
PE	PE(P-18:0/22:6)	uM	1.3354	1.3292	1.2119	1.2121	1.9144	1.387	1.4038	0.8705	1.3819	1.0065	1.5506	0.9139	1.3365	0.8201	0.8148	0.8488	1.2997	0.6847	1.2766	0.7764	1.3009	1.7066
PE	PE(P-18:1/18:1)	uM
PE	PE(P-18:1/18:2)	uM	0.3778	0.3385	0.4496	0.3865	0.3233	0.3871	0.3042		0.32							0.3878			0.1801		0.3079
PE	PE(P-18:1/20:4)	uM	0.4775	0.5214	0.4102	0.4059	0.6181	0.6478	0.3127		0.4753	0.3841	0.3871			0.3492	0.628	0.3748	0.3192		0.3552			0.5601
PE	PE(P-18:1/22:6)	uM	0.5194	0.468	0.474	0.3871	0.663	0.4858		0.3794	0.4979		0.3781		0.3414			0.3498	0.2946		0.4091		0.5238	0.6044
PE	PE(P-18:2/18:2)	uM
PI	PI(16:0/18:1)	uM	0.2909	0.2118	0.3835				0.2344			0.2256				0.1861					0.2287		0.2763
PI	PI(16:0/18:2)	uM	1.182	1.2504	1.7104	1.7188	1.3314	0.9189	0.8343	0.6003	0.9113	1.1573	1.1103	1.1897	0.7596	0.9499	0.9487	0.8213	0.7564	0.5383	1.0214	0.9949	1.0776	1.0877
PI	PI(16:0/20:3)	uM	0.8536	0.9234	1.5444	0.6501	0.3476		0.3403		0.4164	0.4237	0.3241	0.5102		0.4457	0.4413	0.6559	0.2719				0.5014	0.377
PI	PI(16:0/20:4)	uM	3.6307	3.2463	4.4187	2.6775	2.2317	2.1471	1.9151	0.9782	1.2621	1.4091	1.8048	1.3761	1.3803	1.6082	1.306	1.3408	1.473	0.5152	1.6134	1.1598	2.054	1.9488
PI	PI(16:0/22:6)	uM
PI	PI(18:0/18:1)	uM			0.3794		0.2033	0.241	0.1932				0.2167		0.1698			0.1819			0.1927		0.204	0.246
PI	PI(18:0/18:2)	uM	2.3115	2.1106	3.0681	2.2099	2.6027	2.1378	1.9733	1.2166	1.9394	2.3059	2.19	2.2018	1.1351	1.8775	1.777	1.3688	1.0533	1.5596	1.8988	1.9545	2.119	2.1566
PI	PI(18:0/20:2)	uM			0.3841
PI	PI(18:0/20:3)	uM	2.8065	2.8501	4.601	2.2258	1.925	1.4003	1.5986	0.7793	1.4857	1.3228	1.3303	1.4391	1.5118	1.4165	1.8931	1.9388	1.3604	0.671	1.5869	1.179	2.1636	1.6144
PI	PI(18:0/20:4)	uM	21.1687	18.3401	19.262	13.8505	16.828	15.0966	13.5027	9.4838	13.2518	12.624	17.8108	13.3198	13.4524	12.4717	13.2039	11.3723	14.6001	4.1499	14.326	8.4735	21.9369	16.8588
PI	PI(18:0/20:5)	uM	0.3957		0.6902	0.512	0.3734	0.3023	0.3334			0.4889	0.2881	0.3159		0.2716						0.3531
PI	PI(18:0/22:4)	uM			0.3366
PI	PI(18:0/22:5)	uM	0.2513															0.2323
PI	PI(18:0/22:6)	uM		0.3343		0.3122							0.2401						0.2701
PI	PI(18:1/16:1)	uM
PI	PI(18:1/18:1)	uM	0.25	0.3388	0.3657	0.5254	0.2108		0.3245		0.3062	0.329	0.3264	0.3124		0.2047		0.2064			0.2203	0.2043	0.2882	0.2778
PI	PI(18:1/18:2)	uM	1.0233	0.677	1.0023	1.1186	0.6297	0.6695	0.5473	0.4113	0.8178	0.6663	0.7159	0.7191	0.501	0.4381	0.5393	0.561	0.3104	0.4539	0.6669	0.5332	0.8948	0.7876
PI	PI(18:1/20:3)	uM			0.8365	0.7052			0.3334							0.3104					0.2584		0.5626
PI	PI(18:1/20:4)	uM	2.723	2.0832	3.3033	3.6582	1.1317	1.3336	1.4687	0.771	1.2781	1.0065	1.432	0.9375	1.0078	1.1715	1.2221	0.8392	0.4852	0.5751	0.8776	0.8819	1.6843	1.6951
PI	PI(18:2/18:2)	uM	0.3402
SM	SM(14:0)	uM	0.4361	0.4412	0.4635	0.5036	0.6657	0.413	0.4331	0.3804	0.3819	0.3041	0.4359	0.2561	0.3643	0.27	0.2588	0.258	0.3592	0.1448	0.3345	0.2163	0.237	0.3476
SM	SM(16:0)	uM	27.9459	25.3874	23.2194	22.7963	46.1001	21.9845	24.9429	25.8024	26.3795	19.615	31.2976	22.1459	34.3421	25.5607	24.2524	28.7538	40.452	15.2051	34.7833	21.589	30.1063	30.7136
SM	SM(18:0)	uM	1.9783	2.127	1.4804	1.4731	4.0272	1.9117	1.8875	2.0535	2.7549	1.4883	2.8704	1.9209	2.7185	2.0627	2.1125	2.7859	4.5565	1.431	3.2529	1.9587	2.8078	2.6615
SM	SM(18:1)	uM	0.6139	0.5717	0.421	0.4784	1.1369	0.5599	0.5481	0.6844	0.8052	0.4476	0.918	0.5128	0.8	0.7159	0.6056	0.8491	1.3724	0.4193	0.8412	0.5331	0.9382	0.9377
SM	SM(20:0)	uM	47.1175	43.1251	56.051	49.5922	53.2344	39.996	41.5982	30.1156	47.4906	40.0814	48.3996	30.3639	24.2354	30.002	27.8651	33.2105	34.7029	16.6797	38.3114	33.1101	38.1523	39.1371
SM	SM(20:1)	uM	1.8072	1.5526	1.894	2.1337	1.4822	1.1808	1.4715	0.9243	1.4829	1.0161	1.2635	0.8044	0.7895	0.9375	0.7912	1.0511	1.1636	0.5629	1.1805	0.945	1.0152	1.0974
SM	SM(22:0)	uM	45.7032	37.3958	58.4912	41.7393	57.8659	39.1341	44.8049	34.9181	45.7115	42.3399	52.53	36.9334	38.6633	37.1577	37.8139	39.8061	33.8708	20.3561	46.8515	34.6429	49.8085	48.5453
SM	SM(22:1)	uM	15.7743	11.4683	20.145	17.9966	11.8402	10.4634	11.9535	9.33775	13.7033	9.91085	13.6415	9.44225	7.40285	8.89525	8.35465	10.167	7.42155	4.79415	10.8715	9.05135	14.0885	12.1141
SM	SM(24:0)	uM	4.7772	3.6036	5.4955	4.9051	5.2985	2.7794	5.4764	3.2929	5.7258	3.8965	6.2427	2.7139	3.2399	2.186	2.9522	4.335	5.5478	1.0376	5.3647	2.881	5.3549	5.1032
SM	SM(24:1)	uM	21.1476	18.2005	22.1552	17.9559	22.6614	14.4358	19.7029	16.8963	21.9123	15.3092	25.6531	11.7476	14.9559	11.9921	11.3448	20.2625	23.0708	8.1788	24.0142	10.9302	19.898	19.8784
SM	SM(26:0)	uM	0.1411	0.1304	0.1294	0.1465	0.1275	0.1129	0.1055	0.1035	0.1387	0.1326	0.1065	0.1267	0.1034	0.1041	0.0909	0.1259	0.127	0.1119	0.1015	0.0978	0.1358	0.1293
SM	SM(26:1)	uM	0.1692	0.1443	0.2045	0.1246	0.1595	0.1165	0.1487	0.1264	0.1702	0.1409	0.1684	0.129	0.0898	0.1143	0.1067	0.1525	0.1263	0.1181	0.169	0.1051	0.2033	0.1503
TAG	TAG36:0-FA12:0	uM	0.0036	0.0017	0.004	0.0052	0.0058	0.0001	0.003		0.0024			0.0048	0.0001	0.0037	0.0056	0.0025	0.002	0.0009	0.0024	0.0033	0.0104	0.0075
TAG	TAG38:0-FA12:0	uM	0.0048		0.0043	0.0034		0.0015	0.0035		0.0012				0.0059		0.0003	0.0064	0.0007	0.0003	0.005	0.0002	0.0025	0.0031
TAG	TAG40:0-FA12:0	uM	0.0059	0.0027	0.0071	0.007	0.0005	0.0009		0.0018	0.0032	0.0035	0.0038		0.0012	0.0073	0.0048	0.0032	0.0012		0.0051	0.0026	0.0069	0.0031
TAG	TAG40:0-FA14:0	uM	0.0041	0.0001	0.0079	0.0049	0.012	0.0004	0.0091	0.0013	0.0022	0.0018	0.0043	0.0033	0.0068	0.0048	0.0077	0.006	0.01	0.0027	0.0044	0.0054	0.0077	0.0097
TAG	TAG40:0-FA16:0	uM	0.0024		0.0017	0.0004	0.0545	0.0067	0.0014		0.0012		0.0012		0.0089	0.0033	0.0121	0.0018		0.004	0.0063	0.0105	0.0162	0.0224
TAG	TAG42:0-FA12:0	uM	0.0063	0.0009	0.0094	0.0073	0.0019	0.0033	0.0068	0.0009	0.0072	0.0042	0.004	0.0029	0.0023	0.0042	0.0056	0.0069	0.0006	0.0034	0.0073	0.0067	0.017	0.0067
TAG	TAG42:0-FA14:0	uM																					0.0012
TAG	TAG42:0-FA16:0	uM	0.0028	0.0012	0.0158	0.0114	0.0754	0.0094		0.0036	0.0009		0.0036	0.0075	0.0219	0.0104	0.0365	0.0108	0.002	0.0019	0.0094	0.016	0.0406	0.0289
TAG	TAG42:1-FA12:0	uM	0.0083	0.0064	0.013	0.0113	0.0081	0.0139	0.0153	0.0102	0.0181	0.0109	0.0087	0.0213	0.0086	0.0127	0.0102	0.0129	0.0079	0.0065	0.0103	0.0121	0.0197	0.0079
TAG	TAG42:1-FA14:0	uM	0.003	0.0031	0.0085	0.0035	0.0106	0.0039	0.0034	0.0014	0.001			0.0002	0.0019	0.0052	0.0065	0.0056		0.0001		0.0032	0.0101	0.0081
TAG	TAG42:1-FA16:0	uM	0.0119	0.0078	0.0338	0.0111	0.1041	0.0244	0.0132	0.0037	0.0078		0.0099	0.0046	0.0253	0.0123	0.0241	0.0092	0.0065	0.0022	0.0119	0.0115	0.0283	0.0308
TAG	TAG42:1-FA16:1	uM	0.0068	0.0083	0.0198	0.009	0.0276	0.0174	0.0144	0.0066	0.0128	0.0046	0.0063	0.0082	0.0127	0.014	0.0141	0.0114	0.006	0.0042	0.0029	0.0127	0.0244	0.0164
TAG	TAG42:1-FA18:1	uM	0.01	0.0024	0.0117	0.0081	0.0941	0.0157	0.005	0.0002	0.004		0.0089	0.007	0.0224	0.0095	0.0215	0.0105	0.0034	0.0023	0.0091	0.0051	0.02	0.0369
TAG	TAG42:2-FA12:0	uM	0.00425	0.00345	0.00235	0.00585	0.00515	0.00285	0.00535	0.00215	0.00525		0.00035		0.00355	0.00115	0.00225	0.00335	0.00225	0.00095		0.00715
TAG	TAG42:2-FA18:2	uM	0.0013		0.0052		0.195	0.0312					0.0034		0.0235	0.0127	0.0446	0.0145				0.0025	0.0195	0.0554
TAG	TAG44:0-FA12:0	uM			0.0034												0.0035					0.0012	0.0065
TAG	TAG44:0-FA14:0	uM	0.027	0.0116	0.0796	0.0193	0.0317	0.0422	0.0169	0.0052	0.0155	0.0133	0.0115	0.0185	0.0147	0.0203	0.0144	0.0071	0.0077	0.0021	0.0208	0.0194	0.0433	0.02
TAG	TAG44:0-FA16:0	uM	0.0148	0.0009	0.0674	0.0078	0.03	0.028	0.0006		0.0057		0.0032	0.0118	0.0214	0.0179	0.0045	0.0053			0.0167	0.0132	0.0367	0.0092
TAG	TAG44:0-FA18:0	uM	3.7694	3.4052	3.4507	3.8545	3.8205	3.3871	4.6664	3.1361	3.8664	2.935	2.6941	2.5977	3.1238	3.1266	4.2168	3.2916	3.5888	1.9335	3.3257	4.2425	5.3448	2.9894
TAG	TAG44:1-FA12:0	uM	0.0156	0.0111	0.0341	0.0147		0.0126	0.0098	0.0115		0.0093	0.0072	0.0085	0.01	0.01		0.0105	0.0088	0.007	0.0113		0.0141	0.0148
TAG	TAG44:1-FA14:0	uM	0.0156	0.0089	0.0712	0.0268	0.0216	0.0287	0.0141	0.0054	0.0112	0.0172	0.0082	0.0271	0.0189	0.0151	0.0224	0.0125	0.0105	0.0059	0.0208	0.025	0.0299	0.0211
TAG	TAG44:1-FA14:1	uM	0.0102	0.0138	0.0352	0.016	0.0136	0.0123	0.0154	0.0112	0.0164	0.0102	0.0103	0.0102		0.0104	0.0159	0.0137	0.011	0.0069	0.0107	0.0118	0.0218	0.0122
TAG	TAG44:1-FA16:0	uM	0.0215	0.0085	0.1193	0.0259	0.1232	0.044	0.0233	0.0112	0.0178	0.0049	0.0123	0.0104	0.0504	0.0245	0.0379	0.0153	0.0143	0.005	0.0151	0.0177	0.0398	0.0348
TAG	TAG44:1-FA16:1	uM			0.0211	0.0044	0.004	0.0059														0.0069	0.0045
TAG	TAG44:1-FA18:1	uM	0.0144	0.0077	0.0643	0.0253	0.1503	0.0388	0.0252	0.0114	0.0024	0.0033	0.0019	0.0038	0.0456	0.0188	0.05	0.0125	0.0087	0.0096	0.0167	0.0242	0.0568	0.0327
TAG	TAG44:2-FA12:0	uM	0.00725	0.00205	0.01435	0.00215	0.00495	0.00905	0.00965	0.00015	0.00365	0.00035	0.00355	0.00145	0.00335		0.00625	0.00185			0.00535	0.00375	0.00935	0.00105
TAG	TAG44:2-FA14:0	uM	0.0069	0.002	0.0236	0.0094	0.0076	0.0132	0.0077	0.0034	0.0022	0.0031	0.0035	0.0042	0.0089	0.0061	0.0057	0.0052	0.0057	0.001	0.0044	0.0055	0.0204	0.0062
TAG	TAG44:2-FA16:0	uM	0.0317	0.0216	0.0856	0.0331	0.2514	0.0648	0.023	0.0134	0.0298	0.012	0.0228	0.028	0.0759	0.0407	0.0749	0.0351	0.0242	0.0099	0.0443	0.0273	0.0929	0.0816
TAG	TAG44:2-FA16:1	uM	0.0169	0.0137	0.0488	0.0228	0.0355	0.0203	0.0121	0.0113	0.0152	0.0092	0.0143	0.0124	0.0184	0.018	0.0171	0.0123	0.0127	0.0068	0.0119	0.0181	0.027	0.0188
TAG	TAG44:2-FA18:1	uM	0.0226	0.0148	0.0419	0.0197	0.1449	0.0348	0.0187	0.0149	0.0157	0.0133	0.0238	0.0174	0.0394	0.0222	0.0372	0.0259	0.0162	0.0142	0.0256	0.0226	0.0351	0.0543
TAG	TAG44:2-FA18:2	uM	0.0618	0.0404	0.1043	0.0495	0.3439	0.0999	0.0596	0.0353	0.0554	0.0424	0.0497	0.052	0.1105	0.0738	0.1261	0.0466	0.0447	0.0197	0.068	0.074	0.1223	0.1195
TAG	TAG44:3-FA18:2	uM	0.0233	0.0141	0.0419	0.0199	0.2714	0.0508	0.0187	0.0124	0.016	0.0123	0.0312	0.0273	0.0526	0.0315	0.0709	0.0322	0.0159	0.0108	0.0256	0.0207	0.0562	0.0975
TAG	TAG45:0-FA14:0	uM	0.0079	0.0049	0.0192	0.0102	0.0135	0.0183	0.0088	0.0045	0.0061	0.0105	0.0089	0.0062	0.0123	0.0075	0.0021	0.0063	0.0015	0.0022	0.009	0.0101	0.0155	0.0118
TAG	TAG45:0-FA15:0	uM	0.0108	0.009	0.0216	0.0101	0.0074	0.0136	0.0101	0.0038	0.0046	0.0036	0.0007	0.009	0.0082	0.0091	0.01	0.0014	0.0034	0.0007	0.0107	0.0091	0.0192	0.0051
TAG	TAG45:0-FA16:0	uM	0.0093	0.0035	0.0376	0.0175	0.0231	0.0187	0.0007	0.0064	0.0102	0.0111	0.0071	0.0104	0.0213	0.0131	0.0147	0.0197	0.0043	0.0021	0.0135	0.0116	0.0373	0.0133
TAG	TAG45:1-FA15:0	uM	0.0042	0.0013	0.0128	0.0072		0.005		0.0011	0.0036		0.0017	0.0016	0.0015	0.0042	0.0047	0.0065		0.002		0.0058	0.0082
TAG	TAG45:1-FA16:0	uM	0.0039		0.0181	0.0017	0.0144	0.0063	0.0053	0.0003	0.0082		0.0029	0.0096	0.016	0.0143	0.0243	0.0314	0.015	0.0052	0.0112	0.0122	0.0283	0.0049
TAG	TAG45:1-FA18:1	uM	0.0041	0.0009	0.0202	0.005	0.0075	0.0056	0.0033	0.0019	0.0078	0.0021	0.0005	0.0007	0.0042	0.0027	0.0039	0.0042	0.0038		0.0048	0.0015	0.0181	0.0056
TAG	TAG46:0-FA12:0	uM	0.0038	0.0006	0.0087	0.002	0.0031	0.0003			0.0002	0.0015		0.0003	0.0035	0.0015	0.0003	0.0019	0.0048		0.0024	0.007	0.0078
TAG	TAG46:0-FA14:0	uM	0.0658	0.0367	0.3538	0.075	0.1072	0.1513	0.0534	0.0097	0.0149	0.034	0.0288	0.0434	0.049	0.0474	0.0249	0.0256	0.0039	0.0148	0.0659	0.0358	0.1396	0.0619
TAG	TAG46:0-FA16:0	uM	0.1405	0.0924	0.7522	0.1503	0.2282	0.3499	0.0812	0.0438	0.0489	0.0917	0.0887	0.1274	0.1434	0.101	0.0706	0.0696	0.0156	0.0359	0.1374	0.0774	0.3125	0.1206
TAG	TAG46:0-FA18:0	uM	0.0238	0.0178	0.029	0.0188	0.0144	0.0169	0.013	0.0116	0.013	0.0067	0.0113	0.0112	0.0082	0.0159	0.0153	0.012	0.0102	0.0027	0.0098	0.0112	0.0291	0.0127
TAG	TAG46:1-FA12:0	uM	0.01475	0.00835	0.11205	0.02015	0.02325	0.03005	0.01475	0.00775	0.01225	0.01055	0.00265	0.00815	0.01215	0.01215	0.00795	0.00985	0.00685	0.00145	0.01675	0.00905	0.02645	0.01205
TAG	TAG46:1-FA14:0	uM	0.061	0.0422	0.7977	0.1304	0.0967	0.1795	0.0513	0.0123	0.0189	0.0281	0.0308	0.0394	0.0503	0.0505	0.0285	0.0224	0.0055	0.0105	0.0414	0.0349	0.092	0.037
TAG	TAG46:1-FA14:1	uM	0.1494	0.1282	0.2622	0.214	0.15	0.1441	0.1521	0.081	0.0829	0.0645	0.0928	0.1109	0.0822	0.105	0.2178	0.0954	0.0796	0.0703	0.103	0.1527	0.146	0.1361
TAG	TAG46:1-FA16:0	uM	0.0629	0.0554	1.0038	0.1239	0.0943	0.177	0.0751	0.0264	0.0491	0.044	0.0471	0.0944	0.0677	0.0653	0.0447	0.0409	0.0271	0.0197	0.0751	0.0598	0.1237	0.047
TAG	TAG46:1-FA16:1	uM	0.0483	0.0315	0.6441	0.1051	0.0646	0.119	0.0445	0.0136	0.0155	0.0179	0.0201	0.0365	0.0394	0.0352	0.0235	0.0201	0.0057	0.0037	0.0212	0.0224	0.0577	0.0332
TAG	TAG46:1-FA18:0	uM	0.0187	0.02	0.0323	0.0223	0.0627	0.0307	0.0335	0.0151	0.029	0.0201	0.0218	0.0147	0.0332	0.0199	0.0403	0.0219	0.0316	0.009	0.0274	0.0398	0.0493	0.0327
TAG	TAG46:1-FA18:1	uM	0.0963	0.0824	0.2901	0.1355	0.1273	0.1292	0.0889	0.0399	0.0504	0.0482	0.0526	0.0665	0.0589	0.0732	0.125	0.0582	0.0391	0.0343	0.0678	0.0789	0.1278	0.0821
TAG	TAG46:2-FA12:0	uM	0.045	0.0173	0.112	0.0355	0.0443	0.0583	0.0162	0.0146	0.0304	0.0184	0.0207	0.0215	0.0283	0.0182	0.0229	0.0177	0.0114	0.0063	0.0282	0.0183	0.0806	0.0231
TAG	TAG46:2-FA14:0	uM	0.0575	0.0364	0.5045	0.1247	0.1123	0.1675	0.0626	0.0078	0.0228	0.0246	0.0258	0.0402	0.0544	0.054	0.0335	0.0215	0.0072	0.0117	0.0577	0.0479	0.1318	0.0479
TAG	TAG46:2-FA14:1	uM	0.0087	0.0069	0.2899	0.022	0.0114	0.0219	0.0121	0.0018	0.0034	0.0046	0.0049	0.0028	0.0003	0.0089	0.0088	0.0042	0.0024	0.0007	0.0062	0.0021	0.0175	0.0086
TAG	TAG46:2-FA16:0	uM	0.05355	0.02375	0.38125	0.05705	0.06535	0.08535	0.02575	0.01855	0.02975	0.02755	0.02755	0.03245	0.05055	0.02595	0.02785	0.02085	0.01315	0.00715	0.04235	0.02645	0.09705	0.02615
TAG	TAG46:2-FA16:1	uM	0.0282	0.0269	0.7781	0.1246	0.0389	0.0707	0.0343	0.0172	0.0188	0.0152	0.0072	0.0275	0.0417	0.0269	0.0286	0.0151	0.0099	0.0051	0.0173	0.0358	0.039	0.0253
TAG	TAG46:2-FA18:1	uM	0.02765	0.01715	0.15845	0.03625	0.20685	0.05455	0.03165	0.01895	0.02345	0.01705	0.02155	0.01475	0.07735	0.02895	0.06425	0.02445	0.01405	0.00735	0.02975	0.02785	0.06775	0.06655
TAG	TAG46:2-FA18:2	uM	0.0754	0.0247	0.204	0.0632	0.1562	0.1399	0.0427	0.0205	0.0278	0.0355	0.0252	0.0483	0.0812	0.0433	0.0506	0.028	0.0033	0.0048	0.0522	0.0412	0.1565	0.0609
TAG	TAG46:3-FA12:0	uM	0.01565	0.00385	0.02125	0.01005	0.01185	0.01545	0.00935	0.00585	0.00995	0.00805	0.00405	0.00735	0.01145	0.00425	0.00435	0.00765	0.00285	0.00095	0.00785	0.00365	0.02095	0.00505
TAG	TAG46:3-FA14:0	uM	0.0182	0.0064	0.0486	0.0216	0.0275	0.0338	0.015	0.0003	0.0051	0.0113	0.0063	0.0118	0.013	0.0112	0.0143	0.0135	0.008	0.0032	0.0144	0.0096	0.0289	0.0125
TAG	TAG46:3-FA14:1	uM	0.0028	0.0015	0.0742	0.0176	0.0079	0.0092	0.0089	0.0036	0.0052	0.0011	0.0037	0.0025	0.0102	0.0052	0.0041	0.0076	0.0059	0.0008	0.0031	0.0024	0.0199	0.0031
TAG	TAG46:3-FA16:0	uM	0.0185	0.0107	0.0498	0.0215	0.025	0.0261	0.0239	0.0098	0.0183	0.0124	0.0101	0.0189	0.0215	0.0093	0.0199	0.011	0.0089	0.0019	0.0153	0.0099	0.037	0.0093
TAG	TAG46:3-FA16:1	uM	0.01415	0.00955	0.11955	0.03165	0.01255	0.02295	0.01435	0.00565	0.00755	0.00285	0.00635	0.00845	0.01555	0.00845	0.00735	0.00805	0.00445	0.00175	0.01145	0.00965	0.02825	0.00565
TAG	TAG46:3-FA18:1	uM	0.0596	0.0302	0.092	0.0462	0.3389	0.0946	0.0524	0.0379	0.0602	0.0253	0.0508	0.0561	0.1071	0.0595	0.0966	0.0513	0.0332	0.0187	0.0618	0.0402	0.1267	0.1199
TAG	TAG46:3-FA18:2	uM	0.0406	0.0238	0.0912	0.0441	0.3214	0.0925	0.0341	0.0231	0.0255	0.0272	0.0445	0.0508	0.1019	0.0503	0.105	0.0363	0.0177	0.0173	0.0463	0.0347	0.1329	0.1272
TAG	TAG46:3-FA18:3	uM	0.0062	0.0024	0.0179	0.0009	0.0199	0.0234	0.0083	0.0011		0.0007		0.0063	0.0026	0.0143	0.0053	0.0008		0.0004	0.0099	0.0083	0.0188	0.0071
TAG	TAG46:4-FA18:2	uM	0.0656	0.0158	0.0857	0.0348	0.5438	0.1281	0.0307	0.0142	0.0258	0.0259	0.0501	0.0556	0.1394	0.0851	0.1423	0.0537	0.0189	0.0171	0.0707	0.0538	0.1938	0.1874
TAG	TAG47:0-FA14:0	uM	0.0114	0.0062	0.0226	0.016	0.0115	0.0155	0.0092	0.0059	0.0078	0.0044	0.0061	0.0113	0.0156	0.0114	0.013	0.0053	0.0036	0.0018	0.0073	0.0086	0.0208	0.0085
TAG	TAG47:0-FA15:0	uM	0.0374	0.0264	0.1037	0.0373	0.0485	0.057	0.0245	0.0145	0.0183	0.0272	0.0261	0.0288	0.0483	0.0336	0.0378	0.027	0.0121	0.0089	0.0302	0.0207	0.0645	0.0236
TAG	TAG47:0-FA16:0	uM	0.0841	0.0574	0.2185	0.1257	0.141	0.1563	0.0593	0.0515	0.0526	0.0928	0.0747	0.0954	0.2102	0.0744	0.1007	0.0496	0.0377	0.0382	0.0927	0.0535	0.1866	0.0809
TAG	TAG47:0-FA17:0	uM	0.0843	0.0504	0.0998	0.0876	0.0505	0.0588	0.0753	0.0367	0.0566	0.0443	0.0522	0.044	0.0382	0.0382	0.0492	0.0387	0.0351	0.0053	0.0419	0.0444	0.08	0.0574
TAG	TAG47:1-FA14:0	uM	0.0108	0.0113	0.0662	0.0247	0.0167	0.0351	0.011	0.0029	0.0004	0.0102	0.0076	0.0093	0.0196	0.0093	0.005	0.0056	0.0012	0.0047	0.0136	0.011	0.0179	0.0156
TAG	TAG47:1-FA15:0	uM	0.0179	0.0154	0.122	0.0347	0.0269	0.0485	0.0149	0.0045	0.0081	0.0122	0.0083	0.0155	0.019	0.0144	0.0122	0.0088	0.002	0.0014	0.0156	0.0138	0.043	0.0124
TAG	TAG47:1-FA16:0	uM	0.0321	0.0256	0.1969	0.0449	0.0502	0.0738	0.02	0.0113	0.0213	0.0302	0.0377	0.0312	0.0539	0.0321	0.0277	0.0201	0.01	0.0107	0.0303	0.0187	0.0574	0.0303
TAG	TAG47:1-FA16:1	uM	0.0194	0.0166	0.0866	0.0254	0.0235	0.0458	0.018	0.0072	0.0152	0.0213	0.007	0.0203	0.0332	0.0196	0.0169	0.0179	0.009	0.009	0.0259	0.0184	0.0244	0.025
TAG	TAG47:1-FA17:0	uM	0.0269	0.0253	0.0388	0.0347	0.0181	0.0257	0.0328	0.019	0.0338	0.0213	0.0223	0.022	0.0237	0.0215	0.0311	0.0187	0.0138	0.0054	0.0227	0.0262	0.0322	0.0299
TAG	TAG47:1-FA18:1	uM	0.0182	0.0131	0.0598	0.0304	0.0288	0.0337	0.0163	0.0072	0.0139	0.0147	0.0151	0.0124	0.0363	0.0116	0.0194	0.0135	0.0085	0.0074	0.0128	0.0128	0.0462	0.0194
TAG	TAG47:2-FA14:0	uM	0.0201	0.0094	0.0696	0.0184	0.0281	0.0361	0.018	0.0039	0.0054	0.0091	0.0086	0.0159	0.0262	0.0138	0.0143	0.0102	0.0027	0.0009	0.0192	0.0127	0.031	0.0172
TAG	TAG47:2-FA15:0	uM	0.03005	0.01695	0.09625	0.02545	0.02445	0.04705	0.01555	0.00555		0.01155	0.01085	0.01545	0.02185	0.02205	0.01295	0.01015	0.00505	0.00365	0.01385	0.01685	0.03755	0.01755
TAG	TAG47:2-FA16:1	uM	0.0142	0.0064	0.1204	0.0207	0.0128	0.0246	0.0139	0.0078	0.0046	0.0039	0.0118	0.0071	0.0085	0.0105	0.0096	0.009		0.0012	0.0115	0.0069	0.0128	0.0059
TAG	TAG47:2-FA18:1	uM	0.0129	0.0045	0.0425	0.0169	0.025	0.0201	0.0126	0.0055	0.0092	0.0066	0.0096	0.008	0.021	0.0098	0.012	0.0122	0.0056	0.0042	0.0083	0.0067	0.0336	0.0125
TAG	TAG47:2-FA18:2	uM	0.0334	0.0241	0.082	0.0437	0.0606	0.0573	0.0166	0.0158	0.0213	0.0314	0.0249	0.0309	0.0631	0.0318	0.0215	0.021	0.0035	0.0188	0.0418	0.0272	0.0752	0.044
TAG	TAG48:0-FA14:0	uM	0.0462	0.0298	0.3537	0.0661	0.091	0.1206	0.0405	0.0095	0.0197	0.0288	0.0294	0.0273	0.0463	0.0246	0.0216	0.021	0.0101	0.0087	0.0394	0.0219	0.0872	0.0286
TAG	TAG48:0-FA16:0	uM	0.6634	0.6756	4.6578	0.7976	1.3046	1.6925	0.3587	0.2545	0.3241	0.5052	0.5876	0.5213	1.0224	0.522	0.4138	0.4209	0.1152	0.1266	0.7966	0.325	1.5552	0.5134
TAG	TAG48:0-FA18:0	uM	0.0502	0.0363	0.1812	0.053	0.0644	0.0932	0.0369	0.0196	0.0294	0.0345	0.0302	0.0428	0.0485	0.0372	0.0312	0.0246	0.0157	0.0089	0.0643	0.0329	0.1032	0.0344
TAG	TAG48:1-FA12:0	uM	0.0118	0.013	0.0246	0.0122	0.0128	0.0154	0.0149	0.0091	0.0121	0.0093	0.0096	0.0096	0.0138	0.015	0.0141	0.0126	0.0105	0.0077	0.0157	0.0128	0.0205	0.0103
TAG	TAG48:1-FA14:0	uM	0.3811	0.3179	3.6586	0.6049	0.6219	0.9323	0.3293	0.0897	0.1281	0.2048	0.1824	0.2185	0.3693	0.2532	0.2028	0.1333	0.0502	0.0654	0.2755	0.1402	0.5087	0.1933
TAG	TAG48:1-FA14:1	uM	0.0066	0.0056	0.1003	0.0114	0.007	0.0124	0.0067	0.001	0.005	0.0059	0.0049	0.0037	0.0033	0.007	0.0078	0.0051		0.0031	0.0048	0.0083	0.0112	0.0057
TAG	TAG48:1-FA16:0	uM	0.7591	0.8467	13.0857	1.4041	1.2809	2.264	0.6119	0.2269	0.3882	0.4119	0.4036	0.4329	0.8294	0.5359	0.4068	0.2963	0.1342	0.1339	0.5641	0.3345	1.0956	0.3804
TAG	TAG48:1-FA16:1	uM	0.1803	0.232	4.8979	0.4389	0.3114	0.6388	0.172	0.0476	0.0978	0.0828	0.0688	0.0935	0.2276	0.1271	0.1124	0.0677	0.0156	0.0119	0.1549	0.0888	0.2848	0.0795
TAG	TAG48:1-FA18:0	uM	0.0385	0.032	0.1565	0.0503	0.0409	0.0507	0.0466	0.0217	0.0318	0.0215	0.0324	0.0412	0.0325	0.027	0.0345	0.0337	0.02	0.0175	0.0366	0.0301	0.0588	0.0281
TAG	TAG48:1-FA18:1	uM	0.3801	0.3133	3.5717	0.6582	0.6511	0.9655	0.3257	0.0987	0.1541	0.2216	0.218	0.2131	0.4362	0.2716	0.2029	0.1371	0.0491	0.0666	0.2804	0.1666	0.6172	0.2112
TAG	TAG48:2-FA12:0	uM	0.0216	0.0138	0.1116	0.0352	0.0263	0.0377	0.0161	0.0087	0.0194	0.0155	0.0144	0.013	0.0278	0.021	0.0154	0.0152	0.0108	0.0056	0.0182	0.0212	0.0542	0.0115
TAG	TAG48:2-FA14:0	uM	0.7086	0.4841	4.124	1.1258	0.9993	1.4917	0.5168	0.1447	0.2287	0.3578	0.3453	0.437	0.6103	0.4549	0.3076	0.2317	0.0762	0.1268	0.4569	0.2889	1.1167	0.3724
TAG	TAG48:2-FA14:1	uM	0.03885	0.03075	1.00245	0.11465	0.05255	0.10355	0.04595	0.01495	0.03145	0.02275	0.01605	0.01525	0.05005	0.02685	0.02715	0.02015	0.02555	0.00415	0.02195	0.01825	0.05775	0.02015
TAG	TAG48:2-FA16:0	uM	0.751	0.6044	9.2591	1.3136	1.1595	1.9573	0.5541	0.1933	0.3221	0.4199	0.3987	0.473	0.7748	0.5403	0.3952	0.288	0.1159	0.1607	0.5802	0.3634	1.3218	0.4918
TAG	TAG48:2-FA16:1	uM	0.3301	0.3691	13.0179	1.4476	0.4039	1.167	0.3988	0.0478	0.1601	0.0837	0.0832	0.1177	0.2447	0.1805	0.1395	0.076	0.0462	0.0403	0.1618	0.0916	0.2452	0.0913
TAG	TAG48:2-FA18:0	uM	0.01055	0.00755	0.03855	0.01205	0.01545	0.01825	0.01335	0.00225	0.00725	0.00615	0.00805	0.00865	0.01265	0.00405	0.01075	0.00755	0.00505	0.00085	0.01195	0.00655	0.03375	0.00935
TAG	TAG48:2-FA18:1	uM	0.1984	0.1414	3.1578	0.6635	0.2382	0.4678	0.2166	0.0402	0.0978	0.062	0.0628	0.0828	0.1863	0.1065	0.0947	0.0556	0.0431	0.0273	0.0992	0.0575	0.2089	0.0758
TAG	TAG48:2-FA18:2	uM	0.6862	0.4178	2.0938	0.7211	1.0136	1.4465	0.4374	0.1926	0.2166	0.4071	0.3757	0.4725	0.669	0.4951	0.3432	0.2699	0.0736	0.146	0.5252	0.291	1.2207	0.4821
TAG	TAG48:3-FA12:0	uM	0.0545	0.0265	0.1043	0.0547	0.0503	0.0736	0.035	0.0161	0.0379	0.0282	0.0177	0.0242	0.0485	0.0314	0.0272	0.0182	0.0117	0.0084	0.0339	0.0266	0.1081	0.0311
TAG	TAG48:3-FA14:0	uM	0.2641	0.155	0.8645	0.5213	0.2778	0.4733	0.197	0.039	0.0664	0.0852	0.0853	0.133	0.1631	0.1525	0.0915	0.0672	0.0307	0.0367	0.1219	0.0866	0.2797	0.112
TAG	TAG48:3-FA14:1	uM	0.0626	0.0641	0.5767	0.1391	0.0934	0.1297	0.0593	0.0385	0.0488	0.0467	0.0405	0.0453	0.0897	0.0403	0.0517	0.0369	0.0547	0.021	0.0623	0.0472	0.1148	0.0367
TAG	TAG48:3-FA16:0	uM	0.1278	0.0761	0.6963	0.1665	0.1873	0.2992	0.0983	0.0388	0.0485	0.0812	0.0793	0.1114	0.1393	0.0947	0.0673	0.0587	0.0375	0.028	0.1028	0.0768	0.2464	0.0928
TAG	TAG48:3-FA16:1	uM	0.2324	0.1876	3.7557	0.9157	0.2827	0.5776	0.2381	0.0338	0.0886	0.0589	0.069	0.1078	0.1686	0.1438	0.1063	0.0576	0.0338	0.0325	0.1191	0.0834	0.2501	0.0856
TAG	TAG48:3-FA18:1	uM	0.0868	0.0463	0.3826	0.1111	0.0773	0.1216	0.0727	0.0222	0.0434	0.033	0.032	0.0396	0.0835	0.0414	0.0423	0.0262	0.0255	0.0108	0.0501	0.0376	0.1388	0.04
TAG	TAG48:3-FA18:2	uM	0.2729	0.152	0.9682	0.554	0.3145	0.4602	0.2261	0.0607	0.1171	0.0974	0.0992	0.1386	0.2144	0.1502	0.1339	0.0739	0.0552	0.0438	0.1635	0.0933	0.3487	0.1361
TAG	TAG48:3-FA18:3	uM	0.099	0.0363	0.2553	0.0993	0.1288	0.1977	0.047	0.0158	0.0197	0.0477	0.0425	0.0558	0.0678	0.0672	0.0342	0.0309	0.0079	0.0223	0.0674	0.0364	0.1588	0.0659
TAG	TAG48:4-FA12:0	uM	0.04505	0.01795	0.08085	0.04195	0.05595	0.07245	0.03125	0.01585	0.02895	0.03195	0.02465	0.02885	0.04195	0.02145	0.02825	0.02405	0.01405	0.00735	0.04955	0.02885	0.10405	0.02675
TAG	TAG48:4-FA14:0	uM	0.0391	0.0151	0.1254	0.0623	0.0484	0.0744	0.0273	0.0084	0.0089	0.0176	0.0115	0.0233	0.023	0.0256	0.0188	0.0138	0.0116	0.0064	0.0295	0.0212	0.0501	0.0209
TAG	TAG48:4-FA14:1	uM	0.0243	0.0203	0.1033	0.042	0.0235	0.0387	0.0236	0.0134	0.0207	0.0157	0.0117	0.0126	0.0287	0.0158	0.0207	0.0158	0.0211	0.0096	0.0183	0.0161	0.04	0.0182
TAG	TAG48:4-FA16:0	uM	0.0325	0.0094	0.1079	0.032	0.0426	0.054	0.0221	0.0075	0.0071	0.0144	0.0153	0.0187	0.0322	0.0213	0.0244	0.0141	0.0129	0.0046	0.0307	0.0235	0.0574	0.0215
TAG	TAG48:4-FA16:1	uM	0.0382	0.018	0.2071	0.0774	0.0348	0.0509	0.0285	0.0061	0.0103	0.0111	0.0096	0.0156	0.0317	0.0209	0.0161	0.0111	0.007	0.002	0.0159	0.0182	0.0322	0.0202
TAG	TAG48:4-FA18:1	uM	0.0234	0.0108	0.0581	0.0263	0.0239	0.0344	0.0225	0.0064	0.0121	0.0124	0.0119	0.0138	0.0258	0.0114	0.0139	0.01	0.0112	0.005	0.0259	0.0163	0.0482	0.0171
TAG	TAG48:4-FA18:2	uM	0.1173	0.0586	0.2557	0.0991	0.1689	0.1959	0.0814	0.0403	0.0762	0.0717	0.0735	0.0751	0.1356	0.0693	0.0656	0.0613	0.0378	0.0237	0.0997	0.074	0.2518	0.0766
TAG	TAG48:4-FA18:3	uM	0.0366	0.0168	0.1262	0.0679	0.039	0.0655	0.0311	0.0095	0.0206	0.0173	0.0128	0.0207	0.0244	0.0184	0.0171	0.013	0.0072	0.0064	0.0195	0.0186	0.0579	0.0174
TAG	TAG48:4-FA20:4	uM	0.0048		0.0066	0.0046	0.0065	0.002	0.0023	0.0018	0.0019	0.0016		0.0016	0.003	0.0037	0.0059	0.0006	0.004	0.0001	0.0016	0.0003	0.0048	0.0035
TAG	TAG48:5-FA18:2	uM	0.0343	0.0154	0.058	0.0172	0.0375	0.0433	0.0292	0.0063	0.0132	0.0242	0.0122	0.0232	0.0394	0.0156	0.0265	0.0182	0.0102	0.0102	0.032	0.0167	0.0734	0.0227
TAG	TAG48:5-FA18:3	uM	0.02185	0.01035	0.04085	0.01445	0.01495	0.03575	0.01355	0.00325	0.00975	0.00685	0.00575	0.01025	0.01555	0.01165	0.00995	0.01115	0.00415	0.00545	0.01945	0.00945	0.03445	0.01235
TAG	TAG49:0-FA15:0	uM	0.0114	0.0093	0.0747	0.0111	0.0229	0.0312	0.0121	0.0071	0.0012	0.0096	0.0134	0.0139	0.033	0.0057	0.0042	0.001		0.0062	0.0127	0.0128	0.0384	0.012
TAG	TAG49:0-FA16:0	uM	0.1229	0.0829	0.3651	0.1516	0.1866	0.2022	0.0619	0.0767	0.0803	0.1207	0.1011	0.1269	0.3543	0.1165	0.1339	0.086	0.0549	0.0516	0.1242	0.0895	0.2276	0.1386
TAG	TAG49:0-FA17:0	uM	0.0371	0.0291	0.1092	0.0483	0.0574	0.0618	0.0246	0.0178	0.0266	0.0261	0.0413	0.0357	0.0852	0.0255	0.0334	0.0177	0.0111	0.0056	0.0481	0.0235	0.0855	0.0299
TAG	TAG49:0-FA18:0	uM	0.0211	0.021	0.052	0.0356	0.0384	0.0363	0.0246	0.0149	0.0136	0.031	0.0152	0.024	0.0587	0.0233	0.0266	0.0205	0.0144	0.0085	0.0305	0.0211	0.0541	0.0283
TAG	TAG49:1-FA14:0	uM	0.0142	0.0111	0.0716	0.0224	0.03	0.036	0.0197	0.0074	0.0079	0.0148	0.0077	0.008	0.0258	0.0115	0.0158	0.0067	0.0037	0.0045	0.0103	0.012	0.0383	0.0137
TAG	TAG49:1-FA15:0	uM	0.1173	0.1343	0.651	0.1739	0.1806	0.3074	0.0971	0.0555	0.0708	0.1001	0.0824	0.0808	0.1803	0.1167	0.0931	0.0743	0.0335	0.0323	0.1084	0.0594	0.2424	0.1009
TAG	TAG49:1-FA16:0	uM	0.1954	0.1863	1.0735	0.2748	0.3417	0.4908	0.151	0.0962	0.1105	0.1915	0.1364	0.1819	0.4248	0.1837	0.172	0.1118	0.0677	0.0684	0.177	0.1215	0.3346	0.1706
TAG	TAG49:1-FA16:1	uM	0.0227	0.0145	0.1854	0.0278	0.0371	0.048	0.0196	0.0084	0.011	0.0116	0.0092	0.0195	0.0453	0.0169	0.0176	0.0102	0.0057	0.0066	0.0203	0.0136	0.0416	0.0169
TAG	TAG49:1-FA17:0	uM	0.0259	0.0253	0.1758	0.0486	0.0355	0.0627	0.033	0.0138	0.016	0.0184	0.0222	0.0249	0.0349	0.0276	0.0168	0.0226	0.0113	0.0146	0.0234	0.0163	0.0442	0.0226
TAG	TAG49:1-FA18:1	uM	0.1347	0.1215	0.6206	0.2257	0.257	0.3408	0.1054	0.0772	0.0906	0.1503	0.114	0.1489	0.3795	0.1442	0.1308	0.0919	0.0389	0.0598	0.1336	0.0936	0.2967	0.1653
TAG	TAG49:2-FA14:0	uM	0.02875	0.03195	0.15285	0.05295	0.04845	0.08485	0.02545	0.00805	0.01645	0.01935	0.02005	0.02625	0.04915	0.02895	0.01875	0.01365	0.00715	0.00935	0.02185	0.02185	0.05695	0.02575
TAG	TAG49:2-FA15:0	uM	0.2828	0.2572	0.9331	0.3779	0.3789	0.5615	0.1707	0.1191	0.1378	0.2136	0.1818	0.1995	0.387	0.2511	0.2251	0.1522	0.072	0.0795	0.2308	0.1555	0.4845	0.2231
TAG	TAG49:2-FA16:0	uM	0.2546	0.2316	1.2288	0.4006	0.4562	0.6044	0.1807	0.1285	0.1489	0.2896	0.2243	0.2493	0.6209	0.2618	0.2514	0.1604	0.0747	0.0959	0.266	0.181	0.5444	0.2813
TAG	TAG49:2-FA16:1	uM	0.0646	0.0826	0.9739	0.1777	0.0897	0.2437	0.07	0.0312	0.0368	0.0319	0.0286	0.0485	0.0795	0.05	0.047	0.0324	0.0192	0.0174	0.0458	0.0314	0.0741	0.0302
TAG	TAG49:2-FA17:0	uM	0.0274	0.0194	0.1031	0.0271	0.0338	0.0449	0.0245	0.0075	0.0147	0.0143	0.0119	0.0179	0.0285	0.022	0.0179	0.0108	0.0074	0.0048	0.0215	0.0186	0.0442	0.021
TAG	TAG49:2-FA18:1	uM	0.0715	0.0732	0.5744	0.1593	0.0897	0.2137	0.0741	0.0292	0.0442	0.0412	0.0496	0.0611	0.1164	0.0659	0.0529	0.0707	0.0213	0.0216	0.0461	0.0484	0.0934	0.0462
TAG	TAG49:2-FA18:2	uM	0.2815	0.2198	0.6819	0.4522	0.5338	0.5845	0.2077	0.1544	0.1864	0.3073	0.2315	0.2964	0.8762	0.3224	0.3105	0.1896	0.0969	0.1497	0.3336	0.2238	0.7006	0.4387
TAG	TAG49:3-FA15:0	uM	0.06675	0.05525	0.20845	0.11135	0.08505	0.14855	0.05025	0.01835	0.02655	0.03655	0.02785	0.05235	0.08155	0.05965	0.04405	0.02645	0.00995	0.01705	0.05365	0.03075	0.11825	0.04155
TAG	TAG49:3-FA16:0	uM	0.0474	0.0415	0.1733	0.068	0.0872	0.1077	0.0365	0.0113	0.0244	0.0435	0.0421	0.0551	0.1106	0.0647	0.0409	0.0374	0.0098	0.0202	0.0444	0.0425	0.1195	0.0555
TAG	TAG49:3-FA16:1	uM	0.067	0.0601	0.4058	0.1574	0.0578	0.1385	0.0447	0.0153	0.038	0.0303	0.0299	0.0344	0.073	0.0505	0.04	0.0268	0.0111	0.0111	0.0417	0.0293	0.0808	0.0334
TAG	TAG49:3-FA18:2	uM	0.0915	0.0713	0.2698	0.157	0.1414	0.2253	0.0891	0.0319	0.0557	0.0643	0.0654	0.1039	0.1711	0.0974	0.0851	0.0591	0.0236	0.0305	0.0901	0.057	0.1912	0.0791
TAG	TAG49:3-FA18:3	uM	0.0291	0.0231	0.1	0.0469	0.0598	0.0724	0.0236	0.0134	0.0139	0.0383	0.0248	0.0349	0.0942	0.0393	0.0383	0.0181	0.0141	0.0156	0.0395	0.0365	0.0812	0.0587
TAG	TAG50:0-FA14:0	uM	0.0247	0.0168	0.0668	0.0312	0.0294	0.0351	0.0294	0.004	0.0208	0.0166	0.003	0.018	0.0275	0.0174	0.0323	0.0109	0.002	0.0056	0.0186	0.0258	0.0361	0.0158
TAG	TAG50:0-FA16:0	uM	0.4912	0.6133	4.9176	0.6309	1.0188	1.2535	0.3116	0.2029	0.3155	0.3868	0.3915	0.3676	0.9492	0.4072	0.3486	0.2928	0.1082	0.0646	0.5859	0.1869	0.9699	0.2811
TAG	TAG50:0-FA18:0	uM	0.169	0.1847	1.0878	0.2196	0.3188	0.3764	0.0926	0.0612	0.0814	0.1379	0.141	0.1444	0.2988	0.1325	0.1039	0.1177	0.0203	0.0119	0.2144	0.0601	0.4367	0.1041
TAG	TAG50:1-FA14:0	uM	0.15455	0.09025	0.84755	0.25025	0.20985	0.27085	0.14955	0.02985	0.03895	0.06835	0.05965	0.07715	0.17355	0.09115	0.08035	0.04035	0.01705	0.02295	0.09265	0.04565	0.20975	0.06925
TAG	TAG50:1-FA16:0	uM	4.6927	6.3137	54.2776	6.6478	9.0503	11.8184	3.8054	2.0942	3.6174	3.3463	3.4892	3.2397	7.9058	3.757	3.2469	2.6483	1.6604	0.9673	4.3428	2.299	7.0118	2.4095
TAG	TAG50:1-FA16:1	uM	0.2281	0.3134	4.8946	0.623	0.3987	0.6786	0.2377	0.0634	0.1666	0.1156	0.1197	0.1272	0.3354	0.1673	0.145	0.1134	0.0612	0.0351	0.16	0.0898	0.2055	0.0919
TAG	TAG50:1-FA18:0	uM	0.182	0.1895	2.2	0.3957	0.3463	0.4764	0.1743	0.0527	0.1045	0.1107	0.1062	0.1138	0.259	0.1296	0.1151	0.0942	0.0428	0.034	0.1459	0.0737	0.2919	0.0909
TAG	TAG50:1-FA18:1	uM	2.3191	2.8305	24.7258	3.5618	4.4816	5.783	1.8959	0.9847	1.7481	1.6733	1.7466	1.5731	3.9172	1.8115	1.748	1.2464	0.7065	0.4894	2.0614	1.102	3.5683	1.203
TAG	TAG50:1-FA20:1	uM	0.01845	0.00765	0.08885	0.03705	0.04005	0.03895	0.02005	0.00945	0.01095	0.02065	0.01555	0.01625	0.05745	0.01605	0.02045	0.00955	0.00625	0.00895	0.02515	0.01735	0.04765	0.02775
TAG	TAG50:2-FA14:0	uM	1.08605	0.70165	6.46435	2.25685	1.26045	1.75945	1.11595	0.18845	0.42285	0.32915	0.38385	0.48415	0.97025	0.68645	0.56185	0.26095	0.13975	0.14925	0.46895	0.28115	1.01895	0.35685
TAG	TAG50:2-FA14:1	uM	0.0069	0.0049	0.0727	0.0132	0.0083	0.0129	0.0074	0.002	0.0071	0.0044	0.0019	0.0025	0.0139	0.0055	0.0057	0.0032	0.0073	0.0021	0.0076	0.0071	0.0141	0.0089
TAG	TAG50:2-FA16:0	uM	9.0899	10.6603	78.9027	14.6793	15.3327	21.0257	7.1635	3.7549	6.4404	6.3733	6.938	6.3049	13.6656	6.9794	6.5172	4.5977	2.947	1.9568	8.6501	4.4436	14.4566	4.9572
TAG	TAG50:2-FA16:1	uM	2.6686	3.3162	53.8648	7.1343	3.6816	7.0648	2.8194	0.7188	1.9964	0.9185	1.1171	1.2477	3.1514	1.8003	1.589	0.9114	0.741	0.3532	1.6139	1.0265	1.9986	0.6323
TAG	TAG50:2-FA18:0	uM	0.1658	0.1216	0.9189	0.2698	0.2567	0.3482	0.1354	0.0504	0.0663	0.1234	0.1046	0.1302	0.2228	0.1328	0.1127	0.0748	0.0289	0.0358	0.165	0.0876	0.3257	0.1156
TAG	TAG50:2-FA18:1	uM	4.0953	3.9411	59.4422	10.3593	5.0083	9.3426	4.4204	0.8884	2.5046	1.3134	1.6077	1.7589	4.3546	2.4895	2.1882	1.2028	0.8277	0.5352	2.0651	1.3266	3.1327	1.1134
TAG	TAG50:2-FA18:2	uM	3.9172	3.7846	13.4475	4.4331	6.3054	7.5649	2.5816	1.6696	2.4202	3.1685	3.1976	3.2043	5.7013	3.0784	2.7078	1.9323	1.1489	0.8765	4.0371	1.766	7.2269	2.5572
TAG	TAG50:2-FA20:2	uM	0.0149	0.0118	0.0419	0.0188	0.0156	0.0164	0.0168		0.0133	0.011	0.0157	0.0138	0.0136	0.0127	0.0123	0.0108		0.0075	0.0148	0.0132	0.0235	0.0121
TAG	TAG50:3-FA14:0	uM	1.8158	1.1339	3.6635	3.1024	2.0133	2.5308	1.6972	0.3021	0.7346	0.7057	0.7493	1.0508	1.6889	1.0931	0.9446	0.5062	0.2978	0.2528	0.9791	0.5537	1.9953	0.7651
TAG	TAG50:3-FA14:1	uM	0.0426	0.0335	0.4194	0.0982	0.0563	0.0753	0.0416	0.0222	0.028	0.0351	0.0251	0.032	0.0647	0.0254	0.0388	0.0243	0.0428	0.0084	0.0327	0.0212	0.0832	0.0236
TAG	TAG50:3-FA16:0	uM	3.4242	3.8917	18.2352	7.227	4.4305	6.7464	3.0221	1.0586	2.5061	1.8249	1.8967	2.1785	4.1456	2.3932	2.1335	1.348	1.1139	0.5834	2.7482	1.532	4.0397	1.4055
TAG	TAG50:3-FA16:1	uM	3.7208	4.0374	33.5752	9.7834	4.0753	6.9422	3.4827	0.9112	2.7614	1.4295	1.6004	2.0114	3.9265	2.3745	2.169	1.1393	1.0353	0.5273	2.5613	1.4652	3.257	1.0427
TAG	TAG50:3-FA18:0	uM	0.0446	0.0235	0.1178	0.0552	0.0539	0.0586	0.0342	0.0166	0.0269	0.0298	0.0296	0.0433	0.0511	0.0351	0.0279	0.0201	0.0178	0.0168	0.0356	0.0258	0.0857	0.0299
TAG	TAG50:3-FA18:1	uM	2.4038	1.645	14.1569	5.2979	2.6003	3.9191	2.3001	0.4255	1.1317	0.9002	0.9136	1.3142	2.2787	1.5311	1.2583	0.6036	0.4045	0.3425	1.2862	0.7409	2.611	0.8935
TAG	TAG50:3-FA18:2	uM	4.2989	3.9168	16.7898	8.3169	4.9879	7.1474	3.8317	1.0748	2.561	1.869	2.0729	2.6354	4.4415	2.7333	2.4211	1.3867	1.1197	0.6884	2.812	1.5756	4.6102	1.6375
TAG	TAG50:3-FA18:3	uM	0.368	0.3046	1.4564	0.4131	0.6164	0.8731	0.2495	0.109	0.1562	0.2879	0.2588	0.2941	0.4544	0.3395	0.1985	0.1841	0.058	0.0925	0.3464	0.1832	0.7177	0.2887
TAG	TAG50:3-FA20:3	uM	0.0143	0.0126	0.053	0.0213	0.0215	0.024	0.0215	0.0087		0.0126	0.0135	0.009	0.0179	0.015	0.0138	0.0121		0.0072	0.0149	0.0133	0.0179	0.015
TAG	TAG50:4-FA14:0	uM	1.1012	0.6189	1.9956	1.5337	1.3354	1.7301	0.8728	0.2115	0.3784	0.4869	0.5366	0.7648	0.956	0.785	0.5692	0.3341	0.1729	0.2018	0.7517	0.4308	1.6545	0.6144
TAG	TAG50:4-FA14:1	uM	0.06655	0.05025	0.23435	0.14055	0.09505	0.09625	0.05475	0.02755	0.05415	0.04985	0.04165	0.04505	0.09325	0.04185	0.05125	0.03695	0.06055	0.01885	0.05215	0.03855	0.15045	0.03475
TAG	TAG50:4-FA16:0	uM	0.4016	0.4124	1.805	0.6802	0.5567	0.8041	0.2956	0.1071	0.208	0.2175	0.1936	0.2728	0.4298	0.2793	0.2346	0.1558	0.126	0.0699	0.3346	0.1854	0.5427	0.2175
TAG	TAG50:4-FA16:1	uM	1.0916	0.9023	5.4427	3.2667	0.813	1.6676	1.0024	0.1671	0.5911	0.2531	0.3122	0.5125	0.9221	0.6391	0.5646	0.2785	0.2494	0.108	0.5372	0.3234	0.7517	0.2663
TAG	TAG50:4-FA18:1	uM	0.2441	0.1571	0.8983	0.479	0.3231	0.4974	0.2152	0.0547	0.1066	0.1037	0.12	0.1605	0.2479	0.1691	0.1422	0.0809	0.0632	0.0451	0.1577	0.0886	0.3883	0.1372
TAG	TAG50:4-FA18:2	uM	2.4451	1.512	5.593	3.7622	2.9185	3.8039	1.982	0.4686	0.98	1.1473	1.2248	1.736	2.1919	1.6263	1.1986	0.7358	0.4719	0.4074	1.6805	0.9368	3.6566	1.2396
TAG	TAG50:4-FA18:3	uM	0.37435	0.34745	1.89645	0.76665	0.45555	0.81155	0.34295	0.06615	0.14935	0.16485	0.13965	0.24165	0.32545	0.24185	0.18075	0.11295	0.07765	0.06665	0.24545	0.13915	0.43095	0.20375
TAG	TAG50:4-FA20:3	uM	0.01275	0.00715	0.05425	0.02435	0.01265	0.01725	0.01115	0.00105	0.00915	0.00735	0.00825	0.01415	0.01675	0.00885	0.01615	0.00575	0.00745	0.00435	0.01145	0.00835	0.01645	0.00915
TAG	TAG50:4-FA20:4	uM	0.04305	0.03215	0.11655	0.06285	0.06525	0.06425	0.03605	0.01695	0.02605	0.02335	0.02535	0.03435	0.04375	0.03165	0.04215	0.02775	0.01775	0.01525	0.02855	0.02225	0.08505	0.02525
TAG	TAG50:5-FA14:0	uM	0.2129	0.0994	0.4798	0.2876	0.246	0.3678	0.1545	0.029	0.0443	0.0997	0.0926	0.1458	0.1375	0.14	0.0767	0.0559	0.0162	0.0374	0.1348	0.0806	0.3479	0.1326
TAG	TAG50:5-FA14:1	uM	0.0553	0.0266	0.1144	0.0665	0.0685	0.0697	0.0268	0.0155	0.0284	0.0363	0.0358	0.0372	0.0647	0.0312	0.0398	0.0255	0.0423	0.0142	0.0466	0.0244	0.113	0.0324
TAG	TAG50:5-FA16:0	uM	0.0986	0.0656	0.3332	0.1063	0.1475	0.2054	0.0703	0.0284	0.0348	0.0605	0.0624	0.0905	0.1094	0.0934	0.0563	0.0409	0.0318	0.0216	0.0973	0.0508	0.1907	0.0697
TAG	TAG50:5-FA16:1	uM	0.1057	0.0903	0.6377	0.3146	0.0879	0.1908	0.1063	0.0155	0.0518	0.0323	0.0323	0.0556	0.0799	0.0668	0.0437	0.0248	0.0337	0.0159	0.0605	0.0329	0.0975	0.0457
TAG	TAG50:5-FA18:1	uM	0.0433	0.0278	0.1435	0.0633	0.0611	0.0798	0.0365	0.0103	0.0214	0.0245	0.0181	0.0271	0.0447	0.028	0.0189	0.0194	0.0144	0.0096	0.0289	0.0194	0.0795	0.0177
TAG	TAG50:5-FA18:2	uM	0.3351	0.1754	0.7078	0.3932	0.4196	0.6049	0.2417	0.0586	0.1094	0.1643	0.1544	0.2254	0.2876	0.2601	0.1458	0.1145	0.0746	0.0593	0.2328	0.1428	0.5587	0.2164
TAG	TAG50:5-FA18:3	uM	0.2613	0.1606	0.8316	0.4537	0.3543	0.5623	0.2322	0.0416	0.073	0.1069	0.111	0.1533	0.2015	0.1882	0.1185	0.0795	0.0302	0.048	0.1933	0.1134	0.4013	0.1854
TAG	TAG50:5-FA20:4	uM	0.0169	0.0184	0.0836	0.0399	0.0212	0.031	0.0202	0.0058	0.0081	0.0034	0.0062	0.0102	0.0152	0.0103	0.0128	0.0101	0.0076	0.0037	0.0096	0.0106	0.0196	0.0087
TAG	TAG50:5-FA20:5	uM	0.0435	0.0361	0.1459	0.063	0.0557	0.1028	0.0435	0.0125	0.0162	0.0275	0.026	0.0351	0.0529	0.0404	0.0289	0.0242	0.0132	0.0115	0.0407	0.0235	0.0774	0.0295
TAG	TAG50:6-FA20:4	uM	0.00625	0.00345	0.01375	0.00735	0.00735	0.00475	0.00665	0.00115	0.00435	0.00135	0.00045		0.00595	0.00415	0.00625	0.00425	0.00395		0.00555	0.00655	0.01625	0.00595
TAG	TAG51:0-FA16:0	uM	0.0874	0.0793	0.2749	0.1286	0.154	0.1817	0.0781	0.0616	0.0826	0.1202	0.1031	0.1198	0.3133	0.1017	0.1318	0.0796	0.0594	0.0474	0.1223	0.0814	0.2283	0.1225
TAG	TAG51:0-FA17:0	uM	0.01865	0.01475	0.07845	0.02965	0.03495	0.04965	0.02115	0.01285	0.01785	0.02135	0.02075	0.01415	0.05315	0.01755	0.01945	0.01305	0.01435	0.00555	0.02535	0.01195	0.03335	0.02245
TAG	TAG51:0-FA18:0	uM	0.0329	0.0283	0.0773	0.0385	0.0464	0.0541	0.0199	0.0234	0.0304	0.025	0.0268	0.0373	0.1137	0.0324	0.0369	0.0279	0.0194	0.0143	0.0416	0.0256	0.0701	0.0308
TAG	TAG51:1-FA15:0	uM	0.0603	0.0556	0.1789	0.0825	0.0763	0.104	0.0646	0.0324	0.0405	0.0628	0.046	0.0478	0.1104	0.0515	0.0529	0.0445	0.0209	0.0291	0.0623	0.0392	0.0846	0.0673
TAG	TAG51:1-FA16:0	uM	0.221	0.2175	1.1654	0.2964	0.4194	0.5182	0.2045	0.1306	0.1564	0.2125	0.1905	0.2178	0.6354	0.2177	0.2131	0.1489	0.0856	0.0938	0.2145	0.1594	0.4573	0.2205
TAG	TAG51:1-FA17:0	uM	0.1425	0.1183	0.7245	0.1807	0.2552	0.3195	0.1127	0.0629	0.0785	0.1364	0.1163	0.1183	0.3324	0.1123	0.123	0.0807	0.041	0.0384	0.1323	0.0857	0.2552	0.1146
TAG	TAG51:1-FA18:0	uM	0.047	0.0387	0.1958	0.0695	0.0806	0.1119	0.0352	0.0315	0.025	0.0515	0.0387	0.0446	0.1525	0.048	0.0429	0.0338	0.0189	0.0215	0.0567	0.0281	0.0955	0.0533
TAG	TAG51:1-FA18:1	uM	0.2232	0.1785	0.9659	0.3164	0.4338	0.5011	0.2186	0.1203	0.1651	0.2171	0.1743	0.2176	0.724	0.2191	0.2093	0.135	0.0965	0.1041	0.2415	0.1626	0.433	0.2677
TAG	TAG51:2-FA15:0	uM	0.3715	0.3584	1.1528	0.5006	0.4861	0.6366	0.2779	0.136	0.2633	0.2656	0.249	0.2683	0.5586	0.2945	0.2559	0.1881	0.1206	0.1199	0.2716	0.1789	0.4814	0.2239
TAG	TAG51:2-FA16:0	uM	0.4928	0.5222	3.2679	0.8461	0.8529	1.2899	0.4703	0.212	0.3491	0.4263	0.3782	0.4286	1.0772	0.4652	0.4431	0.2957	0.174	0.1837	0.507	0.3485	0.8158	0.4143
TAG	TAG51:2-FA16:1	uM	0.0555	0.0647	0.5778	0.1271	0.1046	0.1678	0.0678	0.0198	0.0461	0.0407	0.0379	0.0496	0.1037	0.0564	0.0459	0.0383	0.0171	0.0224	0.0596	0.0372	0.0881	0.0339
TAG	TAG51:2-FA17:0	uM	0.2211	0.2378	0.8806	0.3032	0.4567	0.517	0.1866	0.1138	0.1641	0.2338	0.2179	0.2358	0.5403	0.2116	0.225	0.1555	0.0641	0.0753	0.2585	0.1549	0.499	0.2136
TAG	TAG51:2-FA18:0	uM	0.0711	0.0518	0.1734	0.0972	0.1291	0.1316	0.0435	0.0347	0.0539	0.0853	0.0513	0.0651	0.199	0.0694	0.1115	0.0459	0.0322	0.0206	0.0852	0.0653	0.1699	0.093
TAG	TAG51:2-FA18:1	uM	0.6934	0.7416	4.0922	1.2571	0.9305	1.7249	0.6121	0.2156	0.4727	0.3447	0.4031	0.4883	1.1802	0.5939	0.5146	0.2919	0.1758	0.1678	0.487	0.2851	0.8933	0.3377
TAG	TAG51:2-FA18:2	uM	0.37075	0.30285	0.90605	0.59535	0.78635	0.84405	0.33645	0.25155	0.31505	0.48845	0.39545	0.49185	1.60845	0.43735	0.46735	0.30155	0.18755	0.26545	0.52235	0.36865	0.95615	0.64895
TAG	TAG51:3-FA15:0	uM	0.5327	0.4602	0.908	0.7269	0.5854	0.8375	0.4052	0.1985	0.3273	0.3451	0.3568	0.4288	0.757	0.4355	0.4057	0.2567	0.1651	0.1496	0.3989	0.2494	0.7936	0.3026
TAG	TAG51:3-FA16:0	uM	0.3828	0.1603	0.786	0.6782	0.2561	0.5824	0.2162	0.1653			0.1402	0.252	0.192	0.3553	0.4567	0.3546	0.2232	0.1362	0.657	0.0891	0.6482	0.1051
TAG	TAG51:3-FA16:1	uM	0.1384	0.1111	1.0164	0.3332	0.1387	0.321	0.1196	0.0299	0.0796	0.0514	0.0414	0.0909	0.1631	0.1211	0.0847	0.0396	0.0157	0.0207	0.0884	0.052	0.1444	0.0529
TAG	TAG51:3-FA17:0	uM	0.0677	0.0647	0.2203	0.1108	0.1068	0.1495	0.0674	0.0255	0.0422	0.0521	0.0448	0.0698	0.1149	0.0648	0.0491	0.0297	0.0175	0.0197	0.0646	0.0391	0.1339	0.0438
TAG	TAG51:3-FA18:1	uM	0.4316	0.2871	1.6458	0.8917	0.7685	0.8064	0.2995	0.0544	0.2591	0.1984	0.389	0.3714	0.9571	0.4998	0.6265	0.238	0.1639	0.0912	0.5217	0.4178	0.901	0.0943
TAG	TAG51:3-FA18:2	uM	0.7706	0.7167	1.6377	1.2097	1.0086	1.4623	0.6314	0.2627	0.5402	0.5623	0.5282	0.693	1.5172	0.7208	0.6574	0.393	0.2517	0.2327	0.6677	0.4246	1.2641	0.5341
TAG	TAG51:3-FA18:3	uM	0.0527	0.0323	0.1189	0.0704	0.0937	0.109	0.0466	0.0258	0.0381	0.0476	0.0379	0.0552	0.1722	0.0476	0.054	0.0296	0.0269	0.0353	0.0555	0.0472	0.1257	0.09
TAG	TAG51:4-FA15:0	uM	0.4319	0.3762	0.7018	0.4927	0.4513	0.635	0.312	0.171	0.2224	0.2822	0.2709	0.3665	0.475	0.3341	0.282	0.2031	0.1402	0.1088	0.3249	0.201	0.675	0.2797
TAG	TAG51:4-FA16:0	uM	0.0229	0.0537	0.1392	0.0748	0.003	0.0772	0.0335		0.0124			0.0371	0.0488	0.0811	0.091				0.0608	0.0037	0.1622
TAG	TAG51:4-FA16:1	uM	0.0714	0.0816	0.253	0.2047	0.071	0.1476	0.067	0.0079	0.0333	0.0142	0.019	0.061	0.0686	0.055	0.0532	0.0172	0.011	0.0074	0.039	0.0342	0.0765	0.0103
TAG	TAG51:4-FA18:1	uM	0.1021	0.026	0.2006	0.1299	0.0816	0.1877	0.0671	0.0217		0.0928	0.0379	0.1016	0.1337	0.0826	0.1002			0.0161	0.0566	0.0339	0.1795	0.046
TAG	TAG51:4-FA18:2	uM	0.6481	0.5174	1.1477	0.9124	0.8944	1.1133	0.4731	0.2367	0.3968	0.5062	0.4612	0.6854	1.2865	0.5898	0.5546	0.3104	0.1908	0.2335	0.597	0.3647	1.2883	0.6079
TAG	TAG51:4-FA18:3	uM	0.08945	0.06495	0.21525	0.14505	0.12755	0.19305	0.06205	0.02565	0.04585	0.05375	0.04375	0.06785	0.15145	0.06585	0.06655	0.03125	0.01805	0.02865	0.08065	0.04805	0.14255	0.07905
TAG	TAG51:4-FA20:4	uM	0.014	0.0145	0.0318	0.0173	0.023	0.0299	0.0173	0.0087	0.0083	0.0128	0.0147	0.0157	0.0341	0.0132	0.0268	0.0163	0.0121	0.0059	0.0259	0.0192	0.0312	0.0177
TAG	TAG51:5-FA18:2	uM	0.1001	0.0745	0.2173	0.1237	0.1625	0.2138	0.0759	0.0301	0.0546	0.081	0.082	0.1022	0.203	0.1097	0.0964	0.0545	0.0225	0.0302	0.0995	0.0693	0.2418	0.1221
TAG	TAG51:5-FA18:3	uM	0.0821	0.0545	0.1645	0.0865	0.0994	0.1583	0.0587	0.0201	0.0305	0.0465	0.0393	0.0532	0.1206	0.0618	0.0509	0.0254	0.0176	0.0278	0.0632	0.0455	0.1412	0.0696
TAG	TAG52:0-FA16:0	uM	0.1382	0.1471	0.8732	0.2249	0.2944	0.334	0.1447	0.1096	0.126	0.171	0.1258	0.1852	0.4065	0.1899	0.2324	0.1522	0.0704	0.1031	0.2106	0.1348	0.3775	0.1399
TAG	TAG52:0-FA18:0	uM	0.1396	0.1114	0.9751	0.1815	0.233	0.2958	0.0937	0.0654	0.0772	0.0988	0.1174	0.0936	0.2877	0.0799	0.0926	0.072	0.0277		0.1475	0.0234	0.2696	0.0276
TAG	TAG52:0-FA20:0	uM	0.0745	0.0657	0.2573	0.0812	0.1149	0.1271	0.059	0.0426	0.0571	0.0707	0.0504	0.0742	0.1454	0.0791	0.0988	0.0637	0.0386	0.0523	0.0784	0.0758	0.1731	0.0728
TAG	TAG52:1-FA16:0	uM	2.2715	2.3334	17.8438	3.4837	4.1217	4.4885	2.1237	1.016	2.009	1.4547	1.7353	1.4024	4.7704	1.8275	1.926	1.2439	0.9569	0.4831	2.0211	0.9698	3.2592	1.052
TAG	TAG52:1-FA16:1	uM	0.055	0.0359	0.337	0.092	0.0688	0.0911	0.0628	0.0418	0.0484	0.0384	0.0232	0.0498	0.0841	0.0627	0.0732	0.0485	0.0222	0.0322	0.0419	0.0648	0.0953	0.0432
TAG	TAG52:1-FA18:0	uM	1.3866	1.4938	10.249	1.9147	2.7303	2.7978	1.285	0.6423	1.2066	0.998	1.178	0.9132	2.7729	1.1294	1.2026	0.8708	0.5451	0.3048	1.3201	0.6056	2.0745	0.6591
TAG	TAG52:1-FA18:1	uM	2.9063	3.0434	24.1236	4.7052	4.8021	5.6508	2.93	1.2141	2.6233	1.633	2.3118	1.727	6.0377	2.4662	2.5502	1.5437	1.2168	0.564	2.3509	1.0964	3.7444	1.0758
TAG	TAG52:1-FA20:0	uM	0.0479	0.0458	0.4349	0.0913	0.068	0.0962	0.0488	0.0218	0.0298	0.0328	0.0279	0.0338	0.0765	0.04	0.0314	0.0331	0.0152	0.0193	0.0407	0.0325	0.0685	0.0339
TAG	TAG52:1-FA20:1	uM	0.0973	0.0583	0.5215	0.1733	0.2079	0.1818	0.0749	0.0519	0.0789	0.1092	0.0717	0.098	0.3114	0.0848	0.0997	0.062	0.0306	0.0491	0.1749	0.0829	0.2563	0.1722
TAG	TAG52:2-FA14:0	uM	0.0419	0.0159	0.2575	0.0909	0.0644	0.0784	0.0442	0.0072	0.0142	0.0271	0.0151	0.0266	0.065	0.0313	0.0225	0.0131	0.0042	0.0132	0.0444	0.0238	0.0722	0.0362
TAG	TAG52:2-FA16:0	uM	18.9709	19.6734	137.794	30.2818	28.1815	33.4838	17.7515	7.423	17.2377	10.0256	13.9106	11.2411	37.7218	14.6685	16.5949	9.1247	8.28	3.4691	13.345	7.2576	20.684	6.3105
TAG	TAG52:2-FA16:1	uM	0.6521	0.487	5.5387	1.2665	0.7708	1.1106	0.6096	0.1501	0.3984	0.2146	0.2896	0.3344	0.9114	0.4626	0.434	0.2318	0.1552	0.1002	0.3922	0.1927	0.6778	0.2144
TAG	TAG52:2-FA18:0	uM	2.0636	2.0125	8.1938	2.8364	3.6383	3.8212	1.6547	1.031	1.6544	1.6704	1.822	1.67	3.8818	1.7325	1.8686	1.2191	0.818	0.5065	2.263	0.9021	3.8284	1.2523
TAG	TAG52:2-FA18:1	uM	30.9012	30.7715	239.698	50.8724	45.6428	53.5262	31.1489	11.8471	29.1419	15.2173	22.9044	17.1482	61.8585	24.0864	26.5693	14.7108	13.3146	5.3146	20.8704	11.6526	32.8935	10.1893
TAG	TAG52:2-FA18:2	uM	3.235	3.2825	8.3601	4.3158	5.0449	4.992	2.8188	1.5578	2.8666	2.4973	2.9252	2.4756	6.1653	2.5229	2.9407	1.7405	1.6216	0.7846	3.1983	1.4558	5.0676	1.6504
TAG	TAG52:2-FA20:0	uM	0.0401	0.0324	0.1808	0.0641	0.058	0.0715	0.0262	0.0108	0.0284	0.028	0.0233	0.0378	0.0705	0.0398	0.0275	0.0201	0.0101	0.0092	0.0444	0.0235	0.0764	0.0284
TAG	TAG52:2-FA20:1	uM	0.1019	0.0761	1.0894	0.2398	0.1534	0.2041	0.09	0.0365	0.0573	0.0719	0.0467	0.0643	0.2071	0.0854	0.0709	0.0438	0.0246	0.0372	0.1083	0.0662	0.1471	0.0882
TAG	TAG52:2-FA20:2	uM	0.0319	0.0345	0.2333	0.0458	0.0534	0.0722	0.0298	0.0095	0.0168	0.0274	0.0144	0.0243	0.0502	0.0277	0.0326	0.0154	0.0041	0.0084	0.0314	0.0213	0.0349	0.0195
TAG	TAG52:3-FA14:0	uM	0.0689	0.0408	0.2477	0.1376	0.1036	0.1099	0.0625	0.0135	0.0277	0.0589	0.0274	0.0413	0.1202	0.0419	0.041	0.0326	0.0046	0.0221	0.0653	0.0447	0.1051	0.0587
TAG	TAG52:3-FA16:0	uM	31.1249	32.654	72.9652	44.8827	41.0467	41.4211	28.9893	13.573	31.0585	20.5079	26.3381	23.3919	59.7378	23.8443	29.1378	15.3086	17.9611	6.5656	26.7791	13.6632	41.3686	11.4055
TAG	TAG52:3-FA16:1	uM	5.1573	3.6288	37.946	11.3991	4.742	7.4216	4.7821	0.9723	3.1699	1.3087	2.1007	2.3983	6.7044	3.719	3.4289	1.6218	1.2111	0.6033	2.3182	1.351	4.5523	1.282
TAG	TAG52:3-FA18:0	uM	0.5744	0.4849	1.9739	0.8971	0.8308	1.0183	0.4439	0.2094	0.3765	0.3887	0.3785	0.4406	0.9247	0.4478	0.4516	0.2575	0.1709	0.1366	0.5587	0.2347	0.9154	0.3125
TAG	TAG52:3-FA18:1	uM	36.4388	34.6898	127.578	58.5826	44.4878	48.4277	33.199	14.1205	32.3285	20.723	27.2172	24.5802	64.4619	26.8544	30.8021	16.4179	17.3103	6.8662	27.2321	14.2496	44.0512	12.5114
TAG	TAG52:3-FA18:2	uM	28.7525	28.7827	68.4691	39.9236	37.8559	37.78	26.2988	12.5394	27.4099	19.0051	24.2377	21.9055	53.2752	21.7936	26.6506	13.9355	16.7278	6.1181	24.5293	12.3652	37.1789	11.4902
TAG	TAG52:3-FA18:3	uM	0.3153	0.3344	1.0576	0.4317	0.4748	0.5967	0.279	0.1077	0.1971	0.2159	0.2266	0.2773	0.4802	0.2537	0.239	0.1476	0.1432	0.081	0.2886	0.1495	0.4874	0.1975
TAG	TAG52:3-FA20:0	uM	0.09995	0.07905	0.19025	0.11425	0.11115	0.11885	0.06975	0.03555	0.08065	0.05325	0.07105	0.05765	0.15305	0.06235	0.07885	0.04495	0.04545	0.02085	0.07735	0.04905	0.12015	0.03375
TAG	TAG52:3-FA20:1	uM	0.0948	0.0547	0.3991	0.1975	0.1516	0.1613	0.0665	0.0286	0.0424	0.0701	0.0482	0.0697	0.1834	0.081	0.0659	0.0423	0.0251	0.0365	0.0976	0.0616	0.1556	0.0912
TAG	TAG52:3-FA20:2	uM	0.0831	0.1055	0.719	0.1686	0.1163	0.1702	0.096	0.0224	0.045	0.0478	0.0482	0.0597	0.0915	0.0686	0.0645	0.026	0.0292	0.0218	0.0571	0.0354	0.0734	0.0251
TAG	TAG52:3-FA20:3	uM	0.0515	0.0858	0.3807	0.095	0.1281	0.1265	0.0488	0.0245	0.0381	0.0378	0.0357	0.0468	0.0778	0.0489	0.0542	0.0476	0.0238	0.0134	0.0498	0.0329	0.0627	0.0293
TAG	TAG52:3-FA22:1	uM	0.02195	0.01745	0.04805	0.02865	0.02855	0.03025	0.01455	0.00875	0.02125	0.01285	0.01545	0.01585	0.03415	0.01255	0.02295	0.00865	0.00615	0.00225	0.02055	0.01175	0.03625	0.00645
TAG	TAG52:4-FA14:0	uM	0.0502	0.0451	0.1675	0.1107	0.0828	0.0823	0.062	0.0085	0.0219	0.029	0.0185	0.0401	0.0545	0.0403	0.0357	0.0211	0.0091	0.0078	0.0292	0.0259	0.0487	0.0258
TAG	TAG52:4-FA16:0	uM	17.2429	17.4115	29.1024	21.336	22.624	23.5779	14.2185	7.5652	15.3644	13.7749	15.4715	16.3054	28.7256	13.5483	15.3435	8.6141	10.9836	4.2633	16.8386	8.0416	26.6996	8.7219
TAG	TAG52:4-FA16:1	uM	7.7192	5.3376	16.7732	14.8072	6.0817	8.1957	6.9456	1.5828	5.1688	2.3204	3.4956	4.7593	9.6545	5.4737	5.2152	2.4214	2.4799	0.9858	4.3005	2.2397	7.7484	2.0178
TAG	TAG52:4-FA18:0	uM	0.082	0.069	0.2639	0.1349	0.1236	0.154	0.0647	0.0351	0.0451	0.0487	0.0524	0.0804	0.1137	0.0652	0.0772	0.0372	0.0221	0.0155	0.0691	0.0457	0.1551	0.0536
TAG	TAG52:4-FA18:1	uM	9.5662	7.0845	22.1676	17.2799	8.1528	11.2825	8.0152	2.0634	6.3361	3.4058	4.6342	5.5569	11.4287	6.6149	6.4633	3.1312	2.8998	1.4348	5.4627	3.0226	9.764	2.8097
TAG	TAG52:4-FA18:2	uM	32.8656	30.4973	53.0107	42.5938	39.4227	41.5496	26.6773	13.3966	26.712	22.859	28.3529	28.0239	50.3787	24.8503	28.2993	15.0808	19.8045	7.6467	30.0124	14.0825	48.0248	15.2225
TAG	TAG52:4-FA18:3	uM	2.7982	3.1094	8.8809	4.4872	4.0786	5.0239	2.636	0.9444	1.8844	1.7784	1.8322	2.2508	3.8833	2.1426	2.1492	1.2535	1.301	0.7002	2.345	1.2651	3.581	1.3024
TAG	TAG52:4-FA20:0	uM	0.1286	0.1239	0.214	0.1609	0.163	0.1854	0.093	0.0513	0.1097	0.0899	0.1166	0.1273	0.2022	0.0924	0.1187	0.0622	0.0806	0.0309	0.1321	0.0583	0.2066	0.0727
TAG	TAG52:4-FA20:2	uM	0.0603	0.0363	0.1994	0.0951	0.0539	0.0785	0.0601	0.0105	0.0186	0.0247	0.018	0.0363	0.0464	0.034	0.0371	0.021	0.0147	0.0038	0.0402	0.0235	0.0498	0.0185
TAG	TAG52:4-FA20:3	uM	0.1107	0.1497	0.9999	0.2488	0.1923	0.2245	0.1215	0.032	0.0657	0.0577	0.0485	0.0837	0.118	0.0937	0.0846	0.0488	0.0305	0.0264	0.0711	0.0521	0.086	0.0428
TAG	TAG52:4-FA20:4	uM	0.2003	0.2767	0.7933	0.2431	0.4008	0.3914	0.1564	0.0885	0.1234	0.1579	0.1398	0.1901	0.3469	0.1848	0.1882	0.1476	0.1103	0.0481	0.1971	0.1292	0.3447	0.1418
TAG	TAG52:4-FA22:1	uM	0.039	0.0351	0.0917	0.0609	0.0556	0.0566	0.053	0.0117	0.0238	0.0213	0.0387	0.0343	0.071	0.0412	0.044	0.0208	0.0299	0.0081	0.0315	0.0346	0.0996	0.0249
TAG	TAG52:4-FA22:4	uM	0.0117	0.02	0.0382	0.0175	0.0165	0.0183	0.0128	0.004	0.0107	0.0111	0.0093	0.0143	0.0225	0.0121	0.013	0.0075	0.0087	0.0018	0.013	0.0109	0.0238	0.0088
TAG	TAG52:5-FA14:0	uM	0.06315	0.05525	0.18355	0.11495	0.09965	0.09345	0.07925	0.00995	0.02335	0.02655	0.02165	0.04465	0.05335	0.04135	0.04775	0.01835	0.00755	0.01075	0.02745	0.01945	0.05165	0.01915
TAG	TAG52:5-FA16:0	uM	2.742	2.7277	6.3273	3.6796	3.8124	5.0411	2.2336	0.8251	1.4693	1.7536	1.6893	2.4121	3.0986	2.1234	1.8721	1.1251	1.0452	0.713	2.3709	1.2071	4.0864	1.4637
TAG	TAG52:5-FA16:1	uM	3.7656	2.6174	5.9824	6.3553	3.2996	4.1119	3.1182	0.8086	2.2289	1.4168	1.8509	2.8432	4.0754	2.5974	2.4975	1.1723	1.4199	0.5515	2.4618	1.2228	4.3259	1.3018
TAG	TAG52:5-FA18:1	uM	1.004	0.7426	2.8299	1.7216	0.9521	1.4175	0.801	0.2067	0.4963	0.4002	0.4354	0.6625	0.9763	0.6283	0.5506	0.2823	0.2934	0.1769	0.5912	0.319	1.0944	0.3662
TAG	TAG52:5-FA18:2	uM	8.2415	5.7379	11.7524	11.1127	7.8883	9.4054	5.9162	1.8741	4.6585	3.6825	4.2856	6.2944	8.9061	5.5486	5.052	2.7547	2.8382	1.3714	5.8292	2.7386	10.2961	3.3031
TAG	TAG52:5-FA18:3	uM	3.458	3.3751	8.0201	4.9957	4.5655	5.6729	2.6328	0.9772	1.838	1.9462	2.0056	2.8023	3.8175	2.5072	2.2701	1.2855	1.4085	0.7824	2.765	1.5019	4.7276	1.7957
TAG	TAG52:5-FA20:3	uM	0.0539	0.0525	0.2473	0.1362	0.0715	0.0776	0.0809	0.0125	0.0233	0.0235	0.0194	0.0403	0.0514	0.0392	0.0423	0.0182	0.0133	0.0105	0.034	0.0223	0.044	0.0182
TAG	TAG52:5-FA20:4	uM	0.2353	0.3452	1.7262	0.4885	0.4133	0.5474	0.2873	0.0654	0.1008	0.1009	0.0708	0.1848	0.2545	0.1994	0.17	0.1002	0.0955	0.0605	0.1416	0.1041	0.2023	0.0898
TAG	TAG52:5-FA20:5	uM	0.2074	0.2552	0.8513	0.2698	0.3707	0.3951	0.1661	0.0945	0.0822	0.2232	0.1607	0.2239	0.3179	0.1764	0.1806	0.1462	0.0926	0.064	0.2458	0.1283	0.4386	0.1807
TAG	TAG52:5-FA22:5	uM	0.0839	0.0975	0.26	0.1196	0.1284	0.142	0.0764	0.0253	0.0454	0.0554	0.0426	0.069	0.0954	0.0642	0.0701	0.0318	0.0345	0.0262	0.0683	0.0473	0.1222	0.0523
TAG	TAG52:6-FA14:0	uM	0.0732	0.0692	0.1875	0.1373	0.1073	0.1198	0.084	0.013	0.0211	0.038	0.0214	0.0572	0.0601	0.0616	0.0548	0.025	0.0246	0.0198	0.0406	0.0287	0.0824	0.0295
TAG	TAG52:6-FA16:0	uM	0.2853	0.2754	0.8832	0.3553	0.4001	0.5123	0.2028	0.0694	0.1113	0.1448	0.139	0.2287	0.2782	0.2385	0.1532	0.1089	0.1074	0.0743	0.2301	0.1305	0.4058	0.1738
TAG	TAG52:6-FA16:1	uM	0.6207	0.5173	1.462	1.2285	0.5817	0.8732	0.576	0.1056	0.2492	0.2322	0.2261	0.4396	0.4743	0.4157	0.3311	0.1897	0.1715	0.1089	0.3813	0.2178	0.6296	0.2531
TAG	TAG52:6-FA18:1	uM	0.178	0.1051	0.4683	0.2211	0.202	0.3017	0.125	0.031	0.056	0.0863	0.0801	0.1257	0.1589	0.1137	0.0921	0.0655	0.0505	0.0431	0.116	0.0734	0.2755	0.1146
TAG	TAG52:6-FA18:2	uM	0.9379	0.6562	1.8305	1.2897	1.0208	1.4417	0.7357	0.207	0.3933	0.4521	0.4674	0.7182	0.8612	0.694	0.5046	0.3329	0.2838	0.2058	0.6885	0.3748	1.3767	0.5291
TAG	TAG52:6-FA18:3	uM	0.8201	0.5934	1.6095	1.4132	0.8871	1.3068	0.6465	0.1539	0.3142	0.3182	0.3232	0.5919	0.6841	0.5462	0.453	0.2308	0.2428	0.1494	0.5555	0.3112	0.9228	0.3892
TAG	TAG52:6-FA20:4	uM	0.1489	0.1367	0.4309	0.2546	0.1915	0.2049	0.1448	0.0389	0.0492	0.0747	0.0471	0.1283	0.1331	0.1074	0.1005	0.0458	0.0509	0.0325	0.0914	0.0469	0.1314	0.0566
TAG	TAG52:6-FA20:5	uM	0.2121	0.3236	1.509	0.5681	0.2746	0.4247	0.2875	0.0562	0.0893	0.1153	0.0859	0.1825	0.1893	0.1656	0.1311	0.1071	0.1167	0.0538	0.1664	0.1115	0.2333	0.0986
TAG	TAG52:6-FA22:6	uM	0.2093	0.1827	0.4913	0.3517	0.2636	0.2753	0.2126	0.0819	0.1226	0.1466	0.11	0.1761	0.2283	0.1615	0.1679	0.1093	0.0854	0.0785	0.1652	0.1293	0.2753	0.1284
TAG	TAG52:7-FA16:0	uM	0.0747	0.0706	0.2734	0.134	0.1503	0.1599	0.0757	0.0666	0.0726	0.1168	0.0911	0.1077	0.2535	0.0966	0.116	0.068	0.0661	0.0518	0.1099	0.0798	0.1997	0.1026
TAG	TAG52:7-FA18:1	uM	0.0649	0.0268	0.1517	0.055	0.0946	0.1296	0.0464	0.0115	0.0233	0.0388	0.0423	0.0452	0.0876	0.0482	0.0603	0.0335	0.0227	0.0219	0.0554	0.0395	0.1379	0.0518
TAG	TAG52:7-FA20:5	uM	0.1645	0.1601	0.5143	0.32	0.1857	0.242	0.1769	0.0385	0.0421	0.0788	0.0618	0.1479	0.142	0.11	0.1033	0.0726	0.0702	0.0415	0.1006	0.0926	0.2349	0.0864
TAG	TAG52:7-FA22:6	uM	0.1437	0.1627	0.371	0.3527	0.1519	0.1758	0.2103	0.0903	0.1203	0.118	0.0989	0.1622	0.156	0.1491	0.1679	0.1011	0.0972	0.0807	0.1362	0.1477	0.2017	0.1322
TAG	TAG52:8-FA16:1	uM	0.0109	0.0128	0.0936	0.0258	0.0206	0.028	0.0116	0.0042	0.0099	0.0134	0.0163	0.0205	0.0378	0.0139	0.0145	0.009	0.0064	0.0033	0.018	0.0084	0.0292	0.0165
TAG	TAG52:8-FA18:2	uM	0.0897	0.0393	0.2343	0.0824	0.1596	0.1961	0.0718	0.0258	0.0331	0.0588	0.0594	0.0875	0.1965	0.0843	0.0678	0.0591	0.0257	0.0359	0.0926	0.0548	0.2254	0.1037
TAG	TAG53:0-FA16:0	uM	0.7336	1.0904	1.8775	1.1883	0.9584	1.0211	0.8085	0.3297	0.4055	0.6276	0.427	0.9008	0.994	0.6493	0.7609	0.4558	0.7136	0.25	0.7492	0.4818	0.9547	0.3768
TAG	TAG53:1-FA16:0	uM	0.1532	0.1483	0.5973	0.2318	0.2583	0.2669	0.1248	0.098	0.1138	0.169	0.15	0.1831	0.4302	0.1551	0.1522	0.0981	0.0719	0.0749	0.169	0.1166	0.3234	0.1318
TAG	TAG53:1-FA17:0	uM	0.0462	0.0357	0.1636	0.0647	0.0874	0.0864	0.0351	0.0267	0.0257	0.0466	0.0443	0.0493	0.1465	0.0421	0.0465	0.0295	0.0189	0.0251	0.0551	0.0328	0.0886	0.0473
TAG	TAG53:1-FA18:0	uM	0.0575	0.0504	0.1975	0.0804	0.1039	0.1096	0.0627	0.0391	0.0484	0.0502	0.0513	0.0523	0.2196	0.0557	0.0698	0.0472	0.0337	0.0264	0.0763	0.0443	0.1449	0.0723
TAG	TAG53:1-FA18:1	uM	0.1914	0.1481	0.6131	0.2796	0.3262	0.3631	0.1721	0.1096	0.1579	0.1861	0.1674	0.1843	0.5815	0.197	0.1857	0.1113	0.0906	0.094	0.1921	0.1423	0.3792	0.1782
TAG	TAG53:2-FA16:0	uM	0.29345	0.28735	1.40335	0.42085	0.48765	0.60095	0.23505	0.13585	0.20935	0.23875	0.24975	0.26315	0.67635	0.27275	0.26475	0.15565	0.09965	0.09845	0.25325	0.19945	0.54855	0.20625
TAG	TAG53:2-FA17:0	uM	0.2981	0.2678	1.066	0.3721	0.4945	0.5828	0.2749	0.1374	0.2351	0.2293	0.2761	0.2823	0.7447	0.2923	0.2779	0.1643	0.0868	0.0954	0.2459	0.1411	0.5385	0.1739
TAG	TAG53:2-FA18:0	uM	0.1041	0.0873	0.3022	0.1564	0.1652	0.2212	0.101	0.0404	0.0631	0.1001	0.0877	0.093	0.3406	0.1289	0.1081	0.0958	0.068	0.0536	0.1594	0.0719	0.2573	0.1356
TAG	TAG53:2-FA18:1	uM	0.6728	0.5807	2.8225	0.934	1.0571	1.3516	0.6011	0.2628	0.5352	0.4301	0.5453	0.5393	1.5704	0.5876	0.567	0.3015	0.1964	0.1992	0.51	0.3229	1.0109	0.3924
TAG	TAG53:2-FA18:2	uM	0.307	0.199	0.643	0.4309	0.5522	0.5382	0.2364	0.1944	0.2717	0.3332	0.2786	0.3681	1.1496	0.3325	0.3689	0.1973	0.1878	0.2039	0.3754	0.2743	0.7356	0.413
TAG	TAG53:3-FA16:0	uM	0.2527	0.2238	0.6989	0.2758	0.3777	0.4668	0.1776	0.0854	0.1494	0.1647	0.2104	0.2185	0.3812	0.1946	0.1923	0.1066	0.074	0.0606	0.1975	0.1466	0.4877	0.1424
TAG	TAG53:3-FA17:0	uM	0.4976	0.4469	0.8458	0.5663	0.8247	0.8548	0.4156	0.2458	0.4101	0.4263	0.4955	0.593	1.0988	0.4964	0.4821	0.2666	0.1856	0.1752	0.4809	0.2496	0.9841	0.2915
TAG	TAG53:3-FA18:0	uM				0.098			0.0897	0.0344			0.2323	0.0184		0.1069	0.1685	0.0393	0.0518			0.2998	0.3461
TAG	TAG53:3-FA18:1	uM	0.9784	0.8132	3.7043	1.7284	1.3803	2.0447	0.7426	0.4438	0.7577	0.5364	0.9091	1.0263	1.7998	1.1971	1.2372	0.5504	0.4029	0.2596	0.7638	0.504	1.6694	0.5221
TAG	TAG53:3-FA18:2	uM	0.74	0.592	1.3906	0.9682	1.2232	1.3739	0.6806	0.3391	0.6237	0.7125	0.717	0.8387	1.9649	0.7613	0.7452	0.4227	0.278	0.32	0.7572	0.4837	1.5189	0.6819
TAG	TAG53:4-FA16:0	uM	0.0973	0.0872	0.2786	0.1026	0.1443	0.2173	0.0757	0.0326	0.0576	0.0667	0.0661	0.069	0.1084	0.0769	0.0741	0.0457	0.0253	0.0285	0.0811	0.0418	0.2402	0.0827
TAG	TAG53:4-FA17:0	uM	0.3272	0.2745	0.5801	0.3531	0.5424	0.5594	0.2609	0.1521	0.251	0.3474	0.3308	0.4289	0.7003	0.2976	0.3336	0.1598	0.122	0.1233	0.3571	0.1695	0.7297	0.2495
TAG	TAG53:4-FA18:0	uM	0.0598	0.0062	0.0491	0.026	0.0189	0.0833	0.0411		0.0397	0.0069	0.0506	0.0644	0.0229	0.0443	0.0901	0.0435	0.0541	0.0389	0.0585	0.0502	0.0802	0.018
TAG	TAG53:4-FA18:1	uM	0.9998	0.6499	1.7907	1.2755	0.813	0.7776	1.4153	0.8415	0.5437	0.6401	1.2775	0.6236	0.4128	0.9101	1.2789	0.3332	1.067	0.3413	1.377	0.5927	1.7254	0.3185
TAG	TAG53:4-FA18:2	uM	1.0473	0.7867	1.7421	1.3863	1.4461	1.6669	0.8288	0.3867	0.6787	0.7976	0.8689	1.1035	2.1072	0.9642	0.9742	0.4969	0.3135	0.3713	0.9813	0.5361	1.8767	0.7604
TAG	TAG53:4-FA18:3	uM	0.0908	0.0596	0.1932	0.1	0.1228	0.1594	0.0734	0.0244	0.044	0.0693	0.0488	0.0848	0.2031	0.0742	0.0729	0.0344	0.0303	0.034	0.0748	0.0486	0.1427	0.0804
TAG	TAG53:4-FA20:4	uM	0.02475	0.02455	0.03955	0.02375	0.03865	0.04095	0.01685	0.01785	0.01415	0.02115	0.01575	0.03235	0.05385	0.02235	0.02245	0.01935	0.01685	0.00635	0.01835	0.01395	0.04395	0.02325
TAG	TAG53:5-FA18:1	uM	0.678	0.4303	1.1302	0.7213	0.7574	0.6389	0.6914	0.6675	0.4172	0.5938	0.8336	0.8711	0.7393	0.7519	1.1207	0.5459	0.6257	0.2652	0.8839	0.5559	1.1012	0.6021
TAG	TAG53:5-FA18:2	uM	1.2451	0.8751	1.5531	1.123	1.1791	1.1968	1.0256	0.6457	0.7339	0.5666	1.2733	0.9636	1.1185	0.8944	1.399	0.5909	0.9593	0.5538	1.3004	0.6591	2.2387	1.1104
TAG	TAG53:5-FA18:3	uM	0.1367	0.1073	0.2742	0.1706	0.1893	0.238	0.101	0.0456	0.0715	0.0804	0.0871	0.1313	0.2049	0.116	0.0961	0.0596	0.0503	0.0587	0.1162	0.0604	0.1953	0.0999
TAG	TAG53:5-FA20:4	uM	0.0578	0.0748	0.163	0.0709	0.0897	0.1176	0.0498	0.0196	0.0301	0.0403	0.0289	0.0609	0.0837	0.0505	0.0476	0.0317	0.0246	0.0237	0.0323	0.04	0.0737	0.045
TAG	TAG53:6-FA18:1	uM	0.1354	0.0821	0.2885	0.2632	0.2391	0.2349	0.2062	0.1182	0.1559	0.1554	0.2758	0.1346	0.1709	0.2305	0.3003	0.1445	0.1249	0.0444	0.2485	0.1326	0.317	0.2439
TAG	TAG53:6-FA18:2	uM	0.2755	0.2212	0.4094	0.3544	0.3068	0.404	0.3689	0.1829	0.2011	0.1488	0.2714	0.2789	0.29	0.2966	0.3652	0.1974	0.2036	0.1003	0.3599	0.2889	0.4859	0.2606
TAG	TAG53:6-FA18:3	uM	0.1955	0.0784	0.2804	0.2523	0.284	0.2103	0.3342	0.0961	0.2456	0.1592	0.2384	0.1483	0.255	0.3384	0.3215	0.1312	0.2581		0.2972	0.2904	0.4213	0.2087
TAG	TAG53:6-FA20:4	uM	0.0396	0.0563	0.0629	0.0609	0.0639	0.0772	0.0409	0.0167	0.0222	0.0306	0.0266	0.0577	0.0518	0.043	0.0431	0.0226	0.0183	0.0107	0.0379	0.0242	0.058	0.0347
TAG	TAG53:7-FA18:3	uM	0.0377	0.0436	0.0491	0.0344	0.0574	0.0488	0.0591	0.0297	0.0422	0.016	0.0382	0.0421	0.0448	0.0338	0.0338	0.0452	0.0448	0.0161	0.0656	0.0285	0.0922	0.0312
TAG	TAG54:0-FA16:0	uM	0.1292	0.1818	0.2663	0.1753	0.213	0.2069	0.162	0.0539	0.0872	0.1026	0.0926	0.1819	0.1771	0.126	0.146	0.0809	0.0814	0.0516	0.1303	0.0857	0.205	0.0815
TAG	TAG54:0-FA18:0	uM	0.033	0.0183	0.1065	0.03	0.0626	0.0465	0.0372	0.0069	0.0179	0.0189	0.0361	0.0357	0.0676	0.0253	0.0454	0.0319	0.0169		0.0476	0.0135	0.0759	0.0188
TAG	TAG54:1-FA16:0	uM	0.1566	0.133	0.9221	0.2462	0.2811	0.3273	0.121	0.0701	0.0955	0.1456	0.1073	0.1569	0.4056	0.1557	0.168	0.1061	0.0455	0.0607	0.1881	0.1175	0.3352	0.1577
TAG	TAG54:1-FA18:0	uM	0.3337	0.2502	1.3186	0.3645	0.5725	0.5453	0.2557	0.1873	0.2251	0.2603	0.2892	0.2318	0.6845	0.2389	0.2928	0.2061	0.0985	0.0905	0.3209	0.125	0.5934	0.2285
TAG	TAG54:1-FA18:1	uM	0.3323	0.2595	1.6166	0.4171	0.6324	0.5858	0.3453	0.155	0.2322	0.2462	0.2742	0.2797	0.7114	0.2854	0.3527	0.1943	0.0819	0.0896	0.3402	0.223	0.6956	0.2411
TAG	TAG54:1-FA20:0	uM	0.2756	0.2803	1.8393	0.4153	0.4678	0.547	0.2285	0.1245	0.218	0.2093	0.2095	0.2325	0.7098	0.2821	0.279	0.1706	0.1078	0.0981	0.2718	0.1684	0.468	0.2049
TAG	TAG54:1-FA20:1	uM	0.07255	0.07185	0.55915	0.13065	0.13155	0.13645	0.07305	0.03695	0.05865	0.08125	0.05335	0.06685	0.26015	0.08175	0.07245	0.04805	0.02505	0.03435	0.11785	0.04785	0.15135	0.08425
TAG	TAG54:2-FA16:0	uM	0.63675	0.57285	5.35885	1.05335	1.21495	1.27205	0.55565	0.25705	0.44015	0.52845	0.44085	0.49675	1.52245	0.63955	0.63405	0.37715	0.16885	0.22955	0.69575	0.45565	1.12875	0.54245
TAG	TAG54:2-FA18:0	uM	2.0567	1.6537	8.2448	2.4162	3.2943	3.317	1.6037	0.9319	1.5802	1.4524	1.743	1.432	3.8742	1.6226	1.7609	1.0697	0.5946	0.5544	1.8436	0.6973	3.2463	1.0821
TAG	TAG54:2-FA18:1	uM	4.6019	3.2773	22.9568	5.968	6.1794	6.6478	3.5827	1.7061	3.5773	2.6185	3.5773	2.6822	8.3537	3.3338	3.6269	1.9588	1.1509	1.1256	3.1927	1.49	6.3896	2.1325
TAG	TAG54:2-FA18:2	uM	0.5164	0.4059	1.3518	0.5911	1.0155	0.9308	0.435	0.2823	0.3741	0.5545	0.4853	0.5465	1.2435	0.519	0.5523	0.328	0.1656	0.2194	0.6496	0.3265	1.2251	0.4798
TAG	TAG54:2-FA20:0	uM	0.3862	0.3497	1.3237	0.5769	0.6724	0.6559	0.3125	0.1677	0.291	0.3186	0.2724	0.3581	0.9203	0.3654	0.3683	0.2273	0.1374	0.154	0.4308	0.2423	0.8418	0.2944
TAG	TAG54:2-FA20:1	uM	0.679	0.6244	5.7967	1.1646	1.1862	1.2601	0.6282	0.3015	0.5108	0.5875	0.4878	0.5553	1.7967	0.6471	0.6777	0.3867	0.2459	0.2426	0.7126	0.4326	1.0438	0.5355
TAG	TAG54:2-FA20:2	uM	0.0459	0.0541	0.326	0.0768	0.103	0.0893	0.0513	0.026	0.0344	0.0364	0.0315	0.0388	0.07	0.049	0.0598	0.0312	0.0192	0.0177	0.0358	0.0323	0.0604	0.0208
TAG	TAG54:3-FA16:0	uM	1.1087	1.0816	4.8504	1.709	1.9792	1.8654	1.0411	0.4566	0.724	0.9729	0.696	0.9596	2.5532	1.1086	1.1596	0.5882	0.3685	0.3997	1.1836	0.7364	1.6873	0.8108
TAG	TAG54:3-FA16:1	uM	0.1713	0.1176	1.5732	0.3698	0.1969	0.2805	0.1324	0.0331	0.078	0.0724	0.0703	0.0931	0.274	0.1512	0.1183	0.0583	0.0306	0.0488	0.1173	0.085	0.2049	0.098
TAG	TAG54:3-FA18:0	uM	3.9313	3.1288	8.4013	4.4605	6.8895	5.9817	2.8442	2.1302	3.0621	3.3285	3.8229	3.6332	7.6931	3.4116	3.7299	2.0813	1.3663	1.3189	3.8474	1.5636	7.3522	2.3838
TAG	TAG54:3-FA18:1	uM	29.9698	18.4568	128.758	41.2988	29.8974	36.428	22.376	9.5105	21.5293	12.2341	20.0039	15.8355	45.698	19.6375	21.8699	10.2871	6.8826	5.9126	15.1866	7.7576	35.2001	10.587
TAG	TAG54:3-FA18:2	uM	4.8396	3.5862	10.8199	5.6624	7.4459	7.036	3.5234	2.289	3.6561	3.8581	4.23	4.0988	9.8545	4.0576	4.5086	2.3952	1.526	1.5331	4.82	2.0781	8.5407	3.1741
TAG	TAG54:3-FA18:3	uM	0.0958	0.0723	0.1616	0.1116	0.1266	0.1182	0.0926	0.0307	0.0723	0.0609	0.0544	0.074	0.1426	0.073	0.0885	0.0431	0.0476	0.0263	0.0918	0.0611	0.166	0.0533
TAG	TAG54:3-FA20:1	uM	0.9768	0.7287	3.8031	1.6158	1.4872	1.5129	0.7542	0.4243	0.7094	0.8705	0.5845	0.8735	2.4324	0.8838	0.862	0.471	0.3153	0.3637	1.1896	0.6728	1.6738	0.9542
TAG	TAG54:3-FA20:2	uM	0.4552	0.5696	3.4827	0.7429	0.9142	0.8929	0.5197	0.1605	0.2741	0.2946	0.2503	0.386	0.8062	0.4658	0.5176	0.2104	0.13	0.121	0.3149	0.2374	0.433	0.1593
TAG	TAG54:3-FA20:3	uM	0.0852	0.1192	0.5058	0.1183	0.1902	0.1587	0.0773	0.0423	0.0621	0.058	0.0537	0.0679	0.1471	0.0932	0.0883	0.0461	0.0389	0.0231	0.0674	0.0475	0.085	0.0357
TAG	TAG54:4-FA16:0	uM	1.1074	1.3838	3.7819	1.5441	1.877	1.6707	1.0746	0.4332	0.7543	0.7346	0.6473	1.0054	1.7659	1.0237	1.1404	0.5904	0.5011	0.3033	0.8675	0.6294	1.0617	0.4052
TAG	TAG54:4-FA16:1	uM	0.3353	0.2214	1.3277	0.614	0.3652	0.4085	0.25	0.068	0.1622	0.1382	0.116	0.2136	0.477	0.2786	0.23	0.1062	0.049	0.0694	0.2048	0.1229	0.3368	0.1447
TAG	TAG54:4-FA18:0	uM	2.9502	2.5659	6.4338	3.0475	5.136	4.6937	2.0469	1.6069	1.9017	2.8003	2.8888	2.9962	5.3865	2.5502	2.5896	1.5672	0.9917	0.9785	3.3038	1.2542	5.912	2.0229
TAG	TAG54:4-FA18:1	uM	40.1077	25.2211	67.9112	49.8539	37.3229	42.4784	27.6513	12.9077	30.7317	18.8916	29.3162	28.0138	56.6598	26.4689	29.5169	14.4421	11.2632	8.57	24.1547	12.5299	54.7152	16.0118
TAG	TAG54:4-FA18:2	uM	23.0714	15.1133	40.0084	28.1359	25.6622	26.5281	15.5249	8.4719	17.1454	13.5726	17.9046	17.3252	34.6476	16.0669	17.7722	8.9342	6.949	5.7566	16.4219	7.4599	33.5107	10.283
TAG	TAG54:4-FA18:3	uM	0.5738	0.4447	1.4365	0.8039	0.8119	0.9179	0.415	0.2163	0.3398	0.4031	0.377	0.4756	0.8603	0.4403	0.4417	0.2303	0.1666	0.1932	0.5418	0.2344	1.0129	0.3895
TAG	TAG54:4-FA20:1	uM	0.25845	0.18085	0.74715	0.49565	0.32285	0.35905	0.19535	0.06495	0.15005	0.16225	0.11335	0.19625	0.51305	0.20365	0.19805	0.09485	0.04925	0.08585	0.25555	0.13495	0.39525	0.21375
TAG	TAG54:4-FA20:2	uM	0.5349	0.6281	1.979	0.9449	0.8474	0.8051	0.5529	0.1998	0.3299	0.3495	0.2831	0.5157	0.8048	0.5164	0.6174	0.2358	0.161	0.1528	0.355	0.2646	0.506	0.1896
TAG	TAG54:4-FA20:3	uM	0.789	1.134	4.8937	1.1682	1.7104	1.337	0.7418	0.3025	0.5378	0.5039	0.4299	0.6536	1.4115	0.854	0.8085	0.4892	0.3178	0.2072	0.6116	0.4109	0.704	0.3039
TAG	TAG54:4-FA20:4	uM	0.2661	0.3807	0.9358	0.3331	0.5718	0.5096	0.23	0.1435	0.1623	0.2266	0.1626	0.2896	0.5624	0.2916	0.3025	0.1733	0.1889	0.0695	0.2542	0.1389	0.346	0.1495
TAG	TAG54:4-FA22:1	uM	0.0837	0.0585	0.1605	0.1228	0.1064	0.1056	0.0763	0.0269	0.0692	0.0558	0.0795	0.0673	0.142	0.0676	0.0682	0.0355	0.0232	0.0193	0.059	0.0324	0.1451	0.041
TAG	TAG54:4-FA22:4	uM	0.0215	0.0383	0.1385	0.0286	0.0533	0.0524	0.0283	0.0098	0.0141	0.0163	0.0128	0.0217	0.0422	0.0204	0.0164	0.0187	0.0113	0.0101	0.0175	0.0159	0.0264	0.0114
TAG	TAG54:5-FA16:0	uM	1.1942	1.7374	4.1406	1.643	2.2485	1.9236	1.2087	0.5058	0.7936	0.8524	0.7025	1.1915	1.9406	1.1406	1.2852	0.6893	0.6604	0.3321	1.0249	0.6666	1.1621	0.4978
TAG	TAG54:5-FA16:1	uM	0.31965	0.28395	1.21815	0.59935	0.35895	0.42715	0.28885	0.06615	0.15965	0.10005	0.10675	0.21965	0.36005	0.26285	0.25785	0.11435	0.07395	0.06945	0.16745	0.11835	0.25045	0.08995
TAG	TAG54:5-FA18:0	uM	0.54065	0.44915	1.33035	0.57895	0.84635	0.96705	0.39055	0.17615	0.23235	0.39905	0.38885	0.45805	0.76395	0.44145	0.36865	0.22785	0.12805	0.16375	0.50615	0.24375	1.01445	0.40185
TAG	TAG54:5-FA18:1	uM	21.1546	13.2027	34.2401	23.5079	23.6437	26.3793	13.833	6.4932	13.2163	11.7693	15.1794	16.1086	26.8553	13.974	14.7656	7.4537	6.2459	5.0298	16.0526	7.065	31.6127	10.6557
TAG	TAG54:5-FA18:2	uM	30.8305	18.2928	47.9234	31.6175	35.1382	38.4578	20.658	9.9205	19.016	18.509	24.0605	25.3946	40.5393	21.1794	21.0459	11.7774	9.5712	7.5681	24.4596	11.0256	50.8293	16.8682
TAG	TAG54:5-FA18:3	uM	2.9363	2.229	6.4865	4.3881	3.4478	4.2187	2.3691	0.7667	1.596	1.4281	1.7333	2.2337	3.4816	2.0827	1.9748	1.0268	0.7291	0.7565	2.0409	1.0013	3.9817	1.4213
TAG	TAG54:5-FA20:2	uM	0.1766	0.1613	0.3721	0.3018	0.1868	0.2121	0.1496	0.0483	0.0901	0.079	0.0871	0.1632	0.1832	0.1454	0.1493	0.0655	0.0446	0.0492	0.1083	0.0582	0.1956	0.0568
TAG	TAG54:5-FA20:3	uM	0.99125	1.18735	2.80225	1.44085	1.61255	1.22855	0.86245	0.38745	0.64665	0.65005	0.48415	0.98485	1.59045	0.98235	1.03655	0.47585	0.39605	0.24995	0.76475	0.50525	0.87385	0.37015
TAG	TAG54:5-FA20:4	uM	2.16915	2.88765	8.17235	2.74965	4.43595	3.63885	2.18815	0.88765	1.34185	1.42495	1.05205	1.97515	3.92005	2.31765	2.20495	1.17225	1.40035	0.64075	1.42845	1.17685	2.19815	0.91595
TAG	TAG54:5-FA20:5	uM	0.2096	0.2875	0.744	0.2763	0.305	0.3052	0.212	0.0881	0.1053	0.1675	0.1208	0.204	0.2838	0.1693	0.1938	0.1285	0.162	0.0668	0.1966	0.0977	0.2729	0.1123
TAG	TAG54:5-FA22:1	uM	0.1402	0.0851	0.2284	0.1404	0.1488	0.1763	0.0922	0.0435	0.0774	0.083	0.108	0.1087	0.1859	0.0909	0.0975	0.0512	0.0434	0.029	0.1116	0.0546	0.2392	0.0716
TAG	TAG54:5-FA22:4	uM	0.0437	0.0466	0.369	0.0878	0.0707	0.0965	0.0628	0.0061	0.0109	0.0126	0.007	0.0267	0.0375	0.0338	0.026	0.0062	0.0136	0.0007	0.0208	0.0116	0.0235	0.0071
TAG	TAG54:5-FA22:5	uM	0.1369	0.2369	0.8247	0.2136	0.3466	0.3108	0.1328	0.0602	0.0858	0.1369	0.1001	0.1497	0.2017	0.1215	0.1187	0.0986	0.0782	0.0376	0.1417	0.0764	0.1863	0.0527
TAG	TAG54:6-FA16:0	uM	1.3047	1.9482	4.1493	1.8831	2.2939	2.0421	1.331	0.6027	0.816	1.0839	0.783	1.4087	1.9879	1.2308	1.3403	0.8628	1.082	0.4086	1.2621	0.7039	1.488	0.5968
TAG	TAG54:6-FA16:1	uM	0.4209	0.4406	1.6876	0.732	0.4824	0.5731	0.3818	0.0873	0.165	0.1439	0.1159	0.3084	0.401	0.3399	0.311	0.1611	0.1522	0.0757	0.2237	0.165	0.2862	0.1284
TAG	TAG54:6-FA18:1	uM	4.5704	3.4365	9.1123	6.2318	5.3521	6.5752	3.606	1.067	2.032	2.3689	2.4883	3.6276	4.5167	3.275	2.9271	1.518	1.2185	1.0391	3.2445	1.6863	6.0344	2.3873
TAG	TAG54:6-FA18:2	uM	21.6297	11.6022	42.192	18.3727	27.1176	32.2903	12.4645	5.8679	9.154	13.1962	15.6526	18.4429	23.5352	15.3826	12.1956	8.1901	5.3278	5.0916	18.0836	8.3893	37.9041	13.6756
TAG	TAG54:6-FA18:3	uM	4.3969	2.9513	7.2879	5.4876	4.7349	6.1918	3.1732	0.941	1.9291	2.1326	2.4006	3.5809	4.1912	3.1026	2.6074	1.3886	1.0984	1.002	3.0574	1.4809	6.1964	2.2205
TAG	TAG54:6-FA20:3	uM	0.24575	0.25585	0.54265	0.44735	0.30015	0.28275	0.21465	0.07435	0.11915	0.11765	0.09975	0.24165	0.31515	0.21685	0.21315	0.09675	0.08395	0.05355	0.15315	0.11945	0.21825	0.09915
TAG	TAG54:6-FA20:4	uM	2.67	3.4488	5.0476	3.5181	4.6401	3.3949	2.5255	1.1521	1.6612	2.1927	1.4187	3.2209	4.3406	2.7987	2.9582	1.4162	1.8984	0.8455	2.0152	1.5965	2.7777	1.2445
TAG	TAG54:6-FA20:5	uM	1.8316	2.8181	7.3373	2.8513	2.4992	2.5591	2.2264	0.7297	0.962	1.3271	0.9843	1.8675	2.195	1.5348	1.8678	1.1496	1.8167	0.5611	1.6175	1.0263	2.0656	0.7948
TAG	TAG54:6-FA22:5	uM	0.2434	0.3689	1.7329	0.6156	0.3861	0.4664	0.2993	0.0595	0.109	0.129	0.0848	0.1908	0.2298	0.1818	0.1671	0.102	0.1168	0.0633	0.1346	0.1069	0.1918	0.0581
TAG	TAG54:6-FA22:6	uM	0.8298	1.1542	2.5311	1.0596	1.6362	1.3744	0.6796	0.4531	0.4941	0.8273	0.6473	0.8723	1.3664	0.6677	0.8622	0.6115	0.5373	0.2674	0.9919	0.4119	1.1811	0.4367
TAG	TAG54:7-FA16:1	uM	0.4415	0.5394	1.5399	0.8916	0.4837	0.5592	0.4361	0.1044	0.1969	0.1939	0.141	0.416	0.4144	0.3823	0.3654	0.1795	0.2727	0.1103	0.2814	0.1981	0.3525	0.1452
TAG	TAG54:7-FA18:1	uM	0.5986	0.4977	1.4153	0.9703	0.6855	0.9207	0.5623	0.1296	0.1914	0.2774	0.25	0.4949	0.5312	0.4559	0.389	0.2098	0.177	0.1554	0.4001	0.2423	0.7479	0.3248
TAG	TAG54:7-FA18:2	uM	5.0856	3.2471	10.2699	4.8975	6.5858	8.1361	3.4314	1.0822	1.65	2.846	2.9099	4.4217	4.7014	3.7926	2.789	1.7863	1.3419	1.1594	4.1171	2.0651	8.2243	3.1152
TAG	TAG54:7-FA18:3	uM	2.9331	1.6431	5.7655	2.7554	3.6956	4.7358	1.87	0.5311	0.8947	1.5074	1.5859	2.3942	2.5617	1.9926	1.5913	0.9906	0.6203	0.6366	2.189	1.0873	4.6706	1.8087
TAG	TAG54:7-FA20:4	uM	0.6703	0.7458	0.9243	1.0461	0.8347	0.714	0.6558	0.2037	0.3143	0.352	0.2263	0.769	0.7428	0.6765	0.6452	0.2684	0.3789	0.1733	0.4052	0.3506	0.6036	0.2776
TAG	TAG54:7-FA20:5	uM	2.7382	3.9788	5.8576	4.2173	3.2649	3.4123	2.9589	1.0909	1.3782	2.2813	1.4787	3.4011	3.1099	2.3286	2.7587	1.6093	2.8252	0.8901	2.5472	1.6124	3.508	1.3164
TAG	TAG54:7-FA22:5	uM	0.134	0.1683	0.3736	0.3277	0.1648	0.1818	0.1748	0.0339	0.0444	0.0781	0.0492	0.1406	0.0925	0.0813	0.0926	0.0577	0.0541	0.0345	0.0849	0.0618	0.1187	0.0436
TAG	TAG54:7-FA22:6	uM	1.4367	1.6804	5.0414	3.3013	1.6301	1.9396	1.602	0.369	0.5829	0.7378	0.5564	1.0882	1.27	0.9451	1.0431	0.5709	0.5827	0.3769	0.9507	0.5808	1.0466	0.3768
TAG	TAG54:8-FA18:2	uM	0.6433	0.4599	1.1672	0.8305	0.7931	0.9871	0.5331	0.1348	0.1848	0.3096	0.2937	0.6023	0.6091	0.4943	0.398	0.2529	0.2214	0.1602	0.4691	0.2625	0.9371	0.3827
TAG	TAG54:8-FA18:3	uM	0.5789	0.3369	1.3052	0.6182	0.7736	1.0376	0.3808	0.0845	0.12	0.2564	0.2396	0.4442	0.4179	0.3894	0.2411	0.1714	0.1061	0.1198	0.4232	0.2108	0.8025	0.332
TAG	TAG54:8-FA20:4	uM	0.0589	0.083	0.1095	0.1011	0.0816	0.0775	0.0852	0.0288	0.0306	0.0456	0.0196	0.0704	0.067	0.0571	0.0518	0.0232	0.0419	0.018	0.0456	0.0306	0.0672	0.0372
TAG	TAG54:8-FA20:5	uM	0.6827	0.7852	1.1315	1.1644	0.6264	0.7577	0.6958	0.1727	0.2704	0.3687	0.2533	0.747	0.5781	0.5113	0.5558	0.3013	0.5802	0.1749	0.5007	0.3294	0.6933	0.2849
TAG	TAG54:8-FA22:6	uM	0.8439	0.7756	1.1329	1.7296	0.6723	0.7429	0.9371	0.1984	0.252	0.4117	0.2803	0.7181	0.5677	0.5086	0.5614	0.2736	0.2792	0.1883	0.4584	0.2868	0.6373	0.2319
TAG	TAG55:1-FA16:0	uM	2.5879	3.3305	1.9543	3.1869	3.1013	2.0556	2.322	1.3024	1.5689	2.5704	1.941	3.322	3.3313	2.0314	2.9857	1.6169	2.2393	1.0429	2.7102	1.5096	2.7877	0.9102
TAG	TAG55:1-FA18:1	uM	1.2814	1.1568	1.8996	1.741	1.2014	1.1559	1.167	0.4352	0.5473	0.8565	0.592	1.3516	1.3073	0.9009	1.1476	0.6336	0.944	0.4545	0.872	0.6447	1.3038	0.5401
TAG	TAG55:2-FA18:1	uM	0.2567	0.1997	0.6645	0.3514	0.3273	0.3605	0.2094	0.1088	0.1438	0.1904	0.1851	0.2557	0.5497	0.2349	0.2398	0.1246	0.1209	0.1189	0.191	0.1413	0.4352	0.1952
TAG	TAG55:2-FA18:2	uM	1.3043	1.1347	1.4966	1.5625	1.4585	1.2966	1.0967	0.4972	0.5506	0.9604	0.7382	1.6165	1.5985	0.9571	1.1997	0.6899	1.0783	0.509	1.1617	0.7213	1.8032	0.7488
TAG	TAG55:3-FA18:1	uM	0.4318	0.2838	1.4001	0.5763	0.5441	0.6986	0.2796	0.182	0.2585	0.2693	0.3507	0.3888	0.7598	0.3538	0.3556	0.1769	0.0958	0.1436	0.3217	0.1962	0.7581	0.2547
TAG	TAG55:3-FA18:2	uM	0.35385	0.26605	0.66595	0.45915	0.52315	0.55235	0.26085	0.19095	0.24485	0.36625	0.30395	0.44675	1.01935	0.32715	0.33425	0.19735	0.18295	0.19455	0.37355	0.25345	0.82745	0.34705
TAG	TAG55:4-FA18:1	uM	0.3426	0.2141	0.7718	0.4031	0.4217	0.5289	0.2268	0.1201	0.183	0.206	0.2525	0.2797	0.4298	0.2492	0.2452	0.1132	0.0732	0.1007	0.2083	0.1406	0.6256	0.1924
TAG	TAG55:4-FA18:2	uM	0.4985	0.3128	0.9502	0.5608	0.6917	0.7748	0.2747	0.2258	0.2831	0.4116	0.4361	0.5318	0.953	0.4738	0.4134	0.2366	0.1234	0.208	0.4564	0.2884	1.1778	0.3845
TAG	TAG55:5-FA18:1	uM	0.1473	0.1036	0.351	0.1696	0.1918	0.2701	0.1112	0.0546	0.0644	0.0781	0.1015	0.1209	0.1629	0.104	0.1132	0.0642	0.041	0.053	0.1098	0.0808	0.3226	0.103
TAG	TAG55:5-FA18:2	uM	0.369	0.195	0.708	0.3346	0.5056	0.6239	0.2338	0.1169	0.1537	0.2225	0.2916	0.3425	0.4375	0.2665	0.2271	0.1474	0.0731	0.1007	0.2809	0.1681	0.8655	0.2811
TAG	TAG55:5-FA20:4	uM	0.0513	0.0657	0.1244	0.0586	0.1064	0.1073	0.0489	0.0256	0.0362	0.0459	0.0355	0.072	0.1082	0.0665	0.0562	0.0345	0.0334	0.0223	0.0547	0.0356	0.0732	0.041
TAG	TAG55:6-FA18:1	uM	0.177	0.2275	0.5386	0.2034	0.2901	0.2788	0.2239	0.0723	0.1573	0.1562	0.2013	0.1939	0.1923	0.1717	0.2604	0.1535	0.1375	0.0714	0.1884	0.1685	0.2639	0.1561
TAG	TAG55:6-FA20:3	uM	0.1664	0.1234	0.2484	0.2198	0.1813	0.1183	0.2335	0.1731	0.0948	0.1396	0.2862	0.2686	0.2227	0.115	0.2457	0.161	0.209	0.083	0.304	0.1565	0.3182	0.0795
TAG	TAG55:6-FA20:4	uM	0.0818	0.1233	0.1666	0.1083	0.1528	0.1469	0.088	0.0541	0.0688	0.0683	0.0747	0.1408	0.1691	0.1097	0.1147	0.0594	0.0543	0.0438	0.0783	0.0716	0.121	0.0465
TAG	TAG55:7-FA15:0	uM	0.0898	0.0928	0.1078	0.0953	0.0987	0.0931	0.0632	0.04	0.0487	0.0747	0.0524	0.0698	0.0815	0.0611	0.0628	0.0497	0.0453	0.0282	0.0593	0.0438	0.0761	0.0651
TAG	TAG55:7-FA18:1	uM	0.1296	0.0929	0.2605	0.1559	0.154	0.1687	0.1034	0.0592	0.0842	0.0853	0.1579	0.1164	0.158	0.0967	0.1489	0.0718	0.0915	0.056	0.1555	0.0689	0.1354	0.0956
TAG	TAG55:7-FA20:3	uM	0.0249	0.0117	0.021	0.0172	0.0307	0.0202	0.0069	0.0119		0.0325	0.0346	0.0312	0.01	0.0237	0.046	0.019	0.0188	0.0003	0.0442	0.0403	0.0393	0.0218
TAG	TAG55:7-FA20:4	uM	0.1127	0.095	0.3709	0.268	0.2313	0.2445	0.2588	0.081	0.1357	0.12	0.3537	0.3267	0.1942	0.1399	0.3555	0.2004	0.2634		0.4988	0.1296	0.376	0.2229
TAG	TAG55:7-FA22:6	uM	0.2974	0.3261	0.457	0.4262	0.3645	0.4534	0.2485	0.1018	0.1383	0.2248	0.1791	0.3361	0.4068	0.2385	0.2641	0.1482	0.1279	0.1163	0.234	0.1676	0.3211	0.1406
TAG	TAG55:8-FA20:4	uM	0.0802	0.0648	0.0909	0.0745	0.0753	0.0783	0.0758	0.0498	0.0599	0.0453	0.0855	0.0819	0.0623	0.0758	0.1101	0.0731	0.0771	0.0242	0.0849	0.0829	0.1008	0.059
TAG	TAG56:1-FA16:0	uM	0.0299	0.0235	0.119	0.0538	0.07	0.0645	0.0286	0.0106	0.0222	0.033	0.0268	0.0283	0.0941	0.03	0.0387	0.0208	0.0147	0.0178	0.05	0.03	0.1103	0.0497
TAG	TAG56:1-FA18:1	uM	0.1336	0.1091	0.2608	0.203	0.1719	0.1942	0.1052	0.0495	0.0913	0.0776	0.0695	0.1853	0.2015	0.1013	0.1541	0.0725	0.0432	0.0604	0.1257	0.0787	0.2324	0.0717
TAG	TAG56:10-FA18:2	uM	0.3107	0.2171	0.5747	0.3929	0.4515	0.4775	0.2338	0.1688	0.1913	0.3007	0.2464	0.3756	0.7437	0.2823	0.3244	0.1793	0.1593	0.176	0.3253	0.2077	0.6472	0.2857
TAG	TAG56:2-FA16:0	uM	0.0618	0.0337	0.3197	0.0935	0.1071	0.1212	0.0511	0.0224	0.0456	0.0585	0.0461	0.0628	0.1776	0.0707	0.0657	0.0504	0.0203	0.0364	0.0998	0.047	0.1862	0.0846
TAG	TAG56:2-FA18:0	uM	0.0961	0.0597	0.4691	0.1527	0.1995	0.1997	0.0626	0.0527	0.0732	0.1034	0.0798	0.091	0.3018	0.1049	0.1039	0.0639	0.0258	0.0532	0.1498	0.0836	0.278	0.1352
TAG	TAG56:2-FA18:1	uM	0.3368	0.2362	1.5388	0.4884	0.5085	0.5213	0.3399	0.1605	0.2553	0.3241	0.3219	0.2747	0.7026	0.3693	0.3157	0.1943	0.1322	0.1881	0.4128	0.2553	0.6438	0.3313
TAG	TAG56:2-FA20:0	uM	0.27255	0.17495	1.04895	0.37435	0.35375	0.40705	0.22755	0.10595	0.17695	0.18765	0.19045	0.19995	0.60915	0.22425	0.23005	0.13895	0.06685	0.11835	0.25115	0.12755	0.48475	0.18605
TAG	TAG56:2-FA20:1	uM	0.1357	0.0757	0.6527	0.224	0.2352	0.2136	0.0996	0.0556	0.1017	0.1285	0.1006	0.1093	0.4356	0.1222	0.12	0.076	0.0403	0.0797	0.179	0.0912	0.2633	0.1749
TAG	TAG56:3-FA16:0	uM	0.0588	0.0536	0.3076	0.0955	0.1121	0.1155	0.0558	0.0294	0.037	0.061	0.0453	0.0564	0.1518	0.0673	0.0578	0.0374	0.0242	0.0407	0.0825	0.0507	0.1419	0.0638
TAG	TAG56:3-FA18:0	uM	0.1818	0.1278	0.5506	0.2369	0.3484	0.2727	0.1291	0.0838	0.1204	0.1827	0.1392	0.1479	0.5306	0.176	0.1823	0.1127	0.0578	0.0833	0.253	0.1176	0.332	0.196
TAG	TAG56:3-FA18:1	uM	1.1852	0.6789	6.4722	1.9085	1.591	1.7736	0.8576	0.4328	0.7547	0.775	0.8235	0.8943	2.3781	0.9954	1.0022	0.5192	0.2001	0.4882	0.9025	0.6162	1.7485	0.8486
TAG	TAG56:3-FA18:2	uM	0.3766	0.2269	0.9462	0.5235	0.6587	0.6402	0.2593	0.1617	0.2379	0.4084	0.3129	0.4017	1.0531	0.3787	0.3493	0.2149	0.0866	0.2165	0.5366	0.3062	0.9352	0.453
TAG	TAG56:3-FA20:0	uM	0.4146	0.268	0.8173	0.5667	0.5847	0.6633	0.2984	0.1688	0.2746	0.3361	0.3193	0.4304	0.9468	0.4051	0.3619	0.2378	0.1	0.2063	0.448	0.2408	0.8917	0.3862
TAG	TAG56:3-FA20:1	uM	0.8724	0.4705	3.8826	1.2707	1.0501	1.1037	0.5337	0.2986	0.5443	0.5602	0.5364	0.5705	1.6303	0.6348	0.7047	0.3349	0.1659	0.3143	0.6287	0.3918	1.1253	0.5876
TAG	TAG56:3-FA20:2	uM	0.0806	0.0653	0.3381	0.1043	0.1426	0.1238	0.0546	0.0297	0.04	0.0496	0.0559	0.0651	0.1068	0.0703	0.0829	0.0322	0.0208	0.0285	0.0654	0.0323	0.0822	0.0318
TAG	TAG56:4-FA16:0	uM	0.06535	0.07965	0.46755	0.09275	0.16705	0.11225	0.05165	0.01895	0.02855	0.05255	0.03625	0.06305	0.11445	0.07535	0.06855	0.04465	0.02475	0.01595	0.04565	0.04235	0.06635	0.02475
TAG	TAG56:4-FA18:0	uM	0.20795	0.23995	0.54055	0.25045	0.42305	0.29545	0.19715	0.11805	0.17955	0.17595	0.17225	0.23485	0.41005	0.22925	0.25545	0.16055	0.12565	0.08175	0.22605	0.09285	0.30305	0.13675
TAG	TAG56:4-FA18:1	uM	1.9609	1.1888	5.362	2.8509	2.5172	2.3894	1.2951	0.654	1.1387	1.2743	1.1223	1.5181	3.4294	1.5557	1.5529	0.7525	0.3669	0.7461	1.4639	0.9194	2.5327	1.3181
TAG	TAG56:4-FA18:2	uM	1.2473	0.6666	2.6985	1.7616	1.9351	1.7485	0.7711	0.471	0.77	1.086	0.906	1.1751	2.9162	1.0553	1.0522	0.6009	0.2603	0.6689	1.4013	0.7575	2.403	1.2533
TAG	TAG56:4-FA20:1	uM	1.345	0.6981	2.64	1.9573	1.7044	1.6565	0.8244	0.5001	0.8389	1.0488	0.8644	1.0819	2.7665	1.0444	1.0851	0.5743	0.2907	0.6296	1.2691	0.7049	2.1207	1.2115
TAG	TAG56:4-FA20:2	uM	0.5103	0.3959	1.9941	0.714	0.6156	0.6558	0.3977	0.1454	0.2361	0.2584	0.2719	0.3711	0.6508	0.4183	0.4589	0.1839	0.0913	0.1615	0.2499	0.1665	0.4791	0.1795
TAG	TAG56:4-FA20:3	uM	0.1832	0.1886	0.6013	0.2277	0.3528	0.226	0.143	0.0736	0.1341	0.1151	0.1078	0.1667	0.3336	0.1688	0.1874	0.1014	0.0686	0.0606	0.1502	0.0807	0.2105	0.0728
TAG	TAG56:4-FA20:4	uM	0.0826	0.0894	0.1345	0.0792	0.1987	0.1039	0.0705	0.0414	0.067	0.0559	0.0647	0.085	0.2163	0.0908	0.1061	0.0716	0.0678	0.03	0.0958	0.0593	0.1444	0.039
TAG	TAG56:4-FA22:4	uM	0.033	0.0379	0.1386	0.0371	0.0684	0.052	0.0388	0.0098	0.0093	0.0198	0.0151	0.0272	0.0473	0.0344	0.0275	0.0187	0.0082	0.0073	0.0193	0.0198	0.0216	0.0069
TAG	TAG56:5-FA16:0	uM	0.30955	0.44795	1.50385	0.44525	0.73795	0.57275	0.32535	0.09455	0.15635	0.19625	0.14975	0.31045	0.51145	0.33705	0.33105	0.17495	0.14385	0.08495	0.21745	0.15575	0.26505	0.11185
TAG	TAG56:5-FA18:0	uM	0.3423	0.3643	0.6615	0.3473	0.7236	0.4415	0.3202	0.1649	0.2942	0.277	0.2538	0.376	0.7316	0.3525	0.3899	0.2428	0.3066	0.1087	0.4066	0.161	0.4666	0.1945
TAG	TAG56:5-FA18:1	uM	1.91145	1.65315	4.59205	2.49185	2.49545	2.23545	1.46185	0.60085	1.08185	0.94995	1.00325	1.49755	2.90165	1.64545	1.81685	0.75375	0.57415	0.60635	1.14075	0.72315	1.82875	0.73125
TAG	TAG56:5-FA18:2	uM	1.7246	1.0189	2.878	2.4119	2.5539	2.2444	1.0728	0.773	1.0006	1.4732	1.1863	1.6812	4.0556	1.5491	1.4966	0.7698	0.4332	0.8393	1.9854	1.0485	2.9864	1.7452
TAG	TAG56:5-FA20:1	uM	0.8678	0.3919	1.647	1.2093	1.3355	1.2357	0.5124	0.3524	0.4803	0.8538	0.5585	0.8234	2.2054	0.716	0.7273	0.3781	0.1954	0.4208	1.1053	0.6244	1.6768	1.0685
TAG	TAG56:5-FA20:2	uM	0.7269	0.5624	0.9448	0.9235	0.7812	0.7382	0.5107	0.2299	0.3893	0.4114	0.3782	0.6711	0.8379	0.5988	0.6859	0.2322	0.1328	0.2856	0.3886	0.2701	0.6546	0.2584
TAG	TAG56:5-FA20:3	uM	0.885	0.8062	2.836	1.105	1.2483	0.9718	0.6735	0.316	0.5203	0.4768	0.4659	0.7166	1.3461	0.7602	0.8331	0.4218	0.249	0.2775	0.4958	0.3648	0.8177	0.3694
TAG	TAG56:5-FA20:4	uM	0.77425	0.80905	1.40695	0.76935	1.57195	0.90045	0.60735	0.37115	0.60135	0.56655	0.51455	0.76815	1.83985	0.90565	0.91185	0.50025	0.77235	0.25705	0.71835	0.39275	1.18305	0.43845
TAG	TAG56:5-FA22:4	uM	0.338	0.4688	1.7345	0.4823	0.7439	0.6351	0.3468	0.1101	0.1413	0.2058	0.1249	0.2922	0.5196	0.4006	0.3698	0.1771	0.1382	0.085	0.2056	0.1898	0.2633	0.0948
TAG	TAG56:5-FA22:5	uM	0.1647	0.2667	0.7359	0.2514	0.3394	0.2712	0.1736	0.0592	0.0962	0.1349	0.1041	0.145	0.2336	0.1519	0.1684	0.1252	0.1088	0.0672	0.1381	0.0849	0.1762	0.0552
TAG	TAG56:6-FA16:0	uM	1.2597	1.7646	4.3736	1.7628	2.2433	1.8897	1.3174	0.4521	0.7189	0.8635	0.6947	1.2506	1.7525	1.2026	1.3186	0.7823	0.8469	0.3451	0.9798	0.6081	1.2086	0.3693
TAG	TAG56:6-FA18:0	uM	0.3308	0.3927	0.5555	0.3634	0.6143	0.4244	0.2941	0.1864	0.2469	0.3125	0.2876	0.3805	0.6231	0.3451	0.3867	0.2511	0.3485	0.1299	0.3741	0.1869	0.5048	0.2014
TAG	TAG56:6-FA18:1	uM	2.4926	2.7473	6.6057	3.5012	3.7611	3.1199	2.1955	0.8664	1.483	1.4163	1.2807	2.1852	3.4002	2.1842	2.351	1.2148	1.2837	0.8052	1.6599	1.0663	2.4305	0.8899
TAG	TAG56:6-FA18:2	uM	1.473	1.3643	1.6304	1.8024	1.8978	1.5495	1.0449	0.5276	0.8922	1.0123	0.9187	1.5848	2.1339	1.285	1.3817	0.6334	0.598	0.5326	1.0969	0.6519	1.7211	0.6895
TAG	TAG56:6-FA18:3	uM	0.20725	0.14575	0.40095	0.33595	0.31115	0.30495	0.15795	0.06905	0.08855	0.17075	0.10165	0.18925	0.41315	0.16365	0.16105	0.08995	0.04875	0.08495	0.22545	0.12965	0.30745	0.20975
TAG	TAG56:6-FA20:2	uM	0.3391	0.2873	0.3599	0.4493	0.3755	0.3658	0.263	0.1152	0.1834	0.2178	0.189	0.3575	0.3713	0.2774	0.3576	0.1169	0.0868	0.1482	0.1998	0.1521	0.3839	0.1178
TAG	TAG56:6-FA20:3	uM	1.2234	1.0536	1.3351	1.4046	1.4212	1.0391	0.8431	0.4637	0.6629	0.7245	0.6434	1.18	1.5303	0.9668	1.1343	0.464	0.3854	0.4246	0.7314	0.4745	1.0644	0.4976
TAG	TAG56:6-FA20:4	uM	2.4645	2.4101	4.9347	2.6672	3.7306	2.6955	2.0013	1.1183	1.3969	1.7203	1.3127	2.5743	3.8969	2.4207	2.4294	1.2041	1.5748	0.9674	1.6229	1.2503	2.5408	1.2163
TAG	TAG56:6-FA20:5	uM	0.3354	0.3938	0.8612	0.4227	0.474	0.3977	0.3549	0.161	0.143	0.2977	0.1905	0.3511	0.4406	0.3014	0.312	0.2332	0.2675	0.1518	0.3295	0.1711	0.4491	0.2212
TAG	TAG56:6-FA22:4	uM	0.3968	0.508	0.8259	0.5594	0.7607	0.545	0.4015	0.1208	0.2163	0.2917	0.1603	0.4774	0.6065	0.4655	0.5077	0.1758	0.2421	0.1452	0.2429	0.2564	0.3622	0.097
TAG	TAG56:6-FA22:5	uM	1.8573	2.764	7.258	2.8608	3.3342	2.6923	2.0029	0.6635	1.0287	1.3692	1.0679	1.7667	2.4991	1.6228	1.8946	1.1851	1.2323	0.6541	1.4098	0.9374	1.7589	0.5639
TAG	TAG56:6-FA22:6	uM	1.18375	1.35265	2.26665	1.45575	1.75015	1.30565	1.09785	0.58425	0.66475	0.98375	0.81055	1.10405	1.79415	0.90615	1.20955	0.80895	0.83075	0.44455	1.13235	0.53965	1.30735	0.40935
TAG	TAG56:7-FA16:0	uM	3.1389	4.1631	5.3435	4.1689	4.3155	3.4179	3.0404	1.4026	1.8121	2.5648	2.059	3.3707	4.2534	2.5339	3.3662	1.9642	2.5099	1.1992	2.9304	1.6008	3.0728	1.009
TAG	TAG56:7-FA16:1	uM	0.28055	0.29545	0.86025	0.57135	0.28975	0.28715	0.27485	0.05665	0.10985	0.10565	0.09025	0.24015	0.25285	0.25275	0.21425	0.11905	0.12175	0.06215	0.14615	0.11685	0.23745	0.06625
TAG	TAG56:7-FA18:0	uM	0.165	0.1557	0.2636	0.1711	0.2448	0.1896	0.1185	0.0746	0.0758	0.1348	0.0972	0.1795	0.2265	0.1386	0.1714	0.0997	0.1227	0.0676	0.1611	0.0876	0.2195	0.094
TAG	TAG56:7-FA18:1	uM	3.4501	3.7328	6.1735	4.3129	4.2745	3.3619	3.0822	1.3411	1.7353	2.3279	1.933	3.3046	4.291	2.8087	3.3117	1.8354	2.315	1.2242	2.6105	1.5568	3.539	1.2613
TAG	TAG56:7-FA18:2	uM	2.19715	2.40405	2.26795	2.68635	2.79365	2.07575	1.91235	0.88395	1.27815	1.65295	1.33355	2.63775	2.48955	1.76315	2.12425	1.07385	1.47715	0.82335	1.76265	1.00185	2.36065	0.88675
TAG	TAG56:7-FA18:3	uM	0.1999	0.1963	0.2479	0.2532	0.2356	0.2202	0.1723	0.0661	0.1026	0.112	0.0993	0.1789	0.2005	0.1461	0.1496	0.0844	0.0778	0.067	0.1316	0.084	0.1853	0.0991
TAG	TAG56:7-FA20:3	uM	0.5495	0.5123	0.517	0.6218	0.6949	0.4826	0.3937	0.2211	0.3051	0.3651	0.3348	0.6545	0.6773	0.4244	0.5638	0.2324	0.2426	0.2237	0.399	0.2511	0.5622	0.2539
TAG	TAG56:7-FA20:4	uM	3.1832	3.0918	2.6753	3.0517	4.1655	2.7337	2.5051	1.3843	1.7288	2.3339	1.6519	3.894	4.1928	2.7959	2.9793	1.4527	1.9758	1.4015	1.9585	1.7507	3.1781	1.5709
TAG	TAG56:7-FA20:5	uM	2.0335	2.2828	4.5539	2.618	2.12	2.0019	2.088	0.794	0.8982	1.424	1.0395	2.1397	1.9942	1.5271	1.8571	1.1227	1.6484	0.7686	1.6336	1.047	2.1795	0.9372
TAG	TAG56:7-FA22:4	uM	0.1061	0.1121	0.1486	0.183	0.1198	0.1166	0.1126	0.03	0.0472	0.0443	0.0439	0.1173	0.1092	0.1146	0.0956	0.0451	0.055	0.0248	0.0572	0.0438	0.089	0.0268
TAG	TAG56:7-FA22:5	uM	2.1758	3.3374	3.3833	3.3491	3.1197	2.3991	2.3614	0.9041	1.2016	1.9076	1.2756	2.6773	2.4433	1.8419	2.2649	1.2338	1.5807	0.8566	1.879	1.2431	2.1313	0.6461
TAG	TAG56:7-FA22:6	uM	12.117	15.264	22.2222	16.0199	16.3712	12.0364	11.3825	5.4592	6.793	9.6307	8.3029	12.0689	17.322	9.4886	12.9735	7.9438	8.4642	4.858	10.8997	6.6394	12.6788	3.8759
TAG	TAG56:8-FA16:0	uM	2.5657	3.4089	1.8441	3.2003	3.1624	2.11	2.3266	1.397	1.6171	2.6665	1.9769	3.4758	3.4118	1.9914	3.0503	1.675	2.1782	1.0777	2.7463	1.555	2.923	0.8678
TAG	TAG56:8-FA16:1	uM	0.79245	0.70005	1.22005	1.37445	0.62855	0.55685	0.69575	0.16215	0.26635	0.29475	0.27785	0.73645	0.62365	0.58425	0.65175	0.33385	0.34815	0.18305	0.40795	0.30505	0.59605	0.18285
TAG	TAG56:8-FA18:1	uM	1.3142	1.3016	1.8351	1.8703	1.2413	1.1436	1.1897	0.4738	0.5613	0.7826	0.6394	1.4511	1.3554	0.9492	1.1159	0.6421	1.0025	0.4896	0.942	0.6387	1.4113	0.5618
TAG	TAG56:8-FA18:2	uM	3.3936	3.851	2.9229	3.9244	3.8741	2.8411	3.0239	1.5727	1.8337	2.9671	2.1918	4.3691	4.1631	2.6712	3.5628	1.9567	2.7843	1.4366	3.1698	1.8879	3.9237	1.4129
TAG	TAG56:8-FA18:3	uM	0.2276	0.2942	0.3153	0.3363	0.3166	0.2923	0.2216	0.0837	0.1059	0.1403	0.1005	0.2694	0.224	0.1947	0.2174	0.1093	0.1515	0.0944	0.187	0.1073	0.2204	0.1151
TAG	TAG56:8-FA20:4	uM	1.6336	1.7193	1.5146	1.5913	2.3156	1.6533	1.7618	0.9778	1.0242	1.4707	1.1965	2.2432	2.1349	1.722	2.0499	1.1933	1.6408	0.7328	1.5308	1.381	2.3835	0.9414
TAG	TAG56:8-FA20:5	uM	3.3795	3.3229	3.8107	3.608	2.9726	2.8054	3.0612	1.2661	1.4612	2.3351	1.7294	3.8527	3.0835	2.318	2.8417	1.8036	3.0835	1.2884	2.6648	1.6212	3.6723	1.6452
TAG	TAG56:8-FA22:5	uM	0.6021	0.7041	0.6603	0.9932	0.5987	0.5172	0.5561	0.1744	0.267	0.3383	0.2605	0.6555	0.488	0.4626	0.5219	0.2656	0.3231	0.1791	0.3728	0.2759	0.4978	0.1589
TAG	TAG56:8-FA22:6	uM	15.4781	18.2425	13.4312	20.691	16.737	11.7714	13.8357	7.2673	8.5882	13.5569	10.582	18.2625	17.8591	11.6056	16.5588	9.1685	12.02	6.179	14.7082	8.5155	15.5233	4.8016
TAG	TAG56:9-FA18:3	uM	0.2757	0.3612	0.3454	0.3749	0.3782	0.3384	0.2493	0.1057	0.1232	0.1833	0.1289	0.3416	0.2923	0.225	0.2378	0.1308	0.2339	0.1204	0.2568	0.1458	0.3045	0.1521
TAG	TAG56:9-FA20:4	uM	0.3479	0.428	0.425	0.3966	0.4659	0.4161	0.3749	0.1613	0.1567	0.2808	0.1672	0.4988	0.3674	0.2995	0.3172	0.185	0.2925	0.1695	0.2975	0.23	0.3615	0.2249
TAG	TAG56:9-FA20:5	uM	1.9173	1.8472	2.6774	1.8631	2.034	2.2377	1.5906	0.7118	0.7028	1.6109	1.0771	2.4128	2.0082	1.4133	1.6247	1.1302	1.9969	0.8442	1.8763	1.1102	2.8247	1.1902
TAG	TAG56:9-FA22:6	uM	3.3425	3.2163	2.1686	5.3015	2.5321	2.1609	3.0323	0.8892	1.3399	1.6804	1.3502	3.8106	2.6264	2.3102	3.0064	1.4523	1.7939	0.9212	2.2679	1.4904	2.864	0.9225
TAG	TAG57:2-FA18:1	uM	2.5332	2.1556	1.265	2.7649	2.1374	1.609	1.7937	1.077	1.2058	1.8865	1.7535	3.0382	2.5474	1.6348	2.2517	1.2059	1.2587	1.2481	1.9068	1.1258	2.7545	0.9256
TAG	TAG57:3-FA18:2	uM	1.8421	1.5375	1.1135	1.8518	1.8443	1.2983	1.3076	0.825	0.8778	1.789	1.3988	2.5673	1.988	1.1706	1.6814	0.9265	1.2402	1.0066	1.6873	0.9018	2.5133	0.8416
TAG	TAG57:8-FA22:6	uM	0.436	0.4299	0.405	0.5493	0.4846	0.4809	0.3693	0.2079	0.1761	0.3893	0.3184	0.6127	0.5514	0.3597	0.4618	0.2586	0.2326	0.212	0.3673	0.241	0.48	0.2171
TAG	TAG57:9-FA22:6	uM	0.566	0.4507	0.6684	0.726	0.4782	0.5001	0.6343	0.3056	0.4388	0.5132	0.5834	0.7997	0.6115	0.4833	0.6513	0.5384	0.5033	0.1498	0.6971	0.5151	0.8104	0.4201
TAG	TAG58:10-FA18:2	uM	1.9863	1.5953	1.138	1.9008	1.7844	1.2758	1.2977	0.8761	0.892	1.6687	1.4253	2.7535	1.9738	1.1506	1.6434	0.9824	1.2435	1.0156	1.6978	0.9242	2.3351	0.8113
TAG	TAG58:10-FA20:4	uM	0.76915	1.09695	0.67735	0.74425	1.35045	0.55465	0.90105	0.51745	0.37165	0.77825	0.33495	1.10225	0.69975	0.64555	0.67975	0.37875	0.71035	0.34495	0.49335	0.54425	0.41195	0.47895
TAG	TAG58:10-FA20:5	uM	0.5061	0.7256	0.6438	0.5479	0.6109	0.3729	0.673	0.2809	0.1813	0.4685	0.1956	0.5992	0.3149	0.3507	0.383	0.2287	0.5095	0.1887	0.3357	0.3349	0.2277	0.2432
TAG	TAG58:10-FA22:5	uM	0.2122	0.2495	0.1964	0.2936	0.2461	0.209	0.1741	0.0621	0.06	0.1415	0.0943	0.2737	0.1592	0.133	0.1626	0.0996	0.1195	0.0896	0.1454	0.0987	0.1905	0.0782
TAG	TAG58:10-FA22:6	uM	5.7628	5.1749	3.4869	6.0813	5.3345	4.1464	4.1014	2.523	2.5701	4.6833	4.0532	7.8601	5.4065	3.589	4.9223	2.8683	3.8512	3.0684	4.8754	2.6215	6.7077	2.3546
TAG	TAG58:2-FA18:1	uM	0.0483	0.032	0.1507	0.0682	0.0766	0.0898	0.0411	0.022	0.0184	0.0469	0.0387	0.0479	0.1354	0.048	0.0404	0.0244	0.0103	0.0333	0.0674	0.0328	0.1228	0.063
TAG	TAG58:3-FA18:1	uM	0.1082	0.0643	0.3938	0.1794	0.1636	0.184	0.0878	0.0391	0.0594	0.094	0.0813	0.1062	0.2592	0.0959	0.0926	0.0639	0.0289	0.0734	0.1269	0.0835	0.2472	0.1254
TAG	TAG58:5-FA18:1	uM	0.10755	0.09965	0.46735	0.15605	0.16455	0.15325	0.08265	0.03405	0.03055	0.06645	0.05685	0.09785	0.14405	0.10065	0.10895	0.05965	0.02575	0.04815	0.06085	0.05105	0.11565	0.05635
TAG	TAG58:6-FA16:0	uM	0.0685	0.1178	0.3556	0.1128	0.1276	0.1283	0.0726	0.0243	0.0419	0.0474	0.0308	0.0701	0.1057	0.0761	0.0726	0.0348	0.027	0.0249	0.0543	0.0428	0.0641	0.0224
TAG	TAG58:6-FA18:0	uM	0.09765	0.12835	0.19995	0.10385	0.19705	0.13925	0.08215	0.05275	0.05265	0.08765	0.06975	0.12085	0.15175	0.11005	0.11195	0.08545	0.06615	0.04595	0.08615	0.05685	0.13465	0.05025
TAG	TAG58:6-FA18:1	uM	0.3605	0.3731	1.077	0.4791	0.5519	0.4823	0.3061	0.1086	0.1582	0.1943	0.1707	0.3446	0.4773	0.3412	0.3466	0.174	0.1232	0.1459	0.184	0.1415	0.369	0.1289
TAG	TAG58:6-FA20:4	uM	0.0966	0.0847	0.2153	0.1094	0.1558	0.1127	0.0738	0.0505	0.0482	0.0795	0.0401	0.096	0.1552	0.0983	0.0954	0.0458	0.0348	0.0483	0.0585	0.0663	0.0939	0.0628
TAG	TAG58:6-FA22:4	uM	0.22125	0.21415	0.53105	0.26845	0.32825	0.25825	0.17345	0.05665	0.08585	0.11565	0.11195	0.20485	0.30075	0.21955	0.20665	0.12015	0.06465	0.08345	0.11145	0.10145	0.20695	0.09415
TAG	TAG58:6-FA22:5	uM	0.1786	0.2022	0.4017	0.2367	0.3156	0.2234	0.1551	0.0955	0.0929	0.1531	0.1198	0.1752	0.2363	0.1467	0.1927	0.1258	0.0898	0.0964	0.1498	0.0966	0.2372	0.0878
TAG	TAG58:7-FA16:0	uM	0.18265	0.35645	0.89045	0.25265	0.31775	0.28065	0.18185	0.04975	0.07645	0.13035	0.06125	0.20495	0.24355	0.19775	0.19225	0.08505	0.04885	0.08105	0.12515	0.12435	0.15035	0.05515
TAG	TAG58:7-FA18:0	uM	0.2783	0.2733	0.3355	0.2681	0.4481	0.2896	0.2392	0.1612	0.1477	0.2845	0.2302	0.3083	0.3931	0.2467	0.2927	0.1953	0.1931	0.1599	0.2832	0.1312	0.3742	0.1351
TAG	TAG58:7-FA18:1	uM	1.2127	1.2082	2.5227	1.6601	1.3717	1.2644	1.0116	0.3856	0.5287	0.7212	0.6294	1.1245	1.2199	0.8846	1.075	0.6107	0.4746	0.4839	0.7099	0.4981	1.297	0.3985
TAG	TAG58:7-FA18:2	uM	0.3209	0.3449	0.3376	0.3951	0.467	0.333	0.2652	0.1186	0.148	0.257	0.1928	0.4161	0.3809	0.3104	0.3371	0.1654	0.1485	0.1464	0.251	0.1535	0.3924	0.1314
TAG	TAG58:7-FA20:4	uM	0.254	0.2406	0.3812	0.2306	0.3536	0.2531	0.2548	0.1255	0.1597	0.1984	0.1418	0.2902	0.3301	0.2339	0.2548	0.164	0.1405	0.1169	0.23	0.1731	0.2571	0.1377
TAG	TAG58:7-FA22:4	uM	0.3063	0.2809	0.2652	0.3599	0.4153	0.2849	0.2367	0.0881	0.1336	0.1816	0.1406	0.3427	0.3734	0.2821	0.3155	0.1223	0.1017	0.122	0.1649	0.1389	0.2984	0.1149
TAG	TAG58:7-FA22:5	uM	1.1748	1.2044	2.0266	1.4471	1.3469	1.1626	0.9147	0.4044	0.5063	0.8111	0.6334	1.1081	1.1102	0.8121	0.8877	0.5889	0.4318	0.5264	0.7074	0.4816	1.2552	0.3878
TAG	TAG58:7-FA22:6	uM	1.4073	1.2792	1.7189	1.4167	2.0065	1.3128	1.0317	0.7027	0.6947	1.2065	1.0449	1.4004	1.851	1.0237	1.3556	0.9052	0.7478	0.7707	1.313	0.6012	1.8186	0.6388
TAG	TAG58:8-FA18:1	uM	3.2573	2.641	3.3394	3.8541	2.7267	2.3707	2.3005	1.1734	1.4936	1.9339	1.8789	2.9784	2.9603	1.878	2.5363	1.4728	1.2732	1.4424	1.9015	1.2301	3.317	1.0777
TAG	TAG58:8-FA18:2	uM	1.1067	1.0484	0.898	1.2636	1.1955	0.9745	0.8552	0.4137	0.4842	0.8154	0.6586	1.2774	1.0632	0.7914	1.0635	0.5611	0.5365	0.4652	0.8073	0.504	1.3098	0.3784
TAG	TAG58:8-FA20:3	uM	0.1334	0.1486	0.2698	0.1496	0.3043	0.132	0.1147	0.0774	0.0513	0.0945	0.0487	0.1438	0.1381	0.1353	0.114	0.0636	0.0525	0.0482	0.0687	0.0715	0.08	0.0725
TAG	TAG58:8-FA20:4	uM	0.6159	0.6021	0.7641	0.5381	0.9325	0.631	0.7288	0.5419	0.5809	0.4906	0.5333	0.7369	0.7484	0.686	0.6705	0.5579	0.5759	0.3435	0.7433	0.5174	0.815	0.3121
TAG	TAG58:8-FA22:5	uM	1.6196	1.5965	1.1929	1.9748	1.5906	1.2876	1.2422	0.5822	0.7122	1.0786	0.9174	1.797	1.3935	1.0403	1.4158	0.7082	0.7134	0.7639	0.9749	0.6492	1.8236	0.5308
TAG	TAG58:8-FA22:6	uM	8.9757	7.4377	8.5998	10.453	8.4021	6.5486	6.3336	3.7236	3.89	6.0847	5.6033	8.7237	8.669	5.6276	7.6229	4.3731	3.8762	4.4818	6.1754	3.4865	9.5063	3.2733
TAG	TAG58:9-FA18:1	uM	2.5951	2.1533	1.3078	2.8829	2.0825	1.5834	1.8168	1.0781	1.2232	1.9223	1.7528	3.0627	2.455	1.5996	2.2602	1.2082	1.3149	1.2239	1.8785	1.1245	2.8994	0.9613
TAG	TAG58:9-FA18:2	uM	2.7289	2.1926	1.4283	2.8979	2.2486	1.6871	1.867	1.0782	1.2452	1.9971	1.8204	3.1499	2.4412	1.5493	2.2825	1.2753	1.4485	1.3508	1.901	1.1957	2.9986	0.9951
TAG	TAG58:9-FA20:4	uM	0.5499	0.7551	0.7252	0.6051	1.1471	0.5259	0.64	0.3856	0.2849	0.5211	0.2595	0.7694	0.567	0.6197	0.5039	0.2905	0.3887	0.2588	0.3565	0.4084	0.3455	0.3651
TAG	TAG58:9-FA22:5	uM	0.7493	0.7919	0.6379	0.8887	0.84	0.651	0.5693	0.2883	0.3308	0.6518	0.5158	1.037	0.6997	0.5269	0.6562	0.3644	0.419	0.3875	0.5623	0.3241	0.8972	0.322
TAG	TAG58:9-FA22:6	uM	12.8212	10.236	5.9555	13.6534	10.1007	7.5767	8.3656	5.2826	6.0445	9.7714	8.3321	15.3622	11.4276	7.4359	10.5764	5.8012	6.6447	6.4019	9.0418	5.3912	13.9322	4.4657
TAG	TAG60:10-FA22:5	uM	0.1883	0.262	0.2116	0.1899	0.3298	0.1853	0.1841	0.0895	0.0744	0.1646	0.0873	0.2534	0.1299	0.1625	0.1676	0.1176	0.1309	0.1193	0.1178	0.1178	0.1292	0.0769
TAG	TAG60:10-FA22:6	uM	0.82425	0.82415	0.55215	0.78465	1.04055	0.58755	0.62845	0.35875	0.29095	0.68725	0.42105	1.10275	0.69085	0.59975	0.75635	0.44025	0.45575	0.51965	0.57385	0.45455	0.67105	0.31765
TAG	TAG60:11-FA22:5	uM	0.274	0.4529	0.2504	0.2797	0.4613	0.2505	0.2753	0.1356	0.0977	0.2648	0.1068	0.4128	0.2334	0.2124	0.2417	0.1683	0.2504	0.1516	0.2175	0.1616	0.1814	0.1075
TAG	TAG60:11-FA22:6	uM	1.5224	1.7397	0.9346	1.4757	2.1592	1.0269	1.4625	0.7902	0.5299	1.3186	0.6778	2.172	1.0974	1.0678	1.349	0.8541	1.2069	0.9631	1.0714	0.9269	0.9587	0.6554
TAG	TAG60:12-FA22:6	uM	2.412	2.8712	1.2152	2.2751	3.2782	1.4746	2.5784	1.3649	0.8624	2.4173	1.1737	3.5367	1.972	1.6258	2.1959	1.4346	2.6614	1.4698	2.0591	1.5784	1.6211	1.0027

## Sheet: Species Compositions
TrueMass® Complex Lipid Panel: Molecular Species Compositions
Project Code:	UNAZ-01-24VWCLP+
		CLIENT IDENTIFIER	FS80779990	FS39791039	FS79811311	FS10423000	FS79817357	FS10422968	FS10422943	FS79817517	FS39824688	FS39824615	FS39791022	FS80782478	FS79817512	FS79811344	FS80779968	FS79810926	FS79817509	FS79817401	FS80779967	FS10422975	FS79811327	FS80779959
		AGE	21 months	21 months	21 months	21 months	21 months	21 months	21 months	21 months	21 months	21 months	21 months	21 months	21 months	21 months	21 months	21 months	21 months	21 months	21 months	21 months	21 months	21 months
		AMOUNT EXTRACTED CLP	75	75	75	75	75	75	75	75	75	75	75	75	75	75	75	75	75	75	75	75	75	75
		BOX NUMBER	FH00490331	FH00490331	FH00490331	FH00490331	FH00490331	FH00490331	FH00490331	FH00490331	FH00490331	FH00490331	FH00490331	FH00490331	FH00490331	FH00490331	FH00490331	FH00490331	FH00490331	FH00490331	FH00490331	FH00490331	FH00490331	FH00490331
		CLIENT MATRIX	EDTA Plasma	EDTA Plasma	EDTA Plasma	EDTA Plasma	EDTA Plasma	EDTA Plasma	EDTA Plasma	EDTA Plasma	EDTA Plasma	EDTA Plasma	EDTA Plasma	EDTA Plasma	EDTA Plasma	EDTA Plasma	EDTA Plasma	EDTA Plasma	EDTA Plasma	EDTA Plasma	EDTA Plasma	EDTA Plasma	EDTA Plasma	EDTA Plasma
		CLIENT SAMPLE ID	3622_Veh	3623_Veh	3624_Veh	3625_Veh	3629_Veh	3630_Veh	3632_Veh	3637_Veh	3658_Veh	3659_Veh	3660_Veh	3618_Klep	3619_Klep	3620_Klep	3621_Klep	3648_Klep	3649_Klep	3650_Klep	3651_Klep	3652_Klep	3655_Klep	3664_Klep
		GENDER	M	M	M	M	M	M	M	M	M	M	M	M	M	M	M	M	M	M	M	M	M	M
		GROUP ID	Veh_4d	Veh_4d	Veh_4d	Veh_4d	Veh_4d	Veh_4d	Veh_4d	Veh_4d	Veh_4d	Veh_4d	Veh_4d	HPBCD_4d	HPBCD_4d	HPBCD_4d	HPBCD_4d	HPBCD_4d	HPBCD_4d	HPBCD_4d	HPBCD_4d	HPBCD_4d	HPBCD_4d	HPBCD_4d
		GROUP NAME	Vehicle - Plasma	Vehicle - Plasma	Vehicle - Plasma	Vehicle - Plasma	Vehicle - Plasma	Vehicle - Plasma	Vehicle - Plasma	Vehicle - Plasma	Vehicle - Plasma	Vehicle - Plasma	Vehicle - Plasma	HPBCD - Plasma	HPBCD - Plasma	HPBCD - Plasma	HPBCD - Plasma	HPBCD - Plasma	HPBCD - Plasma	HPBCD - Plasma	HPBCD - Plasma	HPBCD - Plasma	HPBCD - Plasma	HPBCD - Plasma
		SAMPLE AMOUNT	100	100	100	100	100	100	100	100	100	100	100	100	100	100	100	100	100	100	100	100	100	100
		SAMPLE AMOUNT UNITS	µL	µL	µL	µL	µL	µL	µL	µL	µL	µL	µL	µL	µL	µL	µL	µL	µL	µL	µL	µL	µL	µL
		SAMPLE DESCRIPTION	Complex Lipid Panel	Complex Lipid Panel	Complex Lipid Panel	Complex Lipid Panel	Complex Lipid Panel	Complex Lipid Panel	Complex Lipid Panel	Complex Lipid Panel	Complex Lipid Panel	Complex Lipid Panel	Complex Lipid Panel	Complex Lipid Panel	Complex Lipid Panel	Complex Lipid Panel	Complex Lipid Panel	Complex Lipid Panel	Complex Lipid Panel	Complex Lipid Panel	Complex Lipid Panel	Complex Lipid Panel	Complex Lipid Panel	Complex Lipid Panel
		SUBJECT OR ANIMAL ID	3622	3623	3624	3625	3629	3630	3632	3637	3658	3659	3660	3618	3619	3620	3621	3648	3649	3650	3651	3652	3655	3664
		TIME POINT	4 days	4 days	4 days	4 days	4 days	4 days	4 days	4 days	4 days	4 days	4 days	4 days	4 days	4 days	4 days	4 days	4 days	4 days	4 days	4 days	4 days	4 days
		TREATMENT	Vehicle	Vehicle	Vehicle	Vehicle	Vehicle	Vehicle	Vehicle	Vehicle	Vehicle	Vehicle	Vehicle	Kleptose HPB	Kleptose HPB	Kleptose HPB	Kleptose HPB	Kleptose HPB	Kleptose HPB	Kleptose HPB	Kleptose HPB	Kleptose HPB	Kleptose HPB	Kleptose HPB
		TREATMENT2	Veh	Veh	Veh	Veh	Veh	Veh	Veh	Veh	Veh	Veh	Veh	HPBCD	HPBCD	HPBCD	HPBCD	HPBCD	HPBCD	HPBCD	HPBCD	HPBCD	HPBCD	HPBCD
Class	Name	Group Units
CER	CER(14:0)	mol%		0.0654206	0.0255995	0.0634921	0.0564334	0.0309837	0.0971817		0.0306154			0.218855		0.218194	0.229358		0.223769				0.0622181
CER	CER(16:0)	mol%	14.0807	13.1402	14.4552	12.5968	21.3544	18.2804	14.6097	14.7519	10.5725	14.9026	15.7481	15.9764	22.0092	20.8963	18.7897	17.6824	20.736	19.9097	16.8714	17.9901	16.9544	18.2139
CER	CER(18:0)	mol%	1.55879	1.56075	1.12638	1.15556	2.93454	2.2928	2.138	1.7316	1.99	1.93212	1.67247	1.32997	2.53253	1.40987	2.09951	1.99611	3.63003	1.80542	2.26251	1.98511	1.86654	1.7672
CER	CER(18:1)	mol%	0.16517	0.0841121	0.110931	0.139683	0.13544	0.108443	0.178167	0.11655	0.193897	0.0504032	0.0897968	0.151515	0.139919	0.100705	0.211715	0.211977	0.248633		0.314654	0.297767	0.497745	0.0942507
CER	CER(20:0)	mol%	1.29039	1.15888	1.4165	1.19365	1.81716	1.53369	1.49012	2.11455	2.41861	1.73051	2.02043	1.49832	1.98685	1.62806	1.74665	1.96078	2.36201	1.05316	2.57717	1.73697	1.72655	2.26202
CER	CER(20:1)	mol%	0.154847	0.0654206	0.153597	0.177778	0.13544	0.0154919	0.340136	0.24975	0.0918461	0.0672043	0.157144	0.117845	0.265846	0.20141	0.194072	0.3003	0.397812	0.0501505	0.194786	0.148883	0.404417	0.329877
CER	CER(22:0)	mol%	12.8213	13.0561	13.8322	13.9048	14.2438	13.2146	12.4879	12.987	18.5631	14.0457	14.6818	13.3502	12.2709	12.8734	12.7558	15.174	13.9483	11.8857	18.6994	13.598	13.5324	16.1404
CER	CER(22:1)	mol%			0.366926						0.367384
CER	CER(24:0)	mol%	30.8248	30.9159	28.441	32.9397	24.7968	27.9009	30.2073	28.688	28.6968	30.0739	29.9809	30.1515	23.5483	25.7133	26.5879	25.1722	22.1034	36.3089	26.7306	26.9479	25.8049	27.8982
CER	CER(24:1)	mol%	38.4949	39.3738	39.5341	37.3333	34.0293	36.1115	37.7713	39.0276	36.6364	36.8952	35.2565	36.6498	36.7707	36.2706	36.8031	36.9369	35.7285	28.6359	31.9149	36.9975	38.0775	32.9171
CER	CER(26:0)	mol%	0.216785	0.140187	0.187729	0.190476	0.146727	0.108443	0.0971817		0.204102		0.157144	0.353535	0.29383	0.234978	0.158786	0.158983	0.0248633		0.179802		0.606626
CER	CER(26:1)	mol%	0.392278	0.439252	0.349859	0.304762	0.349887	0.402789	0.58309	0.333	0.234718	0.302419	0.235717	0.20202	0.181895	0.453172	0.42343	0.406289	0.596718	0.351053	0.25472	0.297767	0.466636	0.377003
CE	CE(12:0)	mol%	0.00418917	0.00542874	0.00463114	0.00374927	0.00334567	0.0046833	0.00432554	0.00352369	0.00469671	0.00434751	0.00383442	0.00654368	0.00522037	0.00454934	0.00512219	0.0060493	0.00449995	0.00549009	0.00466984	0.00766763	0.0094029	0.004871
CE	CE(14:0)	mol%	0.274952	0.359211	0.35021	0.341636	0.369066	0.353903	0.330675	0.280888	0.310708	0.393404	0.242264	0.542859	0.350477	0.424523	0.448493	0.540098	0.401873	0.510026	0.440987	0.625062	0.573957	0.402651
CE	CE(14:1)	mol%	0.0123677	0.0158331	0.0389531	0.0218016	0.0158391	0.0154764	0.0151351	0.0136633	0.0118638	0.0133432	0.0121648	0.0160125	0.0185798	0.0196996	0.0178952	0.0220935	0.0180916	0.0174651	0.0172806	0.0224354	0.0265608	0.0162628
CE	CE(15:0)	mol%	0.12177	0.138898	0.107391	0.121757	0.108206	0.157644	0.115624	0.11319	0.12741	0.16028	0.118381	0.179339	0.109636	0.136726	0.128027	0.19157	0.13843	0.161847	0.145351	0.191389	0.198408	0.131423
CE	CE(16:0)	mol%	4.55356	5.02918	4.00606	4.08102	4.53642	4.7047	3.61656	4.87975	4.8331	4.70803	4.75651	4.80501	5.08984	4.65326	4.62076	4.72909	4.91626	4.75589	4.53135	4.53431	5.06705	4.14849
CE	CE(16:1)	mol%	5.09844	5.5619	9.39892	8.07522	3.34644	4.72519	3.60325	3.87074	3.68612	3.20409	3.04978	3.7541	3.99501	3.98111	4.1234	3.01581	2.58646	3.34645	3.16293	3.89213	2.93697	2.63409
CE	CE(17:0)	mol%	0.230952	0.219933	0.137075	0.217179	0.16283	0.25166	0.142423	0.243504	0.16792	0.243345	0.204446	0.238156	0.243388	0.227985	0.234917	0.113086	0.053799	0.172625	0.112181	0.164993	0.118181	0.103202
CE	CE(18:0)	mol%	1.02349	0.887085	0.734257	0.985772	0.924586	1.0025	0.712643	1.19507	0.880289	1.07602	1.04402	0.882019	1.48238	1.10524	1.16675	0.562445	0.325424	0.86141	0.609778	0.612094	0.585522	0.610839
CE	CE(18:1)	mol%	18.9789	13.9569	13.1351	18.8676	13.1765	15.1442	13.3528	18.7525	15.2052	16.5869	16.5307	13.6493	24.4727	17.9353	20.2776	8.97326	6.55934	15.2355	9.53422	12.2328	11.6405	11.1497
CE	CE(18:2)	mol%	33.7804	37.0599	34.2575	33.3854	37.649	35.3162	36.3029	37.6275	40.0891	39.7675	38.8125	38.0992	32.4947	36.0234	35.773	39.4948	36.9674	46.3873	40.515	42.0771	40.7382	37.9582
CE	CE(18:3)	mol%	1.47135	1.57547	1.29442	1.61579	1.15724	1.38007	1.28629	1.28522	1.0132	1.60211	0.992143	1.42444	1.07381	1.26439	1.48392	0.975613	0.798269	1.72555	0.962497	1.42004	0.74957	1.01771
CE	CE(18:4)	mol%	0.0515848	0.0697241	0.0745541	0.0602977	0.0544054	0.0698098	0.049748	0.0426644	0.0289051	0.0559742	0.031877	0.0578864	0.0306578	0.0565527	0.0609661	0.0406604	0.0150026	0.0835673	0.0356442	0.0617153	0.0316835	0.0418827
CE	CE(20:0)	mol%	0.0216097	0.0184706	0.0157826	0.0211679	0.0177853	0.0169657	0.0210233	0.0198991	0.0211537	0.0193441	0.0197662	0.0226702	0.0216962	0.0224072	0.0283712	0.0176678	0.010511	0.0274873	0.0161677	0.0291732	0.0185299	0.0169778
CE	CE(20:1)	mol%	0.0757338	0.057208	0.0611238	0.0753325	0.0682181	0.0680962	0.0714879	0.0656454	0.0718929	0.0832618	0.0758716	0.075162	0.0879079	0.0806234	0.0975347	0.0576036	0.0446822	0.0812644	0.0755746	0.0824481	0.0759017	0.0690346
CE	CE(20:2)	mol%	0.0967989	0.0905693	0.0902742	0.0981336	0.0755108	0.0942357	0.0868086	0.0748245	0.0673108	0.0842042	0.073789	0.0950448	0.0881887	0.0986892	0.108034	0.0734863	0.0462309	0.0962148	0.0676825	0.0754989	0.0650038	0.0707827
CE	CE(20:3)	mol%	1.40835	1.39405	1.71915	1.41889	1.28383	1.41918	1.47806	1.16788	1.42321	1.23318	1.2433	1.40472	1.12052	1.24264	1.12145	1.56561	1.5564	0.948588	1.47998	1.37094	1.31314	1.66422
CE	CE(20:4)	mol%	21.8866	22.0123	20.2696	19.8193	23.2573	23.1576	25.6869	21.6694	22.6178	20.9245	22.7174	23.6525	19.7453	21.0399	20.8486	25.8992	30.2955	15.9409	24.2701	21.5633	25.7591	28.6103
CE	CE(20:5)	mol%	3.69049	4.71085	7.63253	4.78118	4.20735	4.24439	5.81855	3.41398	3.05376	4.82076	3.46134	4.12173	2.48142	3.71456	3.47184	4.66135	3.21674	4.80335	4.39777	5.30817	3.33372	3.94915
CE	CE(22:0)	mol%	0.0916559	0.101864	0.106718	0.0897223	0.124756	0.100758	0.0948985	0.0804336	0.0779986	0.0766538	0.0856028	0.0963269	0.0943819	0.0993597	0.0844884	0.122265	0.147476	0.0945567	0.122382	0.0843861	0.0854873	0.0983588
CE	CE(22:1)	mol%	0.00740517	0.00724101	0.0075348	0.00796626	0.00720157	0.0065315	0.00588826	0.006657	0.00642746	0.00678721	0.00648747	0.00929791	0.00874808	0.00856396	0.0096701	0.00704442	0.00534317	0.0107407	0.00697843	0.00928568	0.00884365	0.00808429
CE	CE(22:2)	mol%	0.00775319	0.00773453	0.00812288	0.00789082	0.00807626	0.00637	0.00851293	0.00738639	0.00711533	0.00892628	0.00769585	0.0107225	0.0101639	0.012969	0.011995	0.0100734	0.00794796	0.0126751	0.00987358	0.0116765	0.010842	0.0114468
CE	CE(22:4)	mol%	0.0334489	0.0368685	0.0474582	0.0374324	0.0373272	0.0353939	0.0409933	0.027419	0.0247335	0.0364914	0.0283396	0.035786	0.0286013	0.0350197	0.0361888	0.0401366	0.0337121	0.0370673	0.0362307	0.0357662	0.0303339	0.0318736
CE	CE(22:5)	mol%	0.433057	0.433288	0.507537	0.380283	0.525569	0.450449	0.444891	0.307968	0.347431	0.309749	0.358789	0.421189	0.369824	0.450147	0.355737	0.524744	0.649262	0.306248	0.537806	0.36353	0.3827	0.409376
CE	CE(22:6)	mol%	6.58524	6.19497	5.94966	5.43795	8.80916	7.21721	6.65017	4.80759	5.87126	4.54231	6.07106	6.34392	6.52039	7.30281	5.4387	8.29004	11.1039	4.33738	8.83415	5.17728	6.18727	6.78549
CE	CE(24:0)	mol%	0.0571532	0.0520867	0.0425698	0.0444406	0.0699602	0.0535708	0.0552995	0.0394386	0.0475662	0.0341557	0.0482273	0.0518176	0.0523619	0.0557209	0.0415611	0.0632776	0.0944489	0.0356672	0.0695663	0.0388332	0.047268	0.0522768
CE	CE(24:1)	mol%	0.00280352	0.00294495	0.00285955	0.00307787	0.00397982	0.00322986	0.00419603	0.00329768	0.00383873	0.00433595	0.00371966	0.00424532	0.00413675	0.00384487	0.0050944	0.00297664	0.002897	0.00475317	0.00382009	0.00794535	0.00581623	0.00327614
DAG	DAG(12:0/16:0)	mol%
DAG	DAG(12:0/18:0)	mol%																			0.100006	0.27102
DAG	DAG(12:0/18:1)	mol%					0.0659169		1.22957					1.03367			1.12259				0.394466	2.20598	1.27036	0.540495
DAG	DAG(12:0/18:2)	mol%	0.0206285		0.0364254	0.0734824	0.0988753		0.0949668		0.0405577	0.0810127	0.0205297	0.0386018	0.0485437	0.0571625	0.238426	0.0815993	0.0374504		0.100006	0.126056	0.0684039
DAG	DAG(14:0/14:0)	mol%					0.0288386		0.0099965					0.0343127									0.100977
DAG	DAG(14:0/16:0)	mol%
DAG	DAG(14:0/16:1)	mol%			0.111011													0.0917993					0.029316
DAG	DAG(14:0/18:1)	mol%			0.456185		0.0288386		0.499825					0.874973			0.75005					3.02534	0.710098
DAG	DAG(14:0/18:2)	mol%	0.467579	0.366966	0.449247	0.444089	0.700367	0.580833	0.309892	0.0378243	0.288973	0.718987	0.497844	0.484667	0.323625	0.337258	0.198689	0.464096		0.631184	0.800044	0.504223	1.14658	0.7094
DAG	DAG(14:0/18:3)	mol%	0.0378189	0.0296538	0.0745854	0.0383387	0.0576773	0.0645369	0.0299895	0.0378243	0.0405577	0.111392		0.0214454			0.0248361				0.172232	0.0315139	0.0846906	0.0928976
DAG	DAG(14:0/20:0)	mol%	0.0756378	0.163096	0.150905		0.0494376	0.108906	0.424851	0.204251	0.101394	0.00506329		0.488956	0.0194175	0.0971762	0.447049	0.326397			0.772265	0.415984	0.462541	0.0675619
DAG	DAG(14:0/20:4)	mol%	0.0343808	0.0704278	0.0364254		0.0617971		0.139951		0.101394	0.0151899	0.0410593		0.161812	0.0285812	0.0745082	0.0866993	0.0823908		0.0888938	0.126056	0.0325733	0.00844523
DAG	DAG(14:0/22:6)	mol%		0.0222403	0.0433636	0.0159744			0.059979		0.0709759			0.0300236	0.00323625		0.0198689	0.147899			0.194455	0.0378167	0.175896
DAG	DAG(14:1/16:0)	mol%												0.115805				19.7776				0.0441195
DAG	DAG(14:1/18:1)	mol%		0.0556009	0.100604				0.464837	0.673273	0.730038		0.123178	0.158696			0.427181	0.397797	0.576736	0.571477	0.67226	1.77108	0.879479
DAG	DAG(15:0/18:1)	mol%			0.104073	0.127796	0.0782763	0.0524363	0.019993		0.248416		0.153972	0.0686253			0.188754	0.188698		0.0852951	0.216679	2.09252	0.28013	0.160459
DAG	DAG(15:0/18:2)	mol%	0.261294	0.248351	0.157844	0.057508	0.21011	0.258148	0.294897	0.173992	0.258555	0.217722	0.118046	0.214454	0.122977	0.0857437	0.263262	0.402897	0.097371	0.17912	0.366687	0.34035	0.267101	0.405371
DAG	DAG(16:0/16:1)	mol%			1.56283	0.00638978
DAG	DAG(16:0/18:1)	mol%	4.43169	5.00408	12.6067	4.73802	5.53702	7.30881	3.36382	3.38906	4.48669	4.48101	5.04517	6.1291	5.32686	4.13285	3.53666	3.43737	2.93611	0.784715	6.28924	3.00013	5.25081	2.66869
DAG	DAG(16:0/18:2)	mol%	8.15856	9.7005	6.27905	6.84665	9.81337	9.50307	6.88259	8.69203	8.89227	10.9063	9.78239	7.94338	8.39482	8.60295	6.91437	7.77744	7.36274	7.49744	10.1895	7.85957	10.4332	8.98573
DAG	DAG(16:0/18:3)	mol%	0.16159	0.0963748	0.346909	0.0415335	0.0164792	0.310584				0.308861		0.364572	0.161812		0.0645738	0.203998			0.461137	0.252111	0.540717
DAG	DAG(16:0/20:3)	mol%	0.560407	0.648677	0.584542	0.453674	0.362543	0.375121	0.549808	0.484152	0.359949	0.521519	0.523506	0.355994	0.323625	0.497313	0.407312	0.387597	0.531795	0.383828	0.522251	0.54204	0.332248	0.472933
DAG	DAG(16:0/20:4)	mol%	2.79172	3.06917	1.59578	1.94888	1.66028	2.14585	2.20923	2.2619	1.71356	1.88861	2.47382	1.79284	1.60194	2.12073	1.70376	2.06038	3.40049	2.93415	2.67793	2.35724	1.42671	2.0353
DAG	DAG(16:0/20:5)	mol%	0.395379	0.41886	0.385069	0.383387	0.366663	0.649403	0.334883	0.211816	0.207858	0.718987	0.395196	0.398885	0.776699	0.405853	0.615935	0.693594	0.194742	0.955305	0.90005	1.05257	0.915309	1.18233
DAG	DAG(16:0/22:5)	mol%	0.110019		0.213349				0.00499825					0.128673	0.0355987						0.377799	0.34035
DAG	DAG(16:0/22:6)	mol%	0.880149	0.982282	0.522098	0.642173	1.20298	0.964021	1.08462	0.748922	0.684411	1.11392	0.754465	1.13232	1.1165	1.18898	1.02325	1.21379	2.0373	1.20266	1.77232	1.27947	1.01303	1.62993
DAG	DAG(16:1/16:1)	mol%			0.738916				0.19993								0.283131					0.428589	0.221498
DAG	DAG(16:1/18:0)	mol%			0.338236												0.362607					0.54204	0.218241
DAG	DAG(16:1/18:1)	mol%	2.29664	2.23515	8.58426	4.22364	2.09286	3.42449	2.72904	1.10447	2.08872	1.18481	1.16506	1.55265	1.50485	2.14931	1.39579	1.29539	1.10104	0.929717	1.29452	2.33833	1.59935	0.92053
DAG	DAG(16:1/18:2)	mol%	2.05597	1.80517	1.82474	2.88498	1.47489	2.19829	1.96931	1.08934	1.88593	1.28101	1.39602	1.25241	1.38511	1.80633	1.36598	1.10159	1.28829	1.2709	1.66676	1.21644	1.4202	1.5877
DAG	DAG(16:1/18:3)	mol%	0.0997043	0.126029	0.202942	0.175719	0.0947555	0.169409	0.274904	0.0378243	0.0659062	0.111392	0.118046	0.0686253	0.0711974		0.21359	0.203998			0.316684	0.0945418	0.19544	0.00844523
DAG	DAG(16:1/20:0)	mol%	0.0825139	0.114908	0.322625	0.0191693	0.0617971	0.0443692	0.189934		0.0912548	0.111392	0.061589	0.351705	0.100324		0.173853				0.294461	0.308837	0.459283	0.143569
DAG	DAG(16:1/20:2)	mol%	0.302551	0.163096	0.246305	0.169329	0.276027	0.145208	0.249913	0.173992	0.243346	0.126582	0.205297	0.304525	0.12945	0.0571625	0.17882	0.183599	0.187252	0.136472	0.233346	0.334048	0.228013	0.363145
DAG	DAG(16:1/20:4)	mol%	0.17878	0.303951	0.275793	0.290735	0.111235	0.221846	0.164942	0.0832136	0.136882	0.0455696	0.0821187	0.128673	0.161812	0.154339	0.208623	0.0866993	0.254663		0.0944497	0.2269	0.169381	0.211131
DAG	DAG(16:1/22:6)	mol%	0.360998	0.415153	0.34344	0.463259	0.259548	0.229913	0.389864	0.219381	0.288973	0.217722	0.0923835	0.197298	0.190939	0.142906	0.158951	0.112199	0.187252	0.383828	0.194455	0.277323	0.179153	0.219576
DAG	DAG(18:0/18:1)	mol%	1.67778	1.42338	3.09269	1.88498	2.20821	1.99258	1.95432	1.40707	1.40431	1.19494	1.54999	2.24319	1.60194	1.5491	1.73356	1.48409	1.27331		2.21123	0.466406	1.70033	0.624947
DAG	DAG(18:0/18:2)	mol%	3.76814	3.82534	2.43704	3.15016	4.76249	3.76331	4.23852	4.94742	4.00507	4.83038	4.80394	4.0875	3.62136	4.4701	4.36122	3.92697	4.08209	6.86626	5.18918	4.93508	4.47231	5.02491
DAG	DAG(18:0/18:3)	mol%	0.0343808		0.126622	0.201278	0.193631	0.0242014	0.0899685		0.00506971	0.00506329		0.00857817	0.0550162			0.0254998			0.172232		0.185668	0.0337809
DAG	DAG(18:0/22:6)	mol%	0.739187	0.704278	0.300076	0.539936	0.725085	0.524363	0.879692	0.900219	0.613435	0.779747	0.800657	0.784902	0.653722	1.06894	0.933837	2.00938	1.46805	1.24531	1.31674	1.02105	0.856678	0.7094
DAG	DAG(18:1/18:1)	mol%	13.5735	12.4361	26.3824	16.7604	14.2957	17.1386	14.5399	11.6802	16.3802	9.27595	14.8224	8.97276	15.4725	13.3531	11.7673	7.41024	9.61726	6.8492	8.94494	7.56965	10.6189	10.1005
DAG	DAG(18:1/18:2)	mol%	22.4679	19.4121	12.6882	22.1246	21.1099	19.8653	19.5382	21.923	27.7465	19.5241	25.893	18.9149	22.9029	20.3841	20.2414	13.5506	20.7101	15.5152	17.6121	14.4586	20.5309	17.7519
DAG	DAG(18:1/20:1)	mol%	1.39586	0.993402	1.45875	1.70927	1.98575	1.8393	2.34918	2.93517	1.59189	1.39241	1.55512	2.13596	2.42395	2.36653	2.29982	1.76459	0.726537	1.33913	1.51675	4.04009	3.01303	3.81725
DAG	DAG(18:1/20:2)	mol%	0.605102	0.804359	1.00777	0.699681	0.889878	0.645369	0.68476	0.877525	0.806084	0.592405	0.728803	0.364572	0.634304	0.805991	0.824558	0.637495	0.614186	1.04913	0.605589	0.623976	0.586319	0.886749
DAG	DAG(18:1/20:3)	mol%	1.21708	1.34925	1.5264	1.20767	1.47901	1.28671	1.17459	1.08178	0.770596	0.987342	0.749333	0.596183	1.09709	1.37762	1.20703	0.907793	0.666617	1.25384	0.838935	0.794151	0.504886	1.08099
DAG	DAG(18:1/20:4)	mol%	4.86145	4.75202	2.8672	4.21725	4.72953	3.87222	4.36847	4.87178	3.85298	3.93418	3.58756	4.34484	4.52427	5.55619	4.51023	2.97838	4.0746	5.80007	3.42241	4.49389	2.89902	5.37117
DAG	DAG(18:1/20:5)	mol%	2.1935	2.47609	1.61833	2.31629	1.81683	2.18619	2.89399	2.20138	1.70849	2.81519	1.38062	2.55629	1.91262	2.36653	2.57302	2.24398	3.90982	3.46298	2.4168	2.55263	2.02606	2.87138
DAG	DAG(18:1/22:4)	mol%	0.354122	0.281711	0.296607	0.313099	0.313105	0.306551	0.389864	0.226946	0.202788	0.258228	0.302813	0.248767	0.216828	0.400137	0.427181	0.336597	0.254663	0.213238	0.244458	0.34035	0.221498	0.53205
DAG	DAG(18:1/22:5)	mol%	0.845768	0.974868	0.721571	1.04473	1.04643	0.685705	0.859699	0.832136	0.512041	0.794937	0.7442	0.896419	0.624595	1.00606	0.938804	0.703794	0.786458	1.07472	0.727818	0.907601	0.742671	0.641838
DAG	DAG(18:1/22:6)	mol%	5.55594	5.14864	1.98259	5.14058	4.79133	3.62617	5.24316	5.8779	3.78707	5.82785	4.67563	5.34849	4.35275	5.11604	6.11464	4.43186	6.47143	9.12658	4.71693	4.96029	3.83388	4.70399
DAG	DAG(18:2/18:3)	mol%	1.79812	1.47898	0.830847	1.57827	1.38013	1.82317	1.62443	1.81557	1.29785	1.92405	1.52946	1.46687	1.20712	1.3033	1.06298	1.13729	1.82758	1.97885	1.65565	1.3614	1.83062	2.07753
DAG	DAG(18:2/20:3)	mol%	1.1827	1.37519	0.603622	0.980831	1.29362	0.964021	0.984655	1.89878	1.09506	1.53418	0.872511	1.31246	1.20065	1.38905	1.4852	0.826193	0.95124	1.66325	1.06117	1.15341	0.850163	1.157
DAG	DAG(18:2/20:4)	mol%	3.2868	3.95878	0.797891	2.69329	3.71606	2.89206	3.38881	3.62357	2.92015	4.24304	2.67399	4.88956	4.45631	4.59015	4.26684	3.29967	5.21309	4.66564	2.96128	4.17244	3.19218	5.70053
DAG	DAG(18:2/20:5)	mol%	3.06677	4.43324	1.29571	3.16933	2.5378	3.40029	3.9886	3.60088	2.47402	4.76456	2.59187	4.90671	4.70227	4.0128	4.62945	4.69196	6.50139	6.49096	5.12251	4.67036	5.37785	6.41838
DAG	DAG(18:2/22:4)	mol%	0.35756	0.570835	0.161313	0.434505	0.366663	0.443692	0.549808	0.453892	0.415716	0.460759	0.384931	0.386018	0.304207	0.54876	0.362607	0.336597	0.359524	0.443535	0.450025	0.491617	0.270358	0.439152
DAG	DAG(18:2/22:5)	mol%	1.15176	1.17503	0.20988	0.955272	1.10411	0.790578	0.82971	1.17255	0.709759	1.45823	0.959762	1.31246	0.7411	1.05751	1.10272	0.943492	1.34821	1.78267	1.13895	1.19753	0.85342	1.12322
DAG	DAG(18:2/22:6)	mol%	6.10259	6.38669	0.900229	4.83387	4.54414	3.17441	5.25316	8.04902	4.67427	9.23544	6.34367	8.55672	5.33333	5.41328	6.79515	5.63035	8.86825	11.2334	6.51147	6.34691	5.32248	6.51972
DCER	DCER(14:0)	mol%	1.11392	2.01474	0.362465	2.34713	0.752587			0.717213	1.38626	4.43756	3.43788	2.24852	4.38336	7.00132	2.2943	0.683995	0.532481		2.46223	3.56832	3.60544	2.83749
DCER	DCER(16:0)	mol%	11.4937	11.7936	17.0761	12.5386	18.7206	26.7358	10.9102	8.60656	15.1859	14.3447	18.6369	11.0059	19.9851	23.5139	13.2911	21.2038	16.2939	16.8919	18.2429	21.584	20.2721	21.4961
DCER	DCER(18:0)	mol%	3.39241	0.34398	3.5441	3.33539	4.2333	2.7933	7.05244	0.307377	6.11216	6.29515	5.42823	4.97041	3.56612	4.75561	6.01266	3.83037	11.1821	3.04054	3.86122	9.31245	6.80272	7.48065
DCER	DCER(18:1)	mol%	7.79747	5.70025	4.38985	6.85608	4.37441	7.5818	6.75105	11.6803	6.8683	11.0423	8.14234	9.76331	7.87519		10.9177	9.30233	11.1821	28.3784	10.2406			9.88822
DCER	DCER(20:0)	mol%	3.89873	6.19165	3.14136	1.05003	5.92662	5.10774	10.006	3.38115	1.44928	7.73994	5.12666	7.63314	5.49777	7.79392	5.45886	9.43912	7.34824	6.41892	9.62507	9.22541	7.95918	4.29923
DCER	DCER(20:1)	mol%	2.22785	0.835381	0.966573	1.2971	2.63405	1.27694	2.59192	3.79098	0.378072	1.13519	4.4029	0.769231		0.1321	3.48101	2.46238			3.4695	2.61097	2.44898	0.171969
DCER	DCER(22:0)	mol%	12.4051	16.4619	17.4386	18.0976	12.6999	22.1868	21.097	17.8279	17.8954	18.8854	14.7768	20.1775	15.0074	24.5707	12.3418	17.1683	18.9563	5.40541	20.7611	17.0583	19.932	9.9742
DCER	DCER(22:1)	mol%		1.27764		3.70599	4.70367		0.964436	3.9959								0.615595					5.44218	8.85641
DCER	DCER(22:2)	mol%	2.43038	4.57002	5.75916	2.65596	5.83255		3.31525	4.30328	11.1531		6.2123	1.95266	2.30312		1.42405	8.07114	3.08839		4.75658	12.7067	4.28571	10.7481
DCER	DCER(24:0)	mol%	29.0127	29.8771	24.4462	27.8567	26.2935	28.4916	23.8698	30.0205	26.0239	29.3086	25.0905	20.1775	27.1174	29.1942	25.8703	19.357	22.1512	39.8649	22.9994	16.7102	24.4898	20.5503
DCER	DCER(24:1)	mol%	23.4937	17.0516	21.1438	18.0358	12.3706	4.38947	10.3677	15.3689	9.01071	3.92157	8.74548	13.6095	12.3328		16.6139	7.86594			0.671517	7.13664	0.816327	3.69733
DCER	DCER(26:0)	mol%												5.32544
DCER	DCER(26:1)	mol%	2.73418	3.88206	1.73178	2.22359	1.45814	1.43655	3.07414		4.53686	2.88958		2.36686	1.93165	3.03831	2.2943		9.26518		2.9099	0.0870322	3.94558
HCER	HCER(14:0)	mol%	0.195616	0.169102	0.238231	0.306422	0.198698	0.201254	0.239327	0.0924195	0.0727008	0.222026	0.102958	0.0462307	0.0938103	0.115009	0.0734012	0.0768732	0.0917188		0.0650629	0.041413	0.0673265	0.0521826
HCER	HCER(16:0)	mol%	33.3927	30.4501	30.1607	29.1672	38.0849	33.9657	30.0521	33.4601	23.6035	29.6732	27.3136	22.4219	26.321	25.8219	23.4456	16.6959	19.0458	17.8243	17.0088	16.2091	13.8064	16.6182
HCER	HCER(18:0)	mol%	2.58149	2.59158	2.06249	2.50331	4.98731	3.57644	2.86824	3.49094	3.22999	3.31733	3.04887	2.20174	4.2359	2.7252	2.94217	3.32957	4.68119	3.07504	3.83871	2.40195	2.99827	3.25539
HCER	HCER(18:1)	mol%	0.243719	0.228091	0.244758	0.394713	0.263726	0.259953	0.364513	0.28566	0.353118	0.430992	0.342085	0.375625	0.313904	0.27002	0.385356	0.273861	0.29985	0.244915	0.202037	0.472108	0.332144	0.321124
HCER	HCER(20:0)	mol%	2.6328	2.57978	2.25177	2.70067	3.41037	2.89302	2.62155	3.28089	4.14049	2.99736	3.39096	3.02234	3.96529	3.10023	2.76478	3.73796	4.51539	3.22471	4.65029	3.35445	3.50995	3.8294
HCER	HCER(20:1)	mol%	0.378405	0.251686	0.365505	0.420681	0.270951	0.348001	0.419743	0.369678	0.360042	0.489764	0.352048	0.317836	0.400498	0.350026	0.391473	0.350734	0.391569	0.367372	0.222584	0.455543	0.453332	0.461616
HCER	HCER(22:0)	mol%	14.9791	15.7461	14.9466	16.0482	12.8756	14.1716	16.1527	15.5937	20.4462	14.0464	17.433	17.3076	16.7957	15.5562	17.0964	19.3288	19.8607	18.9401	24.1144	19.1411	19.1387	22.001
HCER	HCER(22:1)	mol%	1.89844	1.36854	2.54222	2.22286	1.78467	1.58487	2.05821	1.61734	2.61377	1.84151	2.10897	1.75099	2.25866	2.21517	2.35496	2.11882	2.32119	0.938839	2.31829	2.18661	2.41029	2.50075
HCER	HCER(24:0)	mol%	14.6039	15.7461	14.6561	15.721	11.6491	15.4211	15.0113	12.0019	15.648	16.0969	15.4137	16.8222	12.4912	15.7512	15.8852	18.3775	16.2448	22.3825	16.252	18.5613	18.7033	17.148
HCER	HCER(24:1)	mol%	28.6498	30.5012	32.1645	30.18	26.2299	27.2824	29.7944	29.5448	29.1461	30.4176	30.1267	35.2509	32.7651	33.6025	34.1438	35.1695	31.9393	32.3287	30.8535	36.4269	37.9811	33.5053
HCER	HCER(26:0)	mol%	0.275787	0.267416	0.248022	0.254486	0.158958	0.222218	0.272465	0.18904	0.221564	0.378751	0.232485	0.323615	0.270607	0.355027	0.373123	0.379561	0.373931	0.571467	0.304768	0.496956	0.359074	0.180632
HCER	HCER(26:1)	mol%	0.168358	0.100281	0.119116	0.0805007	0.0858012	0.0733737	0.145437	0.0735155	0.164442	0.0881575	0.134509	0.158918	0.0883982	0.13751	0.143744	0.160953	0.234589	0.102048	0.169506	0.252619	0.240131	0.126443
LCER	LCER(14:0)	mol%	2.40458	1.69046	2.67475	1.26168	2.02182	2.78565	2.33415	1.78366	2.07101	2.28337	1.63002	0.797401	1.47436	1.5625	1.52296	1.29778	1.33102	0.995285	1.63968	1.37909	1.03759	1.81493
LCER	LCER(16:0)	mol%	35.1908	36.9647	34.0228	32.1495	40.3081	37.2049	35.7084	43.7284	44.7732	24.7073	44.276	47.5487	60.8547	55.1496	54.2174	53.9405	59.7608	49.5547	52.2267	41.95	51.018	51.9939
LCER	LCER(18:0)	mol%	5.9542	6.23591	8.41655	6.16822	8.66496	6.51558	6.55201	9.09091	7.75805	10.1874	6.89917	5.25694	6.49573	6.38204	5.57638	5.52147	6.17284	7.12415	6.5587	8.0821	6.69538	6.49284
LCER	LCER(18:1)	mol%	4.35115	4.58302	5.70613	7.1028	2.82413	4.91029	5.15971	0.690449	7.10059	5.9719	4.16983	3.42587	3.11966	3.16901	4.45173	3.86975	2.50772	1.46674	3.40081	5.45221	5.55991	4.85685
LCER	LCER(20:0)	mol%	3.81679	3.00526	4.77889	3.83178	3.65854	3.305	2.2932	1.49597	1.44642	2.57611	2.12282	3.78027	2.60684	2.90493	3.13964	2.50118	3.125	2.61917	3.60324	4.04105	3.60219	2.86299
LCER	LCER(20:1)	mol%	6.10687	3.68144	7.20399	5.88785	3.91528	5.00472	4.4226	2.99194	2.5641	4.56674	3.18423	3.7212	1.79487	2.42077	1.68697	1.84049	1.15741	3.35254	2.75304	3.01475	2.89742	1.78937
LCER	LCER(22:0)	mol%	18.7023	17.731	13.3381	19.8131	16.6239	17.186	16.0524	14.0391	11.4398	24.2389	13.116	17.2475	9.61538	10.3873	11.8557	9.81595	8.56481	15.5055	12.5506	11.6742	11.0023	8.99796
LCER	LCER(22:1)	mol%	0.610687	0.52592	1.21255	2.42991	1.79718	0.661001	2.9484	0.805524	0.788955	2.69321	0.45489	1.65387	1.28205	0.264085	2.67104	2.17084	1.15741	0.314301	0.931174	3.0789	1.40955	1.63599
LCER	LCER(24:0)	mol%	7.70992	8.71525	6.06277	8.2243	7.25289	7.36544	9.66421	8.40046	6.50888	9.83607	8.18802	5.49321	4.18803	5.23768	4.21743	5.80462	4.97685	6.80985	5.02024	8.21039	5.20752	5.41922
LCER	LCER(24:1)	mol%	13.5115	15.7025	14.5506	11.9626	11.4249	14.542	12.0393	16.1105	13.215	11.1241	14.7081	10.1595	8.24786	12.368	9.37207	12.5531	10.6096	11.8387	10.0405	11.2251	10.1801	13.2924
LCER	LCER(26:0)	mol%	0.381679	0.450789	1.35521	1.1215	0.962773	0.283286	0.982801	0.690449	1.24918	0.117096	0.985595	0.472534	0.213675		0.562324	0.330345	0.462963	0.419068	0.526316	0.769724	0.82224	0.511247
LCER	LCER(26:1)	mol%	1.25954	0.713749	0.677603	0.046729	0.545571	0.236072	1.84275	0.172612	1.08481	1.69789	0.265353	0.443001	0.106838	0.154049	0.726336	0.353941	0.173611		0.748988	1.12251	0.567737	0.332311
LPC	LPC(14:0)	mol%			0.075741	0.0896064	0.0923406			0.110922		0.0991228				0.10338	0.0907383			0.130807		0.109699	0.0843656	0.110968
LPC	LPC(15:0)	mol%	0.167314	0.16238	0.110506	0.22537	0.162606	0.273519	0.180807	0.143513	0.181552	0.186609	0.139619	0.207148	0.165714	0.158093	0.162874	0.179667	0.229982	0.18442	0.175252	0.174973	0.191514	0.172306
LPC	LPC(16:0)	mol%	38.2313	39.5999	35.6675	36.7798	37.2168	37.5523	33.9876	35.6064	38.3586	36.3486	36.1402	35.4398	33.678	36.2581	34.2385	38.8423	42.6934	38.1908	36.1699	40.3525	33.5621	34.89
LPC	LPC(16:1)	mol%	0.773585	0.745217	1.33142	1.49789	0.598988	0.757807	0.769157	0.585709	0.682929	0.440255	0.583886	0.694152	0.788402	0.824598	0.740933	0.686013	0.941761	0.712762	0.66611	0.774473	0.92958	0.830247
LPC	LPC(17:0)	mol%	0.836569	0.771927	0.488352	0.590374	0.613596	0.925923	0.703381	0.831752	0.71667	0.88637	0.791197	0.885891	0.713081	0.768646	0.76322	0.623373	0.503712	0.775559	0.766023	0.8462	0.710044	0.651234
LPC	LPC(18:0)	mol%	22.7152	21.9408	21.4363	17.2565	26.9028	23.2934	25.0965	25.6017	24.0124	24.0488	27.3045	23.683	29.9043	24.1369	24.6437	25.0989	24.3433	22.9676	26.1351	20.6815	23.8187	25.0843
LPC	LPC(18:1)	mol%	10.29	9.43087	15.3246	13.6974	7.5632	9.42573	10.0591	9.14801	10.343	8.67343	9.45762	8.38914	8.57817	8.85588	8.8758	8.51572	7.73052	8.75603	7.957	8.90444	10.7412	9.14684
LPC	LPC(18:2)	mol%	18.0759	18.823	17.5631	21.3046	19.271	19.3493	19.1398	19.8097	18.8091	21.0818	19.0278	20.6164	16.9936	19.3841	20.2883	17.5578	15.0606	21.5678	19.7944	19.9181	20.7136	20.4942
LPC	LPC(18:3)	mol%	0.148502	0.201688	0.190715	0.139878	0.126932	0.179149	0.172443	0.123697	0.0895952	0.176592	0.0796299	0.199026	0.118192	0.157656	0.13878	0.161983	0.125288	0.175783	0.146225	0.139317	0.104926	0.208134
LPC	LPC(20:0)	mol%	0.173575	0.151266	0.169331	0.165298	0.147817	0.195732	0.172443	0.262455	0.149653	0.224512	0.188271	0.170938	0.16319	0.1727	0.152723	0.160412	0.161359	0.215794	0.154636	0.253566	0.156494	0.14741
LPC	LPC(20:1)	mol%	0.277529	0.293629	0.363606	0.363001	0.242827	0.225842	0.374364	0.303345	0.309856	0.346951	0.277137	0.348873	0.256106	0.299175	0.317187	0.304908	0.254416	0.354544	0.233142	0.390112	0.291963	0.275244
LPC	LPC(20:2)	mol%	0.460596	0.300322	0.483024	0.416846	0.270277	0.424068	0.492343	0.287027	0.339364	0.359377	0.241157	0.339372	0.281201	0.29189	0.359305	0.258615	0.224503	0.30654	0.230008	0.40157	0.362036	0.228257
LPC	LPC(20:3)	mol%	1.84241	1.74406	1.88395	1.95063	1.25396	1.60088	1.8832	1.36995	1.33003	1.38789	1.2418	1.41918	1.22529	1.27214	1.41493	1.36385	0.810355	1.07838	1.42498	1.31375	1.36165	1.27112
LPC	LPC(20:4)	mol%	3.79308	3.55262	2.76976	3.44254	3.41613	3.56063	4.36768	3.84562	3.03529	3.69423	2.88128	4.6696	4.13538	4.40024	4.80483	3.66137	3.89569	2.72922	3.46375	3.63146	4.55213	4.56076
LPC	LPC(20:5)	mol%	0.29132	0.358163	0.534705	0.362378	0.238607	0.366343	0.433354	0.21527	0.206581	0.326544	0.196741	0.447359	0.32281	0.454864	0.473305	0.359334	0.251856	0.347147	0.33543	0.338488	0.387704	0.331196
LPC	LPC(22:4)	mol%			0.0585796	0.104333			0.100875								0.0667172
LPC	LPC(22:5)	mol%	0.261805	0.244691	0.254868	0.289204	0.267824	0.218288	0.299505	0.221797	0.185478	0.275715	0.198841	0.295297	0.21594	0.279723	0.260186	0.306597	0.31484	0.214206	0.223609	0.243804	0.226567	0.183496
LPC	LPC(22:6)	mol%	1.66131	1.67952	1.29398	1.32436	1.6143	1.65109	1.76749	1.53305	1.24995	1.44329	1.25024	2.19487	2.46065	2.18187	2.20792	1.91916	2.45842	1.29258	2.1244	1.52603	1.80544	1.41434
LPE	LPE(16:0)	mol%	24.3342	25.4745	21.5955	22.0306	26.7257	24.1705	23.2712	31.4046	29.9869	24.5427	23.708	28.746	29.4006	27.4221	31.2971	27.7258	36.1386	28.3152	29.6514	31.0014	27.5391	26.7988
LPE	LPE(16:1)	mol%		1.02211	0.861354	1.04439			1.06505					0.858992			0.754198
LPE	LPE(17:0)	mol%	0.804178	0.683673		0.559402			0.828204				0.755979	1.17557		1.09281		1.09483				1.06639	0.940056
LPE	LPE(18:0)	mol%	21.9336	18.0153	16.3835	15.8094	20.0769	19.4116	19.2116	22.0501	22.7056	22.4923	23.5088	22.6786	27.4171	21.01	24.9594	22.8952	26.2696	24.8748	25.8226	22.537	23.3647	24.4772
LPE	LPE(18:1)	mol%	11.4763	10.5272	14.508	15.4613	9.52602	12.165	12.8877	10.6789	10.7974	10.4978	10.7887	10.7576	10.8873	13.7253	10.5359	10.5441	9.54462	15.964	11.0675	13.2608	13.4382	12.7768
LPE	LPE(18:2)	mol%	15.7135	18.5374	19.6417	18.6091	19.9276	20.3339	15.6001	14.0896	12.9704	19.4851	15.8388	14.4355	11.3177	18.5329	14.7298	13.9836	8.58297	18.3419	12.4371	17.6478	15.4964	15.0437
LPE	LPE(18:3)	mol%			0.644534
LPE	LPE(20:1)	mol%	0.641552		0.79382	0.958025	0.724451									0.664655							0.797184	0.807908
LPE	LPE(20:2)	mol%			0.427715				0.609462
LPE	LPE(20:3)	mol%	2.10966	2.02381	1.97033	2.04892	1.91756	2.09077	2.42578	1.65555	2.17511	1.85898	1.97792	1.55869	1.45485	1.62494	1.55215	1.97579	1.35991		1.80153	1.83285	1.43079	2.38095
LPE	LPE(20:4)	mol%	13.0578	13.5799	11.7438	14.3425	11.9569	12.5585	14.2937	11.098	12.0602	11.9968	13.3659	10.0881	10.2014	8.5243	8.15034	11.5212	7.50476	7.78173	9.70655	6.61493	9.9824	9.7543
LPE	LPE(20:5)	mol%	0.750466		0.877941	0.770672		0.917097	0.950398			1.14364	0.755979					1.19685			1.00929			1.16671
LPE	LPE(22:4)	mol%
LPE	LPE(22:5)	mol%	1.19508	1.40136	1.73219	1.25965	1.11071	1.30023	1.04846	1.17857		1.45119	0.897121	1.53449	1.18834	1.32931	1.22922	1.2616	1.49784	1.27934	1.26107	1.18064	0.908997	1.26889
LPE	LPE(22:6)	mol%	7.98359	8.73469	8.8197	7.10613	8.0342	7.05246	7.80835	7.84477	9.30439	6.5315	8.40278	8.16648	8.13273	6.07364	6.79195	7.80113	9.10168	3.4431	7.24301	4.85825	6.10208	5.52466
MAG	MAG(12:0)	mol%
MAG	MAG(14:0)	mol%
MAG	MAG(15:0)	mol%																3.41979
MAG	MAG(16:0)	mol%
MAG	MAG(16:1)	mol%	1.27122	1.45592	8.41918	2.97326	1.0515	2.35748	2.25492	0.209795	0.230415		0.319941	1.56257		0.516769		0.626421			0.655316	0.509291	0.513462
MAG	MAG(18:1)	mol%	32.314	31.3825	57.641	35.9497	35.3195	39.932	34.6117	18.1472	24.4302	19.2061	24.4099	29.6463	27.7665	30.1677	15.9703	28.6066	3.92848		24.1825	5.98761	24.6462
MAG	MAG(18:2)	mol%	60.9754	61.4405	29.6901	55.6573	57.2342	51.9574	57.41	75.1459	70.4384	74.7214	71.027	63.2712	67.9809	63.3305	76.8687	60.8278	85.8392	91.0768	66.5275	78.8438	66.9465	83.8643
MAG	MAG(18:3)	mol%	3.14402	3.30308	2.44593	3.58058	2.78438	4.11247	3.11524	2.89779	2.55947	3.37047	2.2763	3.06993	2.49553	2.55748	3.11382	3.98125	2.84521	5.41068	4.2981	5.16173	4.12555	7.39208
MAG	MAG(18:4)	mol%	0.032228		0.0468227		0.0441187	0.0463464					0.0472044	0.0636916		0.247838		0.088163				0.412939	0.165201	0.813681
MAG	MAG(20:1)	mol%			0.207358	0.0863483						0.0696379		0.271751							0.102795	0.660702	0.330401
MAG	MAG(20:2)	mol%	0.336604	0.198826	0.238573	0.106496	0.18873	0.342963	0.357709			0.208914		0.203813	0.113163	0.221472	0.776276	0.0139205			0.0899454	0.0412939	0.361656
MAG	MAG(20:3)	mol%	0.615913	0.907546	0.474916	0.7023	1.04169	0.441835	0.615803	0.60316	0.703699	0.547818	0.555963	0.679377	0.625372	1.12318	0.941997	0.505777	1.20073	0.266099	0.97655	1.99587	0.781355	1.07571
MAG	MAG(20:4)	mol%	1.13872	1.14485	0.755853	0.860605	1.47553	0.673567	1.07765	2.8519	1.46967	1.87558	1.36368	1.20165	0.911257	1.34993	2.11077	1.28068	6.10807	3.24641	1.83746	5.14797	1.70559	6.09571
MAG	MAG(20:5)	mol%																					0.0446488
MAG	MAG(22:0)	mol%
MAG	MAG(22:1)	mol%
MAG	MAG(22:2)	mol%	0.168302	0.121861	0.00445931	0.0834701	0.107846	0.0463464	0.289789	0.144234	0.16814			0.0042461	0.0238237	0.189833			0.0522057		0.353357	0.660702	0.227709	0.758516
MAG	MAG(22:4)	mol%						0.0278078										0.0464016					0.0312542
MAG	MAG(22:6)	mol%					0.68384									0.116009	0.218055	0.60322	0.0261028		0.449727	0.578114	0.0223244
MAG	MAG(24:0)	mol%												0.0254766
MAG	MAG(24:1)	mol%	0.00358089	0.0448963	0.0758082		0.0686291	0.0617951	0.26715						0.083383	0.179287					0.526823		0.0982274
PC	PC(12:0/18:1)	mol%
PC	PC(12:0/18:2)	mol%
PC	PC(14:0/18:1)	mol%	0.134581	0.129958	0.156279	0.13483	0.087544	0.13382	0.152114	0.0991289	0.0833672	0.0916281	0.0889374	0.114399	0.102268		0.108024	0.134991	0.0867996	0.226785		0.14828	0.125504	0.0992838
PC	PC(14:0/18:2)	mol%	0.159177	0.142695	0.0988942	0.173984	0.146515	0.173675	0.17667	0.141993	0.110867	0.153967	0.0910078	0.168269	0.120142	0.135313	0.126831	0.145202	0.0877981	0.255939	0.137711	0.203326	0.0983719	0.124046
PC	PC(14:0/20:4)	mol%	0.0771356				0.0547129	0.11764
PC	PC(15:0/18:1)	mol%
PC	PC(15:0/18:2)	mol%	0.0816123	0.063006	0.0498915	0.0711189	0.056803	0.0555717	0.0533117			0.0714051										0.0913141
PC	PC(16:0/12:0)	mol%
PC	PC(16:0/14:0)	mol%	0.0649198											0.107411		0.0887823	0.114532	0.0642726				0.10656	0.0843564
PC	PC(16:0/16:0)	mol%	0.891169	0.856941	0.582835	0.798264	0.900926	0.81387	0.75256	0.917844	0.901148	0.865748	0.824818	1.51379	1.80631	1.50042	1.47364	1.70392	1.99983	2.02171	1.28826	1.71507	2.25073	1.50142
PC	PC(16:0/16:1)	mol%	0.188656	0.268276	0.468697	0.2432	0.21142	0.214875	0.186436	0.147964	0.173202	0.0999023	0.122704	0.256219	0.322973	0.290811	0.312371	0.320651	0.435265	0.317828	0.250166	0.33599	0.444622	0.307878
PC	PC(16:0/18:0)	mol%	0.675893	0.743299	0.890337	0.628796	0.783553	0.774499	0.902138	0.929406	0.91104	0.834921	0.825065	0.95252	1.30891	1.17051	1.20544	1.05687	0.981821	1.56447	1.0346	0.970314	1.14316	1.12131
PC	PC(16:0/18:1)	mol%	7.33304	7.49921	11.7199	7.64975	5.51524	6.05176	6.48606	6.69045	7.52591	6.65991	6.28732	6.28855	8.07317	7.41533	7.2617	7.52225	8.60684	7.4512	6.43239	6.74062	7.8751	6.38026
PC	PC(16:0/18:2)	mol%	27.3628	29.3857	25.8941	29.5821	29.9566	30.4895	26.1243	27.942	29.4287	30.4651	30.6074	26.7355	23.5358	27.0685	24.8963	25.2529	27.9066	34.1798	27.6649	30.8138	25.7353	29.3225
PC	PC(16:0/18:3)	mol%	0.208363	0.286629	0.269899	0.273482	0.245189	0.257032	0.255028	0.180668	0.175019	0.235327	0.183002	0.213934	0.160537	0.216702	0.172998	0.167652	0.146061	0.227074	0.195551	0.239934	0.126655	0.166028
PC	PC(16:0/20:1)	mol%			0.0398997						0.0767493
PC	PC(16:0/20:2)	mol%	0.204654	0.242444	0.244004	0.229111	0.149594	0.171629	0.190266	0.173465	0.166954	0.19111	0.17121	0.162369	0.15299	0.162611	0.160837	0.171031	0.17045	0.274777	0.142925	0.18644	0.194861	0.151802
PC	PC(16:0/20:3)	mol%	1.89664	2.01145	2.41318	1.94244	1.24545	1.54813	1.93349	1.52946	1.73438	1.56962	1.56763	1.48644	1.34151	1.63162	1.90111	1.88556	1.35935	1.17065	1.84563	1.84753	1.38712	1.17425
PC	PC(16:0/20:4)	mol%	7.28408	7.73632	5.03641	6.07954	6.4203	6.88419	7.74241	6.61053	7.2628	5.9123	5.97748	5.82494	5.5492	5.71681	6.39217	6.24991	6.96266	3.01194	5.56505	5.81404	5.655	6.08088
PC	PC(16:0/20:5)	mol%	1.24456	1.10063	1.86162	1.65644	1.24001	1.47362	1.64976	0.914561	0.876912	1.41182	0.916546	0.951618	0.519348	0.843775	1.01507	0.969665	0.87391	0.917657	0.712436	1.12604	0.666603	0.735888
PC	PC(16:0/22:4)	mol%	0.0816123	0.128306	0.105627				0.111587			0.0868606
PC	PC(16:0/22:5)	mol%	0.89961	1.04212	0.859318	0.778924	0.655402	0.653538	0.713787	0.563174	0.511043	0.711937	0.662116	0.80974	0.602591	0.841839	0.5433	0.776075	0.928128	0.739645	0.911694	0.555788	0.510503	0.543172
PC	PC(16:0/22:6)	mol%	11.4514	12.7316	8.85648	9.87233	11.3731	10.2142	9.88407	9.6002	10.5587	8.89234	8.76223	10.6708	9.01749	9.91833	9.26246	12.5361	13.8159	5.88295	11.7915	7.92403	7.35604	7.74579
PC	PC(17:0/18:1)	mol%						0.109488
PC	PC(17:0/18:2)	mol%	0.244077	0.174418	0.114454	0.211884	0.186803	0.220673	0.173271	0.20573	0.205214	0.249918	0.258117	0.229227	0.178486	0.197105	0.248008	0.137972	0.09603	0.193095	0.142925	0.221955	0.2277	0.188144
PC	PC(17:0/20:4)	mol%	0.10891	0.1091			0.115472	0.166489	0.16168	0.208942	0.119072	0.166468	0.160957	0.14626									0.172693
PC	PC(17:0/22:6)	mol%	0.123984	0.142667				0.16799					0.10906
PC	PC(18:0/12:0)	mol%
PC	PC(18:0/16:1)	mol%		0.049801	0.0925652	0.0515595		0.0646487
PC	PC(18:0/18:0)	mol%	0.0844866	0.0549949	0.0758875	0.058354	0.0977624	0.0766039	0.0992939	0.0642746	0.0969922	0.0961555	0.0636986	0.0845854	0.108395	0.0982791	0.11111	0.131925	0.0940329		0.100278	0.0741475	0.111488	0.096799
PC	PC(18:0/18:1)	mol%	1.49713	1.34787	2.25949	1.23676	1.55952	1.30013	1.50637	1.43697	1.44721	1.41913	1.54095	1.42229	2.14385	1.87217	1.63751	1.58531	1.54325	1.58628	1.67691	1.54413	1.94478	1.62871
PC	PC(18:0/18:2)	mol%	13.0875	12.6298	12.9524	12.4047	17.3595	14.5744	14.5704	16.7204	14.0046	17.5401	17.2326	16.0378	19.5417	17.4187	18.0513	15.1585	13.0009	20.4639	17.3367	17.1545	17.4084	18.1276
PC	PC(18:0/18:3)	mol%	0.0774164	0.129077	0.0800687	0.079246	0.101211	0.105675	0.111928	0.101775	0.0471935	0.11866	0.0853192	0.107067	0.127823	0.149551	0.142199	0.0950027	0.0589802		0.10189	0.119531
PC	PC(18:0/20:0)	mol%	0.0849408	0.0703931	0.0702992	0.0827967		0.0856705	0.0666973		0.108691		0.0669323	0.0932058			0.138884	0.0943992	0.0940329		0.0807814
PC	PC(18:0/20:1)	mol%
PC	PC(18:0/20:2)	mol%	0.0824713	0.0948853	0.149674	0.0757918	0.0724831	0.116612	0.0992739		0.082359	0.098185	0.0982837	0.132842	0.124296	0.109543	0.112928	0.119879	0.103417		0.110947	0.10198	0.117387	0.0890585
PC	PC(18:0/20:3)	mol%	1.12519	0.950872	1.40338	0.774198	1.01611	0.934018	1.1473	1.14323	1.14104	0.896239	1.05916	1.02054	1.32939	1.16907	1.43648	1.56461	0.867035	1.02875	1.30826	1.02459	1.1937	1.0327
PC	PC(18:0/20:4)	mol%	4.2129	4.03811	2.77638	2.55668	4.79254	4.20016	5.28285	5.89223	4.22417	4.68791	5.13129	5.03268	6.18534	4.80896	5.85089	4.97411	4.98635	2.36334	4.69278	4.04292	5.43139	5.32911
PC	PC(18:0/20:5)	mol%	0.726441	0.57446	1.07523	0.560868	0.556203	0.754433	0.931075	0.53947	0.372307	0.913303	0.574076	0.897849	0.655794	0.67913	0.946753	0.713782	0.497087	0.71208	0.662261	0.766944	0.557681	0.493698
PC	PC(18:0/22:5)	mol%	0.326846	0.347377	0.318093	0.245216	0.24942	0.254771	0.268534	0.208758	0.210614	0.23182	0.365185	0.293908	0.257514	0.274988	0.238628	0.471538	0.410595		0.289913	0.153126	0.265634	0.322228
PC	PC(18:0/22:6)	mol%	2.8069	3.04796	2.73421	1.93177	4.55283	3.46078	3.43162	3.94223	3.41372	2.70713	3.69881	4.43496	5.33783	4.11215	3.87915	5.37373	5.73228	2.19229	5.56579	2.25171	4.0471	3.25595
PC	PC(18:1/16:1)	mol%	0.694055	0.554886	1.1407	0.924256	0.400313	0.558195	0.726782	0.563584	0.581933	0.355392	0.391952	0.453585	0.530467	0.612358	0.501058	0.534205	0.436981	0.371108	0.357867	0.451311	0.550415	0.493375
PC	PC(18:1/18:1)	mol%	0.772182	0.423405	1.22598	0.903426	0.400313	0.576801	0.606352	0.619608	0.687639	0.518486	0.579873	0.61395	0.648172	0.577274	0.620877	0.542871	0.474312	0.662181	0.420953	0.673739	0.976621	0.691011
PC	PC(18:1/18:2)	mol%	5.55003	4.07447	5.89636	7.22992	3.98208	5.18368	4.89416	5.433	5.33717	5.28388	5.28465	5.319	4.93988	4.92257	4.7883	4.02648	2.93278	6.50736	3.83818	6.16381	6.46987	5.7845
PC	PC(18:1/18:3)	mol%	0.0839662		0.0891246	0.109396	0.066402	0.104914		0.0975439	0.0767393	0.0950507	0.0727688			0.10772
PC	PC(18:1/20:1)	mol%			0.0552442
PC	PC(18:1/20:2)	mol%	0.057065		0.0930769	0.0898104		0.0667971	0.0541439		0.06546			0.0848718									0.0773068
PC	PC(18:1/20:3)	mol%	0.387611	0.292575	0.712983	0.576193	0.207575	0.354925	0.423014	0.321344	0.328188	0.277983	0.299327	0.357745	0.305846	0.269293	0.423741	0.356233	0.208191	0.301532	0.24714	0.380163	0.414481	0.334181
PC	PC(18:1/20:4)	mol%	1.4671	1.13756	1.34032	1.91538	0.86505	1.27505	1.81417	1.45744	1.45874	1.23204	1.19009	1.31499	1.28209	1.16771	1.24638	1.15284	1.01949	0.812629	0.80996	1.15804	1.52702	1.4687
PC	PC(18:1/20:5)	mol%	0.320486	0.22956	0.531287	0.470777	0.161171	0.262203	0.360789	0.229277	0.150384	0.287073	0.206959	0.262004	0.162122	0.181927	0.200497	0.146759			0.178169	0.311511	0.259232	0.154299
PC	PC(18:1/22:5)	mol%	0.141114	0.115441	0.204656	0.23296		0.133903	0.118685				0.11604					0.173964
PC	PC(18:1/22:6)	mol%	1.76383	1.41815	1.74603	2.23595	1.12256	1.29273	1.76341	1.21299	1.72388	1.27117	1.19304	1.91873	1.41374	1.22954	1.54375	1.75725	1.12485	1.16712	1.47759	1.00395	1.6497	1.51814
PC	PC(18:2/16:1)	mol%	1.00207	0.8721	0.784838	1.43324	0.558293	0.723306	1.06513	0.515399	0.751273	0.499824	0.568446	0.573053	0.438347	0.677531	0.603125	0.528894	0.596497	0.721673	0.479537	0.832803	0.65465	0.592522
PC	PC(18:2/18:2)	mol%	1.10753	1.05578	1.17468	1.50728	1.25934	1.27745	1.11403	1.0634	1.072	1.27374	1.20406	1.13017	0.68141	1.1262	0.878418	0.796461	0.454635	1.83124	0.90849	1.3206	0.941385	1.30986
PC	PC(18:2/18:3)	mol%	0.137083	0.101318	0.0856975	0.166321	0.0711413	0.12609	0.130958	0.113139	0.0923706	0.119501	0.0891543	0.125711		0.098742	0.178666		0.101125			0.119812		0.130494
PC	PC(18:2/20:1)	mol%	0.104541	0.0615928	0.0779007	0.0880044	0.0694641	0.082124	0.088405		0.0765696	0.0975365	0.105471	0.113826		0.137641	0.108024				0.0899956	0.133093	0.12476	0.122542
PC	PC(18:2/20:2)	mol%	0.0757976	0.0553528	0.0549816	0.117138	0.0463868	0.0824941	0.0848355	0.121021	0.0705007	0.0809282		0.0944659			0.095818					0.10198	0.0767672	0.104751
PC	PC(18:2/20:3)	mol%	0.18792	0.13384	0.13066	0.180182	0.083596	0.144604	0.144705	0.180088	0.189083	0.160235	0.177362	0.116289	0.144143	0.161573	0.131643	0.149016	0.104095	0.292922	0.149364	0.177738	0.16285	0.125748
PC	PC(18:2/20:4)	mol%	0.55926	0.522851	0.360033	0.484077	0.347191	0.452129	0.501583	0.424931	0.525666	0.297641	0.408643	0.40013	0.308536	0.386972	0.36109	0.227278	0.180564	0.264058	0.36949	0.319961	0.357448	0.480354
PC	PC(18:2/20:5)	mol%	0.119994	0.169757	0.188167	0.165646	0.108351	0.149826	0.183718	0.173154	0.112085	0.19906	0.117282								0.0888438
PC	PC(18:2/22:5)	mol%				0.135741
PC	PC(18:2/22:6)	mol%	0.366252	0.387938	0.284193	0.37888	0.247098	0.295642	0.324693	0.358534	0.277861	0.357302	0.25861	0.500725	0.315859	0.247732	0.395341		0.266493		0.279243	0.284446	0.292718	0.292857
PC	PC(20:0/18:1)	mol%				0.0735912
PC	PC(20:0/18:2)	mol%	0.183436	0.198837	0.17357	0.197672	0.192781	0.237018	0.171466	0.210711	0.203467	0.214215	0.204405	0.27399	0.225727	0.204189	0.182668	0.229957	0.15364	0.28593	0.171133	0.292453	0.203626	0.270157
PC	PC(20:0/20:3)	mol%
PC	PC(20:0/20:4)	mol%	0.0895827	0.0642081			0.108574		0.10151		0.104339			0.1571					0.100856		0.0917966		0.129208	0.107944
PC	PC(20:0/22:6)	mol%							0.163234		0.144605
PE	PE(16:0/18:1)	mol%		0.716997	1.09038	1.34117	0.615667		0.853796			0.579415		0.860755				0.762683				1.50861	1.06225
PE	PE(16:0/18:2)	mol%	3.53071	3.45825	4.63418	3.68913	3.01014	2.76117	3.88129	4.61711	3.23724	4.35717	3.70819	3.54681	3.18878	4.89217	3.2268	4.18155	4.06642	6.02963	3.19802	5.21187	3.33814	2.44422
PE	PE(16:0/20:3)	mol%
PE	PE(16:0/20:4)	mol%	3.40562	3.97429	2.90254	3.22384	2.15079	2.25155	3.00148	3.89242	2.11293	3.06042	2.61354	3.67736	3.28666	3.27501	3.635	2.5483	4.92333	3.05137	2.48413	3.64407	2.96807	2.26292
PE	PE(16:0/20:5)	mol%
PE	PE(16:0/22:5)	mol%		0.931451	1.08747				0.800296
PE	PE(16:0/22:6)	mol%	3.43443	5.17417	5.34947	3.96204	2.99369	3.37264	3.95458	3.5588	3.84148	3.24958	3.80559	5.06157	5.78422	4.62355	6.14711	3.29425	8.99045	5.17919	3.55608	3.1758	3.67564	3.05022
PE	PE(18:0/18:0)	mol%	1.10714	0.986605	0.952155	0.959163	1.08631	1.31753	1.06523	1.49798	1.52175	0.945788	1.00591	1.19929	1.10497	1.02474	1.24468	1.13742	1.11278	1.18358	1.04261	1.06729	0.882226	1.18974
PE	PE(18:0/18:1)	mol%	3.5938	4.05673	5.91289	4.06069	2.27317	3.25866	3.12423	3.22353	3.93285	2.99108	2.14115	3.38577	2.88232	2.96976	3.25401	3.70333	3.17987	3.38037	3.18056	4.07699	4.95728	2.29718
PE	PE(18:0/18:2)	mol%	19.5507	13.7391	19.0688	17.9712	16.7173	16.8591	16.1096	17.7824	15.6249	20.8744	18.7901	18.9766	16.3704	22.1563	17.4331	23.3944	13.7963	24.3923	18.5612	22.0137	17.501	13.5942
PE	PE(18:0/18:3)	mol%
PE	PE(18:0/20:2)	mol%
PE	PE(18:0/20:3)	mol%	1.85492	2.43703	2.49479	2.67527	1.29252	2.1147	1.80067	2.07574	1.75603	1.78679	1.14308	2.25238	1.92795	1.88939	2.01201	2.16607	1.9171		2.23899	1.79972	2.22185	1.9378
PE	PE(18:0/20:4)	mol%	10.3603	8.81109	8.15606	8.70284	6.89956	8.22391	9.36647	8.6084	8.23154	9.56421	8.87196	8.99839	11.4243	8.38063	10.0493	8.57974	12.4156	8.40024	8.33083	7.91852	10.6841	8.17356
PE	PE(18:0/20:5)	mol%	1.56387	1.18991	1.70323		1.24643		1.51631				1.19909	1.41839					1.39971		1.33492
PE	PE(18:0/22:5)	mol%	0.93569	2.0489	1.19193												1.66582		1.37394		0.979464
PE	PE(18:0/22:6)	mol%	4.35009	5.28683	3.83814	4.40213	4.67572	3.78872	4.37085	3.38868	3.75903	3.65602	3.96603	4.84535	5.4853	5.05723	3.57433	4.50212	7.73686	3.30588	3.721	4.22895	4.90074	3.05022
PE	PE(18:1/18:1)	mol%	0.484441		0.609272	0.663516			0.60865			0.501595	0.325745		0.532718	0.908972		0.419652		0.932517	0.306802	0.657337	0.730118
PE	PE(18:1/18:2)	mol%	3.24241	2.14953	3.74666	4.55579	2.33705	1.76029	2.87103	3.19977	3.13041	3.24265	3.00394	4.11803	3.02426	3.59835	3.27364	3.50341	2.49484	5.61855	2.60225	5.28962	4.05108	2.60912
PE	PE(18:1/20:3)	mol%
PE	PE(18:1/20:4)	mol%	3.86373	3.18688	2.80659	4.80872	1.58337	1.8514	3.03299	3.21082	2.57942	2.55035	2.55753	3.15802	2.71103	2.67491	4.05882	1.91155	2.72918	3.68317	2.53762	2.65453	2.49958	2.14371
PE	PE(18:1/20:5)	mol%
PE	PE(18:1/22:0)	mol%	1.19382	1.37649	0.522265	1.49637		0.842901	0.634301	1.80509	1.8024	1.17617	0.87659	1.58931	1.50554	1.15408	1.33658	1.12377	0.660679	2.85963	1.47718			1.16221
PE	PE(18:1/22:5)	mol%
PE	PE(18:1/22:6)	mol%	1.63327	1.45688	1.28162	1.38174			1.37194		1.23492	0.986624	1.481	1.83847	2.27845	1.69584	3.05058		2.53437		1.67924	1.88277	1.94412	1.31247
PE	PE(18:2/16:1)	mol%
PE	PE(18:2/18:2)	mol%	0.557957		0.565657	0.554415	0.408647					0.841	0.487536	0.854578				0.686063	0.393866			1.08628
PE	PE(18:2/20:4)	mol%
PE	PE(O-16:0/18:2)	mol%	1.00509		1.1973		1.45884	1.18935	1.20521	1.35989	0.974539		0.787308											1.16719
PE	PE(O-16:0/20:4)	mol%	1.45963				0.932126				0.991371	1.15883	0.753489		2.16174			1.27745			1.33492			2.2966
PE	PE(O-16:0/22:5)	mol%
PE	PE(O-16:0/22:6)	mol%	1.79402	2.16713	1.67908	2.23088	2.76565	2.86129	1.64273	1.9719	1.71034	1.67391	1.78808	1.97644	2.3097	2.07842	2.3069	2.45494	1.36477	1.98367	1.97564		2.05507	3.76811
PE	PE(O-18:0/18:1)	mol%	0.605414	0.590261	0.839203	0.814412	0.786835		0.731773		1.0611		0.785143						0.750675		1.09089			0.82831
PE	PE(O-18:0/18:2)	mol%	2.49792	1.84589	2.8001	2.59936	3.82042	2.79373	2.57861	4.61711	2.96965	3.51271	3.29398	3.80709	3.87886	2.83002	3.60377	3.46598	1.8211	3.93147	3.8068	3.46162	2.61697	3.73501
PE	PE(O-18:0/20:3)	mol%
PE	PE(O-18:0/20:4)	mol%	2.97989	3.70497	2.183	2.53974	3.13629	3.78872	2.87506	4.2034	3.75903	4.24661	3.66788	3.30958	2.96929	2.62019	2.72625	2.59938	2.78283		3.8198	3.70194	3.85316	5.84298
PE	PE(O-18:0/20:5)	mol%	0.711025				1.00652				1.39946		0.714529									1.19982		0.918815
PE	PE(O-18:0/22:4)	mol%
PE	PE(O-18:0/22:5)	mol%		1.16849	0.978772		0.900049	1.32931	1.4848	1.10305		1.25553	0.883354	1.53206								1.54262		1.48323
PE	PE(O-18:0/22:6)	mol%	2.70639	2.90818	1.96694	2.15865	4.33366	3.7423	2.34922	4.03824	3.70442	3.02806	3.78259	4.28318	3.50577	4.19031	3.1001	2.59101	2.72177	3.1169	3.32579	3.5513	3.11052	4.59349
PE	PE(P-16:0/18:1)	mol%			0.466124								0.549492
PE	PE(P-16:0/18:2)	mol%	1.70981	1.32398	1.38026	2.20783	1.87557	2.00176	1.55332	1.84541	1.81923	1.79025	1.78159	1.99786	1.39711	2.10782	1.90851	1.4941	0.946196	2.42647	1.75575	2.11558	2.04182	1.8968
PE	PE(P-16:0/20:3)	mol%
PE	PE(P-16:0/20:4)	mol%	2.71874	4.66107	2.37491	3.69098	4.33366	7.53102	4.10335	3.64884	4.58243	4.06207	4.49334	3.02829	4.30014	3.56398	4.48665	3.82266	2.93564	4.40738	3.52339	3.345	5.04783	5.70796
PE	PE(P-16:0/20:5)	mol%			0.713725		1.24643		0.972155			0.889156
PE	PE(P-16:0/22:5)	mol%		1.56894	0.844794	1.05536	1.45399	1.99379					0.811928		1.02478		1.46774	1.2638			1.07641			1.14845
PE	PE(P-16:0/22:6)	mol%	4.17837	4.79925	3.21433	3.62337	4.64715	4.25054	3.95458	4.44146	4.66453	4.13604	4.12647	3.7692	3.85628	4.38296	4.00885	3.90765	3.97537	3.96664	3.95128	3.85346	3.38145	3.41136
PE	PE(P-18:0/16:0)	mol%
PE	PE(P-18:0/18:1)	mol%					0.639388				0.795914		0.590346											0.871659
PE	PE(P-18:0/18:2)	mol%	1.8733	1.98612	2.30468	2.62917	2.94059	2.66382	3.36132	3.73997	2.99644	2.63472	2.94172	2.64157	2.47987	2.74953	2.09053	2.74997	1.42194	3.13069	3.22922	3.30612	2.27732	3.32291
PE	PE(P-18:0/20:4)	mol%	3.66321	4.49942	2.35075	3.63382	5.33155	5.86774	4.87653	5.26612	5.76204	4.39454	5.2268	4.1098	3.29946	4.0456	3.90223	3.82266	4.80121	4.29772	3.721	4.27666	6.56712	5.37025
PE	PE(P-18:0/20:5)	mol%			1.09799		1.61572	1.5105	1.41554			1.49708	0.779462			1.84236					0.746205
PE	PE(P-18:0/22:5)	mol%				1.01848			1.12752		0.855341				0.993152						1.16258
PE	PE(P-18:0/22:6)	mol%	3.66321	3.89948	2.71063	3.72509	5.16039	4.80519	5.14403	4.80822	4.74697	3.87754	4.19519	3.76385	5.03164	3.70869	3.635	3.73768	4.58699	4.72259	4.74169	3.42981	4.65593	4.99856
PE	PE(P-18:1/18:1)	mol%
PE	PE(P-18:1/18:2)	mol%	1.03636	0.993059	1.00561	1.18781	0.871476	1.34109	1.1147		1.09923							1.70767			0.668947		1.10198
PE	PE(P-18:1/20:4)	mol%	1.30986	1.52963	0.917487	1.24743	1.66613	2.24427	1.14585		1.6327	1.47974	1.04731			1.57917	2.80165	1.65043	1.12654		1.31932			1.64051
PE	PE(P-18:1/22:6)	mol%	1.42479	1.37297	1.06019	1.18966	1.78716	1.68303		2.09562	1.71034		1.02296		1.2853			1.54034	1.03972		1.51952		1.87468	1.77026
PE	PE(P-18:2/18:2)	mol%
PI	PI(16:0/18:1)	mol%	0.781414	0.65439	0.906915				0.993254			1.02736				0.871585					0.999078		0.818359
PI	PI(16:0/18:2)	mol%	3.17508	3.86331	4.04482	5.69815	4.78657	3.78973	3.53529	4.21544	4.20559	5.27025	3.99539	5.32982	3.81367	4.44878	4.44743	4.20776	3.67527	6.36063	4.462	6.32317	3.19169	4.0211
PI	PI(16:0/20:3)	mol%	2.29293	2.85299	3.65226	2.1552	1.24967		1.442		1.92166	1.9295	1.16627	2.28568		2.0874	2.06878	3.36037	1.32113				1.48507	1.39373
PI	PI(16:0/20:4)	mol%	9.75276	10.03	10.4495	8.87642	8.02328	8.85508	8.11511	6.86914	5.8245	6.41693	6.49454	6.16488	6.92998	7.53188	6.12243	6.86931	7.15716	6.08768	7.04815	7.3712	6.08364	7.20449
PI	PI(16:0/22:6)	mol%
PI	PI(18:0/18:1)	mol%			0.897219		0.730893	0.993933	0.818672				0.779791		0.852504			0.931927			0.841812		0.604217	0.909434
PI	PI(18:0/18:2)	mol%	6.20914	6.52104	7.25556	7.32623	9.35708	8.81672	8.36172	8.54324	8.9502	10.5009	7.88067	9.86399	5.69892	8.79313	8.33044	7.01276	5.11788	18.4285	8.29493	12.422	6.27616	7.9727
PI	PI(18:0/20:2)	mol%			0.908334
PI	PI(18:0/20:3)	mol%	7.5388	8.80585	10.8806	7.37895	6.92065	5.77512	6.77396	5.47242	6.8564	6.02393	4.78706	6.44712	7.5902	6.63407	8.87471	9.93304	6.61004	7.92863	6.93239	7.49323	6.40826	5.96825
PI	PI(18:0/20:4)	mol%	56.8632	56.6647	45.5515	45.917	60.4991	62.2615	57.2168	66.5974	61.1561	57.4887	64.0918	59.6722	67.5396	58.4103	61.8989	58.2636	70.9404	49.0358	62.5833	53.854	64.9738	62.325
PI	PI(18:0/20:5)	mol%	1.06293		1.63221	1.69738	1.34243	1.24675	1.41276			2.22641	1.03672	1.41522		1.27202						2.24416
PI	PI(18:0/22:4)	mol%			0.796004
PI	PI(18:0/22:5)	mol%	0.67504															1.19014
PI	PI(18:0/22:6)	mol%		1.03287		1.035							0.863995						1.31239
PI	PI(18:1/16:1)	mol%
PI	PI(18:1/18:1)	mol%	0.671548	1.04678	0.864821	1.7418	0.757856		1.37505		1.41309	1.49824	1.17454	1.39954		0.958697		1.05745			0.962383	1.29845	0.853605	1.02699
PI	PI(18:1/18:2)	mol%	2.74878	2.0917	2.37028	3.70837	2.26386	2.76115	2.31915	2.88824	3.77409	3.03428	2.57615	3.22154	2.51534	2.05181	2.5282	2.87417	1.5082	5.36335	2.91336	3.3888	2.65026	2.91167
PI	PI(18:1/20:3)	mol%			1.97819	2.33787			1.41276							1.45373					1.12882		1.66634
PI	PI(18:1/20:4)	mol%	7.3145	6.43638	7.81177	12.1276	4.06862	5.50004	6.22352	5.41414	5.89834	4.58352	5.15303	4.19997	5.0598	5.48663	5.72911	4.29947	2.35754	6.79546	3.8338	5.60499	4.98864	6.26659
PI	PI(18:2/18:2)	mol%	0.913843
SM	SM(14:0)	mol%	0.260185	0.306075	0.243755	0.315055	0.325367	0.310321	0.282937	0.30521	0.229154	0.22579	0.237513	0.218708	0.285267	0.225003	0.222053	0.182001	0.235123	0.209735	0.201414	0.186368	0.145626	0.216148
SM	SM(16:0)	mol%	16.673	17.612	12.2111	14.2614	22.5319	16.5188	16.2948	20.7022	15.8287	14.5639	17.0534	18.9125	26.8917	21.3009	20.8088	20.2838	26.4789	22.0238	20.9442	18.6015	18.499	19.0986
SM	SM(18:0)	mol%	1.18029	1.47557	0.778543	0.921579	1.96833	1.43642	1.23307	1.6476	1.65304	1.10504	1.56402	1.64044	2.12874	1.71894	1.81255	1.96526	2.98257	2.07273	1.95868	1.68765	1.72527	1.655
SM	SM(18:1)	mol%	0.366264	0.396607	0.221404	0.299289	0.555671	0.420699	0.358064	0.549121	0.483149	0.332337	0.500199	0.437928	0.626444	0.596592	0.519611	0.598981	0.898339	0.607333	0.506514	0.459329	0.576481	0.583091
SM	SM(20:0)	mol%	28.1112	29.9173	29.4772	31.0251	26.0188	30.0523	27.1754	24.1629	28.496	29.7599	26.3719	25.9306	18.9777	25.002	23.9085	23.4277	22.7156	24.1596	23.0686	28.5283	23.4429	24.3367
SM	SM(20:1)	mol%	1.07821	1.07709	0.996055	1.33485	0.724439	0.887232	0.961305	0.741603	0.889793	0.754442	0.688454	0.686952	0.618222	0.781261	0.678857	0.741478	0.761663	0.81533	0.710818	0.814231	0.623795	0.682397
SM	SM(22:0)	mol%	27.2674	25.9427	30.7605	26.1123	28.2825	29.4047	29.2702	28.0162	27.4285	31.4368	28.6225	31.5409	30.2755	30.9652	32.4447	28.0804	22.171	29.4847	28.2108	29.849	30.6051	30.187
SM	SM(22:1)	mol%	9.4112	7.95596	10.5942	11.2588	5.78703	7.86205	7.80898	7.49205	8.22244	7.35868	7.43293	8.06362	5.79684	7.41281	7.16837	7.17215	4.85796	6.94407	6.54612	7.79882	8.65678	7.53289
SM	SM(24:0)	mol%	2.85016	2.49993	2.89009	3.06865	2.58969	2.08839	3.57763	2.64202	3.43568	2.8931	3.40151	2.31765	2.53702	1.82169	2.53302	3.05804	3.63145	1.50291	3.23026	2.48233	3.29034	3.17333
SM	SM(24:1)	mol%	12.617	12.6263	11.6514	11.2333	11.076	10.8468	12.8716	13.5566	13.1482	11.3669	13.9778	10.0324	11.7113	9.99356	9.73395	14.2938	15.1016	11.8466	14.4597	9.41767	12.2264	12.361
SM	SM(26:0)	mol%	0.0841828	0.0904626	0.0680515	0.0916511	0.0623168	0.084831	0.0689213	0.0830422	0.0832249	0.0984538	0.0580296	0.108201	0.0809679	0.0867512	0.0779931	0.0888137	0.083131	0.162081	0.0611165	0.0842664	0.083443	0.0804027
SM	SM(26:1)	mol%	0.100948	0.100106	0.107547	0.0779504	0.0779571	0.087536	0.0971431	0.101416	0.102126	0.104616	0.0917576	0.110165	0.0703184	0.0952513	0.0915496	0.107578	0.0826728	0.171061	0.101761	0.0905562	0.124919	0.0934612
TAG	TAG36:0-FA12:0	mol%	0.000479768	0.000256312	0.00017318	0.000502866	0.000620256	9.97342e-06	0.00048469		0.000468905			0.00077776	9.13897e-06	0.000660623	0.000908439	0.000734582	0.000600201	0.000446003	0.000409668	0.0010363	0.00105477	0.00221915
TAG	TAG38:0-FA12:0	mol%	0.000639691		0.000186169	0.000328797		0.000149601	0.000565471		0.000234452				0.000539199		4.86664e-05	0.00188053	0.000210071	0.000148668	0.000853474	6.28061e-05	0.000253551	0.000917249
TAG	TAG40:0-FA12:0	mol%	0.000786287	0.000407084	0.000307395	0.000676935	5.34704e-05	8.97608e-05		0.000645116	0.000625206	0.000749037	0.000728546		0.000109668	0.00130339	0.000778662	0.000940265	0.000360121		0.000870544	0.000816479	0.000699802	0.000917249
TAG	TAG40:0-FA14:0	mol%	0.000546403	1.50772e-05	0.000342031	0.000473855	0.00128329	3.98937e-05	0.00147023	0.000465917	0.000429829	0.000385219	0.000824407	0.00053471	0.00062145	0.000857025	0.0012491	0.001763	0.00300101	0.00133801	0.000751057	0.00169576	0.000780938	0.0028701
TAG	TAG40:0-FA16:0	mol%	0.000319845		7.36016e-05	3.8682e-05	0.00582827	0.000668219	0.000226189		0.000234452		0.000230067		0.000813368	0.000589205	0.00196288	0.000528899		0.00198224	0.00107538	0.00329732	0.00164301	0.00662787
TAG	TAG42:0-FA12:0	mol%	0.000839594	0.000135695	0.000406973	0.000705947	0.000203187	0.000329123	0.00109863	0.000322558	0.00140671	0.000898845	0.000766891	0.000469897	0.000210196	0.000749897	0.000908439	0.00202745	0.00018006	0.0016849	0.00124607	0.002104	0.00172415	0.00198244
TAG	TAG42:0-FA14:0	mol%																					0.000121705
TAG	TAG42:0-FA16:0	mol%	0.000373153	0.000180926	0.000684061	0.00110244	0.00806333	0.000937501		0.00129023	0.000175839		0.000690202	0.00121525	0.00200143	0.00185689	0.00592108	0.00317339	0.000600201	0.000941563	0.00160453	0.00502449	0.00411767	0.00855113
TAG	TAG42:1-FA12:0	mol%	0.00110613	0.000964941	0.000562835	0.00109277	0.00086622	0.00138631	0.00247192	0.00365566	0.00353632	0.00233272	0.00166799	0.00345131	0.000785951	0.00226755	0.00165466	0.00379044	0.0023708	0.00322114	0.00175816	0.00379977	0.00199798	0.00233751
TAG	TAG42:1-FA14:0	mol%	0.000399807	0.000467393	0.000368008	0.000338468	0.00113357	0.000388963	0.000549315	0.000501757	0.000195377			3.24067e-05	0.00017364	0.000928444	0.00105444	0.00164546		4.95559e-05		0.0010049	0.00102435	0.00239668
TAG	TAG42:1-FA16:0	mol%	0.0015859	0.00117602	0.00146337	0.00107343	0.0111325	0.00243351	0.00213263	0.00132607	0.00152394		0.00189805	0.000745354	0.00231216	0.00219613	0.00390953	0.00270326	0.00195065	0.00109023	0.00203127	0.00361135	0.0028702	0.00911332
TAG	TAG42:1-FA16:1	mol%	0.000906229	0.00125141	0.000857242	0.000870345	0.00295156	0.00173538	0.00232651	0.00236542	0.00250082	0.000984449	0.00120785	0.00132867	0.00116065	0.00249966	0.00228732	0.00334969	0.0018006	0.00208135	0.000495015	0.00398819	0.00247466	0.00485255
TAG	TAG42:1-FA18:1	mol%	0.00133269	0.000361853	0.000506552	0.000783311	0.0100631	0.00156583	0.000807816	7.16795e-05	0.000781508		0.00170633	0.00113423	0.00204713	0.0016962	0.00348776	0.00308524	0.00102034	0.00113979	0.00155332	0.00160156	0.00202841	0.0109182
TAG	TAG42:2-FA12:0	mol%	0.000566393	0.000520163	0.000101743	0.000565725	0.000550745	0.000284242	0.000864363	0.000770555	0.00102573		6.71029e-05		0.000324433	0.000205329	0.000364998	0.00098434	0.000675227	0.000470781		0.00224532
TAG	TAG42:2-FA18:2	mol%	0.00017325		0.000225134		0.0208534	0.00311171					0.000651857		0.00214766	0.00226755	0.00723507	0.00426057				0.000785076	0.0019777	0.0163921
TAG	TAG44:0-FA12:0	mol%			0.000147203												0.000567775					0.000376836	0.000659233
TAG	TAG44:0-FA14:0	mol%	0.00359826	0.00174895	0.00344628	0.00186641	0.00339002	0.00420878	0.00273042	0.00186367	0.00302834	0.00284634	0.00220481	0.00299762	0.00134343	0.0036245	0.00233599	0.00208621	0.00231078	0.00104067	0.00355045	0.00609219	0.00439151	0.00591774
TAG	TAG44:0-FA16:0	mol%	0.00197238	0.000135695	0.00291809	0.000754299	0.00320822	0.00279256	9.69379e-05		0.00111365		0.000613512	0.00191199	0.00195574	0.00319599	0.000729996	0.00155731			0.0028506	0.0041452	0.00372213	0.00272216
TAG	TAG44:0-FA18:0	mol%	0.502344	0.513409	0.149398	0.37275	0.408567	0.33781	0.753919	1.12397	0.755405	0.628121	0.51652	0.420914	0.285483	0.558245	0.684055	0.96718	1.077	0.958164	0.56768	1.33227	0.542072	0.884524
TAG	TAG44:1-FA12:0	mol%	0.002079	0.00167357	0.00147636	0.00142156		0.00125665	0.00158332	0.00412157		0.0019903	0.0013804	0.00137728	0.000913897	0.00178547		0.00308524	0.00264089	0.00346892	0.00192885		0.00143003	0.00437913
TAG	TAG44:1-FA14:0	mol%	0.002079	0.00134187	0.00308261	0.0025917	0.00230992	0.00286237	0.00227804	0.00193535	0.00218822	0.00368098	0.00157213	0.00439111	0.00172726	0.00269606	0.00363376	0.00367291	0.00315106	0.0029238	0.00355045	0.00785076	0.00303247	0.00624321
TAG	TAG44:1-FA14:1	mol%	0.00135934	0.00208065	0.00152399	0.00154728	0.00145439	0.00122673	0.00248807	0.00401405	0.00320418	0.00218291	0.00197474	0.00165274		0.00185689	0.00257932	0.00402551	0.00330111	0.00341936	0.00182643	0.00370556	0.00221097	0.00360982
TAG	TAG44:1-FA16:0	mol%	0.00286528	0.00128156	0.0051651	0.00250466	0.0131751	0.0043883	0.00376442	0.00401405	0.00347771	0.00104865	0.00235819	0.00168515	0.00460604	0.0043744	0.00614819	0.00449564	0.00429144	0.0024778	0.00257749	0.00555834	0.00403654	0.0102969
TAG	TAG44:1-FA16:1	mol%			0.000913525	0.000425502	0.000427763	0.000588432														0.00216681	0.000456392
TAG	TAG44:1-FA18:1	mol%	0.00191907	0.00116094	0.00278387	0.00244664	0.0160732	0.00386969	0.00407139	0.00408573	0.000468905	0.000706235	0.000364273	0.000615727	0.00416737	0.00335668	0.00811107	0.00367291	0.00261088	0.00475737	0.0028506	0.00759954	0.00576069	0.0096755
TAG	TAG44:2-FA12:0	mol%	0.0009662	0.000309083	0.000621284	0.000207916	0.000529357	0.000902594	0.00155909	5.37596e-05	0.000713126	7.49037e-05	0.000680615	0.000234948	0.000306155		0.00101388	0.000543591			0.000913217	0.00117761	0.000948282	0.000310681
TAG	TAG44:2-FA14:0	mol%	0.000919556	0.000301544	0.00102176	0.000909027	0.000812749	0.00131649	0.00124404	0.00121855	0.000429829	0.000663433	0.000671029	0.00068054	0.000813368	0.00108914	0.000924662	0.00152793	0.00171057	0.000495559	0.000751057	0.00172717	0.00206898	0.0018345
TAG	TAG44:2-FA16:0	mol%	0.00422463	0.00325667	0.00370605	0.00320094	0.0268849	0.00646278	0.00371595	0.00480253	0.00582223	0.00256813	0.00437128	0.00453694	0.00693648	0.00726686	0.0121504	0.0103135	0.00726244	0.00490604	0.00756178	0.00857303	0.00942197	0.0241444
TAG	TAG44:2-FA16:1	mol%	0.00225225	0.00206558	0.0021128	0.00220488	0.0037964	0.0020246	0.00195492	0.00404989	0.00296973	0.0019689	0.00274163	0.00200921	0.00168157	0.00321384	0.00277398	0.00361414	0.00381128	0.0033698	0.00203127	0.00568395	0.00273835	0.00556267
TAG	TAG44:2-FA18:1	mol%	0.00301188	0.00223143	0.00181406	0.00190509	0.0154957	0.00347075	0.00302123	0.00534012	0.00306742	0.00284634	0.004563	0.00281938	0.00360075	0.00396374	0.00603463	0.00761027	0.00486163	0.00703694	0.00436979	0.00709709	0.00355986	0.0160667
TAG	TAG44:2-FA18:2	mol%	0.00823602	0.00609119	0.00451567	0.0047869	0.0367769	0.00996345	0.00962917	0.0126514	0.0108239	0.00907405	0.00952862	0.00842574	0.0100986	0.0131768	0.0204561	0.0136926	0.0134145	0.00976252	0.0116072	0.0232383	0.0124037	0.0353585
TAG	TAG44:3-FA18:2	mol%	0.00310517	0.00212588	0.00181406	0.00192443	0.0290237	0.0050665	0.00302123	0.00444413	0.00312603	0.00263233	0.00598175	0.00442351	0.0048071	0.00562423	0.0115015	0.00946141	0.0047716	0.00535204	0.00436979	0.00650043	0.00569983	0.028849
TAG	TAG45:0-FA14:0	mol%	0.00105282	0.000738783	0.000831265	0.000986391	0.0014437	0.00182514	0.00142176	0.00161279	0.0011918	0.00224711	0.00170633	0.00100461	0.00112409	0.0013391	0.000340665	0.00185115	0.000450151	0.00109023	0.00153625	0.00317171	0.00157202	0.00349147
TAG	TAG45:0-FA15:0	mol%	0.0014393	0.00135695	0.000935173	0.000976721	0.000791361	0.00135639	0.00163179	0.00136191	0.000898734	0.000770438	0.000134206	0.0014583	0.000749395	0.00162478	0.00162221	0.000411366	0.00102034	0.000346892	0.00182643	0.00285768	0.00194727	0.00150902
TAG	TAG45:0-FA16:0	mol%	0.0012394	0.000527702	0.00162789	0.00169234	0.00247033	0.00186503	0.000113094	0.00229374	0.00199284	0.00237552	0.00136123	0.00168515	0.0019466	0.00233896	0.00238465	0.0057885	0.00129043	0.00104067	0.00230438	0.00364275	0.00378299	0.0039353
TAG	TAG45:1-FA15:0	mol%	0.00055973	0.000196004	0.000554176	0.000696276		0.000498671		0.000394237	0.000703357		0.000325928	0.000259253	0.000137085	0.000749897	0.00076244	0.00190991		0.000991119		0.00182138	0.000831648
TAG	TAG45:1-FA16:0	mol%	0.000519749		0.00078364	0.000164399	0.00153995	0.000628325	0.000856285	0.000107519	0.00160209		0.000555996	0.00155552	0.00146223	0.00255322	0.00394198	0.00922635	0.00450151	0.00257691	0.00191178	0.00383117	0.0028702	0.00144985
TAG	TAG45:1-FA18:1	mol%	0.000546403	0.000135695	0.00087456	0.000483525	0.000802055	0.000558512	0.000533159	0.000680956	0.00152394	0.000449422	9.58613e-05	0.000113423	0.000383837	0.000482077	0.000632663	0.0012341	0.00114038		0.000819335	0.000471046	0.00183571	0.00165697
TAG	TAG46:0-FA12:0	mol%	0.000506422	9.04632e-05	0.000376667	0.00019341	0.000331516	2.99203e-05			3.90754e-05	0.000321016		4.861e-05	0.000319864	0.00026782	4.86664e-05	0.000558282	0.00144048		0.000409668	0.00219821	0.00079108
TAG	TAG46:0-FA14:0	mol%	0.0087691	0.00553333	0.0153178	0.00725288	0.011464	0.0150898	0.00862748	0.00347646	0.00291112	0.00727636	0.00552161	0.00703225	0.00447809	0.00846312	0.00403931	0.00752212	0.00117039	0.00733428	0.0112488	0.0112423	0.0141583	0.0183154
TAG	TAG46:0-FA16:0	mol%	0.0187243	0.0139313	0.0325665	0.0145348	0.0244039	0.034897	0.0131189	0.0156978	0.00955393	0.0196248	0.0170058	0.0206431	0.0131053	0.0180332	0.0114528	0.0204508	0.00468157	0.0177906	0.0234535	0.024306	0.0316939	0.035684
TAG	TAG46:0-FA18:0	mol%	0.0031718	0.00268374	0.00125556	0.00181805	0.00153995	0.00168551	0.00210032	0.00415741	0.0025399	0.00143387	0.00216647	0.00181477	0.000749395	0.0028389	0.00248199	0.00352599	0.00306103	0.00133801	0.00167281	0.00351714	0.00295134	0.00375776
TAG	TAG46:1-FA12:0	mol%	0.00196572	0.00125895	0.00485121	0.00194861	0.00248637	0.00299701	0.00238306	0.00277758	0.00239337	0.00225781	0.000508065	0.00132057	0.00111038	0.00216934	0.00128966	0.00289425	0.00205569	0.000718561	0.00285914	0.00284198	0.00268257	0.00356544
TAG	TAG46:1-FA14:0	mol%	0.00812941	0.00636258	0.0345364	0.0126103	0.0103412	0.0179023	0.00828819	0.00440829	0.00369262	0.0060137	0.00590506	0.00638412	0.0045969	0.00901662	0.00462331	0.00658185	0.00165055	0.00520337	0.00706677	0.0109597	0.00933069	0.0109478
TAG	TAG46:1-FA14:1	mol%	0.0199104	0.019329	0.011352	0.0206949	0.0160411	0.0143717	0.0245738	0.0290302	0.0161967	0.0138037	0.0177919	0.0179695	0.00751223	0.0187474	0.0353318	0.0280316	0.023888	0.0348378	0.0175816	0.0479524	0.0148074	0.0402702
TAG	TAG46:1-FA16:0	mol%	0.00838262	0.00835277	0.0434596	0.0119818	0.0100845	0.017653	0.0121334	0.0094617	0.00959301	0.00941647	0.00903014	0.015296	0.00618708	0.0116591	0.00725129	0.0120178	0.00813273	0.00976252	0.0128192	0.018779	0.0125457	0.0139067
TAG	TAG46:1-FA16:1	mol%	0.00643689	0.00474932	0.0278863	0.0101637	0.00690837	0.0118684	0.00718956	0.00487421	0.00302834	0.00383079	0.00385363	0.00591422	0.00360075	0.00628485	0.0038122	0.00590604	0.00171057	0.00183357	0.00361873	0.00703428	0.00585196	0.00982345
TAG	TAG46:1-FA18:0	mol%	0.00249213	0.00301544	0.00139843	0.00215652	0.00670518	0.00306184	0.00541237	0.0054118	0.00566593	0.00430161	0.00417955	0.00238189	0.00303414	0.00355308	0.00653752	0.00643494	0.00948318	0.00446003	0.00467704	0.0124984	0.00500003	0.0096755
TAG	TAG46:1-FA18:1	mol%	0.0128338	0.0124236	0.0125599	0.0131035	0.0136136	0.0128857	0.014363	0.0143001	0.009847	0.0103153	0.0100846	0.0107752	0.00538285	0.0130696	0.0202777	0.0171011	0.0117339	0.0169977	0.0115731	0.024777	0.0129615	0.0242923
TAG	TAG46:2-FA12:0	mol%	0.0059971	0.00260835	0.00484904	0.00343303	0.00473747	0.0058145	0.00261732	0.00523261	0.00593946	0.0039378	0.00396866	0.00348372	0.00258633	0.00324955	0.00371487	0.00520084	0.00342115	0.00312202	0.00481359	0.00574676	0.00817449	0.00683499
TAG	TAG46:2-FA14:0	mol%	0.00766296	0.0054881	0.0218423	0.0120591	0.0120094	0.0167055	0.0101139	0.0027955	0.00445459	0.00526466	0.00494644	0.00651374	0.0049716	0.00964153	0.00543441	0.0063174	0.00216073	0.00579804	0.00984909	0.0150421	0.0133672	0.014173
TAG	TAG46:2-FA14:1	mol%	0.00115944	0.00104033	0.0125512	0.00212751	0.00121912	0.00218418	0.00195492	0.000645116	0.000664282	0.000984449	0.000939441	0.000453694	2.74169e-05	0.00158907	0.00142755	0.0012341	0.000720242	0.000346892	0.00105831	0.000659464	0.00177486	0.00254463
TAG	TAG46:2-FA16:0	mol%	0.00713655	0.00358083	0.0165062	0.00551702	0.00698858	0.00851231	0.00416025	0.00664828	0.00581246	0.00589599	0.00528196	0.00525798	0.00461975	0.00463329	0.00451786	0.00612641	0.00394632	0.00354325	0.00722893	0.0083061	0.00984286	0.00773744
TAG	TAG46:2-FA16:1	mol%	0.00375818	0.00405577	0.0336879	0.0120494	0.00415999	0.00705121	0.00554162	0.00616444	0.00367309	0.00325296	0.0013804	0.00445592	0.00381095	0.00480291	0.00463953	0.00443687	0.002971	0.00252735	0.00295302	0.0112423	0.0039554	0.00748594
TAG	TAG46:2-FA18:1	mol%	0.00368489	0.00258574	0.0068601	0.00350556	0.0221207	0.0054405	0.00511348	0.00679164	0.00458159	0.00364888	0.00413162	0.00238999	0.00706899	0.00516893	0.0104227	0.00718421	0.00421642	0.00364236	0.00507817	0.00874575	0.00687124	0.0196913
TAG	TAG46:2-FA18:2	mol%	0.0100485	0.00372407	0.00883219	0.00611176	0.0167041	0.0139528	0.00689875	0.00734715	0.00543148	0.00759738	0.00483141	0.00782621	0.00742084	0.00773108	0.0082084	0.00822732	0.000990332	0.00237868	0.00891027	0.0129381	0.0158723	0.0180195
TAG	TAG46:3-FA12:0	mol%	0.00208566	0.000580472	0.000920019	0.000971886	0.00126725	0.00154089	0.00151062	0.00209663	0.001944	0.00172279	0.000776477	0.00119095	0.00104641	0.000758824	0.000705663	0.00224782	0.000855287	0.000470781	0.00133995	0.00114621	0.00212476	0.00149423
TAG	TAG46:3-FA14:0	mol%	0.00242549	0.000964941	0.00210414	0.00208883	0.00294087	0.00337102	0.00242345	0.000107519	0.000996422	0.00241832	0.00120785	0.00191199	0.00118807	0.00199972	0.00231976	0.00396674	0.00240081	0.00158579	0.00245801	0.00301469	0.00293105	0.00369859
TAG	TAG46:3-FA14:1	mol%	0.000373153	0.000226158	0.00321249	0.00170201	0.000844832	0.000917555	0.00143791	0.00129023	0.00101596	0.000235412	0.000709374	0.000405084	0.000932175	0.000928444	0.000665107	0.00223313	0.00177059	0.000396447	0.000529154	0.000753673	0.00201827	0.000917249
TAG	TAG46:3-FA16:0	mol%	0.00246548	0.00161326	0.00215609	0.00207916	0.00267352	0.00260306	0.00386136	0.0035123	0.0035754	0.00265373	0.0019364	0.00306243	0.00196488	0.00166049	0.0032282	0.00323216	0.0026709	0.000941563	0.00261163	0.0031089	0.00375256	0.00275175
TAG	TAG46:3-FA16:1	mol%	0.00188576	0.00143987	0.00517592	0.00306071	0.00134211	0.0022889	0.00231843	0.00202495	0.0014751	0.00060993	0.00121744	0.00136918	0.00142111	0.00150872	0.00119233	0.00236535	0.00133545	0.000867229	0.00195446	0.00303039	0.00286513	0.00167176
TAG	TAG46:3-FA18:1	mol%	0.00794283	0.00455331	0.00398314	0.00446777	0.0362422	0.00943486	0.00846591	0.0135833	0.0117617	0.00541447	0.00973951	0.00909008	0.00978783	0.0106235	0.0156706	0.0150736	0.00996334	0.00926696	0.0105489	0.012624	0.01285	0.0354768
TAG	TAG46:3-FA18:2	mol%	0.00541072	0.00358837	0.00394851	0.00426469	0.0343707	0.00922541	0.00550931	0.00827899	0.00498211	0.00582109	0.00853166	0.0082313	0.00931261	0.00898091	0.0170332	0.0106661	0.00531178	0.00857318	0.00790317	0.0108969	0.0134788	0.0376368
TAG	TAG46:3-FA18:3	mol%	0.000826268	0.000361853	0.000774981	8.70345e-05	0.00212812	0.00233378	0.00134097	0.000394237		0.000149807		0.00102081	0.000237613	0.00255322	0.000859773	0.000235066		0.000198224	0.00168988	0.00260645	0.00190671	0.0021008
TAG	TAG46:4-FA18:2	mol%	0.00874244	0.0023822	0.00371038	0.00336534	0.0581544	0.012776	0.00495999	0.00508925	0.00504072	0.00554287	0.0096053	0.00900906	0.0127397	0.0151943	0.0230841	0.0157788	0.0056719	0.00847406	0.0120681	0.0168948	0.0196553	0.0554492
TAG	TAG47:0-FA14:0	mol%	0.00151927	0.000934786	0.000978468	0.00154728	0.00122982	0.00154588	0.00148638	0.00211455	0.00152394	0.000941647	0.00116951	0.00183098	0.00142568	0.00203543	0.00210888	0.00155731	0.00108036	0.000892007	0.00124607	0.00270066	0.00210955	0.00251504
TAG	TAG47:0-FA15:0	mol%	0.00498426	0.00398038	0.00448969	0.0036071	0.00518662	0.00568485	0.0039583	0.00519677	0.0035754	0.00582109	0.00500396	0.00466656	0.00441412	0.00599917	0.00613197	0.00793348	0.00363122	0.00441048	0.00515498	0.00650043	0.00654162	0.00698293
TAG	TAG47:0-FA16:0	mol%	0.0112079	0.00865431	0.00945996	0.0121558	0.0150786	0.0155885	0.0095807	0.0184575	0.0102768	0.0198602	0.0143217	0.015458	0.0192101	0.0132839	0.0163357	0.0145741	0.0113138	0.0189304	0.0158234	0.0168006	0.0189251	0.0239373
TAG	TAG47:0-FA17:0	mol%	0.0112346	0.00759891	0.00432084	0.00847136	0.00540051	0.00586437	0.0121657	0.0131532	0.0110583	0.00948067	0.0100079	0.00712947	0.00349109	0.00682049	0.00798129	0.0113713	0.0105335	0.00262646	0.00715211	0.013943	0.00811364	0.0169839
TAG	TAG47:1-FA14:0	mol%	0.0014393	0.00170372	0.00286613	0.00238861	0.00178591	0.00350067	0.0017772	0.00103935	7.81508e-05	0.00218291	0.00145709	0.00150691	0.00179124	0.00166049	0.000811107	0.00164546	0.000360121	0.00232913	0.00232145	0.00345433	0.00181543	0.00461584
TAG	TAG47:1-FA15:0	mol%	0.00238551	0.00232189	0.00528199	0.00335567	0.00287671	0.00483711	0.00240729	0.00161279	0.00158255	0.00261093	0.0015913	0.00251152	0.0017364	0.00257107	0.0019791	0.00258573	0.000600201	0.000693783	0.00266284	0.00433362	0.00436108	0.003669
TAG	TAG47:1-FA16:0	mol%	0.00427793	0.00385976	0.00852479	0.00434206	0.00536842	0.00736038	0.00323126	0.00404989	0.00416153	0.00646312	0.00722794	0.00505544	0.0049259	0.00573135	0.00449353	0.00590604	0.00300101	0.00530248	0.00517205	0.00587237	0.00582154	0.00896537
TAG	TAG47:1-FA16:1	mol%	0.00258542	0.00250281	0.00374935	0.00245631	0.00251311	0.00456783	0.00290814	0.00258046	0.00296973	0.00455843	0.00134206	0.00328928	0.00303414	0.00349952	0.00274154	0.00525961	0.00270091	0.00446003	0.004421	0.00577816	0.00247466	0.00739717
TAG	TAG47:1-FA17:0	mol%	0.00358493	0.00381453	0.00167985	0.00335567	0.00193563	0.00256317	0.00529927	0.00680956	0.00660374	0.00455843	0.00427541	0.00356474	0.00216594	0.00383876	0.00504508	0.00549467	0.00414139	0.00267602	0.00387477	0.0082276	0.00326574	0.00884702
TAG	TAG47:1-FA18:1	mol%	0.00242549	0.00197511	0.00258904	0.00293983	0.00307989	0.00336104	0.00263348	0.00258046	0.00271574	0.00314596	0.00289501	0.00200921	0.00331744	0.00207114	0.00314709	0.00396674	0.00255086	0.00366714	0.00218489	0.00401959	0.00468563	0.00574021
TAG	TAG47:2-FA14:0	mol%	0.00267871	0.00141726	0.00301333	0.00177937	0.00300503	0.0036004	0.00290814	0.00139775	0.00105504	0.0019475	0.00164881	0.00257633	0.00239441	0.00246395	0.00231976	0.00299709	0.000810272	0.000446003	0.00327734	0.00398819	0.00314404	0.00508926
TAG	TAG47:2-FA15:0	mol%	0.00400473	0.00255558	0.00416715	0.00246114	0.0026147	0.00469249	0.00251231	0.00198911		0.00247182	0.00208019	0.00250342	0.00199686	0.00393696	0.00210077	0.0029824	0.00151551	0.00180879	0.00236412	0.00529141	0.00380834	0.00519282
TAG	TAG47:2-FA16:1	mol%	0.00189242	0.000964941	0.00521272	0.00200179	0.00136884	0.00245346	0.00224573	0.0027955	0.000898734	0.000834641	0.00226233	0.00115044	0.000776812	0.00187474	0.00155732	0.00264449		0.000594671	0.00196299	0.00216681	0.00129818	0.00174573
TAG	TAG47:2-FA18:1	mol%	0.00171917	0.000678474	0.00184004	0.00163432	0.00267352	0.00200466	0.0020357	0.00197119	0.00179747	0.00141247	0.00184054	0.00129627	0.00191918	0.00174976	0.00194666	0.00358476	0.00168056	0.00208135	0.00141677	0.002104	0.00340773	0.00369859
TAG	TAG47:2-FA18:2	mol%	0.00445118	0.0036336	0.00355019	0.00422601	0.00648061	0.00571477	0.00268195	0.00566268	0.00416153	0.00671993	0.00477389	0.00500683	0.00576669	0.00567779	0.00348776	0.00617049	0.00105035	0.00931651	0.00713504	0.00854163	0.00762682	0.013019
TAG	TAG48:0-FA14:0	mol%	0.00615703	0.004493	0.0153135	0.0063922	0.00973161	0.0120279	0.00654331	0.00340478	0.00384893	0.00616351	0.00563665	0.00442351	0.00423134	0.00439225	0.00350398	0.00617049	0.00303102	0.00431137	0.00672538	0.00687727	0.00884387	0.00846237
TAG	TAG48:0-FA16:0	mol%	0.0884106	0.101862	0.20166	0.0771319	0.139515	0.1688	0.0579527	0.0912122	0.0633217	0.108118	0.112656	0.084468	0.0934368	0.0932015	0.0671272	0.123674	0.0345716	0.0627378	0.135976	0.10206	0.157729	0.151908
TAG	TAG48:0-FA18:0	mol%	0.0066901	0.00547302	0.00784506	0.00512537	0.00688698	0.00929523	0.00596168	0.00702459	0.00574408	0.00738337	0.00579002	0.00693503	0.0044324	0.00664194	0.00506131	0.00722828	0.00471158	0.00441048	0.0109757	0.0103316	0.0104666	0.0101785
TAG	TAG48:1-FA12:0	mol%	0.00157257	0.00196004	0.00106506	0.0011798	0.00136884	0.00153591	0.00240729	0.00326142	0.00236406	0.0019903	0.00184054	0.00155552	0.00126118	0.0026782	0.00228732	0.00370229	0.00315106	0.00381581	0.00267991	0.00401959	0.00207912	0.00304764
TAG	TAG48:1-FA14:0	mol%	0.0507888	0.0479304	0.158399	0.0584969	0.0665064	0.0929822	0.0532028	0.0321483	0.0250278	0.0438294	0.0349702	0.0354043	0.0337502	0.0452081	0.0328985	0.0391679	0.0150651	0.0324096	0.0470264	0.0440271	0.0515926	0.0571949
TAG	TAG48:1-FA14:1	mol%	0.000879575	0.000844323	0.00434249	0.00110244	0.000748585	0.0012367	0.00108247	0.000358398	0.000976885	0.00126266	0.000939441	0.000599524	0.000301586	0.00124983	0.00126533	0.00149855		0.00153623	0.000819335	0.00260645	0.00113591	0.00168656
TAG	TAG48:1-FA16:0	mol%	0.101164	0.127659	0.566546	0.135784	0.13698	0.225798	0.0988605	0.0813204	0.0758453	0.088151	0.0773793	0.0701443	0.0757986	0.0956833	0.0659916	0.0870626	0.0402735	0.0663554	0.096289	0.105043	0.111116	0.112555
TAG	TAG48:1-FA16:1	mol%	0.0240284	0.0349791	0.212055	0.0424438	0.0333013	0.0637102	0.0277889	0.0170597	0.0191079	0.0177201	0.0131905	0.0151501	0.0208003	0.0226933	0.0182337	0.0198925	0.00468157	0.00589716	0.0264406	0.0278859	0.0288846	0.023523
TAG	TAG48:1-FA18:0	mol%	0.00513085	0.0048247	0.00677567	0.00486426	0.00437388	0.00505652	0.00752885	0.00777723	0.00621299	0.00460123	0.00621181	0.00667578	0.00297016	0.00482077	0.00559664	0.00990216	0.00600201	0.00867229	0.00624743	0.00945232	0.00596353	0.00831442
TAG	TAG48:1-FA18:1	mol%	0.0506555	0.0472369	0.154637	0.0636513	0.0696291	0.0962934	0.0526211	0.0353738	0.0301076	0.0474248	0.0417955	0.0345293	0.0398642	0.0484933	0.0329147	0.0402845	0.0147349	0.0330042	0.0478628	0.0523175	0.0625968	0.0624913
TAG	TAG48:2-FA12:0	mol%	0.00287861	0.00208065	0.00483173	0.00340402	0.00281254	0.00375998	0.00260117	0.00311806	0.00379031	0.00331716	0.00276081	0.00210643	0.00254063	0.00374948	0.00249821	0.00446626	0.00324109	0.00277513	0.00310665	0.00665744	0.00549699	0.0034027
TAG	TAG48:2-FA14:0	mol%	0.0944344	0.0729887	0.178549	0.108871	0.106866	0.148774	0.0834959	0.0518601	0.0446827	0.076573	0.0662018	0.0708086	0.0557751	0.081221	0.0498993	0.068081	0.0228677	0.0628369	0.0779905	0.0907234	0.113256	0.110188
TAG	TAG48:2-FA14:1	mol%	0.0051775	0.00463624	0.0434011	0.0110872	0.00561973	0.0103275	0.00742383	0.00535804	0.0061446	0.00486874	0.00307715	0.00247101	0.00457405	0.00479398	0.00440431	0.00592073	0.00766757	0.00205657	0.00374675	0.00573105	0.00585704	0.00596212
TAG	TAG48:2-FA16:0	mol%	0.100085	0.0911266	0.400873	0.127032	0.123998	0.19521	0.0895222	0.0692783	0.0629309	0.0898631	0.0764398	0.0766418	0.0708087	0.0964689	0.0641099	0.0846238	0.0347817	0.0796364	0.0990372	0.114119	0.134058	0.145517
TAG	TAG48:2-FA16:1	mol%	0.0439921	0.0556499	0.56361	0.13999	0.0431934	0.11639	0.0644314	0.0171314	0.0312798	0.0179127	0.0159513	0.0190713	0.0223631	0.0322277	0.0226299	0.0223313	0.0138647	0.019971	0.0276184	0.0287652	0.0248683	0.0270145
TAG	TAG48:2-FA18:0	mol%	0.00140599	0.00113833	0.00166902	0.0011653	0.00165223	0.00182015	0.00215687	0.000806395	0.00141648	0.00131617	0.00154337	0.00140159	0.00115608	0.000723115	0.00174388	0.00221844	0.00151551	0.000421225	0.0020398	0.0020569	0.00342294	0.00276654
TAG	TAG48:2-FA18:1	mol%	0.0264406	0.0213192	0.136717	0.0641638	0.0254733	0.0466557	0.0349946	0.0144076	0.0191079	0.0132687	0.0120402	0.0134164	0.0170259	0.0190152	0.0153624	0.0163371	0.0129343	0.0135288	0.0169329	0.0180567	0.0211867	0.0224282
TAG	TAG48:2-FA18:2	mol%	0.0914492	0.0629925	0.0906511	0.069734	0.108395	0.144266	0.0706678	0.0690274	0.0423186	0.0871237	0.0720302	0.0765608	0.0611397	0.0883986	0.0556744	0.0793054	0.0220874	0.0723517	0.0896489	0.0913828	0.123804	0.142647
TAG	TAG48:3-FA12:0	mol%	0.00726316	0.00399546	0.00451567	0.00528977	0.00537912	0.00734044	0.00565471	0.0057702	0.00740479	0.0060351	0.00339349	0.00392121	0.0044324	0.00560637	0.00441242	0.00534776	0.00351118	0.0041627	0.00578656	0.00835321	0.0109636	0.00920208
TAG	TAG48:3-FA14:0	mol%	0.0351963	0.0233697	0.0374286	0.0504123	0.0297081	0.0472042	0.031828	0.0139775	0.012973	0.0182337	0.0163539	0.0215504	0.0149057	0.0272284	0.0148433	0.0197456	0.00921309	0.018187	0.0208077	0.027195	0.0283673	0.0331393
TAG	TAG48:3-FA14:1	mol%	0.00834264	0.00966448	0.0249682	0.0134517	0.00998826	0.0129355	0.0095807	0.0137983	0.00953439	0.0099943	0.00776477	0.00734011	0.00819765	0.00719544	0.00838684	0.0108424	0.0164155	0.0104067	0.0106343	0.0148222	0.0116431	0.010859
TAG	TAG48:3-FA16:0	mol%	0.0170318	0.0114737	0.0301463	0.0161014	0.02003	0.0298405	0.0158817	0.0139058	0.00947578	0.0173777	0.0152036	0.0180505	0.0127306	0.0169084	0.0109175	0.017248	0.0112538	0.0138757	0.0175474	0.0241175	0.02499	0.0274583
TAG	TAG48:3-FA16:1	mol%	0.0309717	0.0282848	0.162603	0.0885528	0.0302321	0.0576065	0.0384682	0.0121138	0.0173104	0.0126052	0.0132289	0.0174672	0.0154083	0.025675	0.0172441	0.0169248	0.0101434	0.0161057	0.0203298	0.0261901	0.0253653	0.0253279
TAG	TAG48:3-FA18:1	mol%	0.0115677	0.00698074	0.0165647	0.0107439	0.00826652	0.0121277	0.0117456	0.00795643	0.00847936	0.00706235	0.00613512	0.00641652	0.00763104	0.00739184	0.00686196	0.00769842	0.00765257	0.00535204	0.00855181	0.0118075	0.0140772	0.0118355
TAG	TAG48:3-FA18:2	mol%	0.0363691	0.0229173	0.0419182	0.0535746	0.0336329	0.0458977	0.0365294	0.0217547	0.0228786	0.0208446	0.0190189	0.0224578	0.0195939	0.0268177	0.0217214	0.0217142	0.0165656	0.0217055	0.0279086	0.029299	0.0353653	0.0402702
TAG	TAG48:3-FA18:3	mol%	0.0131936	0.00547302	0.0110532	0.00960281	0.013774	0.0197175	0.00759347	0.00566268	0.00384893	0.0102083	0.00814821	0.00904147	0.00619622	0.0119983	0.00554797	0.00907943	0.0023708	0.011051	0.0115048	0.0114307	0.0161056	0.0194989
TAG	TAG48:4-FA12:0	mol%	0.00600377	0.00270636	0.0035004	0.00405678	0.00598333	0.00722574	0.00504885	0.0056806	0.00565616	0.00683764	0.00472596	0.00467466	0.0038338	0.00382983	0.00458275	0.00706668	0.00421642	0.00364236	0.00845793	0.00905978	0.0105528	0.00791498
TAG	TAG48:4-FA14:0	mol%	0.00521082	0.00227666	0.0054292	0.00602472	0.00517593	0.00742022	0.00441068	0.00301054	0.00173885	0.00376659	0.00220481	0.00377538	0.00210196	0.0045708	0.00304976	0.00405489	0.00348117	0.00317158	0.0050355	0.00665744	0.00508117	0.00618404
TAG	TAG48:4-FA14:1	mol%	0.00323844	0.00306067	0.00447238	0.00406161	0.00251311	0.00385971	0.00381289	0.00480253	0.0040443	0.00335997	0.00224315	0.00204162	0.00262288	0.00282104	0.00335798	0.00464256	0.00633213	0.00475737	0.00312372	0.00505589	0.00405682	0.00538514
TAG	TAG48:4-FA16:0	mol%	0.00433124	0.00141726	0.00467153	0.00309456	0.00455567	0.00538565	0.00357055	0.00268798	0.00138718	0.00308175	0.00293336	0.00303003	0.00294275	0.00380305	0.0039582	0.00414304	0.0038713	0.00227957	0.00524033	0.00737971	0.00582154	0.00636157
TAG	TAG48:4-FA16:1	mol%	0.00509087	0.0027139	0.0089664	0.00748497	0.00372154	0.00507647	0.00460455	0.00218623	0.00201238	0.00237552	0.00184054	0.00252772	0.00289705	0.00373163	0.00261176	0.00326154	0.00210071	0.000991119	0.00271405	0.00571535	0.00326574	0.00597692
TAG	TAG48:4-FA18:1	mol%	0.00311849	0.00162834	0.00251544	0.00254334	0.00255588	0.00343086	0.00363517	0.00229374	0.00236406	0.00265373	0.0022815	0.00223606	0.00235785	0.00203543	0.00225488	0.00293833	0.00336113	0.0024778	0.004421	0.0051187	0.00488847	0.00505967
TAG	TAG48:4-FA18:2	mol%	0.0156324	0.00883524	0.0110705	0.00958347	0.0180623	0.0195379	0.0131512	0.0144434	0.0148877	0.0153446	0.0140916	0.0121687	0.0123924	0.0123733	0.0106417	0.0180119	0.0113438	0.0117448	0.0170183	0.0232383	0.0255377	0.0226649
TAG	TAG48:4-FA18:3	mol%	0.00487764	0.00253297	0.00546383	0.00656627	0.00417069	0.00653259	0.00502462	0.00340478	0.00402476	0.00370238	0.00245405	0.00335409	0.00222991	0.00328526	0.00277398	0.00381983	0.00216073	0.00317158	0.00332855	0.00584097	0.00587225	0.00514843
TAG	TAG48:4-FA20:4	mol%	0.000639691		0.000285747	0.000444843	0.000695115	0.000199468	0.000371595	0.000645116	0.000371216	0.000342417		0.000259253	0.000274169	0.000660623	0.000957106	0.0001763	0.0012004	4.95559e-05	0.000273112	9.42091e-05	0.000486819	0.0010356
TAG	TAG48:5-FA18:2	mol%	0.00457113	0.00232189	0.00251111	0.00166333	0.00401028	0.00431849	0.00471765	0.00225791	0.00257898	0.00517906	0.00233902	0.00375918	0.00360075	0.00278533	0.00429886	0.00534776	0.00306103	0.0050547	0.00546224	0.00524431	0.00744427	0.00671663
TAG	TAG48:5-FA18:3	mol%	0.00291193	0.00156049	0.0017686	0.00139739	0.00159876	0.0035655	0.00218918	0.00116479	0.00190493	0.00146597	0.00110241	0.00166084	0.00142111	0.00208007	0.0016141	0.00327623	0.00124542	0.0027008	0.00332001	0.00296759	0.00349394	0.0036542
TAG	TAG49:0-FA15:0	mol%	0.00151927	0.00140218	0.00323414	0.00107343	0.00244894	0.00311171	0.00195492	0.00254462	0.000234452	0.0020545	0.00256908	0.00225226	0.00301586	0.00101772	0.00068133	0.000293833		0.00307247	0.00216782	0.00401959	0.00389455	0.00355064
TAG	TAG49:0-FA16:0	mol%	0.0163788	0.012499	0.015807	0.0146605	0.0199551	0.0201663	0.0100008	0.0274891	0.0156888	0.0258311	0.0193832	0.020562	0.0323794	0.0208007	0.0217214	0.0252696	0.0164755	0.0255709	0.0212003	0.0281057	0.0230833	0.0410099
TAG	TAG49:0-FA17:0	mol%	0.00494428	0.00438746	0.00472782	0.00467085	0.0061384	0.00616357	0.00397446	0.00637948	0.00519703	0.00558568	0.00791815	0.00578459	0.0077864	0.00455294	0.00541819	0.00520084	0.00333112	0.00277513	0.00821042	0.00737971	0.00867146	0.00884702
TAG	TAG49:0-FA18:0	mol%	0.00281197	0.00316621	0.00225134	0.0034427	0.00410652	0.00362035	0.00397446	0.00534012	0.00265713	0.00663433	0.00291418	0.0038888	0.00536457	0.00416014	0.00431509	0.00602357	0.00432145	0.00421225	0.00520619	0.00662604	0.00548685	0.0083736
TAG	TAG49:1-FA14:0	mol%	0.00189242	0.00167357	0.00309992	0.00216619	0.00320822	0.00359043	0.0031828	0.00265214	0.00154348	0.00316736	0.00147626	0.00129627	0.00235785	0.00205329	0.0025631	0.00196868	0.00111037	0.00223002	0.00175816	0.00376836	0.00388441	0.00405365
TAG	TAG49:1-FA15:0	mol%	0.0156324	0.0202487	0.0281851	0.016817	0.0193135	0.0306583	0.0156878	0.0198911	0.0138327	0.0214225	0.0157979	0.0130923	0.0164776	0.0208364	0.0151028	0.0218318	0.0100534	0.0160066	0.0185033	0.0186534	0.0245843	0.029855
TAG	TAG49:1-FA16:0	mol%	0.0260408	0.0280888	0.0464772	0.0265745	0.0365416	0.0489495	0.024396	0.0344779	0.0215892	0.040983	0.026151	0.0294739	0.0388223	0.0327991	0.0279021	0.0328505	0.0203168	0.0338963	0.030213	0.0381547	0.0339353	0.0504783
TAG	TAG49:1-FA16:1	mol%	0.00302521	0.00218619	0.0080269	0.0026884	0.0039675	0.00478724	0.00316664	0.00301054	0.00214915	0.00248252	0.00176385	0.00315965	0.00413995	0.00301744	0.0028551	0.00299709	0.00171057	0.00327069	0.00346511	0.00427081	0.00421909	0.00500049
TAG	TAG49:1-FA17:0	mol%	0.00345167	0.00381453	0.00761127	0.00469987	0.0037964	0.00625333	0.00533159	0.00494589	0.00312603	0.0039378	0.00425624	0.00403463	0.0031895	0.00492789	0.00272532	0.00664062	0.00339114	0.00723517	0.00399426	0.0051187	0.00448279	0.00668704
TAG	TAG49:1-FA18:1	mol%	0.0179513	0.0183188	0.0268689	0.0218263	0.0274838	0.0339894	0.0170288	0.0276683	0.0177012	0.0321658	0.0218564	0.0241268	0.0346824	0.0257465	0.0212185	0.0270032	0.0116739	0.0296344	0.0228048	0.0293932	0.0300915	0.0489101
TAG	TAG49:2-FA14:0	mol%	0.00383148	0.00481716	0.00661765	0.00512053	0.00518128	0.00846245	0.00411178	0.0028851	0.00321395	0.00414111	0.00384404	0.00425338	0.0044918	0.00516893	0.00304165	0.00401082	0.00214572	0.00463348	0.00372968	0.00686156	0.0057759	0.00761909
TAG	TAG49:2-FA15:0	mol%	0.0376885	0.0387785	0.0403986	0.0365448	0.0405198	0.0560008	0.0275788	0.0426852	0.0269229	0.0457127	0.0348552	0.0323257	0.0353678	0.0448331	0.036516	0.0447213	0.0216073	0.039397	0.0393964	0.0488317	0.0491382	0.0660124
TAG	TAG49:2-FA16:0	mol%	0.0339303	0.0349188	0.0532009	0.03874	0.0487864	0.0602793	0.0291945	0.0460541	0.0290916	0.0619775	0.0430034	0.0403949	0.0567438	0.0467436	0.0407824	0.0471308	0.0224175	0.0475241	0.0454048	0.0568395	0.0552133	0.083233
TAG	TAG49:2-FA16:1	mol%	0.00860917	0.0124538	0.042165	0.0171845	0.00959258	0.0243052	0.0113094	0.011182	0.00718987	0.00682694	0.00548327	0.00785862	0.00726548	0.00892734	0.0076244	0.00952018	0.00576193	0.00862273	0.00781782	0.00986055	0.00751526	0.00893578
TAG	TAG49:2-FA17:0	mol%	0.00365157	0.00292498	0.00446372	0.00262071	0.0036146	0.00447807	0.0039583	0.00268798	0.00287204	0.00306035	0.0022815	0.0029004	0.00260461	0.00392803	0.00290376	0.00317339	0.00222075	0.00237868	0.00366994	0.00584097	0.00448279	0.00621363
TAG	TAG49:2-FA18:1	mol%	0.00952873	0.0110365	0.0248687	0.0154051	0.00959258	0.0213132	0.0119718	0.0104652	0.00863566	0.00881724	0.00950944	0.00990024	0.0106378	0.0117662	0.00858151	0.020774	0.00639215	0.0107041	0.00786903	0.0151991	0.00947268	0.01367
TAG	TAG49:2-FA18:2	mol%	0.0375152	0.0331397	0.0295229	0.04373	0.057085	0.0582946	0.0335567	0.0553366	0.0364183	0.0657655	0.0443838	0.0480267	0.0800756	0.0575635	0.0503697	0.0557107	0.0290798	0.0741852	0.0569438	0.07028	0.0710552	0.129806
TAG	TAG49:3-FA15:0	mol%	0.0088957	0.00833015	0.00902485	0.0107681	0.00909531	0.0148155	0.00811855	0.0065766	0.00518726	0.00782209	0.00533948	0.00848245	0.00745283	0.0106503	0.00714585	0.00777188	0.002986	0.00844929	0.00915778	0.00965644	0.011993	0.0122941
TAG	TAG49:3-FA16:0	mol%	0.00631695	0.00625704	0.00750303	0.00657594	0.00932523	0.0107414	0.00589706	0.00404989	0.0047672	0.00930946	0.00807152	0.00892804	0.0101077	0.011552	0.00663485	0.0109893	0.00294099	0.0100103	0.00757885	0.0133463	0.0121198	0.0164217
TAG	TAG49:3-FA16:1	mol%	0.00892902	0.00906139	0.0175691	0.0152214	0.00618117	0.0138132	0.00722188	0.00548348	0.00742432	0.00648452	0.00573251	0.00557395	0.00667145	0.00901662	0.00648885	0.00787472	0.00333112	0.00550071	0.00711798	0.00920109	0.00819478	0.00988262
TAG	TAG49:3-FA18:2	mol%	0.0121941	0.01075	0.011681	0.0151827	0.0151214	0.0224701	0.0143953	0.0114329	0.0108825	0.0137609	0.0125387	0.0168353	0.0156368	0.0173905	0.013805	0.0173655	0.00708238	0.0151146	0.0153796	0.0178997	0.0193916	0.0234047
TAG	TAG49:3-FA18:3	mol%	0.00387813	0.00348283	0.0043295	0.00453547	0.00639506	0.00722076	0.00381289	0.00480253	0.00271574	0.00819661	0.00475472	0.00565497	0.00860891	0.00701689	0.00621308	0.00531837	0.00423142	0.00773072	0.00674245	0.0114621	0.00823535	0.0173686
TAG	TAG50:0-FA14:0	mol%	0.00329174	0.00253297	0.00289211	0.0030172	0.00314406	0.00350067	0.00474996	0.00143359	0.00406384	0.00355258	0.000575168	0.0029166	0.00251322	0.00310672	0.00523975	0.00320278	0.000600201	0.00277513	0.00317492	0.00810198	0.00366128	0.00467501
TAG	TAG50:0-FA16:0	mol%	0.0654617	0.0924684	0.212908	0.0610112	0.108951	0.125017	0.0503431	0.0727189	0.0616414	0.0827793	0.0750594	0.0595635	0.0867471	0.0727043	0.0565504	0.0860342	0.0324709	0.0320131	0.10001	0.0586923	0.0983678	0.0831738
TAG	TAG50:0-FA18:0	mol%	0.0225225	0.0278476	0.0470963	0.0212364	0.0340927	0.03754	0.0149608	0.0219339	0.0159037	0.0295121	0.0270329	0.0233976	0.0273072	0.0236575	0.0168548	0.0345841	0.00609204	0.00589716	0.036597	0.0188732	0.0442903	0.0308018
TAG	TAG50:1-FA14:0	mol%	0.0205967	0.0136072	0.0366947	0.0242004	0.0224415	0.027013	0.0241618	0.0106982	0.00760993	0.0146276	0.0114363	0.0125009	0.0158607	0.0162745	0.0130345	0.0118562	0.00511672	0.0113731	0.0158149	0.0143355	0.021273	0.0204902
TAG	TAG50:1-FA16:0	mol%	0.625391	0.951929	2.34995	0.642876	0.967846	1.1787	0.614813	0.750556	0.706757	0.716144	0.668959	0.52494	0.722508	0.670801	0.526716	0.778157	0.498287	0.479355	0.741294	0.721956	0.71114	0.71294
TAG	TAG50:1-FA16:1	mol%	0.0303986	0.0472519	0.211912	0.0602472	0.0426373	0.0676796	0.0384036	0.0227224	0.0325498	0.0247396	0.0229492	0.0206107	0.0306521	0.0298709	0.0235221	0.0333206	0.0183662	0.0173941	0.0273112	0.0281999	0.0208419	0.027192
TAG	TAG50:1-FA18:0	mol%	0.0242549	0.0285713	0.0952491	0.0382662	0.0370336	0.0475134	0.0281605	0.0188876	0.0204169	0.023691	0.0203609	0.0184394	0.0236699	0.0231397	0.0186717	0.027679	0.0128443	0.016849	0.0249044	0.023144	0.0296047	0.0268961
TAG	TAG50:1-FA18:1	mol%	0.309064	0.42676	1.0705	0.344444	0.479266	0.576763	0.306308	0.352914	0.341538	0.358104	0.334863	0.254895	0.357992	0.323438	0.283563	0.366233	0.212021	0.242527	0.35187	0.346062	0.361899	0.355952
TAG	TAG50:1-FA20:1	mol%	0.00245881	0.00115341	0.00384676	0.00358292	0.00428298	0.00388465	0.00323934	0.00338686	0.00213938	0.00441932	0.00298129	0.00263304	0.00525034	0.00286568	0.00331743	0.0028061	0.00187563	0.00443526	0.00429298	0.00544843	0.00483269	0.00821086
TAG	TAG50:2-FA14:0	mol%	0.144737	0.105789	0.279874	0.218249	0.134793	0.175477	0.180296	0.06754	0.0826151	0.0704416	0.0735927	0.0784485	0.0886708	0.122563	0.091144	0.0766756	0.0419391	0.0739622	0.0800474	0.0882896	0.103342	0.105587
TAG	TAG50:2-FA14:1	mol%	0.000919556	0.000738783	0.00314755	0.00127651	0.000887608	0.00128657	0.00119557	0.000716795	0.00138718	0.000941647	0.000364273	0.000405084	0.00127032	0.000982008	0.000924662	0.000940265	0.00219074	0.00104067	0.00129728	0.00222962	0.00143003	0.00263339
TAG	TAG50:2-FA16:0	mol%	1.2114	1.60727	3.41609	1.41956	1.63969	2.09698	1.15736	1.34575	1.25831	1.36395	1.33017	1.0216	1.24889	1.24615	1.05723	1.35095	0.884397	0.96971	1.47653	1.39543	1.4662	1.46677
TAG	TAG50:2-FA16:1	mol%	0.355642	0.49999	2.33208	0.689923	0.393713	0.704602	0.455511	0.257616	0.390051	0.196569	0.214173	0.202169	0.288005	0.321438	0.25777	0.267799	0.222375	0.175032	0.275484	0.322352	0.202699	0.187089
TAG	TAG50:2-FA18:0	mol%	0.022096	0.0183339	0.0397838	0.026091	0.0274517	0.0347274	0.0218757	0.0180632	0.0129535	0.0264089	0.0200542	0.0210968	0.0203616	0.023711	0.0182823	0.0219787	0.00867291	0.017741	0.0281647	0.0275091	0.0330327	0.0342045
TAG	TAG50:2-FA18:1	mol%	0.545776	0.594207	2.57355	1.0018	0.535591	0.931777	0.714174	0.3184	0.489341	0.281082	0.308232	0.285001	0.397965	0.444492	0.354973	0.353422	0.248393	0.265223	0.352502	0.416593	0.31772	0.32944
TAG	TAG50:2-FA18:2	mol%	0.522041	0.570612	0.58221	0.428703	0.674304	0.754479	0.417092	0.598381	0.472851	0.678093	0.613052	0.519204	0.52104	0.549639	0.439263	0.567773	0.344786	0.434358	0.689112	0.554578	0.732956	0.756642
TAG	TAG50:2-FA20:2	mol%	0.00198571	0.00177911	0.00181406	0.00181805	0.00166828	0.00163564	0.00271426		0.00259851	0.00235412	0.00301005	0.00223606	0.0012429	0.00226755	0.00199532	0.00317339		0.00371669	0.00252628	0.0041452	0.00238338	0.00358023
TAG	TAG50:3-FA14:0	mol%	0.24199	0.17096	0.158611	0.300018	0.215304	0.252407	0.274205	0.108272	0.143524	0.151027	0.143658	0.170265	0.154348	0.19517	0.153234	0.148738	0.08937	0.125277	0.167127	0.173879	0.202364	0.226383
TAG	TAG50:3-FA14:1	mol%	0.00567726	0.00505086	0.0181579	0.00949644	0.00602076	0.00750999	0.00672103	0.00795643	0.00547055	0.00751177	0.00481224	0.00518507	0.00591291	0.00453509	0.00629419	0.00714013	0.0128443	0.0041627	0.00558172	0.00665744	0.00843819	0.00698293
TAG	TAG50:3-FA16:0	mol%	0.45634	0.586759	0.789494	0.698887	0.473801	0.672847	0.48826	0.3794	0.489634	0.390548	0.36364	0.35299	0.378865	0.427298	0.346099	0.396087	0.334282	0.289109	0.469104	0.481095	0.409709	0.415869
TAG	TAG50:3-FA16:1	mol%	0.495867	0.608727	1.45364	0.946104	0.435816	0.692375	0.562676	0.326572	0.539514	0.305928	0.306833	0.325914	0.358842	0.42396	0.351858	0.334764	0.310694	0.261308	0.437201	0.460117	0.330327	0.308521
TAG	TAG50:3-FA18:0	mol%	0.0059438	0.00354314	0.00510015	0.00533812	0.0057641	0.00584442	0.00552546	0.0059494	0.00525564	0.00637752	0.00567499	0.00701605	0.00467001	0.00626699	0.00452597	0.00590604	0.00534179	0.0083254	0.00607674	0.00810198	0.00869174	0.00884702
TAG	TAG50:3-FA18:1	mol%	0.320352	0.24802	0.612923	0.512334	0.278078	0.390868	0.371612	0.152498	0.221108	0.192652	0.175158	0.212944	0.20825	0.273373	0.204123	0.177357	0.121391	0.169729	0.219548	0.232665	0.264809	0.264375
TAG	TAG50:3-FA18:2	mol%	0.57291	0.590544	0.726915	0.804286	0.53341	0.71284	0.619062	0.385206	0.50036	0.399986	0.397422	0.427023	0.405907	0.488022	0.392754	0.407458	0.336023	0.341143	0.479994	0.494786	0.467569	0.484515
TAG	TAG50:3-FA18:3	mol%	0.049043	0.0459251	0.0630549	0.0399489	0.0659183	0.0870779	0.04031	0.0390653	0.0305179	0.0616137	0.0496178	0.047654	0.0415275	0.0606167	0.0322009	0.0540946	0.0174058	0.0458392	0.0591287	0.0575304	0.0727895	0.0854226
TAG	TAG50:3-FA20:3	mol%	0.00190575	0.00189973	0.00229464	0.00205982	0.00229923	0.00239362	0.00347361	0.00311806		0.00269653	0.00258826	0.0014583	0.00163588	0.0026782	0.00223865	0.00355538		0.00356803	0.00254335	0.0041766	0.00181543	0.0044383
TAG	TAG50:4-FA14:0	mol%	0.146756	0.0933128	0.0863996	0.148317	0.142809	0.17255	0.141012	0.0758011	0.0739306	0.104202	0.102878	0.123923	0.0873685	0.140159	0.0923364	0.0981695	0.0518874	0.100004	0.128311	0.135284	0.1678	0.181793
TAG	TAG50:4-FA14:1	mol%	0.00886905	0.00757629	0.0101462	0.0135919	0.0101647	0.00959942	0.00884559	0.00987385	0.0105797	0.0106684	0.00798525	0.00729961	0.00852209	0.00747219	0.00831384	0.0108571	0.0181711	0.00934129	0.00890174	0.0121059	0.0152587	0.0102821
TAG	TAG50:4-FA16:0	mol%	0.0535208	0.0621784	0.0781475	0.0657788	0.0595339	0.0801963	0.0477581	0.0383844	0.0406384	0.0465473	0.0371175	0.0442027	0.0392793	0.0498681	0.0380571	0.0457791	0.0378127	0.0346396	0.0571145	0.0582212	0.0550409	0.0643554
TAG	TAG50:4-FA16:1	mol%	0.145476	0.136042	0.235642	0.315906	0.0869428	0.166317	0.161951	0.0598882	0.115487	0.0541661	0.0598558	0.0830421	0.0842704	0.114109	0.0915902	0.0818324	0.0748451	0.0535204	0.0916973	0.101557	0.0762378	0.0787947
TAG	TAG50:4-FA18:1	mol%	0.032531	0.0236863	0.0388919	0.0463217	0.0345525	0.0496078	0.0347684	0.0196044	0.0208272	0.0221929	0.0230067	0.0260064	0.0226555	0.0301923	0.0230679	0.0237711	0.0189664	0.0223497	0.0269186	0.0278231	0.0393816	0.0405957
TAG	TAG50:4-FA18:2	mol%	0.325856	0.227967	0.242149	0.363824	0.312106	0.379379	0.320218	0.167945	0.191469	0.245534	0.234822	0.28129	0.200317	0.290371	0.194438	0.216202	0.141618	0.201891	0.286853	0.294184	0.370854	0.366781
TAG	TAG50:4-FA18:3	mol%	0.0498892	0.0523857	0.0821069	0.0741389	0.0487168	0.0809393	0.0554081	0.023708	0.0291795	0.0352796	0.0267741	0.0391554	0.0297428	0.0431816	0.0293215	0.0331884	0.0233028	0.033029	0.0418971	0.0436973	0.0437072	0.060287
TAG	TAG50:4-FA20:3	mol%	0.00169918	0.00107802	0.00234876	0.00235477	0.0013528	0.00172041	0.00180143	0.000376318	0.0017877	0.00157298	0.00158171	0.00229277	0.00153078	0.00158014	0.00261987	0.00168954	0.00223575	0.00215568	0.00195446	0.00262215	0.00166837	0.00270737
TAG	TAG50:4-FA20:4	mol%	0.00573723	0.00484732	0.00504604	0.00607791	0.00697788	0.00640792	0.00582435	0.00607484	0.00508957	0.00499715	0.00486017	0.00556585	0.0039983	0.00565101	0.00683763	0.00815386	0.00532679	0.00755728	0.00487334	0.00698718	0.00862582	0.00747114
TAG	TAG50:5-FA14:0	mol%	0.028373	0.0149867	0.020773	0.0278124	0.0263074	0.0366822	0.0249615	0.0103935	0.0086552	0.0213369	0.0177535	0.0236245	0.0125661	0.0249966	0.0124424	0.0164252	0.00486163	0.0185339	0.0230097	0.0253109	0.0352842	0.0392346
TAG	TAG50:5-FA14:1	mol%	0.00736977	0.00401053	0.00495295	0.00643089	0.00732544	0.00695147	0.00432989	0.00555516	0.0055487	0.00776859	0.00686367	0.00602764	0.00591291	0.00557066	0.00645641	0.00749273	0.0126943	0.00703694	0.00795438	0.00766234	0.0114605	0.00958674
TAG	TAG50:5-FA16:0	mol%	0.0131403	0.00989064	0.0144259	0.0102797	0.0157738	0.0204854	0.0113579	0.0101785	0.00679912	0.0129476	0.0119635	0.014664	0.00999803	0.0166763	0.00913306	0.0120178	0.0095432	0.0107041	0.0166086	0.0159527	0.0193409	0.0206233
TAG	TAG50:5-FA16:1	mol%	0.0140865	0.0136147	0.0276092	0.0304234	0.00940009	0.0190293	0.0171742	0.00555516	0.0101205	0.00691254	0.00619264	0.00900906	0.00730203	0.0119269	0.00708907	0.00728705	0.0101134	0.00787939	0.010327	0.0103316	0.0098885	0.013522
TAG	TAG50:5-FA18:1	mol%	0.00577055	0.00419146	0.00621284	0.00612143	0.00653408	0.00795879	0.00589706	0.0036915	0.00418107	0.00524326	0.00347018	0.00439111	0.00408512	0.00499931	0.00306598	0.00570035	0.00432145	0.00475737	0.00493308	0.00609219	0.00806293	0.0052372
TAG	TAG50:5-FA18:2	mol%	0.0446584	0.0264454	0.0306442	0.0380244	0.0448723	0.0603292	0.0390498	0.0210021	0.0213742	0.0351619	0.029602	0.0365223	0.0262837	0.04644	0.0236519	0.0336438	0.0223875	0.0293867	0.0397378	0.0448435	0.0566637	0.0640299
TAG	TAG50:5-FA18:3	mol%	0.0348232	0.024214	0.0360041	0.0438751	0.0378891	0.0560805	0.037515	0.0149093	0.0142625	0.0228777	0.0212812	0.0248397	0.018415	0.0336025	0.0192232	0.0233597	0.00906304	0.0237868	0.0329953	0.035611	0.0407001	0.0548574
TAG	TAG50:5-FA20:4	mol%	0.00225225	0.0027742	0.00361946	0.00385853	0.00226714	0.00309176	0.00326358	0.00207871	0.00158255	0.000727636	0.00118868	0.00165274	0.00138912	0.00183903	0.00207643	0.00296771	0.00228077	0.00183357	0.00163867	0.00332872	0.00198784	0.00257422
TAG	TAG50:5-FA20:5	mol%	0.0057972	0.00544287	0.00631674	0.00609242	0.0059566	0.0102527	0.007028	0.00447997	0.00316511	0.00588529	0.00498479	0.00568737	0.00483451	0.00721329	0.0046882	0.00711075	0.00396133	0.00569893	0.00694728	0.00737971	0.00784995	0.00872866
TAG	TAG50:6-FA20:4	mol%	0.000832931	0.000520163	0.000595307	0.000710782	0.000786014	0.000473737	0.0010744	0.000412157	0.00084989	0.000288914	8.62752e-05		0.000543769	0.000740969	0.00101388	0.00124879	0.0011854		0.000947356	0.0020569	0.00164808	0.00176053
TAG	TAG51:0-FA16:0	mol%	0.0116477	0.0119562	0.0119018	0.0124363	0.0164689	0.0181217	0.0126181	0.0220773	0.0161381	0.0257241	0.0197666	0.0194116	0.0286324	0.0181582	0.0213808	0.0233891	0.017826	0.0234895	0.020876	0.0255621	0.0231543	0.0362461
TAG	TAG51:0-FA17:0	mol%	0.00248547	0.00222389	0.0033965	0.0028673	0.00373758	0.0049518	0.00341706	0.00460541	0.00348748	0.00456913	0.00397824	0.00229277	0.00485736	0.0031335	0.0031552	0.00383452	0.00430645	0.00275035	0.00432711	0.00375266	0.00338237	0.00664266
TAG	TAG51:0-FA18:0	mol%	0.00438455	0.00426685	0.00334671	0.00372314	0.00496205	0.00539562	0.00321511	0.0083865	0.00593946	0.00535027	0.00513817	0.00604385	0.010391	0.00578492	0.00598597	0.00819793	0.00582195	0.0070865	0.00710091	0.00803918	0.00710958	0.00911332
TAG	TAG51:1-FA15:0	mol%	0.00803612	0.00838292	0.00774548	0.00797817	0.00815958	0.0103724	0.010437	0.0116121	0.00791277	0.0134399	0.00881924	0.0077452	0.0100894	0.00919516	0.00858151	0.0130756	0.00627211	0.0144208	0.0106343	0.01231	0.00858018	0.0199132
TAG	TAG51:1-FA16:0	mol%	0.0294524	0.0327929	0.050456	0.0286634	0.0448509	0.0516823	0.0330397	0.0468067	0.030557	0.0454773	0.0365232	0.0352909	0.058069	0.0388697	0.0345694	0.0437517	0.0256886	0.0464835	0.036614	0.0500564	0.0463796	0.0652431
TAG	TAG51:1-FA17:0	mol%	0.0189908	0.0178363	0.0313672	0.0174746	0.0272913	0.0318651	0.0182082	0.0225432	0.0153371	0.029191	0.0222973	0.0191686	0.0303779	0.0200508	0.0199532	0.0237123	0.0123041	0.0190295	0.0225829	0.0269124	0.0258825	0.0339086
TAG	TAG51:1-FA18:0	mol%	0.00626364	0.00583487	0.00847717	0.006721	0.00861942	0.0111603	0.00568703	0.0112895	0.00488442	0.0110215	0.00741967	0.00722669	0.0139369	0.00857025	0.00695929	0.00993155	0.0056719	0.0106545	0.0096784	0.00882425	0.00968566	0.0157708
TAG	TAG51:1-FA18:1	mol%	0.0297456	0.0269128	0.0418187	0.0305975	0.0463909	0.0499768	0.0353177	0.0431152	0.0322567	0.0464617	0.0334173	0.0352585	0.0661661	0.0391196	0.0339529	0.0396674	0.0289597	0.0515877	0.0412228	0.0510613	0.0439151	0.0792089
TAG	TAG51:2-FA15:0	mol%	0.0495094	0.0540367	0.0499105	0.0484105	0.0519839	0.0634908	0.0448984	0.0487421	0.0514427	0.0568412	0.0477389	0.0434736	0.0510503	0.0525821	0.0415124	0.0552699	0.0361921	0.0594176	0.0463607	0.05618	0.0488238	0.0662491
TAG	TAG51:2-FA16:0	mol%	0.0656749	0.0787331	0.141484	0.0818221	0.0912097	0.128647	0.0759832	0.0759803	0.0682061	0.0912327	0.0725095	0.0694475	0.0984449	0.08306	0.0718803	0.0868863	0.0522175	0.0910342	0.0865423	0.10944	0.0827389	0.122586
TAG	TAG51:2-FA16:1	mol%	0.00739643	0.00975495	0.0250159	0.0122912	0.011186	0.0167354	0.010954	0.00709627	0.00900688	0.00871023	0.00726629	0.00803686	0.00947711	0.01007	0.00744596	0.0112538	0.00513172	0.0111005	0.0101734	0.0116819	0.00893515	0.0100306
TAG	TAG51:2-FA17:0	mol%	0.0294658	0.0358536	0.0381256	0.029321	0.0488398	0.0515626	0.0301477	0.0407857	0.0320614	0.0500357	0.0417764	0.0382075	0.0493778	0.0377805	0.0364998	0.045691	0.0192365	0.0373156	0.0441246	0.0486433	0.0506088	0.0632014
TAG	TAG51:2-FA18:0	mol%	0.00947542	0.00780999	0.00750736	0.00939973	0.013806	0.013125	0.007028	0.0124364	0.0105308	0.0182551	0.00983537	0.0105484	0.0181865	0.0123912	0.0180877	0.0134869	0.00966324	0.0102085	0.0145432	0.0205062	0.0172313	0.0275175
TAG	TAG51:2-FA18:1	mol%	0.0924087	0.111812	0.177172	0.121568	0.0995083	0.172032	0.0988929	0.0772705	0.0923547	0.0737695	0.0772834	0.0791209	0.107858	0.106039	0.0834791	0.0857698	0.0527577	0.0831548	0.0831284	0.0895301	0.090599	0.099921
TAG	TAG51:2-FA18:2	mol%	0.0494095	0.0456613	0.0392275	0.0575733	0.0840928	0.0841807	0.054358	0.0901549	0.0615535	0.104533	0.0758167	0.0796961	0.146996	0.0780875	0.0758141	0.0886053	0.0562839	0.131546	0.0891625	0.115767	0.0969732	0.192016
TAG	TAG51:3-FA15:0	mol%	0.0709924	0.0693853	0.0393119	0.0702949	0.0626031	0.0835274	0.0654654	0.0711419	0.0639469	0.0738551	0.0684066	0.0694799	0.069182	0.0777572	0.0658132	0.0754269	0.0495466	0.0741357	0.0680902	0.0783192	0.0804873	0.0895354
TAG	TAG51:3-FA16:0	mol%	0.0510154	0.0241687	0.0340299	0.0655854	0.0273875	0.0580852	0.03493	0.0592431			0.0268795	0.0408324	0.0175468	0.0634377	0.0740865	0.104193	0.0669825	0.0674952	0.112147	0.0279801	0.0657408	0.0310977
TAG	TAG51:3-FA16:1	mol%	0.0184444	0.0167508	0.0440051	0.0322221	0.0148327	0.0320147	0.019323	0.0107161	0.015552	0.0110001	0.00793732	0.0147288	0.0149057	0.021622	0.0137401	0.0116358	0.00471158	0.0102581	0.0150894	0.0163296	0.0146451	0.0156524
TAG	TAG51:3-FA17:0	mol%	0.00902231	0.00975495	0.0095379	0.0107149	0.0114213	0.0149103	0.0108894	0.00913914	0.00824491	0.01115	0.00858917	0.0113099	0.0105007	0.0115698	0.00796507	0.00872683	0.00525176	0.00976252	0.0110269	0.0122786	0.0135802	0.0129598
TAG	TAG51:3-FA18:1	mol%	0.0575189	0.0432866	0.071255	0.0862319	0.0821839	0.0804257	0.0483882	0.0194968	0.0506222	0.0424597	0.0745801	0.0601792	0.0874691	0.0892377	0.101632	0.0699322	0.0491865	0.045195	0.0890515	0.131202	0.0913799	0.0279021
TAG	TAG51:3-FA18:2	mol%	0.102697	0.108058	0.0709043	0.116984	0.10786	0.145841	0.102011	0.0941511	0.105543	0.120338	0.101268	0.112289	0.138656	0.128697	0.106644	0.115476	0.0755354	0.115317	0.113973	0.133337	0.128206	0.158033
TAG	TAG51:3-FA18:3	mol%	0.00702327	0.00486993	0.00514778	0.00680804	0.0100203	0.010871	0.00752885	0.00924666	0.00744386	0.0101869	0.00726629	0.00894425	0.0157373	0.00849883	0.00875995	0.00869745	0.00807271	0.0174932	0.00947356	0.0148222	0.0127486	0.0266298
TAG	TAG51:4-FA15:0	mol%	0.0575589	0.0567204	0.0303845	0.0476466	0.0482623	0.0633312	0.0504077	0.061286	0.0434518	0.0603938	0.0519377	0.0593853	0.0434101	0.0596525	0.0457464	0.0596774	0.0420741	0.0539169	0.0554588	0.0631201	0.0684589	0.0827596
TAG	TAG51:4-FA16:0	mol%	0.00305186	0.00809645	0.00602667	0.00723354	0.000320822	0.00769948	0.00541237		0.00242267			0.00601144	0.00445982	0.0144802	0.0147621				0.0103782	0.00116191	0.0164504
TAG	TAG51:4-FA16:1	mol%	0.0095154	0.012303	0.0109536	0.0197955	0.00759279	0.0147208	0.0108247	0.00283134	0.00650605	0.00303895	0.00364273	0.00988404	0.00626933	0.00982008	0.00863017	0.00505392	0.00330111	0.00366714	0.0066571	0.0107398	0.00775867	0.00304764
TAG	TAG51:4-FA18:1	mol%	0.0136068	0.00392007	0.00868498	0.012562	0.00872636	0.0187201	0.0108409	0.00777723		0.0198602	0.00726629	0.0164626	0.0122188	0.014748	0.0162546			0.0079785	0.00966133	0.0106456	0.018205	0.0136108
TAG	TAG51:4-FA18:2	mol%	0.0863716	0.0780094	0.0496897	0.0882337	0.0956478	0.111034	0.0764356	0.0848327	0.0775256	0.108332	0.0884225	0.111058	0.117573	0.105307	0.0899679	0.0912057	0.0572592	0.115713	0.101905	0.114527	0.13066	0.17987
TAG	TAG51:4-FA18:3	mol%	0.0119209	0.00979264	0.00931926	0.0140271	0.0136403	0.0192537	0.010025	0.0091929	0.00895803	0.0115031	0.00838787	0.010994	0.013841	0.0117573	0.0107958	0.00918227	0.00541682	0.0141978	0.0137665	0.0150892	0.0144575	0.0233899
TAG	TAG51:4-FA20:4	mol%	0.00186577	0.00218619	0.00137678	0.001673	0.00245964	0.00298205	0.00279504	0.00311806	0.00162163	0.00273934	0.00281832	0.00254392	0.00311639	0.00235682	0.00434753	0.00478947	0.00363122	0.0029238	0.004421	0.00602938	0.00316432	0.0052372
TAG	TAG51:5-FA18:2	mol%	0.0133402	0.0112325	0.00940801	0.0119624	0.0173779	0.0213232	0.0122626	0.0107878	0.0106676	0.0173349	0.0157213	0.0165598	0.0185521	0.0195866	0.0156381	0.0160139	0.00675227	0.0149659	0.0169841	0.0217623	0.0245235	0.0361278
TAG	TAG51:5-FA18:3	mol%	0.0109414	0.00821707	0.00712203	0.00836499	0.0106299	0.0157879	0.00948376	0.00720379	0.005959	0.00995149	0.0075347	0.00862018	0.0110216	0.0110342	0.00825706	0.00746335	0.00528177	0.0137765	0.0107879	0.0142884	0.0143206	0.0205937
TAG	TAG52:0-FA16:0	mol%	0.0184178	0.0221786	0.0378052	0.021749	0.0314833	0.0333112	0.0233782	0.0392804	0.0246175	0.0365958	0.0241187	0.0300086	0.0371499	0.033906	0.0377002	0.0447213	0.0211271	0.0510922	0.0359483	0.0423313	0.0382863	0.0413946
TAG	TAG52:0-FA18:0	mol%	0.0186043	0.016796	0.042217	0.017552	0.0249172	0.0295014	0.0151385	0.0234392	0.0150831	0.0211442	0.0225082	0.0151663	0.0262928	0.0142659	0.0150217	0.021156	0.00831279		0.0251775	0.00734831	0.027343	0.00816648
TAG	TAG52:0-FA20:0	mol%	0.00992854	0.00990572	0.0111398	0.00785245	0.0122875	0.0126762	0.00953223	0.0152677	0.011156	0.0151306	0.00966282	0.0120229	0.0132881	0.0141231	0.0160275	0.0187171	0.0115839	0.0259178	0.0133825	0.0238035	0.0175559	0.0215406
TAG	TAG52:1-FA16:0	mol%	0.30272	0.351811	0.772548	0.336891	0.440778	0.447657	0.343112	0.364132	0.392512	0.311321	0.332696	0.227236	0.435965	0.326294	0.312438	0.365499	0.287166	0.239405	0.344991	0.304547	0.33055	0.311273
TAG	TAG52:1-FA16:1	mol%	0.00732979	0.00541271	0.0145904	0.00889686	0.00735752	0.00908579	0.0101462	0.014981	0.00945624	0.00821801	0.00444797	0.00806926	0.00768587	0.0111949	0.0118746	0.0142509	0.00666224	0.015957	0.00715211	0.0203492	0.00966538	0.0127823
TAG	TAG52:1-FA18:0	mol%	0.184791	0.225223	0.443731	0.185161	0.29198	0.279036	0.207609	0.230199	0.235742	0.213583	0.225849	0.147969	0.253414	0.201651	0.195087	0.25587	0.163585	0.151046	0.225334	0.190177	0.210397	0.195019
TAG	TAG52:1-FA18:1	mol%	0.38732	0.458859	1.04443	0.455017	0.51354	0.563578	0.47338	0.435131	0.512532	0.349479	0.443224	0.279832	0.551783	0.440332	0.413697	0.45359	0.365163	0.279495	0.401287	0.344303	0.379759	0.318315
TAG	TAG52:1-FA20:0	mol%	0.00638358	0.00690536	0.018829	0.00882917	0.00727197	0.00959443	0.00788429	0.00781307	0.00582223	0.00701955	0.00534906	0.00547673	0.00699131	0.00714187	0.00509375	0.00972586	0.00456153	0.00956429	0.00694728	0.010206	0.00694731	0.0100306
TAG	TAG52:1-FA20:1	mol%	0.0129671	0.00879001	0.0225784	0.016759	0.022233	0.0181317	0.0121011	0.0186008	0.0154152	0.02337	0.0137465	0.0158793	0.0284587	0.0151408	0.0161735	0.0182176	0.00918308	0.024332	0.0298545	0.0260331	0.0259941	0.0509517
TAG	TAG52:2-FA14:0	mol%	0.00558397	0.00239727	0.0111485	0.00879049	0.00688698	0.00781916	0.00714109	0.00258046	0.00277435	0.00579969	0.00289501	0.00431009	0.00594033	0.00558852	0.00364998	0.00384921	0.00126042	0.00654138	0.00757885	0.00747392	0.00732256	0.0107111
TAG	TAG52:2-FA16:0	mol%	2.52823	2.9662	5.96578	2.9284	3.01375	3.33948	2.86799	2.66039	3.36785	2.14558	2.66698	1.82143	3.44738	2.61901	2.69205	2.68114	2.48483	1.71914	2.27792	2.27911	2.09778	1.86719
TAG	TAG52:2-FA16:1	mol%	0.0869047	0.0734259	0.239798	0.122477	0.0824299	0.110765	0.0984889	0.0537955	0.0778382	0.0459267	0.0555229	0.054184	0.0832925	0.0825958	0.0704041	0.0681104	0.0465756	0.049655	0.0669465	0.0605137	0.0687428	0.0634382
TAG	TAG52:2-FA18:0	mol%	0.275014	0.303429	0.354751	0.274294	0.389082	0.381104	0.267339	0.369508	0.323232	0.357483	0.349319	0.270596	0.354756	0.309332	0.303127	0.358211	0.245482	0.251001	0.386282	0.283287	0.388278	0.370539
TAG	TAG52:2-FA18:1	mol%	4.11817	4.63948	10.3777	4.91962	4.88107	5.33839	5.03252	4.24597	5.69366	3.25666	4.39129	2.77858	5.65323	4.30055	4.31011	4.32251	3.99572	2.6337	3.56247	3.65927	3.33608	3.01488
TAG	TAG52:2-FA18:2	mol%	0.431125	0.494909	0.361951	0.41736	0.539505	0.497873	0.455414	0.558312	0.560068	0.534449	0.560827	0.40113	0.563445	0.450456	0.477044	0.511416	0.486643	0.388816	0.545933	0.457165	0.513959	0.488332
TAG	TAG52:2-FA20:0	mol%	0.00534409	0.00488501	0.00782774	0.00619879	0.00620256	0.007131	0.00423296	0.00387069	0.0055487	0.0059923	0.00446714	0.00612486	0.00644297	0.00710617	0.00446109	0.00590604	0.00303102	0.00455915	0.00757885	0.00737971	0.00774853	0.00840319
TAG	TAG52:2-FA20:1	mol%	0.0135801	0.0114737	0.0471656	0.0231899	0.0164047	0.0203557	0.0145407	0.0130815	0.0111951	0.0153874	0.00895345	0.0104187	0.0189268	0.0152479	0.0115015	0.0128699	0.00738248	0.0184348	0.0184863	0.0207888	0.014919	0.0260972
TAG	TAG52:2-FA20:2	mol%	0.00425128	0.00520163	0.0101007	0.00442909	0.00571063	0.00720081	0.00481458	0.00340478	0.00328233	0.00586389	0.00276081	0.00393741	0.00458776	0.00494575	0.00528841	0.00452502	0.00123041	0.0041627	0.00535982	0.00668885	0.00353958	0.00576979
TAG	TAG52:3-FA14:0	mol%	0.00918223	0.0061515	0.0107242	0.0133066	0.0110791	0.0109608	0.0100977	0.00483837	0.00541194	0.0126052	0.0052532	0.00669198	0.010985	0.00748111	0.00665107	0.00957895	0.00138046	0.0109519	0.0111464	0.0140372	0.0106593	0.0173686
TAG	TAG52:3-FA16:0	mol%	4.14798	4.92331	3.15903	4.34038	4.38956	4.1311	4.68361	4.86453	6.06811	4.38891	5.04961	3.79027	5.45942	4.25732	4.72677	4.49817	5.39014	3.25364	4.57105	4.29066	4.19563	3.37474
TAG	TAG52:3-FA16:1	mol%	0.687308	0.547121	1.64287	1.10235	0.507113	0.740187	0.772612	0.34847	0.619325	0.280076	0.402752	0.388605	0.612713	0.664016	0.556241	0.476538	0.363452	0.298971	0.395705	0.424255	0.461697	0.379327
TAG	TAG52:3-FA18:0	mol%	0.0765497	0.0731093	0.0854601	0.0867541	0.0888464	0.101559	0.0717179	0.0750485	0.0735594	0.0831859	0.072567	0.0713919	0.084508	0.0799533	0.0732591	0.0756619	0.0512872	0.0676934	0.0953672	0.0737029	0.0928404	0.0924647
TAG	TAG52:3-FA18:1	mol%	4.85616	5.23025	5.52348	5.66523	4.75756	4.8299	5.36374	5.06075	6.31624	4.43494	5.21815	3.98281	5.89115	4.79477	4.99676	4.82412	5.19483	3.40261	4.64838	4.47481	4.4677	3.70196
TAG	TAG52:3-FA18:2	mol%	3.83182	4.33962	2.96437	3.86081	4.04834	3.76796	4.24892	4.49409	5.35526	4.06729	4.64692	3.54942	4.8688	3.89118	4.3233	4.09471	5.02002	3.03188	4.18703	3.88305	3.7707	3.3998
TAG	TAG52:3-FA18:3	mol%	0.0420197	0.0504181	0.0457888	0.0417476	0.0507755	0.0595114	0.0450761	0.0385994	0.0385088	0.0462049	0.0434444	0.0449319	0.0438853	0.0452973	0.0387709	0.0433697	0.0429744	0.0401403	0.0492625	0.0469475	0.0494324	0.0584377
TAG	TAG52:3-FA20:0	mol%	0.0133202	0.0119185	0.00823688	0.0110486	0.0118865	0.0118534	0.011269	0.012741	0.0157571	0.0113961	0.0136219	0.00934123	0.0139872	0.0111324	0.0127912	0.0132078	0.0136396	0.0103324	0.0132032	0.0154032	0.0121857	0.00998618
TAG	TAG52:3-FA20:1	mol%	0.0126339	0.00824723	0.017279	0.0190992	0.0162122	0.0160871	0.010744	0.0102502	0.00828398	0.0150021	0.00924103	0.0112937	0.0167609	0.0144623	0.0106904	0.0124291	0.00753253	0.0180879	0.0166598	0.0193443	0.015781	0.0269849
TAG	TAG52:3-FA20:2	mol%	0.0110747	0.0159064	0.0311291	0.0163045	0.0124372	0.0169748	0.0155101	0.00802811	0.00879196	0.0102297	0.00924103	0.0096734	0.00836215	0.0122483	0.0104633	0.00763965	0.00876294	0.0108032	0.00974668	0.0111167	0.00744427	0.00742676
TAG	TAG52:3-FA20:3	mol%	0.00686335	0.0129362	0.0164824	0.00918698	0.0136991	0.0126164	0.00788429	0.00878074	0.00744386	0.0080896	0.0068445	0.00758316	0.00711012	0.00873094	0.0087924	0.0139864	0.0071424	0.00664049	0.0085006	0.0103316	0.00635907	0.00866949
TAG	TAG52:3-FA22:1	mol%	0.00292525	0.00263097	0.00208033	0.0027706	0.00305316	0.00301696	0.00235075	0.00313598	0.00415176	0.00275004	0.00296211	0.00256823	0.00312096	0.00224076	0.00372298	0.00254165	0.00184562	0.00111501	0.00350778	0.00368986	0.00367649	0.00190847
TAG	TAG52:4-FA14:0	mol%	0.0066901	0.00679982	0.00725192	0.0107052	0.00885469	0.00820812	0.0100169	0.00304638	0.00427875	0.00620631	0.00354687	0.00649754	0.00498074	0.00719544	0.0057913	0.00619987	0.00273092	0.00386536	0.00498429	0.00813339	0.00493918	0.00763388
TAG	TAG52:4-FA16:0	mol%	2.29794	2.62517	1.25999	2.0633	2.41943	2.35152	2.29719	2.71135	3.00185	2.94797	2.96624	2.64202	2.62522	2.41901	2.48904	2.5311	3.29619	2.11272	2.87426	2.52531	2.70789	2.5807
TAG	TAG52:4-FA16:1	mol%	1.02873	0.80476	0.726196	1.43193	0.650381	0.817392	1.12215	0.567272	1.00986	0.49659	0.670186	0.771166	0.882322	0.977312	0.846017	0.711487	0.74422	0.488522	0.734073	0.703334	0.785847	0.597041
TAG	TAG52:4-FA18:0	mol%	0.0109281	0.0104033	0.0114256	0.0130455	0.0132179	0.0153591	0.0104531	0.0125798	0.0088115	0.0104223	0.0100463	0.0130275	0.010391	0.0116413	0.0125235	0.0109306	0.00663223	0.00768117	0.011795	0.0143512	0.0157303	0.0158595
TAG	TAG52:4-FA18:1	mol%	1.27488	1.06814	0.959747	1.67105	0.871866	1.12525	1.29496	0.739518	1.23793	0.728877	0.888481	0.900404	1.04447	1.18107	1.04849	0.920049	0.870232	0.711028	0.932455	0.949188	0.99027	0.831353
TAG	TAG52:4-FA18:2	mol%	4.37996	4.59814	2.2951	4.11904	4.21589	4.14392	4.31007	4.80131	5.21891	4.89207	5.43589	4.54081	4.60409	4.43694	4.59075	4.43123	5.94334	3.78939	5.12296	4.42233	4.8707	4.50414
TAG	TAG52:4-FA18:3	mol%	0.372913	0.46881	0.384499	0.433935	0.436168	0.501055	0.425881	0.338471	0.368168	0.380596	0.351274	0.364705	0.354893	0.382555	0.348646	0.368319	0.390431	0.346991	0.400279	0.39728	0.363187	0.385363
TAG	TAG52:4-FA20:0	mol%	0.0171384	0.0186806	0.00926514	0.0155598	0.0174313	0.0184907	0.0150254	0.0183858	0.0214328	0.0192396	0.0223549	0.0206269	0.018479	0.0164977	0.0192557	0.0182764	0.0241881	0.0153128	0.0225488	0.018308	0.0209535	0.021511
TAG	TAG52:4-FA20:2	mol%	0.00803612	0.00547302	0.00863303	0.00919665	0.0057641	0.00782913	0.00970995	0.00376318	0.00363401	0.00528606	0.00345101	0.00588181	0.00424048	0.00607059	0.00601841	0.00617049	0.00441148	0.00188313	0.00686193	0.00737971	0.00505074	0.00547391
TAG	TAG52:4-FA20:3	mol%	0.0147529	0.0225706	0.0432907	0.0240602	0.0205647	0.0223903	0.0196299	0.0114687	0.0128363	0.0123484	0.00929855	0.0135622	0.010784	0.0167298	0.0137239	0.014339	0.00915307	0.0130828	0.0121364	0.016361	0.00872217	0.012664
TAG	TAG52:4-FA20:4	mol%	0.0266938	0.0417186	0.0343459	0.023509	0.0428618	0.039036	0.0252685	0.0317182	0.0241095	0.0337923	0.0268028	0.0308026	0.0317031	0.0329955	0.0305301	0.0433697	0.0331011	0.0238364	0.033644	0.0405727	0.0349597	0.0419568
TAG	TAG52:4-FA22:1	mol%	0.00519749	0.0052921	0.00397015	0.00588934	0.0059459	0.00564496	0.00856285	0.00419325	0.00464997	0.00455843	0.00741967	0.00555775	0.00648867	0.00735613	0.00713774	0.00611172	0.00897301	0.00401403	0.00537689	0.0108655	0.0101015	0.00736758
TAG	TAG52:4-FA22:4	mol%	0.00155925	0.00301544	0.00165387	0.00169234	0.00176452	0.00182514	0.00206801	0.00143359	0.00209053	0.00237552	0.00178302	0.00231708	0.00205627	0.00216042	0.00210888	0.00220375	0.00261088	0.000892007	0.00221903	0.00342293	0.00241381	0.0026038
TAG	TAG52:5-FA14:0	mol%	0.00841593	0.00833015	0.0079468	0.0111162	0.0106566	0.00932016	0.0128039	0.00356606	0.00456205	0.00568198	0.0041508	0.00723479	0.00487564	0.00738291	0.00774607	0.00539183	0.00226576	0.00532726	0.00468557	0.00610789	0.00523837	0.00566623
TAG	TAG52:5-FA16:0	mol%	0.365423	0.411261	0.273941	0.355836	0.407701	0.50277	0.360868	0.295714	0.287067	0.375289	0.323877	0.390841	0.28318	0.379126	0.303695	0.330591	0.313665	0.353334	0.4047	0.379066	0.414445	0.43309
TAG	TAG52:5-FA16:1	mol%	0.501838	0.394631	0.259008	0.61459	0.352862	0.410097	0.503786	0.2898	0.435476	0.30321	0.354859	0.460693	0.372449	0.463758	0.405148	0.34446	0.426113	0.273301	0.420217	0.383996	0.438735	0.385186
TAG	TAG52:5-FA18:1	mol%	0.133802	0.111963	0.122521	0.166487	0.101818	0.141373	0.129412	0.0740808	0.0969656	0.085647	0.083476	0.107347	0.0892237	0.112181	0.0893191	0.082949	0.0880496	0.0876644	0.100915	0.100176	0.110995	0.108354
TAG	TAG52:5-FA18:2	mol%	1.09834	0.865114	0.508821	1.07465	0.84358	0.93804	0.95584	0.671673	0.910163	0.788094	0.821647	1.0199	0.813926	0.990685	0.819542	0.809421	0.851746	0.67961	0.995014	0.860004	1.04424	0.977344
TAG	TAG52:5-FA18:3	mol%	0.460844	0.50887	0.34723	0.483109	0.488238	0.565782	0.425364	0.350226	0.359103	0.416507	0.384519	0.454066	0.34888	0.447653	0.368259	0.377722	0.422692	0.387726	0.471971	0.471642	0.479476	0.531324
TAG	TAG52:5-FA20:3	mol%	0.0071832	0.00791553	0.0107069	0.0131712	0.00764626	0.00773937	0.0130705	0.00447997	0.00455228	0.00502925	0.00371942	0.00652995	0.00469743	0.00699904	0.00686196	0.00534776	0.00399134	0.00520337	0.00580362	0.00700288	0.0044625	0.00538514
TAG	TAG52:5-FA20:4	mol%	0.0313582	0.0520465	0.0747359	0.0472404	0.0441986	0.0545945	0.0464171	0.0234392	0.019694	0.0215937	0.013574	0.0299438	0.0232587	0.0356022	0.0275776	0.029442	0.0286596	0.0299813	0.0241704	0.0326906	0.0205174	0.0265706
TAG	TAG52:5-FA20:5	mol%	0.02764	0.038477	0.0368571	0.026091	0.0396429	0.039405	0.0268357	0.0338686	0.01606	0.0477672	0.0308098	0.0362793	0.0290528	0.0314957	0.0292972	0.0429583	0.0277893	0.0317158	0.0419568	0.0402901	0.044483	0.0534668
TAG	TAG52:5-FA22:5	mol%	0.0111813	0.0147003	0.0112567	0.0115659	0.0137312	0.0141623	0.0123434	0.00906746	0.00887011	0.0118562	0.00816738	0.0111803	0.00871857	0.0114627	0.0113717	0.00934388	0.0103535	0.0129837	0.0116585	0.0148536	0.0123936	0.0154749
TAG	TAG52:6-FA14:0	mol%	0.00975529	0.0104334	0.00811782	0.0132776	0.0114747	0.0119482	0.0135713	0.00465917	0.00412245	0.0081324	0.00410286	0.00926831	0.00549252	0.0109985	0.00888973	0.00734582	0.00738248	0.00981207	0.00693021	0.00901267	0.00835705	0.00872866
TAG	TAG52:6-FA16:0	mol%	0.0380216	0.0415226	0.0382382	0.0343593	0.042787	0.0510938	0.032765	0.0248728	0.0217455	0.0309887	0.0266494	0.037057	0.0254246	0.0425834	0.0248523	0.0319984	0.0322308	0.0368201	0.0392769	0.040981	0.0411565	0.0514251
TAG	TAG52:6-FA16:1	mol%	0.08272	0.0779943	0.0632973	0.118802	0.0622074	0.0870879	0.0930604	0.0378468	0.0486879	0.0496933	0.0433485	0.0712299	0.0433461	0.0742219	0.0537115	0.0557401	0.0514673	0.0539664	0.0650859	0.0683958	0.0638544	0.074889
TAG	TAG52:6-FA18:1	mol%	0.0237219	0.0158461	0.0202751	0.0213815	0.021602	0.0300898	0.0201954	0.0111103	0.0109411	0.0184691	0.015357	0.0203676	0.0145218	0.0203008	0.0149406	0.019246	0.0151551	0.0213586	0.0198006	0.0230498	0.0279414	0.0339086
TAG	TAG52:6-FA18:2	mol%	0.124993	0.0989366	0.0792516	0.12472	0.109165	0.143787	0.118862	0.0741883	0.0768417	0.0967542	0.0896112	0.116372	0.0787048	0.123912	0.0818569	0.0978169	0.0851686	0.101986	0.117523	0.117699	0.139626	0.156554
TAG	TAG52:6-FA18:3	mol%	0.109294	0.0894681	0.0696834	0.136664	0.0948671	0.130333	0.104451	0.0551574	0.0613874	0.0680982	0.0619648	0.0959076	0.0625197	0.0975223	0.0734863	0.0678166	0.0728645	0.0740366	0.094821	0.0977263	0.0935909	0.115159
TAG	TAG52:6-FA20:4	mol%	0.0198437	0.0206105	0.0186558	0.0246211	0.0204791	0.0204355	0.0233944	0.0139417	0.00961255	0.0159866	0.00903014	0.0207889	0.012164	0.0191759	0.0163032	0.0134575	0.0152751	0.0161057	0.0156015	0.014728	0.0133267	0.0167472
TAG	TAG52:6-FA20:5	mol%	0.0282663	0.0487898	0.0653322	0.0549381	0.0293659	0.0423571	0.0464494	0.0201419	0.0174472	0.0246754	0.016469	0.0295711	0.0173001	0.0295674	0.0212672	0.0314695	0.0350218	0.0266611	0.0284036	0.0350144	0.0236614	0.0291745
TAG	TAG52:6-FA22:6	mol%	0.0278932	0.027546	0.0212708	0.0340112	0.0281896	0.0274568	0.0343483	0.0293528	0.0239532	0.031374	0.0210895	0.0285341	0.0208643	0.0288353	0.027237	0.0321159	0.0256286	0.0389014	0.0281988	0.0406041	0.0279211	0.0379919
TAG	TAG52:7-FA16:0	mol%	0.00995519	0.0106445	0.0118369	0.0129585	0.0160732	0.0159475	0.0122303	0.0238693	0.0141844	0.0249964	0.0174659	0.017451	0.0231673	0.0172476	0.0188177	0.0199806	0.0198367	0.02567	0.0187594	0.0250596	0.0202537	0.030358
TAG	TAG52:7-FA18:1	mol%	0.00864916	0.00404069	0.00656786	0.00531878	0.0101166	0.0129256	0.00749653	0.00412157	0.00455228	0.00830361	0.00810987	0.00732391	0.00800573	0.00860596	0.00978195	0.0098434	0.00681229	0.0108527	0.00945649	0.0124042	0.0139859	0.0153269
TAG	TAG52:7-FA20:5	mol%	0.0219227	0.0241386	0.0222666	0.0309456	0.0198589	0.0241357	0.0285805	0.0137983	0.00822537	0.016864	0.0118485	0.0239647	0.0129773	0.0196402	0.0167575	0.0213323	0.0210671	0.0205657	0.0171719	0.0290792	0.0238237	0.0255646
TAG	TAG52:7-FA22:6	mol%	0.0191507	0.0245306	0.0160625	0.0341079	0.0162443	0.0175333	0.0339767	0.0323633	0.0235038	0.0252533	0.0189614	0.0262818	0.0142568	0.0266213	0.027237	0.0297065	0.0291698	0.0399916	0.0232486	0.0463823	0.0204565	0.0391163
TAG	TAG52:8-FA16:1	mol%	0.00145263	0.00192988	0.00405241	0.00249499	0.00220298	0.00279256	0.00187413	0.00150527	0.00193423	0.00286774	0.00312508	0.00332169	0.00345453	0.0024818	0.00235221	0.00264449	0.00192064	0.00163535	0.00307251	0.00263786	0.00296148	0.00488213
TAG	TAG52:8-FA18:2	mol%	0.0119542	0.00592534	0.010144	0.0079685	0.0170677	0.0195579	0.0116002	0.00924666	0.00646698	0.0125838	0.0113883	0.0141779	0.0179581	0.0150515	0.0109986	0.0173655	0.00771259	0.0177906	0.0158063	0.0172089	0.0228602	0.0306835
TAG	TAG53:0-FA16:0	mol%	0.0977661	0.164402	0.0812864	0.114915	0.102492	0.101839	0.130624	0.118164	0.0792253	0.134313	0.0818656	0.14596	0.0908413	0.11593	0.123434	0.133929	0.214152	0.12389	0.127885	0.1513	0.0968262	0.11149
TAG	TAG53:1-FA16:0	mol%	0.0204168	0.0223595	0.0258601	0.0224162	0.0276228	0.0266191	0.0201631	0.035123	0.0222339	0.0361678	0.0287584	0.0296683	0.0393158	0.0276926	0.0246901	0.028825	0.0215772	0.0371174	0.0288474	0.0366159	0.0327994	0.0389979
TAG	TAG53:1-FA17:0	mol%	0.00615703	0.00538256	0.00708307	0.00625682	0.00934662	0.00861703	0.00567087	0.00956922	0.00502119	0.00997289	0.00849331	0.00798825	0.0133886	0.00751682	0.00754329	0.00866807	0.0056719	0.0124385	0.00940529	0.0103002	0.00898586	0.0139955
TAG	TAG53:1-FA18:0	mol%	0.00766296	0.00759891	0.00855077	0.00777509	0.0111111	0.0109309	0.01013	0.0140133	0.00945624	0.0107433	0.00983537	0.00847435	0.0200692	0.00994506	0.011323	0.0138689	0.0101134	0.0130828	0.013024	0.0139115	0.0146958	0.0213926
TAG	TAG53:1-FA18:1	mol%	0.0255077	0.0223293	0.0265442	0.0270387	0.0348841	0.0362135	0.027805	0.0392804	0.03085	0.0398274	0.0320944	0.0298628	0.0531431	0.0351737	0.0301245	0.0327036	0.0271891	0.0465826	0.0327905	0.0446865	0.0384587	0.052727
TAG	TAG53:2-FA16:0	mol%	0.0391078	0.0433243	0.0607581	0.0406983	0.0521496	0.0599353	0.0379754	0.0486883	0.0409022	0.051095	0.0478827	0.0426391	0.0618114	0.0486987	0.0429481	0.0457351	0.029905	0.0487878	0.0432285	0.0626334	0.0556342	0.0610267
TAG	TAG53:2-FA17:0	mol%	0.0397275	0.0403767	0.0461525	0.0359839	0.0528822	0.0581251	0.0444137	0.0492438	0.0459331	0.0490726	0.0529346	0.045742	0.0680579	0.0521892	0.0450813	0.0482767	0.0260487	0.0472764	0.0419739	0.0443097	0.054615	0.0514547
TAG	TAG53:2-FA18:0	mol%	0.0138733	0.0131624	0.0130838	0.0151247	0.0176666	0.0220612	0.0163179	0.0144793	0.0123283	0.0214225	0.0168141	0.0150691	0.0311273	0.0230147	0.0175361	0.0281492	0.0204068	0.026562	0.0272088	0.0225788	0.0260955	0.0401223
TAG	TAG53:2-FA18:1	mol%	0.0896634	0.0875533	0.1222	0.0903225	0.113047	0.134801	0.0971157	0.0941869	0.104566	0.092046	0.104546	0.0873846	0.143518	0.104914	0.0919795	0.0885906	0.0589398	0.0987154	0.0870544	0.1014	0.102526	0.116106
TAG	TAG53:2-FA18:2	mol%	0.0409136	0.0300036	0.0278387	0.0416702	0.0590527	0.0536769	0.0381935	0.0696725	0.0530839	0.0713083	0.0534139	0.0596445	0.105062	0.0593668	0.0598434	0.0579732	0.0563589	0.101045	0.0640788	0.0861385	0.0746049	0.122201
TAG	TAG53:3-FA16:0	mol%	0.0336771	0.0337428	0.0302589	0.0266713	0.0403915	0.0465559	0.0286936	0.0306072	0.0291893	0.0352475	0.0403384	0.0354043	0.0348377	0.0347452	0.0311952	0.0313226	0.0222075	0.0300309	0.0337122	0.0460369	0.0494628	0.0421343
TAG	TAG53:3-FA17:0	mol%	0.0663146	0.06738	0.0366189	0.0547641	0.088194	0.0852528	0.0671457	0.0880941	0.0801241	0.0912327	0.0949986	0.0960858	0.100419	0.0886307	0.0782069	0.0783358	0.0556987	0.086822	0.0820872	0.078382	0.0998079	0.086251
TAG	TAG53:3-FA18:0	mol%				0.00947709			0.0144922	0.0123289			0.0445372	0.00298142		0.0190867	0.0273343	0.0115476	0.0155452			0.0941463	0.0351016
TAG	TAG53:3-FA18:1	mol%	0.13039	0.122608	0.160378	0.167145	0.14761	0.203927	0.119977	0.159057	0.148037	0.114795	0.174295	0.166295	0.164483	0.213738	0.2007	0.161726	0.120911	0.128647	0.130377	0.158271	0.169311	0.154483
TAG	TAG53:3-FA18:2	mol%	0.098619	0.089257	0.0602061	0.0936298	0.13081	0.137025	0.10996	0.121533	0.121857	0.152483	0.137465	0.135897	0.179572	0.135928	0.120887	0.124203	0.083428	0.158579	0.12925	0.151897	0.154048	0.201765
TAG	TAG53:4-FA16:0	mol%	0.0129671	0.0131473	0.012062	0.00992194	0.0154315	0.0216722	0.0122303	0.0116838	0.0112537	0.0142745	0.0126729	0.0111803	0.00990664	0.0137303	0.0120206	0.0134282	0.00759255	0.0141234	0.0138434	0.0131265	0.0243612	0.0244698
TAG	TAG53:4-FA17:0	mol%	0.0436056	0.0413869	0.0251154	0.0341466	0.0580046	0.0557913	0.0421518	0.0545123	0.0490396	0.0743473	0.0634219	0.0694961	0.0640002	0.0531355	0.054117	0.0469545	0.0366123	0.0611025	0.0609551	0.0532282	0.0740066	0.0738238
TAG	TAG53:4-FA18:0	mol%	0.00796948	0.000934786	0.00212579	0.00251433	0.00202118	0.00830786	0.00664025		0.00775646	0.00147667	0.00970117	0.010435	0.00209282	0.00790963	0.0146161	0.0127817	0.0162354	0.0192773	0.00998565	0.0157643	0.00813393	0.00532596
TAG	TAG53:4-FA18:1	mol%	0.133242	0.0979867	0.0775284	0.123347	0.0869428	0.0775533	0.22866	0.301592	0.106226	0.136988	0.244926	0.101044	0.0377257	0.162495	0.207465	0.0979051	0.320207	0.169134	0.235047	0.186126	0.174991	0.09424
TAG	TAG53:4-FA18:2	mol%	0.139573	0.118612	0.0754243	0.134062	0.154647	0.166247	0.133904	0.138592	0.132602	0.170695	0.166588	0.178804	0.192576	0.172155	0.158036	0.146005	0.0940816	0.184001	0.167503	0.168352	0.190336	0.224992
TAG	TAG53:4-FA18:3	mol%	0.0121008	0.00898601	0.0083646	0.0096705	0.0131323	0.0158976	0.0118587	0.0087449	0.00859659	0.0148309	0.00935606	0.0137404	0.0185612	0.0132482	0.0118259	0.0101078	0.00909305	0.016849	0.012768	0.0152619	0.0144727	0.0237893
TAG	TAG53:4-FA20:4	mol%	0.00329841	0.00370145	0.00171232	0.00229674	0.00413326	0.00408412	0.00272234	0.0063974	0.00276458	0.00452632	0.00301963	0.00524178	0.00492133	0.00399052	0.00364187	0.00568566	0.0050567	0.0031468	0.00313225	0.00438072	0.00445743	0.00687937
TAG	TAG53:5-FA18:1	mol%	0.0903564	0.0648772	0.048932	0.0697533	0.0809969	0.0637202	0.111705	0.23923	0.0815113	0.12708	0.15982	0.141147	0.0675644	0.134249	0.181801	0.160403	0.187773	0.131422	0.150877	0.17457	0.111684	0.178154
TAG	TAG53:5-FA18:2	mol%	0.165933	0.131941	0.0672415	0.1086	0.126094	0.119362	0.165699	0.231417	0.143387	0.121258	0.24412	0.156135	0.102219	0.159692	0.226948	0.173626	0.287887	0.274441	0.221972	0.206977	0.22705	0.328553
TAG	TAG53:5-FA18:3	mol%	0.0182179	0.0161778	0.0118715	0.0164979	0.0202439	0.0237367	0.0163179	0.0163429	0.0139695	0.0172065	0.016699	0.021275	0.0187257	0.0207114	0.0155895	0.0175124	0.0150951	0.0290893	0.0198347	0.0189674	0.0198074	0.0295591
TAG	TAG53:5-FA20:4	mol%	0.00770295	0.0112777	0.00705709	0.00685639	0.00959258	0.0117287	0.00804585	0.00702459	0.00588085	0.00862463	0.00554078	0.00986784	0.00764932	0.00901662	0.00772173	0.0093145	0.00738248	0.0117448	0.00551344	0.0125612	0.00747469	0.0133149
TAG	TAG53:6-FA18:1	mol%	0.0180446	0.0123784	0.0124906	0.0254528	0.0255695	0.0234276	0.0333143	0.0423626	0.0304593	0.0332572	0.0528771	0.0218097	0.0156185	0.0411551	0.0487151	0.0424588	0.0374826	0.0220028	0.0424177	0.0416404	0.0321503	0.0721668
TAG	TAG53:6-FA18:2	mol%	0.0367156	0.0333508	0.017725	0.0342723	0.0328094	0.0402926	0.0596007	0.0655509	0.0392903	0.0318448	0.0520335	0.0451911	0.026503	0.052957	0.0592432	0.0580026	0.0611005	0.0497046	0.0614331	0.0907234	0.0492802	0.0771081
TAG	TAG53:6-FA18:3	mol%	0.0260541	0.0118205	0.0121399	0.0243987	0.0303712	0.0209741	0.0539944	0.034442	0.0479846	0.0340705	0.0457067	0.0240296	0.0233044	0.0604203	0.0521542	0.0385509	0.077456		0.0507305	0.0911944	0.0427285	0.0617516
TAG	TAG53:6-FA20:4	mol%	0.00527745	0.00848846	0.00272326	0.00588934	0.00683351	0.00769948	0.00660794	0.00598524	0.00433737	0.00654872	0.00509982	0.00934933	0.00473398	0.00767752	0.00699174	0.00664062	0.00549184	0.00530248	0.00646933	0.00759954	0.00588239	0.0102673
TAG	TAG53:7-FA18:3	mol%	0.00502424	0.00657366	0.00212579	0.00332665	0.0061384	0.00486703	0.00954839	0.0106444	0.00824491	0.00342417	0.0073238	0.00682161	0.00409426	0.00603488	0.00548308	0.0132812	0.0134445	0.0079785	0.0111976	0.00894987	0.00935097	0.00923167
TAG	TAG54:0-FA16:0	mol%	0.0172183	0.0274103	0.0115295	0.0169524	0.0227784	0.020635	0.0261732	0.0193176	0.0170369	0.0219575	0.0177535	0.0294739	0.0161851	0.0224969	0.0236843	0.0237711	0.0244282	0.0255709	0.0222415	0.0269124	0.0207912	0.0241148
TAG	TAG54:0-FA18:0	mol%	0.00439788	0.00275913	0.00461092	0.00290115	0.00669449	0.00463764	0.00601015	0.00247294	0.00349725	0.0040448	0.00692119	0.00578459	0.00617794	0.00451724	0.00736485	0.00937326	0.0050717		0.00812507	0.00423941	0.00769782	0.00556267
TAG	TAG54:1-FA16:0	mol%	0.0208699	0.0200527	0.0399223	0.0238088	0.030061	0.032643	0.0195492	0.0251237	0.0186585	0.0311599	0.0205718	0.025423	0.0370676	0.0277997	0.0272532	0.0311757	0.0136546	0.0300804	0.0321077	0.0368986	0.0339962	0.0466614
TAG	TAG54:1-FA18:0	mol%	0.0444719	0.0377231	0.0570888	0.035249	0.0612236	0.0543851	0.0413117	0.0671279	0.0439793	0.055707	0.0554462	0.0375593	0.0625562	0.0426548	0.0474984	0.0605589	0.0295599	0.0448481	0.054776	0.0392538	0.0601829	0.0676102
TAG	TAG54:1-FA18:1	mol%	0.0442853	0.0391253	0.0699907	0.0403357	0.0676293	0.0584243	0.0557878	0.0555516	0.0453665	0.0526894	0.0525703	0.0453208	0.0650146	0.0509573	0.0572155	0.0570917	0.0245782	0.0444021	0.0580704	0.0700288	0.0705481	0.0713383
TAG	TAG54:1-FA20:0	mol%	0.0367289	0.0422614	0.0796325	0.0401616	0.0500269	0.0545546	0.0369172	0.0446205	0.0425922	0.0447924	0.0401659	0.0376728	0.0648684	0.0503681	0.0452597	0.0501279	0.0323509	0.0486144	0.0463949	0.0528827	0.0474648	0.0606272
TAG	TAG54:1-FA20:1	mol%	0.00966866	0.010833	0.0242084	0.0126345	0.0140681	0.0136087	0.0118022	0.0132428	0.0114589	0.0173884	0.0102284	0.0108319	0.023775	0.0145962	0.0117529	0.0141187	0.00751752	0.0170225	0.0201164	0.0150264	0.01535	0.0249285
TAG	TAG54:2-FA16:0	mol%	0.084859	0.0863697	0.232012	0.101864	0.129928	0.126867	0.0897726	0.0921261	0.0859952	0.113094	0.0845209	0.0804901	0.139136	0.11419	0.102856	0.110819	0.050672	0.113756	0.118761	0.143088	0.114478	0.160504
TAG	TAG54:2-FA18:0	mol%	0.274094	0.249332	0.356959	0.233659	0.352295	0.330818	0.259099	0.333991	0.308735	0.310829	0.334173	0.232032	0.354062	0.28971	0.285656	0.314313	0.17844	0.274738	0.314693	0.218973	0.329241	0.320179
TAG	TAG54:2-FA18:1	mol%	0.61329	0.494125	0.993915	0.577136	0.660829	0.663013	0.578833	0.611462	0.698922	0.560387	0.685849	0.434606	0.763442	0.59524	0.58836	0.57556	0.345386	0.557802	0.544977	0.467905	0.648037	0.630979
TAG	TAG54:2-FA18:2	mol%	0.0688201	0.0611983	0.0585262	0.0571624	0.108598	0.0928326	0.07028	0.101176	0.0730905	0.118669	0.093043	0.0885513	0.113643	0.0926658	0.0895948	0.0963771	0.0496967	0.108726	0.110883	0.102531	0.12425	0.141967
TAG	TAG54:2-FA20:0	mol%	0.0514685	0.052725	0.0573096	0.0557891	0.0719069	0.0654157	0.0504885	0.0601033	0.0568547	0.0681838	0.0522252	0.0580242	0.0841059	0.065241	0.0597461	0.0667882	0.0412338	0.0763161	0.0735353	0.0760896	0.0853758	0.0871091
TAG	TAG54:2-FA20:1	mol%	0.0904896	0.094142	0.250968	0.112623	0.126853	0.125675	0.101494	0.108057	0.0997985	0.125731	0.0935223	0.0899772	0.1642	0.115538	0.109937	0.113625	0.0737948	0.120223	0.121637	0.13585	0.105863	0.158447
TAG	TAG54:2-FA20:2	mol%	0.00611705	0.00815676	0.0141142	0.00742695	0.0110149	0.00890626	0.00828819	0.00931834	0.00672097	0.00778999	0.00603926	0.0062869	0.00639728	0.0087488	0.00970083	0.00916758	0.00576193	0.0087714	0.00611088	0.0101432	0.0061258	0.00615445
TAG	TAG54:3-FA16:0	mol%	0.147755	0.163075	0.209998	0.165269	0.211657	0.186044	0.168203	0.163644	0.141453	0.208211	0.133439	0.155487	0.233336	0.197937	0.188112	0.172832	0.110587	0.198075	0.202034	0.231252	0.171127	0.239905
TAG	TAG54:3-FA16:1	mol%	0.022829	0.0177308	0.0681117	0.0357615	0.0210566	0.0279754	0.021391	0.011863	0.0152394	0.0154944	0.0134781	0.0150853	0.0250408	0.0269963	0.0191908	0.0171304	0.00918308	0.0241833	0.0200225	0.0266926	0.0207811	0.0289969
TAG	TAG54:3-FA18:0	mol%	0.52392	0.471735	0.363735	0.431353	0.736768	0.59658	0.459518	0.763459	0.598264	0.712334	0.732936	0.5887	0.70307	0.60913	0.605069	0.611554	0.410028	0.653593	0.656731	0.491018	0.745664	0.705335
TAG	TAG54:3-FA18:1	mol%	3.99404	2.78277	5.5746	3.9938	3.19725	3.63312	3.61514	3.40854	4.20633	2.61823	3.8352	2.56588	4.17633	3.50621	3.54776	3.02269	2.06547	2.93004	2.59227	2.43612	3.57001	3.13255
TAG	TAG54:3-FA18:2	mol%	0.644968	0.540698	0.468448	0.547583	0.79627	0.70173	0.569252	0.820372	0.714318	0.825674	0.810987	0.664143	0.900599	0.724472	0.731391	0.703788	0.457954	0.759742	0.822749	0.652587	0.866202	0.939175
TAG	TAG54:3-FA18:3	mol%	0.0127672	0.0109008	0.00699648	0.0107923	0.0135387	0.0117886	0.0149608	0.0110028	0.0141258	0.0130332	0.0104297	0.0119905	0.0130322	0.0130339	0.0143566	0.0126642	0.0142848	0.0130332	0.0156698	0.0191873	0.0168358	0.0157708
TAG	TAG54:3-FA20:1	mol%	0.130177	0.109868	0.164655	0.156256	0.159042	0.150888	0.121851	0.152068	0.1386	0.186296	0.112062	0.141536	0.222296	0.1578	0.139835	0.138395	0.0946218	0.180235	0.203059	0.21128	0.169758	0.282335
TAG	TAG54:3-FA20:2	mol%	0.060664	0.0858797	0.150784	0.0718422	0.0977652	0.0890527	0.0839644	0.0575228	0.0535528	0.0630475	0.0479882	0.0625449	0.0736784	0.0831671	0.0839658	0.0618224	0.0390131	0.0599627	0.0537518	0.0745508	0.0439151	0.0471348
TAG	TAG54:3-FA20:3	mol%	0.0113545	0.017972	0.0218986	0.0114402	0.0203401	0.0158278	0.0124888	0.0151602	0.0121329	0.0124126	0.0102955	0.0110021	0.0134434	0.0166406	0.0143241	0.0135457	0.0116739	0.0114474	0.0115048	0.0149164	0.00862075	0.0105632
TAG	TAG54:4-FA16:0	mol%	0.147582	0.208638	0.163737	0.149322	0.200728	0.166626	0.173616	0.155258	0.147373	0.157212	0.124102	0.162908	0.161385	0.182778	0.184997	0.173479	0.15038	0.150303	0.148078	0.197651	0.107678	0.119893
TAG	TAG54:4-FA16:1	mol%	0.0446851	0.0333809	0.0574828	0.0593769	0.0390548	0.0407414	0.0403908	0.024371	0.0316901	0.0295763	0.0222398	0.0346103	0.0435929	0.0497432	0.0373109	0.031205	0.0147049	0.0343918	0.0349583	0.0385943	0.0341584	0.0428148
TAG	TAG54:4-FA18:0	mol%	0.39317	0.386866	0.278552	0.294709	0.549248	0.468122	0.330704	0.575909	0.371548	0.599294	0.553848	0.485485	0.49227	0.45533	0.420088	0.460495	0.29761	0.484905	0.563942	0.393857	0.599598	0.59855
TAG	TAG54:4-FA18:1	mol%	5.34511	3.80263	2.94022	4.82112	3.99134	4.23655	4.46743	4.62609	6.00427	4.043	5.62058	4.53917	5.17812	4.72594	4.78827	4.24356	3.38009	4.24694	4.12308	3.93477	5.54924	4.73768
TAG	TAG54:4-FA18:2	mol%	3.0747	2.27866	1.73216	2.72088	2.74433	2.64576	2.50825	3.03631	3.34982	2.90468	3.43272	2.80726	3.16643	2.86869	2.88303	2.62516	2.0854	2.85274	2.80313	2.34264	3.39867	3.04261
TAG	TAG54:4-FA18:3	mol%	0.0764697	0.0670483	0.0621933	0.0777412	0.0868252	0.091546	0.0670487	0.0775214	0.0663891	0.0862677	0.0722794	0.0770631	0.0786225	0.0786142	0.0716532	0.0676697	0.0499968	0.0957421	0.0924825	0.0736087	0.102729	0.115248
TAG	TAG54:4-FA20:1	mol%	0.0344434	0.0272671	0.0323479	0.0479319	0.0345258	0.0358096	0.0315614	0.0232779	0.0293163	0.0347232	0.0217318	0.0317991	0.0468875	0.0363611	0.0321279	0.02787	0.01478	0.0425438	0.0436211	0.0423784	0.0400865	0.0632458
TAG	TAG54:4-FA20:2	mol%	0.0712856	0.0946999	0.0856809	0.0913766	0.0906216	0.080296	0.0893283	0.0716078	0.0644549	0.0747967	0.0542767	0.0835606	0.0735504	0.0922016	0.100155	0.0692858	0.0483162	0.0757215	0.0605967	0.0830924	0.0513188	0.0561002
TAG	TAG54:4-FA20:3	mol%	0.105149	0.170975	0.211873	0.112971	0.182911	0.133345	0.119848	0.108415	0.105074	0.10784	0.0824216	0.105905	0.128997	0.152479	0.131156	0.143743	0.095372	0.10268	0.104397	0.129035	0.0714001	0.08992
TAG	TAG54:4-FA20:4	mol%	0.0354629	0.0573989	0.0405155	0.0322125	0.0611487	0.0508245	0.0371595	0.0514301	0.0317097	0.0484948	0.0311741	0.0469249	0.0513975	0.0520643	0.0490719	0.0509212	0.056689	0.0344414	0.0433906	0.0436188	0.0350915	0.0442351
TAG	TAG54:4-FA22:1	mol%	0.0111546	0.00882016	0.00694885	0.0118754	0.0113785	0.0105319	0.0123273	0.0096409	0.0135201	0.0119418	0.015242	0.0109048	0.0129773	0.0120698	0.0110635	0.0104311	0.00696234	0.00956429	0.010071	0.0101746	0.0147161	0.0121314
TAG	TAG54:4-FA22:4	mol%	0.00286528	0.00577457	0.00599636	0.00276576	0.00569994	0.00522607	0.00457224	0.0035123	0.00275481	0.00348837	0.00245405	0.00351613	0.00385664	0.00364236	0.00266043	0.00549467	0.00339114	0.00500515	0.00298716	0.00499308	0.0026775	0.00337311
TAG	TAG54:5-FA16:0	mol%	0.15915	0.261951	0.179267	0.158886	0.240456	0.191849	0.195281	0.181278	0.155051	0.182423	0.134685	0.193063	0.177351	0.203651	0.208487	0.202539	0.198187	0.164575	0.174945	0.209333	0.117861	0.147293
TAG	TAG54:5-FA16:1	mol%	0.0425994	0.0428117	0.0527398	0.0579602	0.0383864	0.0426015	0.0466675	0.023708	0.0311919	0.0214118	0.0204664	0.0355906	0.0329048	0.046931	0.0418288	0.0335998	0.0221924	0.0344166	0.0285829	0.0371655	0.0254008	0.026615
TAG	TAG54:5-FA18:0	mol%	0.0720519	0.0677192	0.0575975	0.0559874	0.0905093	0.096448	0.0630985	0.0631317	0.0453958	0.0854009	0.0745513	0.0742194	0.0698171	0.0788195	0.0598029	0.0669498	0.0384279	0.0811478	0.0863972	0.0765449	0.102886	0.118902
TAG	TAG54:5-FA18:1	mol%	2.81925	1.9906	1.48243	2.27333	2.52847	2.63092	2.2349	2.32715	2.58216	2.51876	2.91023	2.61013	2.4543	2.49501	2.3953	2.19014	1.8744	2.49256	2.7401	2.21862	3.20618	3.15288
TAG	TAG54:5-FA18:2	mol%	4.10875	2.75804	2.07485	3.05757	3.7577	3.83556	3.33757	3.55548	3.71529	3.96112	4.61294	4.11477	3.70487	3.78152	3.41409	3.46059	2.87232	3.75044	4.17513	3.46237	5.15513	4.99108
TAG	TAG54:5-FA18:3	mol%	0.391318	0.336071	0.280833	0.424351	0.36871	0.420749	0.382759	0.274783	0.311822	0.305629	0.332313	0.361934	0.318182	0.37186	0.320355	0.301707	0.218803	0.374891	0.348371	0.314439	0.403826	0.420544
TAG	TAG54:5-FA20:2	mol%	0.0235353	0.0243195	0.0161101	0.0291856	0.0199765	0.0211536	0.0241699	0.0173106	0.0176035	0.0169068	0.016699	0.0264439	0.0167426	0.0259607	0.0242196	0.019246	0.0133845	0.0243815	0.0184863	0.0182766	0.0198379	0.0168064
TAG	TAG54:5-FA20:3	mol%	0.132103	0.179019	0.121323	0.139337	0.172447	0.122528	0.13934	0.138861	0.12634	0.139118	0.0928225	0.159579	0.145351	0.175396	0.168151	0.13982	0.118855	0.123865	0.130539	0.158664	0.0886263	0.109523
TAG	TAG54:5-FA20:4	mol%	0.28908	0.435377	0.353822	0.265905	0.474384	0.362918	0.353525	0.318132	0.262167	0.304954	0.201702	0.32004	0.358252	0.413809	0.35769	0.344445	0.420246	0.31753	0.243829	0.369567	0.222938	0.271018
TAG	TAG54:5-FA20:5	mol%	0.0279332	0.0433469	0.0322115	0.0267196	0.0326169	0.0304389	0.0342514	0.0315748	0.0205732	0.0358468	0.0231601	0.0330548	0.0259364	0.030228	0.0314385	0.0377575	0.0486163	0.0331034	0.0335586	0.0306808	0.0276777	0.0332281
TAG	TAG54:5-FA22:1	mol%	0.0186843	0.0128307	0.00988859	0.0135774	0.0159128	0.0175831	0.0148961	0.0155903	0.0151222	0.0177629	0.020706	0.017613	0.0169893	0.0162299	0.0158166	0.0150442	0.0130244	0.0143712	0.0190495	0.0171461	0.0242598	0.0211855
TAG	TAG54:5-FA22:4	mol%	0.00582385	0.00702597	0.0159759	0.0084907	0.00756071	0.00962435	0.0101462	0.00218623	0.00212961	0.00269653	0.00134206	0.00432629	0.00342711	0.00603488	0.00421775	0.00182176	0.00408137	0.000346892	0.00355045	0.00364275	0.00238338	0.0021008
TAG	TAG54:5-FA22:5	mol%	0.0182445	0.0357179	0.0357054	0.0206562	0.0370657	0.0309974	0.0214556	0.0215755	0.0167633	0.0292981	0.0191914	0.0242564	0.0184333	0.0216934	0.0192557	0.0289719	0.0234679	0.018633	0.0241875	0.0239919	0.0188946	0.0155932
TAG	TAG54:6-FA16:0	mol%	0.173876	0.293734	0.179644	0.182105	0.245311	0.203667	0.215041	0.216006	0.159428	0.231966	0.150119	0.228256	0.181674	0.219755	0.217425	0.253519	0.324709	0.202486	0.215434	0.221046	0.150914	0.176585
TAG	TAG54:6-FA16:1	mol%	0.0560929	0.0664301	0.0730647	0.0707881	0.0515882	0.0571577	0.0616848	0.0312881	0.0322372	0.0307961	0.0222207	0.0499711	0.0366473	0.0606881	0.0504508	0.0473365	0.0456753	0.0375138	0.0381844	0.051815	0.0290266	0.0379919
TAG	TAG54:6-FA18:1	mol%	0.609092	0.518128	0.394517	0.602647	0.572357	0.655772	0.582597	0.38241	0.397006	0.50697	0.477063	0.587792	0.41278	0.584741	0.474838	0.446038	0.365673	0.514936	0.553819	0.529549	0.612012	0.706371
TAG	TAG54:6-FA18:2	mol%	2.88257	1.74929	1.8267	1.77673	2.89998	3.22045	2.0138	2.10304	1.78848	2.82413	3.00096	2.98837	2.15087	2.74651	1.97839	2.40652	1.59888	2.52319	3.08678	2.6345	3.84425	4.04643
TAG	TAG54:6-FA18:3	mol%	0.58597	0.444973	0.31553	0.530679	0.506354	0.617534	0.512672	0.337252	0.376902	0.456399	0.460249	0.580226	0.383032	0.553959	0.422976	0.408016	0.329631	0.49655	0.521882	0.465048	0.628442	0.657017
TAG	TAG54:6-FA20:3	mol%	0.0327508	0.038575	0.023494	0.043261	0.0320983	0.0281998	0.0346795	0.0266469	0.0232792	0.0251783	0.0191243	0.0391554	0.0288015	0.0387179	0.0345775	0.0284283	0.0251935	0.0265372	0.0261419	0.0375109	0.022135	0.0293372
TAG	TAG54:6-FA20:4	mol%	0.355828	0.519982	0.218536	0.340218	0.496216	0.338588	0.408028	0.41291	0.32456	0.469261	0.271997	0.521893	0.396686	0.499699	0.479883	0.416126	0.569711	0.418995	0.343984	0.50135	0.281716	0.368231
TAG	TAG54:6-FA20:5	mol%	0.244095	0.42489	0.317669	0.275735	0.267266	0.25523	0.359704	0.261523	0.187953	0.284013	0.188713	0.302597	0.2006	0.274034	0.302997	0.33779	0.545193	0.278058	0.276099	0.322289	0.209494	0.235171
TAG	TAG54:6-FA22:5	mol%	0.0324377	0.0556198	0.075026	0.0595316	0.0412898	0.046516	0.0483559	0.0213247	0.0212961	0.0276074	0.0162581	0.030916	0.0210013	0.0324598	0.0271072	0.0299709	0.0350518	0.0313689	0.0229755	0.0335699	0.0194525	0.017191
TAG	TAG54:6-FA22:6	mol%	0.110587	0.174021	0.109584	0.102469	0.174976	0.137075	0.109798	0.16239	0.0965357	0.177051	0.124102	0.141342	0.124875	0.119216	0.139867	0.179679	0.161244	0.132513	0.169312	0.129349	0.119788	0.129214
TAG	TAG54:7-FA16:1	mol%	0.0588382	0.0813264	0.06667	0.0862222	0.0517272	0.0557714	0.0704577	0.0374167	0.0384697	0.0414967	0.0270329	0.0674059	0.0378719	0.0682585	0.0592757	0.052743	0.0818375	0.0546602	0.0480335	0.0622094	0.0357507	0.0429628
TAG	TAG54:7-FA18:1	mol%	0.0797748	0.0750392	0.0612755	0.0938329	0.0733079	0.0918253	0.090847	0.0464483	0.0373951	0.0593665	0.0479307	0.0801903	0.0485462	0.0813995	0.0631041	0.0616461	0.0531178	0.0770099	0.068295	0.0760896	0.0758524	0.0961041
TAG	TAG54:7-FA18:2	mol%	0.677753	0.489572	0.444636	0.473613	0.70429	0.811447	0.554388	0.387858	0.322372	0.609074	0.557894	0.716463	0.429659	0.677157	0.452435	0.524873	0.402705	0.574551	0.702768	0.648504	0.834113	0.921747
TAG	TAG54:7-FA18:3	mol%	0.390891	0.247733	0.249617	0.266461	0.39521	0.472321	0.302123	0.190345	0.174804	0.3226	0.304053	0.38794	0.234113	0.355772	0.258143	0.291071	0.186152	0.315473	0.373651	0.341445	0.473695	0.535171
TAG	TAG54:7-FA20:4	mol%	0.0893302	0.112446	0.0400176	0.101163	0.0892634	0.0712102	0.105953	0.0730056	0.061407	0.0753317	0.0433868	0.124604	0.0678842	0.120787	0.104665	0.0788647	0.113708	0.0858804	0.0691656	0.110099	0.0612174	0.0821382
TAG	TAG54:7-FA20:5	mol%	0.364917	0.599891	0.253605	0.407834	0.349151	0.340323	0.478049	0.390976	0.269268	0.488222	0.2835	0.551092	0.284213	0.415764	0.44752	0.472865	0.847845	0.441097	0.434794	0.506343	0.355783	0.389506
TAG	TAG54:7-FA22:5	mol%	0.017858	0.0253749	0.016175	0.0316902	0.0176238	0.0181317	0.0282413	0.0121497	0.00867474	0.0167142	0.00943275	0.0227819	0.00845354	0.0145159	0.0150217	0.0169541	0.0162354	0.0170968	0.014492	0.0194071	0.0120386	0.0129007
TAG	TAG54:7-FA22:6	mol%	0.191468	0.253357	0.218268	0.319252	0.174324	0.193444	0.258824	0.132249	0.113885	0.157897	0.106674	0.176325	0.116065	0.168745	0.169213	0.167749	0.174869	0.186776	0.16228	0.182389	0.106147	0.11149
TAG	TAG54:8-FA18:2	mol%	0.0857319	0.06934	0.050534	0.0803135	0.0848147	0.0984476	0.0861294	0.048312	0.0361057	0.0662577	0.0563089	0.0975927	0.0556654	0.0882557	0.0645641	0.0743103	0.0664423	0.0793886	0.080073	0.082433	0.0950412	0.113236
TAG	TAG54:8-FA18:3	mol%	0.0771494	0.0507951	0.0565087	0.0597831	0.0827293	0.103484	0.0615233	0.0302846	0.0234452	0.0548723	0.0459367	0.0719752	0.0381917	0.0695261	0.0391116	0.0503629	0.0318407	0.059368	0.0722381	0.0661976	0.08139	0.0982345
TAG	TAG54:8-FA20:4	mol%	0.00784954	0.0125141	0.00474081	0.00977688	0.00872636	0.0077294	0.0137652	0.0103219	0.00597853	0.00975888	0.00375776	0.0114072	0.00612311	0.010195	0.00840306	0.00681692	0.0125742	0.00892007	0.00778369	0.00960933	0.00681546	0.011007
TAG	TAG54:8-FA20:5	mol%	0.0909827	0.118386	0.0489883	0.112603	0.0669877	0.0755686	0.112416	0.0618953	0.0528299	0.0789057	0.0485633	0.121039	0.0528324	0.091291	0.0901626	0.0885318	0.174118	0.0866733	0.0854669	0.103442	0.0703149	0.0842982
TAG	TAG54:8-FA22:6	mol%	0.112466	0.116939	0.0490489	0.167261	0.0718962	0.0740925	0.151401	0.0711061	0.049235	0.0881082	0.0537399	0.116356	0.0518819	0.0908089	0.091071	0.0803926	0.0837881	0.0933138	0.0782465	0.0900639	0.0646353	0.0686162
TAG	TAG55:1-FA16:0	mol%	0.344887	0.502146	0.0846115	0.308189	0.331655	0.205014	0.37515	0.466777	0.306527	0.550093	0.372134	0.538275	0.304446	0.3627	0.484344	0.475098	0.672016	0.516819	0.462617	0.47406	0.28273	0.269316
TAG	TAG55:1-FA18:1	mol%	0.170771	0.174413	0.0822432	0.168363	0.128479	0.115283	0.188544	0.155975	0.10693	0.1833	0.1135	0.219004	0.119474	0.160853	0.186165	0.186172	0.283295	0.225232	0.148846	0.202455	0.132232	0.159809
TAG	TAG55:2-FA18:1	mol%	0.0342101	0.0301092	0.0287695	0.0339822	0.0350017	0.0359542	0.0338313	0.0389937	0.0280952	0.0407476	0.0354879	0.0414319	0.0502369	0.0419407	0.0389007	0.0366116	0.0362822	0.058922	0.0326027	0.0443725	0.0441382	0.0577571
TAG	TAG55:2-FA18:2	mol%	0.173823	0.171081	0.0647953	0.151102	0.155973	0.129315	0.177186	0.178195	0.107575	0.205536	0.14153	0.261927	0.146086	0.170887	0.194617	0.202715	0.323599	0.25224	0.198296	0.22651	0.182882	0.22156
TAG	TAG55:3-FA18:1	mol%	0.0575455	0.0427891	0.0606174	0.0557311	0.0581864	0.0696743	0.0451731	0.0652284	0.0505049	0.0576331	0.0672371	0.0629986	0.0694379	0.0631699	0.0576859	0.051979	0.0287496	0.0711623	0.0549125	0.0616128	0.0768869	0.0753624
TAG	TAG55:3-FA18:2	mol%	0.0471572	0.0401129	0.0288323	0.0444021	0.055946	0.0550882	0.0421438	0.068436	0.047838	0.0783814	0.0582741	0.0723884	0.0931581	0.0584116	0.0542225	0.0579879	0.0549034	0.0964111	0.0637631	0.079591	0.0839204	0.102688
TAG	TAG55:4-FA18:1	mol%	0.0456579	0.0322803	0.0334151	0.0389818	0.0450969	0.0527494	0.0366425	0.0430436	0.035754	0.0440862	0.04841	0.0453208	0.0392793	0.0444939	0.0397767	0.0332619	0.0219674	0.0499028	0.0355557	0.0441527	0.0634487	0.0569286
TAG	TAG55:4-FA18:2	mol%	0.0664346	0.0471615	0.0411389	0.0542322	0.0739709	0.0772741	0.0443814	0.0809262	0.0553112	0.0880868	0.0836102	0.0861694	0.0870944	0.0845955	0.0670623	0.0695208	0.0370324	0.103076	0.0779051	0.0905664	0.119453	0.113769
TAG	TAG55:5-FA18:1	mol%	0.0196305	0.01562	0.0151966	0.0164012	0.0205112	0.0269382	0.0179658	0.0195685	0.0125823	0.0167142	0.0194598	0.0195898	0.0148874	0.0185689	0.0183635	0.0188641	0.0123041	0.0262646	0.0187423	0.0253737	0.0327183	0.0304764
TAG	TAG55:5-FA18:2	mol%	0.0491762	0.0294005	0.0306529	0.0323575	0.0540692	0.0622242	0.0377735	0.0418967	0.0300294	0.0476174	0.0559063	0.0554964	0.039983	0.0475827	0.0368405	0.0433109	0.0219374	0.0499028	0.0479482	0.0527885	0.0877795	0.0831738
TAG	TAG55:5-FA20:4	mol%	0.0068367	0.00990572	0.0053859	0.00566692	0.0113785	0.0107015	0.00790044	0.00917498	0.00707264	0.00982309	0.00680615	0.0116664	0.00988836	0.0118734	0.00911684	0.0101372	0.0100234	0.011051	0.00933701	0.0111795	0.00742398	0.0121314
TAG	TAG55:6-FA18:1	mol%	0.0235886	0.0343006	0.0233187	0.0196698	0.0310235	0.0278059	0.036174	0.0259121	0.0307328	0.0334285	0.0385938	0.0314183	0.0175742	0.0306565	0.0422424	0.0451033	0.0412639	0.0353829	0.0321589	0.0529141	0.0267649	0.0461879
TAG	TAG55:6-FA20:3	mol%	0.022176	0.0186053	0.0107545	0.0212558	0.0193884	0.0117986	0.037725	0.0620386	0.0185217	0.0298759	0.054871	0.0435222	0.0203525	0.0205329	0.0398578	0.0473071	0.0627211	0.0411314	0.0518912	0.0491458	0.032272	0.023523
TAG	TAG55:6-FA20:4	mol%	0.0109014	0.0185902	0.00721295	0.0104732	0.0163405	0.014651	0.0142176	0.0193893	0.0134419	0.0146169	0.0143217	0.0228143	0.015454	0.0195866	0.0186068	0.0174537	0.0162955	0.0217055	0.0133654	0.0224846	0.0122719	0.0137587
TAG	TAG55:7-FA15:0	mol%	0.0119676	0.0139916	0.0046672	0.00921599	0.010555	0.00928525	0.0102108	0.0143359	0.00951486	0.0159866	0.0100463	0.0113099	0.00744826	0.0109092	0.0101875	0.0146035	0.0135946	0.0139748	0.0101222	0.0137545	0.0077181	0.0192622
TAG	TAG55:7-FA18:1	mol%	0.0172717	0.0140067	0.0112784	0.0150763	0.0164689	0.0168252	0.0167056	0.0212171	0.0164507	0.0182551	0.030273	0.0188607	0.0144396	0.0172655	0.0241548	0.0210972	0.0274592	0.0277513	0.026543	0.0216367	0.0137323	0.0282868
TAG	TAG55:7-FA20:3	mol%	0.0033184	0.00176403	0.000909196	0.00166333	0.00328308	0.00201463	0.00111479	0.00426493		0.00695534	0.0066336	0.00505544	0.000913897	0.00423156	0.00746218	0.00558282	0.00564189	0.000148668	0.00754471	0.0126554	0.00398583	0.00645033
TAG	TAG55:7-FA20:4	mol%	0.0150194	0.0143233	0.0160581	0.025917	0.0247354	0.024385	0.0418126	0.0290302	0.0265126	0.0256813	0.0678123	0.0529363	0.0177479	0.0249787	0.0576697	0.0588841	0.0790465		0.0851426	0.0406983	0.0381341	0.0659532
TAG	TAG55:7-FA22:6	mol%	0.0396342	0.0491667	0.0197858	0.0412157	0.0389799	0.0452195	0.0401485	0.0364849	0.0270206	0.0481096	0.0343375	0.0544594	0.0371773	0.0425834	0.0428426	0.043546	0.0383829	0.0576335	0.0399426	0.0526315	0.0325661	0.0416017
TAG	TAG55:8-FA20:4	mol%	0.0106882	0.00977002	0.00393552	0.00720453	0.00805264	0.00780919	0.0122465	0.0178482	0.0117031	0.00969468	0.0163923	0.0132705	0.00569358	0.0135339	0.0178606	0.0214792	0.0231378	0.0119925	0.014492	0.0260331	0.0102232	0.0174573
TAG	TAG56:1-FA16:0	mol%	0.00398474	0.00354314	0.00515211	0.00520273	0.00748585	0.00643286	0.00462071	0.00379901	0.00433737	0.00706235	0.00513817	0.00458555	0.00859977	0.00535641	0.00627796	0.00611172	0.00441148	0.00882096	0.00853474	0.00942091	0.0111867	0.0147056
TAG	TAG56:1-FA18:1	mol%	0.0178047	0.0164492	0.0112913	0.0196311	0.0183831	0.0193684	0.0169965	0.0177407	0.0178379	0.0166072	0.0133247	0.0300248	0.018415	0.0180868	0.0249983	0.0213029	0.0129644	0.0299318	0.0214563	0.0247142	0.0235701	0.0212151
TAG	TAG56:10-FA18:2	mol%	0.0414067	0.0327326	0.0248817	0.0379954	0.0482837	0.0476231	0.0377735	0.0604975	0.0373756	0.064353	0.0472405	0.0608598	0.0679665	0.0504038	0.0526246	0.0526842	0.047806	0.0872184	0.055527	0.0652241	0.0656394	0.0845349
TAG	TAG56:2-FA16:0	mol%	0.00823602	0.00508102	0.0138414	0.00904192	0.0114534	0.0120878	0.00825588	0.00802811	0.00890919	0.0125196	0.00883841	0.0101757	0.0162308	0.0126233	0.0106579	0.0148092	0.00609204	0.0180384	0.0170353	0.0147594	0.0188845	0.025032
TAG	TAG56:2-FA18:0	mol%	0.0128071	0.00900109	0.0203097	0.0147669	0.0213347	0.0199169	0.0101139	0.0188876	0.0143016	0.0221287	0.0152995	0.014745	0.0275814	0.0187296	0.0168548	0.0187759	0.0077426	0.0263638	0.0255701	0.0262529	0.0281949	0.0400039
TAG	TAG56:2-FA18:1	mol%	0.044885	0.0356123	0.0666224	0.0472307	0.0543794	0.0519914	0.0549153	0.0575228	0.0498797	0.0693608	0.0617155	0.0445106	0.0642104	0.0659374	0.0512133	0.0570917	0.0396733	0.0932147	0.0704628	0.080172	0.0652945	0.0980273
TAG	TAG56:2-FA20:0	mol%	0.0363225	0.0263776	0.0454143	0.0362015	0.0378303	0.0405968	0.0367637	0.0379722	0.0345719	0.0401591	0.0365136	0.0323986	0.05567	0.0400391	0.037319	0.0408281	0.0200617	0.0586494	0.04287	0.0400546	0.0491636	0.0550498
TAG	TAG56:2-FA20:1	mol%	0.0180846	0.0114134	0.0282587	0.0216619	0.0251525	0.0213032	0.0160917	0.0199269	0.0198698	0.0275004	0.0192873	0.0177103	0.0398093	0.0218184	0.0194666	0.0223313	0.0120941	0.0394961	0.0305544	0.0286396	0.026704	0.0517506
TAG	TAG56:3-FA16:0	mol%	0.00783621	0.00808138	0.0133176	0.00923533	0.0119881	0.0115193	0.00901523	0.0105369	0.00722895	0.0130546	0.00868504	0.00913869	0.013873	0.0120162	0.00937639	0.0109893	0.00726244	0.0201693	0.0140823	0.0159213	0.0143916	0.0188776
TAG	TAG56:3-FA18:0	mol%	0.0242283	0.0192687	0.0238382	0.0229094	0.0372581	0.0271975	0.0208578	0.0300337	0.0235234	0.0390997	0.0266878	0.0239647	0.0484914	0.0314242	0.0295729	0.0331149	0.0173458	0.0412801	0.0431858	0.03693	0.0336716	0.0579938
TAG	TAG56:3-FA18:1	mol%	0.15795	0.102359	0.280214	0.184562	0.170143	0.176889	0.138557	0.155114	0.147451	0.165858	0.157884	0.144906	0.217334	0.177726	0.162578	0.152558	0.0600502	0.241932	0.154052	0.193506	0.177334	0.25109
TAG	TAG56:3-FA18:2	mol%	0.0501891	0.0342102	0.0409658	0.0506251	0.0704419	0.0638498	0.0418933	0.0579529	0.0464802	0.0874019	0.05999	0.0650888	0.0962425	0.0676157	0.0566639	0.0631447	0.0259887	0.107289	0.0915949	0.0961561	0.0948485	0.134037
TAG	TAG56:3-FA20:0	mol%	0.0552533	0.0404069	0.035385	0.0548027	0.0625282	0.0661537	0.0482105	0.0604975	0.0536505	0.071929	0.061217	0.0697392	0.0865277	0.0723293	0.0587079	0.0698734	0.0300101	0.102234	0.0764713	0.0756185	0.0904367	0.114272
TAG	TAG56:3-FA20:1	mol%	0.116264	0.0709382	0.168097	0.122883	0.112298	0.110077	0.0862263	0.107018	0.106344	0.119889	0.10284	0.0924401	0.148993	0.113342	0.114317	0.0984046	0.0497867	0.155754	0.107316	0.123037	0.114129	0.173863
TAG	TAG56:3-FA20:2	mol%	0.0107415	0.00984541	0.014638	0.0100863	0.0152497	0.0123471	0.00882135	0.0106444	0.00781508	0.0106149	0.0107173	0.0105484	0.00976042	0.0125518	0.0134481	0.00946141	0.0062421	0.0141234	0.0111634	0.0101432	0.00833677	0.0094092
TAG	TAG56:4-FA16:0	mol%	0.00870913	0.012009	0.0202426	0.00896939	0.0178644	0.0111952	0.00834474	0.00679164	0.00557801	0.0112463	0.00694995	0.0102162	0.0104595	0.0134535	0.0111203	0.0131196	0.00742749	0.00790417	0.00779222	0.0132992	0.00672925	0.0073232
TAG	TAG56:4-FA18:0	mol%	0.0277133	0.0361777	0.0234031	0.0242198	0.0452413	0.0294665	0.0318522	0.0423088	0.0350799	0.0376552	0.0330242	0.0380536	0.0374743	0.0409319	0.0414394	0.0471748	0.0377077	0.040512	0.0385856	0.0291577	0.0307355	0.0404625
TAG	TAG56:4-FA18:1	mol%	0.261327	0.179238	0.232148	0.275696	0.269191	0.238305	0.209241	0.234392	0.222476	0.272714	0.21517	0.245983	0.313412	0.277765	0.251913	0.221109	0.110107	0.369737	0.24988	0.28872	0.256868	0.390009
TAG	TAG56:4-FA18:2	mol%	0.166226	0.100505	0.116832	0.170356	0.206941	0.174385	0.124581	0.168805	0.15044	0.232416	0.173701	0.190405	0.266511	0.188421	0.170689	0.176564	0.0781162	0.33148	0.239195	0.237878	0.243714	0.370835
TAG	TAG56:4-FA20:1	mol%	0.179247	0.105254	0.114299	0.189281	0.18227	0.16521	0.133193	0.179235	0.163902	0.224454	0.165725	0.175304	0.25283	0.186474	0.176026	0.168748	0.0872393	0.312004	0.216629	0.22136	0.215083	0.358467
TAG	TAG56:4-FA20:2	mol%	0.0680071	0.0596906	0.0863346	0.0690474	0.0658327	0.0654057	0.0642537	0.052111	0.0461285	0.0553003	0.0521294	0.0601306	0.0594764	0.0746862	0.0744434	0.0540358	0.0273992	0.0800328	0.0426566	0.0522861	0.0485906	0.0531117
TAG	TAG56:4-FA20:3	mol%	0.0244149	0.0284356	0.0260333	0.0220197	0.0377287	0.0225399	0.0231035	0.0263781	0.0262	0.0246326	0.0206677	0.027011	0.0304876	0.0301387	0.0304003	0.0297946	0.0205869	0.0300309	0.0256384	0.0253423	0.021349	0.0215406
TAG	TAG56:4-FA20:4	mol%	0.011008	0.013479	0.00582318	0.00765904	0.0212491	0.0103624	0.0113902	0.0148377	0.0130903	0.0119632	0.0124045	0.0137728	0.0197676	0.0162121	0.0172117	0.0210384	0.0203468	0.0148668	0.0163526	0.018622	0.0146451	0.0115396
TAG	TAG56:4-FA22:4	mol%	0.00439788	0.00571426	0.00600069	0.00358776	0.00731475	0.00518618	0.00626865	0.0035123	0.00181701	0.00423741	0.00289501	0.00440731	0.00432273	0.00614201	0.00446109	0.00549467	0.00246083	0.00361758	0.00329441	0.0062178	0.00219068	0.00204162
TAG	TAG56:5-FA16:0	mol%	0.0412534	0.0675383	0.0651092	0.0430579	0.0789169	0.0571228	0.0525646	0.0338865	0.0305472	0.0419996	0.0287105	0.0503033	0.0467412	0.0601792	0.0537034	0.051406	0.0431695	0.0420978	0.0371176	0.0489102	0.0268815	0.033095
TAG	TAG56:5-FA18:0	mol%	0.045618	0.0549262	0.0286397	0.0335857	0.0773823	0.0440326	0.0517325	0.0590998	0.0574799	0.0592809	0.0486592	0.0609246	0.0668607	0.0629378	0.0632501	0.0713426	0.0920109	0.0538673	0.0694045	0.0505589	0.0473228	0.05755
TAG	TAG56:5-FA18:1	mol%	0.254737	0.249249	0.198813	0.240974	0.266865	0.222951	0.236181	0.215343	0.211369	0.203299	0.192346	0.242653	0.265181	0.29379	0.294732	0.221476	0.172303	0.300482	0.19472	0.227091	0.185473	0.216367
TAG	TAG56:5-FA18:2	mol%	0.229836	0.153622	0.124603	0.233243	0.273116	0.223843	0.173325	0.277041	0.195494	0.31528	0.227441	0.272411	0.37064	0.276587	0.24278	0.226192	0.130004	0.415923	0.338898	0.329261	0.302882	0.516382
TAG	TAG56:5-FA20:1	mol%	0.115651	0.0590875	0.0713069	0.116945	0.142819	0.123242	0.082785	0.126299	0.0938395	0.182722	0.107077	0.133418	0.201551	0.12784	0.117984	0.111098	0.0586397	0.208531	0.188669	0.196081	0.170062	0.316155
TAG	TAG56:5-FA20:2	mol%	0.0968732	0.0847942	0.0409051	0.0893071	0.0835421	0.0736238	0.0825103	0.0823956	0.0760602	0.088044	0.0725095	0.108741	0.0765754	0.106914	0.111268	0.068228	0.0398534	0.141532	0.066332	0.0848196	0.0663899	0.0764572
TAG	TAG56:5-FA20:3	mol%	0.117943	0.121552	0.122785	0.106859	0.133494	0.0969217	0.108813	0.113254	0.101655	0.10204	0.0893236	0.116113	0.12302	0.135731	0.135147	0.123939	0.0747251	0.137518	0.0846305	0.114558	0.0829316	0.109301
TAG	TAG56:5-FA20:4	mol%	0.103183	0.121982	0.0609139	0.0744	0.168105	0.0898057	0.0981254	0.133019	0.11749	0.121248	0.0986509	0.124466	0.168143	0.161701	0.147922	0.14699	0.231783	0.127384	0.122619	0.123335	0.119986	0.129732
TAG	TAG56:5-FA22:4	mol%	0.0450449	0.0706819	0.0750952	0.0466408	0.0795532	0.0633412	0.0560301	0.0394596	0.0276068	0.0440434	0.0239462	0.0473462	0.0474861	0.0715259	0.0599894	0.0520378	0.0414739	0.0421225	0.0350949	0.059603	0.026704	0.0280501
TAG	TAG56:5-FA22:5	mol%	0.0219494	0.0402109	0.0318608	0.0243116	0.0362957	0.0270479	0.0280474	0.0212171	0.0187953	0.02887	0.0199583	0.0234948	0.0213486	0.0271213	0.0273181	0.0367879	0.032651	0.0333016	0.023573	0.0266612	0.0178703	0.016333
TAG	TAG56:6-FA16:0	mol%	0.167879	0.266052	0.189355	0.170472	0.2399	0.188468	0.212843	0.162032	0.140456	0.184798	0.13319	0.202639	0.16016	0.21472	0.213905	0.229865	0.254155	0.171018	0.167247	0.190962	0.122577	0.109271
TAG	TAG56:6-FA18:0	mol%	0.0440854	0.0592081	0.0240504	0.0351426	0.0656937	0.0423272	0.0475157	0.0668053	0.0482386	0.0668783	0.0551394	0.0616537	0.0569449	0.0616165	0.062731	0.0737814	0.104585	0.0643732	0.0638569	0.0586923	0.0511971	0.0595916
TAG	TAG56:6-FA18:1	mol%	0.332186	0.414216	0.285994	0.338584	0.402215	0.311161	0.354712	0.310516	0.289744	0.303103	0.245539	0.354075	0.310743	0.389982	0.381382	0.356948	0.385239	0.399024	0.283336	0.334851	0.246503	0.26331
TAG	TAG56:6-FA18:2	mol%	0.196305	0.205698	0.0705882	0.174301	0.202952	0.154538	0.168817	0.189091	0.174315	0.216643	0.176136	0.256791	0.195016	0.229433	0.224141	0.186114	0.17946	0.263935	0.187235	0.204716	0.174555	0.204014
TAG	TAG56:6-FA18:3	mol%	0.02762	0.021975	0.0173591	0.0324881	0.0332746	0.0304139	0.0255189	0.0247474	0.0173006	0.0365423	0.0194886	0.0306648	0.0377576	0.0292192	0.0261257	0.0264303	0.0146299	0.0420978	0.0384832	0.040714	0.0311817	0.0620623
TAG	TAG56:6-FA20:2	mol%	0.0451915	0.0433168	0.0155819	0.0434496	0.0401562	0.0364828	0.0424911	0.0412874	0.0358321	0.0466115	0.0362356	0.057927	0.033933	0.0495289	0.0580103	0.034349	0.0260487	0.0734419	0.0341048	0.047764	0.0389353	0.0348555
TAG	TAG56:6-FA20:3	mol%	0.163041	0.158853	0.0578032	0.135832	0.151984	0.103634	0.136214	0.166189	0.129515	0.155051	0.123354	0.191199	0.139854	0.172619	0.184008	0.136338	0.115659	0.210414	0.124846	0.149007	0.107952	0.147233
TAG	TAG56:6-FA20:4	mol%	0.328441	0.363376	0.213648	0.257932	0.398953	0.268834	0.323337	0.400796	0.272922	0.368162	0.251674	0.417123	0.356136	0.432208	0.3941	0.353804	0.472599	0.479404	0.277021	0.392632	0.257689	0.359887
TAG	TAG56:6-FA20:5	mol%	0.0446984	0.059374	0.0372857	0.0408772	0.0506899	0.0396643	0.0573388	0.057702	0.0279389	0.063711	0.0365232	0.0568899	0.0402663	0.053814	0.0506131	0.0685218	0.0802769	0.0752259	0.056244	0.0537306	0.045548	0.0654502
TAG	TAG56:6-FA22:4	mol%	0.0528811	0.0765922	0.0357574	0.0540968	0.0813498	0.0543551	0.0648676	0.0432944	0.04226	0.0624269	0.0307331	0.0773548	0.0554278	0.0831136	0.0823598	0.0516558	0.0726544	0.0719552	0.0414618	0.0805174	0.0367345	0.028701
TAG	TAG56:6-FA22:5	mol%	0.24752	0.416734	0.314235	0.276654	0.356562	0.268514	0.323595	0.237797	0.200984	0.293023	0.204741	0.286264	0.228392	0.289746	0.307345	0.348221	0.369814	0.324145	0.240646	0.294372	0.178389	0.166851
TAG	TAG56:6-FA22:6	mol%	0.157757	0.203942	0.0981347	0.140778	0.187162	0.130218	0.177372	0.209394	0.129877	0.210533	0.155401	0.178893	0.163967	0.16179	0.196215	0.237696	0.249309	0.220301	0.193286	0.169467	0.132592	0.121121
TAG	TAG56:7-FA16:0	mol%	0.418318	0.627679	0.231347	0.403154	0.461503	0.340882	0.491217	0.502689	0.354043	0.548894	0.394757	0.546166	0.388717	0.45242	0.546069	0.577146	0.753223	0.594275	0.500204	0.5027	0.311645	0.29855
TAG	TAG56:7-FA16:1	mol%	0.0373886	0.0445456	0.0372446	0.0552524	0.0309861	0.0286387	0.0444057	0.0203032	0.0214622	0.0226102	0.017303	0.0389123	0.0231079	0.0451277	0.0347559	0.0349808	0.0365373	0.030799	0.0249471	0.0366945	0.0240823	0.0196025
TAG	TAG56:7-FA18:0	mol%	0.0219894	0.0234752	0.0114126	0.0165462	0.0261791	0.0189096	0.0191452	0.0267365	0.0148096	0.0288486	0.0186354	0.029085	0.0206998	0.0247466	0.0278047	0.0292951	0.0368224	0.0334998	0.0274989	0.0275091	0.0222618	0.0278134
TAG	TAG56:7-FA18:1	mol%	0.459791	0.562802	0.267282	0.417079	0.457118	0.335296	0.49797	0.480647	0.339038	0.498195	0.3706	0.535456	0.392153	0.501485	0.537228	0.539301	0.694733	0.606664	0.445599	0.488883	0.358927	0.373202
TAG	TAG56:7-FA18:2	mol%	0.292812	0.362463	0.098191	0.259784	0.298755	0.207023	0.308965	0.316806	0.249721	0.353749	0.255672	0.427404	0.227519	0.314805	0.344599	0.315532	0.443294	0.408019	0.300875	0.314611	0.239418	0.262378
TAG	TAG56:7-FA18:3	mol%	0.0266405	0.0295965	0.0107328	0.0244857	0.0251952	0.0219615	0.0278373	0.0236901	0.0200457	0.0239692	0.0190381	0.0289878	0.0183236	0.0260857	0.0242683	0.0247995	0.0233478	0.0332025	0.0224634	0.0263786	0.0187932	0.0293224
TAG	TAG56:7-FA20:3	mol%	0.0732313	0.0772405	0.0223835	0.0601312	0.0743131	0.0481317	0.0636074	0.0792417	0.0596095	0.0781353	0.0641887	0.106051	0.0618982	0.0757753	0.0914604	0.0682867	0.0728044	0.110857	0.0681072	0.078853	0.0570186	0.0751257
TAG	TAG56:7-FA20:4	mol%	0.424222	0.466157	0.115827	0.295115	0.445462	0.272643	0.404732	0.49613	0.337768	0.499479	0.316707	0.630958	0.383179	0.499199	0.483306	0.426851	0.592939	0.694526	0.334306	0.549773	0.322325	0.464809
TAG	TAG56:7-FA20:5	mol%	0.271002	0.344182	0.197161	0.253174	0.226714	0.199658	0.337344	0.284568	0.175488	0.304751	0.199296	0.346703	0.182249	0.272659	0.301261	0.329886	0.494686	0.380887	0.278847	0.32879	0.221046	0.277305
TAG	TAG56:7-FA22:4	mol%	0.0141398	0.0169015	0.00643364	0.017697	0.0128115	0.011629	0.018192	0.0107519	0.00922179	0.00948067	0.00841662	0.0190065	0.00997975	0.0204615	0.0155084	0.0132519	0.0165055	0.0122899	0.00976375	0.0137545	0.00902643	0.00792977
TAG	TAG56:7-FA22:5	mol%	0.289967	0.503186	0.14648	0.323875	0.333623	0.239272	0.381515	0.324027	0.234765	0.408247	0.244561	0.433812	0.223292	0.328865	0.367415	0.362531	0.474369	0.424496	0.320736	0.390371	0.216158	0.191173
TAG	TAG56:7-FA22:6	mol%	1.61482	2.30138	0.962111	1.54921	1.75075	1.20044	1.83899	1.95656	1.3272	2.06107	1.59185	1.95557	1.58305	1.69416	2.10458	2.33415	2.54011	2.40743	1.86052	2.08497	1.28589	1.14683
TAG	TAG56:8-FA16:0	mol%	0.341928	0.513967	0.0798404	0.309485	0.338189	0.210439	0.375893	0.500681	0.315944	0.570659	0.379016	0.563196	0.311803	0.355558	0.494824	0.49217	0.653679	0.534064	0.468779	0.488317	0.296452	0.256771
TAG	TAG56:8-FA16:1	mol%	0.105609	0.105548	0.0528221	0.132916	0.0672176	0.055537	0.112408	0.0581142	0.0520386	0.0630796	0.0532701	0.11933	0.0569952	0.104316	0.105728	0.0980961	0.10448	0.0907121	0.069635	0.095795	0.0604517	0.0541029
TAG	TAG56:8-FA18:1	mol%	0.175142	0.196245	0.0794507	0.180867	0.132746	0.114056	0.192212	0.169809	0.109665	0.167485	0.122587	0.235127	0.12387	0.169477	0.181023	0.18867	0.300851	0.242626	0.160795	0.200571	0.143135	0.166229
TAG	TAG56:8-FA18:2	mol%	0.452262	0.580623	0.126547	0.379509	0.414299	0.283355	0.488551	0.563652	0.358263	0.634991	0.420218	0.70794	0.380464	0.476934	0.577962	0.574942	0.83557	0.71192	0.541069	0.592858	0.397944	0.418059
TAG	TAG56:8-FA18:3	mol%	0.030332	0.0443571	0.0136509	0.0325219	0.0338574	0.0291523	0.0358024	0.0299979	0.0206904	0.0300257	0.0192681	0.0436518	0.0204713	0.0347631	0.0352669	0.0321159	0.0454653	0.0467808	0.0319199	0.0336955	0.0223531	0.0340566
TAG	TAG56:8-FA20:4	mol%	0.217708	0.259222	0.0655747	0.153887	0.247632	0.164891	0.284642	0.350441	0.200105	0.314745	0.229396	0.363473	0.195108	0.307458	0.332537	0.350631	0.492405	0.363146	0.2613	0.433676	0.241736	0.278548
TAG	TAG56:8-FA20:5	mol%	0.450382	0.501	0.164984	0.348912	0.317892	0.279794	0.494577	0.453767	0.285485	0.499736	0.331565	0.624266	0.2818	0.413872	0.460984	0.529957	0.925361	0.638479	0.454868	0.509106	0.372447	0.486793
TAG	TAG56:8-FA22:5	mol%	0.0802412	0.106159	0.0285877	0.0960475	0.0640254	0.0515825	0.0898453	0.0625045	0.0521656	0.0723998	0.0499437	0.106213	0.0445982	0.0825958	0.0846633	0.078042	0.0969625	0.0887547	0.063635	0.086641	0.0504871	0.0470164
TAG	TAG56:8-FA22:6	mol%	2.06275	2.75046	0.581504	2.00092	1.78987	1.17401	2.23534	2.60458	1.67794	2.90132	2.02881	2.95914	1.63214	2.07214	2.68619	2.69401	3.60721	3.06206	2.51061	2.67413	1.57438	1.42073
TAG	TAG56:9-FA18:3	mol%	0.0367423	0.0544588	0.0149541	0.0362547	0.040445	0.0337501	0.0402777	0.0378826	0.0240704	0.0392281	0.024713	0.0553506	0.0267132	0.040173	0.0385762	0.0384333	0.0701936	0.0596653	0.0438344	0.0457856	0.0308826	0.0450044
TAG	TAG56:9-FA20:4	mol%	0.0463643	0.0645304	0.0184004	0.0383532	0.0498237	0.0414994	0.0605701	0.0578095	0.0306156	0.0600942	0.032056	0.0808223	0.0335766	0.0534748	0.0514566	0.0543591	0.0877795	0.0839973	0.0507817	0.072227	0.0366635	0.066545
TAG	TAG56:9-FA20:5	mol%	0.255517	0.278506	0.115918	0.180171	0.217517	0.223175	0.256982	0.255107	0.137311	0.34475	0.206504	0.390954	0.183529	0.25234	0.263561	0.33209	0.599271	0.418351	0.320275	0.348637	0.286483	0.352165
TAG	TAG56:9-FA22:6	mol%	0.445451	0.484928	0.0938896	0.512682	0.270785	0.215516	0.489908	0.318687	0.261786	0.359623	0.258864	0.617445	0.240026	0.412479	0.487702	0.426733	0.538351	0.456509	0.387119	0.468031	0.290468	0.272956
TAG	TAG57:2-FA18:1	mol%	0.337597	0.325004	0.0547682	0.26738	0.228575	0.160472	0.289796	0.385994	0.235586	0.403731	0.336186	0.49229	0.232806	0.291888	0.365274	0.354333	0.377737	0.618508	0.325481	0.353535	0.279363	0.273873
TAG	TAG57:3-FA18:2	mol%	0.245495	0.231812	0.048209	0.179078	0.197231	0.129485	0.21126	0.295678	0.171502	0.382865	0.268182	0.415988	0.181683	0.209007	0.272759	0.272236	0.372185	0.49883	0.288013	0.283193	0.2549	0.249018
TAG	TAG57:8-FA22:6	mol%	0.0581053	0.0648169	0.0175345	0.0531201	0.0518235	0.0479622	0.0596653	0.0745109	0.0344059	0.0833143	0.0610445	0.0992779	0.0503923	0.0642233	0.0749138	0.0759851	0.0698034	0.105059	0.0626962	0.0756813	0.0486819	0.0642371
TAG	TAG57:9-FA22:6	mol%	0.0754302	0.0679529	0.0289384	0.0702079	0.0511391	0.0498771	0.10248	0.109526	0.0857314	0.10983	0.111851	0.129578	0.0558848	0.0862917	0.105655	0.1582	0.151041	0.0742348	0.118991	0.161757	0.0821912	0.124302
TAG	TAG58:10-FA18:2	mol%	0.264712	0.240527	0.0492697	0.183817	0.190825	0.127241	0.209661	0.313992	0.174276	0.35712	0.273262	0.446159	0.180385	0.205436	0.266595	0.288661	0.373175	0.50329	0.289806	0.290227	0.236827	0.240053
TAG	TAG58:10-FA20:4	mol%	0.102504	0.165389	0.0293259	0.0719727	0.144418	0.0553176	0.145577	0.185453	0.0726118	0.166554	0.0642175	0.178601	0.0639499	0.115261	0.11027	0.111289	0.213177	0.170943	0.0842123	0.170911	0.0417802	0.141715
TAG	TAG58:10-FA20:5	mol%	0.0674474	0.1094	0.0278733	0.0529847	0.0653301	0.0371909	0.108732	0.100674	0.0354218	0.100264	0.0375009	0.0970904	0.0287786	0.0626164	0.0621308	0.0671995	0.152901	0.093512	0.0573023	0.105169	0.0230935	0.0719597
TAG	TAG58:10-FA22:5	mol%	0.0282797	0.0376176	0.00850314	0.0283926	0.0263181	0.0208444	0.0281282	0.0222565	0.0117226	0.0302825	0.0180794	0.0443485	0.0145492	0.0237467	0.0263772	0.0292657	0.035862	0.0444021	0.024819	0.0309948	0.0193206	0.0231384
TAG	TAG58:10-FA22:6	mol%	0.768002	0.78023	0.150965	0.588092	0.570475	0.413538	0.662635	0.904237	0.502138	1.00228	0.77709	1.2736	0.494098	0.640805	0.798502	0.8428	1.15575	1.52057	0.832206	0.823231	0.680298	0.696695
TAG	TAG58:2-FA18:1	mol%	0.00643689	0.0048247	0.00652456	0.00659528	0.00819166	0.00895613	0.00664025	0.00788475	0.00359494	0.0100371	0.00741967	0.0077614	0.0123742	0.00857025	0.00655374	0.00716952	0.00309104	0.0165021	0.0115048	0.0103002	0.0124544	0.0186409
TAG	TAG58:3-FA18:1	mol%	0.0144197	0.00969464	0.0170496	0.0173489	0.0174955	0.0183511	0.0141853	0.0140133	0.0116054	0.020117	0.0155871	0.017208	0.0236882	0.0171226	0.0150217	0.0187759	0.00867291	0.0363741	0.0216612	0.0262215	0.0250712	0.0371042
TAG	TAG58:5-FA18:1	mol%	0.0143331	0.0150244	0.0202339	0.0150908	0.0175971	0.0152843	0.0133532	0.0122034	0.00596877	0.014221	0.0108994	0.015855	0.0131647	0.0179707	0.017674	0.0175271	0.00772759	0.0238612	0.0103868	0.0160313	0.0117293	0.0166732
TAG	TAG58:6-FA16:0	mol%	0.00912892	0.0177609	0.0153957	0.0109083	0.0136456	0.0127959	0.0117295	0.00870906	0.00818629	0.0101441	0.00590506	0.0113585	0.00965989	0.0135874	0.0117773	0.0102254	0.00810272	0.0123394	0.00926873	0.0134405	0.00650106	0.00662787
TAG	TAG58:6-FA18:0	mol%	0.0130137	0.0193516	0.00865684	0.0100428	0.0210727	0.013888	0.0132724	0.0189055	0.0102866	0.018758	0.0133727	0.0195817	0.0138684	0.0196491	0.0181607	0.025108	0.0198517	0.0227709	0.0147054	0.0178526	0.0136563	0.0148683
TAG	TAG58:6-FA18:1	mol%	0.0480435	0.056253	0.0466287	0.0463314	0.0590206	0.0481018	0.0494545	0.038922	0.0309086	0.0415823	0.0327271	0.0558367	0.0436203	0.0609202	0.0562259	0.0511269	0.0369724	0.0723021	0.0314079	0.0444353	0.0374242	0.0381398
TAG	TAG58:6-FA20:4	mol%	0.0128738	0.0127704	0.00932142	0.0105795	0.0166614	0.01124	0.0119234	0.0180991	0.00941717	0.0170138	0.00768808	0.0155552	0.0141837	0.0175512	0.0154759	0.0134575	0.0104435	0.0239355	0.00998565	0.0208202	0.00952339	0.0185817
TAG	TAG58:6-FA22:4	mol%	0.0294858	0.0322878	0.0229918	0.0259605	0.0351033	0.0257564	0.0280231	0.0203032	0.0167731	0.0247503	0.0214633	0.0331925	0.0274854	0.0392	0.033523	0.035304	0.0194015	0.0413544	0.0190239	0.0318584	0.020989	0.0278578
TAG	TAG58:6-FA22:5	mol%	0.0238018	0.0304861	0.0173916	0.0228901	0.0337505	0.0222806	0.0250585	0.034227	0.0181505	0.032765	0.0229684	0.0283883	0.0215954	0.0261928	0.03126	0.0369642	0.026949	0.0477719	0.0255701	0.0303353	0.024057	0.0259789
TAG	TAG58:7-FA16:0	mol%	0.0243416	0.0537427	0.0385521	0.0244325	0.0339804	0.0279904	0.0293803	0.0178303	0.0149366	0.0278963	0.011743	0.0332088	0.022258	0.0353076	0.031187	0.0249905	0.0146599	0.0401651	0.0213625	0.0390497	0.0152486	0.0163182
TAG	TAG58:7-FA18:0	mol%	0.0370888	0.041206	0.0145255	0.0259266	0.0479201	0.028883	0.0386459	0.0577737	0.0288572	0.060886	0.0441346	0.0499549	0.0359253	0.0440475	0.0474822	0.0573855	0.0579495	0.0792399	0.0483408	0.0412008	0.0379516	0.0399743
TAG	TAG58:7-FA18:1	mol%	0.161615	0.182163	0.10922	0.16054	0.146691	0.126104	0.163437	0.138198	0.103296	0.154344	0.12067	0.182207	0.111486	0.157943	0.174388	0.179444	0.142428	0.239801	0.121176	0.156419	0.131542	0.117911
TAG	TAG58:7-FA18:2	mol%	0.042766	0.0520012	0.0146164	0.0382082	0.0499413	0.0332115	0.0428466	0.042506	0.0289158	0.0550007	0.0369641	0.0674221	0.0348103	0.0554209	0.0546848	0.0485999	0.044565	0.0725499	0.0428444	0.0482037	0.0397974	0.0388795
TAG	TAG58:7-FA20:4	mol%	0.0338503	0.0362757	0.0165041	0.0223002	0.0378142	0.0252427	0.0411663	0.0449789	0.0312017	0.0424597	0.0271863	0.0470221	0.0301677	0.0417621	0.041334	0.0481886	0.0421642	0.0579309	0.0392598	0.0543587	0.0260752	0.0407436
TAG	TAG58:7-FA22:4	mol%	0.0408203	0.0423518	0.0114818	0.0348041	0.0444125	0.0284143	0.038242	0.0315748	0.0261024	0.0388643	0.0269562	0.0555289	0.0341249	0.0503681	0.0511808	0.0359357	0.0305202	0.0604582	0.0281476	0.0436188	0.0302639	0.0339974
TAG	TAG58:7-FA22:5	mol%	0.156564	0.18159	0.0877417	0.139942	0.144038	0.115951	0.147782	0.144936	0.0989193	0.173584	0.121437	0.179549	0.101461	0.144998	0.144004	0.173038	0.129583	0.260862	0.12075	0.151237	0.127303	0.114745
TAG	TAG58:7-FA22:6	mol%	0.187549	0.192867	0.0744198	0.137002	0.214577	0.130931	0.166685	0.251846	0.135728	0.258204	0.200331	0.226912	0.169162	0.182778	0.219907	0.265977	0.224415	0.381928	0.224122	0.188795	0.184443	0.189013
TAG	TAG58:8-FA18:1	mol%	0.434097	0.398189	0.144579	0.372711	0.291595	0.23644	0.371676	0.420544	0.291815	0.413875	0.360228	0.4826	0.270541	0.335311	0.411442	0.432757	0.382088	0.714795	0.324576	0.386289	0.336412	0.318877
TAG	TAG58:8-FA18:2	mol%	0.147489	0.158069	0.0388789	0.122196	0.127848	0.097191	0.138169	0.148269	0.0946015	0.174504	0.126269	0.206982	0.0971655	0.141302	0.172522	0.16487	0.161004	0.230534	0.137802	0.158271	0.132841	0.111964
TAG	TAG58:8-FA20:3	mol%	0.0177781	0.0224047	0.011681	0.0144671	0.0325421	0.0131649	0.0185313	0.02774	0.0100228	0.020224	0.00933689	0.0233004	0.0126209	0.0241574	0.0184932	0.0186878	0.0157553	0.023886	0.0117267	0.0224532	0.00811364	0.0214518
TAG	TAG58:8-FA20:4	mol%	0.0820803	0.0907798	0.0330817	0.052037	0.0997222	0.0629323	0.117747	0.194216	0.113494	0.104994	0.102246	0.119402	0.068396	0.122483	0.108769	0.163929	0.172828	0.170225	0.126877	0.162479	0.0826577	0.0923463
TAG	TAG58:8-FA22:5	mol%	0.215842	0.240707	0.0516466	0.190973	0.1701	0.128418	0.200694	0.208659	0.139147	0.230832	0.175886	0.291174	0.127352	0.185742	0.229673	0.208092	0.214092	0.378558	0.16641	0.203869	0.18495	0.157057
TAG	TAG58:8-FA22:6	mol%	1.19618	1.1214	0.372329	1.01086	0.898527	0.653119	1.02328	1.33453	0.760016	1.30219	1.07428	1.41353	0.792257	1.00479	1.2366	1.28496	1.16325	2.221	1.05411	1.09487	0.964134	0.968527
TAG	TAG58:9-FA18:1	mol%	0.345846	0.324657	0.0566212	0.278791	0.222704	0.157919	0.293528	0.386388	0.238985	0.411393	0.336051	0.49626	0.224362	0.285604	0.366653	0.355009	0.394602	0.606515	0.32065	0.353127	0.294059	0.284436
TAG	TAG58:9-FA18:2	mol%	0.363678	0.330583	0.0618383	0.280242	0.240467	0.168262	0.301639	0.386424	0.243283	0.427401	0.349012	0.510389	0.2231	0.276623	0.37027	0.374725	0.434696	0.669401	0.324491	0.375486	0.30412	0.294437
TAG	TAG58:9-FA20:4	mol%	0.0732846	0.113848	0.0313976	0.0585162	0.122672	0.0524502	0.1034	0.138198	0.0556629	0.111521	0.049752	0.124669	0.0518179	0.110645	0.0817433	0.0853584	0.116649	0.128251	0.0608527	0.12825	0.0350408	0.108028
TAG	TAG58:9-FA22:5	mol%	0.0998584	0.119396	0.0276179	0.0859418	0.0898302	0.064927	0.0919779	0.103326	0.0646307	0.139492	0.0988905	0.168029	0.0639454	0.0940763	0.10645	0.107073	0.125742	0.192029	0.0959817	0.101777	0.0909945	0.0952756
TAG	TAG58:9-FA22:6	mol%	1.70867	1.5433	0.257844	1.32035	1.08018	0.755656	1.35157	1.89327	1.18096	2.09118	1.59745	2.48919	1.04436	1.32766	1.71572	1.70458	1.99408	3.17252	1.54339	1.693	1.41301	1.32134
TAG	TAG60:10-FA22:5	mol%	0.0250945	0.0395023	0.00916123	0.0183643	0.035269	0.0184807	0.0297438	0.0320766	0.014536	0.0352261	0.0167374	0.0410593	0.0118715	0.0290139	0.0271883	0.0345547	0.0392832	0.0591202	0.0201079	0.0369928	0.0131035	0.0227537
TAG	TAG60:10-FA22:6	mol%	0.109847	0.124259	0.0239054	0.0758796	0.111277	0.0585988	0.101534	0.128575	0.0568449	0.147079	0.0807248	0.178682	0.0631366	0.107083	0.122696	0.12936	0.136771	0.257517	0.0979532	0.142743	0.0680582	0.0939885
TAG	TAG60:11-FA22:5	mol%	0.0365157	0.0682846	0.0108411	0.0270484	0.0493318	0.0249834	0.0444784	0.0485987	0.0190883	0.05667	0.020476	0.0668874	0.0213303	0.0379234	0.0392089	0.049452	0.0751452	0.0751268	0.0371261	0.0507473	0.0183977	0.0318078
TAG	TAG60:11-FA22:6	mol%	0.202889	0.262298	0.0404635	0.142708	0.230906	0.102417	0.236286	0.283206	0.10353	0.282194	0.12995	0.351937	0.100291	0.190652	0.218837	0.250963	0.362192	0.477273	0.182882	0.291075	0.0972319	0.193924
TAG	TAG60:12-FA22:6	mol%	0.321445	0.432896	0.0526121	0.220014	0.350573	0.147068	0.416575	0.489177	0.168493	0.517328	0.225025	0.573064	0.18022	0.290281	0.356222	0.421532	0.798688	0.728373	0.351478	0.495666	0.164413	0.296686

## Sheet: Fatty Acid Concentrations
TrueMass® Complex Lipid Panel: Fatty Acid Concentrations
Project Code:	UNAZ-01-24VWCLP+
		CLIENT IDENTIFIER	FS80779990	FS39791039	FS79811311	FS10423000	FS79817357	FS10422968	FS10422943	FS79817517	FS39824688	FS39824615	FS39791022	FS80782478	FS79817512	FS79811344	FS80779968	FS79810926	FS79817509	FS79817401	FS80779967	FS10422975	FS79811327	FS80779959
		AGE	21 months	21 months	21 months	21 months	21 months	21 months	21 months	21 months	21 months	21 months	21 months	21 months	21 months	21 months	21 months	21 months	21 months	21 months	21 months	21 months	21 months	21 months
		AMOUNT EXTRACTED CLP	75	75	75	75	75	75	75	75	75	75	75	75	75	75	75	75	75	75	75	75	75	75
		BOX NUMBER	FH00490331	FH00490331	FH00490331	FH00490331	FH00490331	FH00490331	FH00490331	FH00490331	FH00490331	FH00490331	FH00490331	FH00490331	FH00490331	FH00490331	FH00490331	FH00490331	FH00490331	FH00490331	FH00490331	FH00490331	FH00490331	FH00490331
		CLIENT MATRIX	EDTA Plasma	EDTA Plasma	EDTA Plasma	EDTA Plasma	EDTA Plasma	EDTA Plasma	EDTA Plasma	EDTA Plasma	EDTA Plasma	EDTA Plasma	EDTA Plasma	EDTA Plasma	EDTA Plasma	EDTA Plasma	EDTA Plasma	EDTA Plasma	EDTA Plasma	EDTA Plasma	EDTA Plasma	EDTA Plasma	EDTA Plasma	EDTA Plasma
		CLIENT SAMPLE ID	3622_Veh	3623_Veh	3624_Veh	3625_Veh	3629_Veh	3630_Veh	3632_Veh	3637_Veh	3658_Veh	3659_Veh	3660_Veh	3618_Klep	3619_Klep	3620_Klep	3621_Klep	3648_Klep	3649_Klep	3650_Klep	3651_Klep	3652_Klep	3655_Klep	3664_Klep
		GENDER	M	M	M	M	M	M	M	M	M	M	M	M	M	M	M	M	M	M	M	M	M	M
		GROUP ID	Veh_4d	Veh_4d	Veh_4d	Veh_4d	Veh_4d	Veh_4d	Veh_4d	Veh_4d	Veh_4d	Veh_4d	Veh_4d	HPBCD_4d	HPBCD_4d	HPBCD_4d	HPBCD_4d	HPBCD_4d	HPBCD_4d	HPBCD_4d	HPBCD_4d	HPBCD_4d	HPBCD_4d	HPBCD_4d
		GROUP NAME	Vehicle - Plasma	Vehicle - Plasma	Vehicle - Plasma	Vehicle - Plasma	Vehicle - Plasma	Vehicle - Plasma	Vehicle - Plasma	Vehicle - Plasma	Vehicle - Plasma	Vehicle - Plasma	Vehicle - Plasma	HPBCD - Plasma	HPBCD - Plasma	HPBCD - Plasma	HPBCD - Plasma	HPBCD - Plasma	HPBCD - Plasma	HPBCD - Plasma	HPBCD - Plasma	HPBCD - Plasma	HPBCD - Plasma	HPBCD - Plasma
		SAMPLE AMOUNT	100	100	100	100	100	100	100	100	100	100	100	100	100	100	100	100	100	100	100	100	100	100
		SAMPLE AMOUNT UNITS	µL	µL	µL	µL	µL	µL	µL	µL	µL	µL	µL	µL	µL	µL	µL	µL	µL	µL	µL	µL	µL	µL
		SAMPLE DESCRIPTION	Complex Lipid Panel	Complex Lipid Panel	Complex Lipid Panel	Complex Lipid Panel	Complex Lipid Panel	Complex Lipid Panel	Complex Lipid Panel	Complex Lipid Panel	Complex Lipid Panel	Complex Lipid Panel	Complex Lipid Panel	Complex Lipid Panel	Complex Lipid Panel	Complex Lipid Panel	Complex Lipid Panel	Complex Lipid Panel	Complex Lipid Panel	Complex Lipid Panel	Complex Lipid Panel	Complex Lipid Panel	Complex Lipid Panel	Complex Lipid Panel
		SUBJECT OR ANIMAL ID	3622	3623	3624	3625	3629	3630	3632	3637	3658	3659	3660	3618	3619	3620	3621	3648	3649	3650	3651	3652	3655	3664
		TIME POINT	4 days	4 days	4 days	4 days	4 days	4 days	4 days	4 days	4 days	4 days	4 days	4 days	4 days	4 days	4 days	4 days	4 days	4 days	4 days	4 days	4 days	4 days
		TREATMENT	Vehicle	Vehicle	Vehicle	Vehicle	Vehicle	Vehicle	Vehicle	Vehicle	Vehicle	Vehicle	Vehicle	Kleptose HPB	Kleptose HPB	Kleptose HPB	Kleptose HPB	Kleptose HPB	Kleptose HPB	Kleptose HPB	Kleptose HPB	Kleptose HPB	Kleptose HPB	Kleptose HPB
		TREATMENT2	Veh	Veh	Veh	Veh	Veh	Veh	Veh	Veh	Veh	Veh	Veh	HPBCD	HPBCD	HPBCD	HPBCD	HPBCD	HPBCD	HPBCD	HPBCD	HPBCD	HPBCD	HPBCD
Class	Name	Group Units
CER	CER[FA14:0]	uM		0.0007	0.0003	0.0005	0.0005	0.0002	0.0006		0.0003			0.0013		0.0013	0.0013		0.0009				0.0004
CER	CER[FA16:0]	uM	0.1364	0.1406	0.1694	0.0992	0.1892	0.118	0.0902	0.0886	0.1036	0.0887	0.1403	0.0949	0.1573	0.1245	0.1065	0.1001	0.0834	0.0397	0.1126	0.0725	0.109	0.0773
CER	CER[FA18:0]	uM	0.0151	0.0167	0.0132	0.0091	0.026	0.0148	0.0132	0.0104	0.0195	0.0115	0.0149	0.0079	0.0181	0.0084	0.0119	0.0113	0.0146	0.0036	0.0151	0.008	0.012	0.0075
CER	CER[FA18:1]	uM	0.0016	0.0009	0.0013	0.0011	0.0012	0.0007	0.0011	0.0007	0.0019	0.0003	0.0008	0.0009	0.001	0.0006	0.0012	0.0012	0.001		0.0021	0.0012	0.0032	0.0004
CER	CER[FA20:0]	uM	0.0125	0.0124	0.0166	0.0094	0.0161	0.0099	0.0092	0.0127	0.0237	0.0103	0.018	0.0089	0.0142	0.0097	0.0099	0.0111	0.0095	0.0021	0.0172	0.007	0.0111	0.0096
CER	CER[FA20:1]	uM	0.0015	0.0007	0.0018	0.0014	0.0012	0.0001	0.0021	0.0015	0.0009	0.0004	0.0014	0.0007	0.0019	0.0012	0.0011	0.0017	0.0016	0.0001	0.0013	0.0006	0.0026	0.0014
CER	CER[FA22:0]	uM	0.1242	0.1397	0.1621	0.1095	0.1262	0.0853	0.0771	0.078	0.1819	0.0836	0.1308	0.0793	0.0877	0.0767	0.0723	0.0859	0.0561	0.0237	0.1248	0.0548	0.087	0.0685
CER	CER[FA22:1]	uM			0.0043						0.0036
CER	CER[FA24:0]	uM	0.2986	0.3308	0.3333	0.2594	0.2197	0.1801	0.1865	0.1723	0.2812	0.179	0.2671	0.1791	0.1683	0.1532	0.1507	0.1425	0.0889	0.0724	0.1784	0.1086	0.1659	0.1184
CER	CER[FA24:1]	uM	0.3729	0.4213	0.4633	0.294	0.3015	0.2331	0.2332	0.2344	0.359	0.2196	0.3141	0.2177	0.2628	0.2161	0.2086	0.2091	0.1437	0.0571	0.213	0.1491	0.2448	0.1397
CER	CER[FA26:0]	uM	0.0021	0.0015	0.0022	0.0015	0.0013	0.0007	0.0006		0.002		0.0014	0.0021	0.0021	0.0014	0.0009	0.0009	0.0001		0.0012		0.0039
CER	CER[FA26:1]	uM	0.0038	0.0047	0.0041	0.0024	0.0031	0.0026	0.0036	0.002	0.0023	0.0018	0.0021	0.0012	0.0013	0.0027	0.0024	0.0023	0.0024	0.0007	0.0017	0.0012	0.003	0.0016
CE	CE[FA12:0]	uM	0.065	0.0671	0.063	0.0497	0.0459	0.0522	0.0501	0.0343	0.0635	0.0376	0.0568	0.0689	0.066	0.0536	0.0553	0.0693	0.0539	0.0298	0.0621	0.0635	0.1261	0.062
CE	CE[FA14:0]	uM	4.2662	4.4399	4.7641	4.5287	5.0633	3.9446	3.83	2.7342	4.2008	3.4024	3.5887	5.7159	4.431	5.0017	4.842	6.1873	4.8136	2.7684	5.8643	5.1765	7.6972	5.1251
CE	CE[FA14:1]	uM	0.1919	0.1957	0.5299	0.289	0.2173	0.1725	0.1753	0.133	0.1604	0.1154	0.1802	0.1686	0.2349	0.2321	0.1932	0.2531	0.2167	0.0948	0.2298	0.1858	0.3562	0.207
CE	CE[FA15:0]	uM	1.8894	1.7168	1.4609	1.614	1.4845	1.7571	1.3392	1.1018	1.7226	1.3862	1.7536	1.8883	1.3861	1.6109	1.3822	2.1946	1.6581	0.8785	1.9329	1.585	2.6608	1.6728
CE	CE[FA16:0]	uM	70.6539	62.1614	54.4966	54.0976	62.2362	52.4386	41.8884	47.5	65.3441	40.718	70.459	50.5931	64.3497	54.8244	49.8865	54.1759	58.8865	25.8148	60.2584	37.5512	67.953	52.8036
CE	CE[FA16:1]	uM	79.1083	68.7459	127.859	107.044	45.9106	52.6669	41.7342	37.6782	49.8368	27.711	45.1769	39.5279	50.508	46.9052	44.5169	34.5487	30.9804	18.1644	42.061	32.233	39.387	33.5277
CE	CE[FA17:0]	uM	3.5835	2.7184	1.8647	2.8789	2.2339	2.805	1.6496	2.3703	2.2703	2.1046	3.0285	2.5076	3.0771	2.6861	2.5362	1.2955	0.6444	0.937	1.4918	1.3664	1.5849	1.3136
CE	CE[FA18:0]	uM	15.8806	10.9645	9.9885	13.0673	12.6846	11.1739	8.2541	11.6329	11.9016	9.3061	15.4652	9.287	18.7414	13.0219	12.5964	6.4433	3.8979	4.6757	8.1089	5.0691	7.8523	7.775
CE	CE[FA18:1]	uM	294.48	172.51	178.684	250.107	180.772	168.797	154.657	182.539	205.576	143.453	244.872	143.717	309.402	211.312	218.92	102.796	78.5672	82.6977	126.787	101.307	156.108	141.918
CE	CE[FA18:2]	uM	524.142	458.067	466.024	442.554	516.515	393.634	420.474	366.27	542.009	343.934	574.937	401.156	410.823	424.426	386.211	452.447	442.793	251.788	538.773	348.464	546.33	483.147
CE	CE[FA18:3]	uM	22.8297	19.473	17.6087	21.4188	15.8764	15.3823	14.8983	12.5105	13.6986	13.856	14.6968	14.9983	13.576	14.897	16.0206	11.1765	9.5616	9.3662	12.7994	11.7602	10.0523	12.9538
CE	CE[FA18:4]	uM	0.8004	0.8618	1.0142	0.7993	0.7464	0.7781	0.5762	0.4153	0.3908	0.4841	0.4722	0.6095	0.3876	0.6663	0.6582	0.4658	0.1797	0.4536	0.474	0.5111	0.4249	0.5331
CE	CE[FA20:0]	uM	0.3353	0.2283	0.2147	0.2806	0.244	0.1891	0.2435	0.1937	0.286	0.1673	0.2928	0.2387	0.2743	0.264	0.3063	0.2024	0.1259	0.1492	0.215	0.2416	0.2485	0.2161
CE	CE[FA20:1]	uM	1.1751	0.7071	0.8315	0.9986	0.9359	0.759	0.828	0.639	0.972	0.7201	1.1239	0.7914	1.1114	0.9499	1.053	0.6599	0.5352	0.4411	1.005	0.6828	1.0179	0.8787
CE	CE[FA20:2]	uM	1.50195	1.11945	1.22805	1.30085	1.03595	1.05035	1.00545	0.72835	0.91005	0.72825	1.09305	1.00075	1.11495	1.16275	1.16635	0.84185	0.55375	0.52225	0.90005	0.62525	0.87175	0.90095
CE	CE[FA20:3]	uM	21.8523	17.2307	23.3865	18.8087	17.6132	15.8182	17.1194	11.3683	19.242	10.6653	18.4173	14.7906	14.1665	14.6407	12.1074	17.9354	18.6424	5.1489	19.681	11.3535	17.6102	21.1828
CE	CE[FA20:4]	uM	339.597	272.076	275.738	262.722	319.073	258.114	297.515	210.933	305.795	180.968	336.517	249.043	249.636	247.891	225.084	296.698	362.877	86.5265	322.747	178.578	345.449	364.164
CE	CE[FA20:5]	uM	57.2623	58.2268	103.829	63.3789	57.7216	47.3079	67.3926	33.2321	41.2872	41.6929	51.2735	43.3987	31.372	43.7647	37.4825	53.3998	38.5298	26.0724	58.4821	43.96	44.7077	50.2664
CE	CE[FA22:0]	uM	1.42215	1.25905	1.45175	1.18935	1.71155	1.12305	1.09915	0.78295	1.05455	0.66295	1.26805	1.01425	1.19325	1.17065	0.91215	1.40065	1.76645	0.51325	1.62745	0.69885	1.14645	1.25195
CE	CE[FA22:1]	uM	0.1149	0.0895	0.1025	0.1056	0.0988	0.0728	0.0682	0.0648	0.0869	0.0587	0.0961	0.0979	0.1106	0.1009	0.1044	0.0807	0.064	0.0583	0.0928	0.0769	0.1186	0.1029
CE	CE[FA22:2]	uM	0.1203	0.0956	0.1105	0.1046	0.1108	0.071	0.0986	0.0719	0.0962	0.0772	0.114	0.1129	0.1285	0.1528	0.1295	0.1154	0.0952	0.0688	0.1313	0.0967	0.1454	0.1457
CE	CE[FA22:4]	uM	0.519	0.4557	0.6456	0.4962	0.5121	0.3945	0.4748	0.2669	0.3344	0.3156	0.4198	0.3768	0.3616	0.4126	0.3907	0.4598	0.4038	0.2012	0.4818	0.2962	0.4068	0.4057
CE	CE[FA22:5]	uM	6.7194	5.3555	6.9043	5.041	7.2104	5.0207	5.1529	2.9978	4.6973	2.6789	5.3148	4.4348	4.6756	5.3036	3.8406	6.0114	7.7768	1.6623	7.1518	3.0106	5.1323	5.2107
CE	CE[FA22:6]	uM	102.178	76.5708	80.9365	72.085	120.855	80.443	77.0248	46.7976	79.3801	39.2847	89.9317	66.7967	82.4359	86.0413	58.7171	94.9697	133.002	23.5431	117.478	42.876	82.976	86.3684
CE	CE[FA24:0]	uM	0.8868	0.6438	0.5791	0.5891	0.9598	0.5971	0.6405	0.3839	0.6431	0.2954	0.7144	0.5456	0.662	0.6565	0.4487	0.7249	1.1313	0.1936	0.9251	0.3216	0.6339	0.6654
CE	CE[FA24:1]	uM	0.0435	0.0364	0.0389	0.0408	0.0546	0.036	0.0486	0.0321	0.0519	0.0375	0.0551	0.0447	0.0523	0.0453	0.055	0.0341	0.0347	0.0258	0.0508	0.0658	0.078	0.0417
DAG	DAG[FA12:0]	uM	0.0006		0.0021	0.0023	0.004		0.0265		0.0008	0.0016	0.0004	0.025	0.0015	0.001	0.0274	0.0016	0.0005		0.0107	0.0413	0.0411	0.0064
DAG	DAG[FA14:0]	uM	0.0179	0.0176	0.0762	0.0156	0.0232	0.0187	0.0297	0.0037	0.0119	0.0168	0.0105	0.0459	0.0157	0.0081	0.0305	0.0219	0.0011	0.0074	0.0365	0.0657	0.0873	0.0104
DAG	DAG[FA14:1]	uM		0.0015	0.0058				0.0093	0.0089	0.0144		0.0024	0.0064			0.0086	0.3956	0.0077	0.0067	0.0121	0.0288	0.027
DAG	DAG[FA15:0]	uM	0.0076	0.0067	0.0151	0.0058	0.007	0.0077	0.0063	0.0023	0.01	0.0043	0.0053	0.0066	0.0038	0.0015	0.0091	0.0116	0.0013	0.0031	0.0105	0.0386	0.0168	0.0067
DAG	DAG[FA16:0]	uM	0.5087	0.5374	1.3892	0.4714	0.4602	0.527	0.2887	0.2087	0.3224	0.3938	0.3697	0.4281	0.5481	0.2965	0.2872	0.6971	0.2198	0.1613	0.4174	0.2654	0.6113	0.201
DAG	DAG[FA16:1]	uM	0.1564	0.1393	0.8815	0.2577	0.1061	0.1595	0.1274	0.0358	0.0947	0.0608	0.0608	0.0899	0.1095	0.0754	0.0931	0.0603	0.0403	0.0319	0.0737	0.0983	0.1517	0.0409
DAG	DAG[FA18:0]	uM	0.1809	0.1606	0.3629	0.1808	0.1915	0.1563	0.1433	0.0959	0.1189	0.1345	0.1394	0.1661	0.1833	0.124	0.1488	0.146	0.0911	0.0951	0.1618	0.1148	0.2282	0.0757
DAG	DAG[FA18:1]	uM	2.1829	1.8826	5.8734	2.6063	1.8633	2.0173	1.5374	0.9354	1.6312	1.2154	1.5061	1.5251	2.4123	1.2931	1.446	0.9643	0.8456	0.6437	1.0992	1.0029	2.0657	0.7433
DAG	DAG[FA18:2]	uM	1.5749	1.4767	1.653	1.5721	1.2892	1.2311	0.9993	0.7598	1.1185	1.2083	1.1275	1.3002	1.6916	0.9457	1.0728	0.8661	0.783	0.706	0.9868	0.7748	1.7203	0.6856
DAG	DAG[FA18:3]	uM	0.062	0.0467	0.0912	0.0637	0.0423	0.0593	0.0404	0.025	0.0278	0.0486	0.0321	0.045	0.0462	0.0228	0.0275	0.0308	0.0244	0.0232	0.05	0.0276	0.0871	0.0262
DAG	DAG[FA20:0]	uM	0.0046	0.0075	0.0273	0.0006	0.0027	0.0038	0.0123	0.0027	0.0038	0.0023	0.0012	0.0196	0.0037	0.0017	0.0125	0.0064			0.0192	0.0115	0.0283	0.0025
DAG	DAG[FA20:1]	uM	0.0406	0.0268	0.0841	0.0535	0.0482	0.0456	0.047	0.0388	0.0314	0.0275	0.0303	0.0498	0.0749	0.0414	0.0463	0.0346	0.0097	0.0157	0.0273	0.0641	0.0925	0.0452
DAG	DAG[FA20:2]	uM	0.0264	0.0261	0.0723	0.0272	0.0283	0.0196	0.0187	0.0139	0.0207	0.0142	0.0182	0.0156	0.0236	0.0151	0.0202	0.0161	0.0107	0.0139	0.0151	0.0152	0.025	0.0148
DAG	DAG[FA20:3]	uM	0.0861	0.091	0.1565	0.0827	0.0761	0.0651	0.0542	0.0458	0.0439	0.0601	0.0418	0.0528	0.081	0.0571	0.0624	0.0416	0.0287	0.0387	0.0436	0.0395	0.0518	0.0321
DAG	DAG[FA20:4]	uM	0.3244	0.3279	0.3213	0.2864	0.2495	0.2264	0.2055	0.1433	0.1721	0.2	0.1726	0.2601	0.337	0.2178	0.2167	0.1669	0.1739	0.1571	0.1664	0.1805	0.237	0.1578
DAG	DAG[FA20:5]	uM	0.1645	0.1977	0.1902	0.1837	0.1146	0.1546	0.1444	0.0795	0.0866	0.1639	0.0851	0.1833	0.2284	0.1187	0.1574	0.1496	0.1416	0.1279	0.1519	0.1313	0.2554	0.124
DAG	DAG[FA22:4]	uM	0.0207	0.023	0.0264	0.0234	0.0165	0.0186	0.0188	0.009	0.0122	0.0142	0.0134	0.0148	0.0161	0.0166	0.0159	0.0132	0.0082	0.0077	0.0125	0.0132	0.0151	0.0115
DAG	DAG[FA22:5]	uM	0.0613	0.058	0.066	0.0626	0.0522	0.0366	0.0339	0.0265	0.0241	0.0445	0.0332	0.0545	0.0433	0.0361	0.0411	0.0323	0.0285	0.0335	0.0404	0.0388	0.049	0.0209
DAG	DAG[FA22:6]	uM	0.3967	0.3685	0.2359	0.3642	0.2797	0.2112	0.2583	0.2088	0.1996	0.3392	0.2468	0.3742	0.36	0.2262	0.3029	0.2656	0.2541	0.2719	0.2647	0.2209	0.3494	0.1632
DCER	DCER[FA14:0]	uM	0.0022	0.0041	0.0009	0.0038	0.0016			0.0007	0.0022	0.0043	0.0057	0.0038	0.0059	0.0053	0.0029	0.001	0.0005		0.0044	0.0041	0.0053	0.0033
DCER	DCER[FA16:0]	uM	0.0227	0.024	0.0424	0.0203	0.0398	0.0335	0.0181	0.0084	0.0241	0.0139	0.0309	0.0186	0.0269	0.0178	0.0168	0.031	0.0153	0.005	0.0326	0.0248	0.0298	0.025
DCER	DCER[FA18:0]	uM	0.0067	0.0007	0.0088	0.0054	0.009	0.0035	0.0117	0.0003	0.0097	0.0061	0.009	0.0084	0.0048	0.0036	0.0076	0.0056	0.0105	0.0009	0.0069	0.0107	0.01	0.0087
DCER	DCER[FA18:1]	uM	0.0154	0.0116	0.0109	0.0111	0.0093	0.0095	0.0112	0.0114	0.0109	0.0107	0.0135	0.0165	0.0106		0.0138	0.0136	0.0105	0.0084	0.0183			0.0115
DCER	DCER[FA20:0]	uM	0.0077	0.0126	0.0078	0.0017	0.0126	0.0064	0.0166	0.0033	0.0023	0.0075	0.0085	0.0129	0.0074	0.0059	0.0069	0.0138	0.0069	0.0019	0.0172	0.0106	0.0117	0.005
DCER	DCER[FA20:1]	uM	0.0044	0.0017	0.0024	0.0021	0.0056	0.0016	0.0043	0.0037	0.0006	0.0011	0.0073	0.0013		0.0001	0.0044	0.0036			0.0062	0.003	0.0036	0.0002
DCER	DCER[FA22:0]	uM	0.0245	0.0335	0.0433	0.0293	0.027	0.0278	0.035	0.0174	0.0284	0.0183	0.0245	0.0341	0.0202	0.0186	0.0156	0.0251	0.0178	0.0016	0.0371	0.0196	0.0293	0.0116
DCER	DCER[FA22:1]	uM		0.0026		0.006	0.01		0.0016	0.0039								0.0009					0.008	0.0103
DCER	DCER[FA22:2]	uM	0.0048	0.0093	0.0143	0.0043	0.0124		0.0055	0.0042	0.0177		0.0103	0.0033	0.0031		0.0018	0.0118	0.0029		0.0085	0.0146	0.0063	0.0125
DCER	DCER[FA24:0]	uM	0.0573	0.0608	0.0607	0.0451	0.0559	0.0357	0.0396	0.0293	0.0413	0.0284	0.0416	0.0341	0.0365	0.0221	0.0327	0.0283	0.0208	0.0118	0.0411	0.0192	0.036	0.0239
DCER	DCER[FA24:1]	uM	0.0464	0.0347	0.0525	0.0292	0.0263	0.0055	0.0172	0.015	0.0143	0.0038	0.0145	0.023	0.0166		0.021	0.0115			0.0012	0.0082	0.0012	0.0043
DCER	DCER[FA26:0]	uM												0.009
DCER	DCER[FA26:1]	uM	0.0054	0.0079	0.0043	0.0036	0.0031	0.0018	0.0051		0.0072	0.0028		0.004	0.0026	0.0023	0.0029		0.0087		0.0052	0.0001	0.0058
HCER	HCER[FA14:0]	uM	0.0061	0.0043	0.0073	0.0059	0.011	0.0048	0.0065	0.0022	0.0021	0.0034	0.0031	0.0008	0.0026	0.0023	0.0012	0.0016	0.0026		0.0019	0.0005	0.0015	0.0013
HCER	HCER[FA16:0]	uM	1.0413	0.7743	0.9242	0.5616	2.1084	0.8101	0.8162	0.7965	0.6818	0.4544	0.8224	0.388	0.7295	0.5164	0.3833	0.3475	0.5399	0.131	0.4967	0.1957	0.3076	0.414
HCER	HCER[FA18:0]	uM	0.0805	0.0659	0.0632	0.0482	0.2761	0.0853	0.0779	0.0831	0.0933	0.0508	0.0918	0.0381	0.1174	0.0545	0.0481	0.0693	0.1327	0.0226	0.1121	0.029	0.0668	0.0811
HCER	HCER[FA18:1]	uM	0.0076	0.0058	0.0075	0.0076	0.0146	0.0062	0.0099	0.0068	0.0102	0.0066	0.0103	0.0065	0.0087	0.0054	0.0063	0.0057	0.0085	0.0018	0.0059	0.0057	0.0074	0.008
HCER	HCER[FA20:0]	uM	0.0821	0.0656	0.069	0.052	0.1888	0.069	0.0712	0.0781	0.1196	0.0459	0.1021	0.0523	0.1099	0.062	0.0452	0.0778	0.128	0.0237	0.1358	0.0405	0.0782	0.0954
HCER	HCER[FA20:1]	uM	0.0118	0.0064	0.0112	0.0081	0.015	0.0083	0.0114	0.0088	0.0104	0.0075	0.0106	0.0055	0.0111	0.007	0.0064	0.0073	0.0111	0.0027	0.0065	0.0055	0.0101	0.0115
HCER	HCER[FA22:0]	uM	0.4671	0.4004	0.458	0.309	0.7128	0.338	0.4387	0.3712	0.5906	0.2151	0.5249	0.2995	0.4655	0.3111	0.2795	0.4023	0.563	0.1392	0.7042	0.2311	0.4264	0.5481
HCER	HCER[FA22:1]	uM	0.0592	0.0348	0.0779	0.0428	0.0988	0.0378	0.0559	0.0385	0.0755	0.0282	0.0635	0.0303	0.0626	0.0443	0.0385	0.0441	0.0658	0.0069	0.0677	0.0264	0.0537	0.0623
HCER	HCER[FA24:0]	uM	0.4554	0.4004	0.4491	0.3027	0.6449	0.3678	0.4077	0.2857	0.452	0.2465	0.4641	0.2911	0.3462	0.315	0.2597	0.3825	0.4605	0.1645	0.4746	0.2241	0.4167	0.4272
HCER	HCER[FA24:1]	uM	0.8934	0.7756	0.9856	0.5811	1.4521	0.6507	0.8092	0.7033	0.8419	0.4658	0.9071	0.61	0.9081	0.672	0.5582	0.732	0.9054	0.2376	0.901	0.4398	0.8462	0.8347
HCER	HCER[FA26:0]	uM	0.0086	0.0068	0.0076	0.0049	0.0088	0.0053	0.0074	0.0045	0.0064	0.0058	0.007	0.0056	0.0075	0.0071	0.0061	0.0079	0.0106	0.0042	0.0089	0.006	0.008	0.0045
HCER	HCER[FA26:1]	uM	0.00525	0.00255	0.00365	0.00155	0.00475	0.00175	0.00395	0.00175	0.00475	0.00135	0.00405	0.00275	0.00245	0.00275	0.00235	0.00335	0.00665	0.00075	0.00495	0.00305	0.00535	0.00315
LCER	LCER[FA14:0]	uM	0.00315	0.00225	0.00375	0.00135	0.00315	0.00295	0.00285	0.00155	0.00315	0.00195	0.00215	0.00135	0.00345	0.00355	0.00325	0.00275	0.00345	0.00095	0.00405	0.00215	0.00265	0.00355
LCER	LCER[FA16:0]	uM	0.0461	0.0492	0.0477	0.0344	0.0628	0.0394	0.0436	0.038	0.0681	0.0211	0.0584	0.0805	0.1424	0.1253	0.1157	0.1143	0.1549	0.0473	0.129	0.0654	0.1303	0.1017
LCER	LCER[FA18:0]	uM	0.0078	0.0083	0.0118	0.0066	0.0135	0.0069	0.008	0.0079	0.0118	0.0087	0.0091	0.0089	0.0152	0.0145	0.0119	0.0117	0.016	0.0068	0.0162	0.0126	0.0171	0.0127
LCER	LCER[FA18:1]	uM	0.0057	0.0061	0.008	0.0076	0.0044	0.0052	0.0063	0.0006	0.0108	0.0051	0.0055	0.0058	0.0073	0.0072	0.0095	0.0082	0.0065	0.0014	0.0084	0.0085	0.0142	0.0095
LCER	LCER[FA20:0]	uM	0.005	0.004	0.0067	0.0041	0.0057	0.0035	0.0028	0.0013	0.0022	0.0022	0.0028	0.0064	0.0061	0.0066	0.0067	0.0053	0.0081	0.0025	0.0089	0.0063	0.0092	0.0056
LCER	LCER[FA20:1]	uM	0.008	0.0049	0.0101	0.0063	0.0061	0.0053	0.0054	0.0026	0.0039	0.0039	0.0042	0.0063	0.0042	0.0055	0.0036	0.0039	0.003	0.0032	0.0068	0.0047	0.0074	0.0035
LCER	LCER[FA22:0]	uM	0.0245	0.0236	0.0187	0.0212	0.0259	0.0182	0.0196	0.0122	0.0174	0.0207	0.0173	0.0292	0.0225	0.0236	0.0253	0.0208	0.0222	0.0148	0.031	0.0182	0.0281	0.0176
LCER	LCER[FA22:1]	uM	0.0008	0.0007	0.0017	0.0026	0.0028	0.0007	0.0036	0.0007	0.0012	0.0023	0.0006	0.0028	0.003	0.0006	0.0057	0.0046	0.003	0.0003	0.0023	0.0048	0.0036	0.0032
LCER	LCER[FA24:0]	uM	0.0101	0.0116	0.0085	0.0088	0.0113	0.0078	0.0118	0.0073	0.0099	0.0084	0.0108	0.0093	0.0098	0.0119	0.009	0.0123	0.0129	0.0065	0.0124	0.0128	0.0133	0.0106
LCER	LCER[FA24:1]	uM	0.0177	0.0209	0.0204	0.0128	0.0178	0.0154	0.0147	0.014	0.0201	0.0095	0.0194	0.0172	0.0193	0.0281	0.02	0.0266	0.0275	0.0113	0.0248	0.0175	0.026	0.026
LCER	LCER[FA26:0]	uM	0.0005	0.0006	0.0019	0.0012	0.0015	0.0003	0.0012	0.0006	0.0019	0.0001	0.0013	0.0008	0.0005		0.0012	0.0007	0.0012	0.0004	0.0013	0.0012	0.0021	0.001
LCER	LCER[FA26:1]	uM	0.00165	0.00095	0.00095	5e-05	0.00085	0.00025	0.00225	0.00015	0.00165	0.00145	0.00035	0.00075	0.00025	0.00035	0.00155	0.00075	0.00045		0.00185	0.00175	0.00145	0.00065
LPC	LPC[FA14:0]	uM			0.3085	0.331	0.256			0.2379		0.2385				0.2838	0.2512			0.2635		0.2652	0.2544	0.3441
LPC	LPC[FA15:0]	uM	0.5799	0.5362	0.4501	0.8325	0.4508	0.7785	0.5275	0.3078	0.5919	0.449	0.4187	0.6453	0.4596	0.434	0.4509	0.4572	0.5751	0.3715	0.5313	0.423	0.5775	0.5343
LPC	LPC[FA16:0]	uM	132.507	130.764	145.277	135.862	103.178	106.883	99.158	76.3669	125.057	87.4585	108.38	110.401	93.4045	99.5364	94.786	98.8422	106.761	76.9323	109.654	97.5526	101.205	108.19
LPC	LPC[FA16:1]	uM	2.6812	2.4608	5.423	5.5331	1.6606	2.1569	2.244	1.2562	2.2265	1.0593	1.751	2.1624	2.1866	2.2637	2.0512	1.7457	2.355	1.4358	2.0194	1.8723	2.8031	2.5745
LPC	LPC[FA17:0]	uM	2.8995	2.549	1.9891	2.1808	1.7011	2.6354	2.0521	1.7839	2.3365	2.1327	2.3727	2.7597	1.9777	2.1101	2.1129	1.5863	1.2596	1.5623	2.3223	2.0457	2.1411	2.0194
LPC	LPC[FA18:0]	uM	78.7296	72.4512	87.3118	63.7445	74.5839	66.2985	73.2185	54.9093	78.2858	57.864	81.8828	73.7766	82.9383	66.2609	68.2238	63.8692	60.8736	46.2663	79.2321	49.9979	71.824	77.7834
LPC	LPC[FA18:1]	uM	35.6646	31.1419	62.4185	50.5973	20.9678	26.8279	29.3471	19.6202	33.7203	20.8692	28.3622	26.1336	23.7912	24.3113	24.5718	21.67	19.3312	17.6383	24.1227	21.5266	32.3895	28.3633
LPC	LPC[FA18:2]	uM	62.6501	62.1557	71.5361	78.6976	53.4258	55.0729	55.84	42.4868	61.3218	50.7249	57.062	64.2234	47.1311	53.2137	56.1662	44.6795	37.6611	43.4466	60.0093	48.1523	62.4609	63.55
LPC	LPC[FA18:3]	uM	0.5147	0.666	0.7768	0.5167	0.3519	0.5099	0.5031	0.2653	0.2921	0.4249	0.2388	0.62	0.3278	0.4328	0.3842	0.4122	0.3133	0.3541	0.4433	0.3368	0.3164	0.6454
LPC	LPC[FA20:0]	uM	0.6016	0.4995	0.6897	0.6106	0.4098	0.5571	0.5031	0.5629	0.4879	0.5402	0.5646	0.5325	0.4526	0.4741	0.4228	0.4082	0.4035	0.4347	0.4688	0.613	0.4719	0.4571
LPC	LPC[FA20:1]	uM	0.9619	0.9696	1.481	1.3409	0.6732	0.6428	1.0922	0.6506	1.0102	0.8348	0.8311	1.0868	0.7103	0.8213	0.8781	0.7759	0.6362	0.7142	0.7068	0.9431	0.8804	0.8535
LPC	LPC[FA20:2]	uM	1.5964	0.9917	1.9674	1.5398	0.7493	1.207	1.4364	0.6156	1.1064	0.8647	0.7232	1.0572	0.7799	0.8013	0.9947	0.6581	0.5614	0.6175	0.6973	0.9708	1.0917	0.7078
LPC	LPC[FA20:3]	uM	6.3857	5.7591	7.6735	7.2055	3.4764	4.5565	5.4942	2.9382	4.3362	3.3394	3.724	4.421	3.3983	3.4923	3.9171	3.4706	2.0264	2.1723	4.32	3.176	4.106	3.9416
LPC	LPC[FA20:4]	uM	13.1466	11.7312	11.2815	12.7165	9.4707	10.1344	12.7426	8.2479	9.8957	8.8887	8.6406	14.5466	11.4693	12.0796	13.3017	9.3171	9.7417	5.4978	10.5008	8.7791	13.7267	14.1424
LPC	LPC[FA20:5]	uM	1.0097	1.1827	2.1779	1.3386	0.6615	1.0427	1.2643	0.4617	0.6735	0.7857	0.59	1.3936	0.8953	1.2487	1.3103	0.9144	0.6298	0.6993	1.0169	0.8183	1.1691	1.027
LPC	LPC[FA22:4]	uM			0.2386	0.3854			0.2943								0.1847
LPC	LPC[FA22:5]	uM	0.9074	0.808	1.0381	1.0683	0.7425	0.6213	0.8738	0.4757	0.6047	0.6634	0.5963	0.9199	0.5989	0.7679	0.7203	0.7802	0.7873	0.4315	0.6779	0.5894	0.6832	0.569
LPC	LPC[FA22:6]	uM	5.758	5.546	5.2705	4.8921	4.4754	4.6994	5.1566	3.288	4.0751	3.4727	3.7493	6.8374	6.8245	5.9897	6.1124	4.8837	6.1476	2.6038	6.4404	3.6892	5.4442	4.3857
LPE	LPE[FA16:0]	uM	1.631	1.4979	1.8227	1.658	1.5568	1.3942	1.5426	1.3563	1.42	1.0773	1.2262	1.4256	1.3459	1.345	1.5022	1.4131	1.8602	1.0181	1.3661	1.3024	1.33	1.1278
LPE	LPE[FA16:1]	uM		0.0601	0.0727	0.0786			0.0706					0.0426			0.0362
LPE	LPE[FA17:0]	uM	0.0539	0.0402		0.0421			0.0549				0.0391	0.0583		0.0536		0.0558				0.0448	0.0454
LPE	LPE[FA18:0]	uM	1.4701	1.0593	1.3828	1.1898	1.1695	1.1197	1.2735	0.9523	1.0752	0.9873	1.2159	1.1247	1.2551	1.0305	1.198	1.1669	1.3522	0.8944	1.1897	0.9468	1.1284	1.0301
LPE	LPE[FA18:1]	uM	0.7692	0.619	1.2245	1.1636	0.5549	0.7017	0.8543	0.4612	0.5113	0.4608	0.558	0.5335	0.4984	0.6732	0.5057	0.5374	0.4913	0.574	0.5099	0.5571	0.649	0.5377
LPE	LPE[FA18:2]	uM	1.0532	1.09	1.6578	1.4005	1.1608	1.1729	1.0341	0.6085	0.6142	0.8553	0.8192	0.7159	0.5181	0.909	0.707	0.7127	0.4418	0.6595	0.573	0.7414	0.7484	0.6331
LPE	LPE[FA18:3]	uM			0.0544
LPE	LPE[FA20:1]	uM	0.043		0.067	0.0721	0.0422									0.0326							0.0385	0.034
LPE	LPE[FA20:2]	uM			0.0361				0.0404
LPE	LPE[FA20:3]	uM	0.1414	0.119	0.1663	0.1542	0.1117	0.1206	0.1608	0.0715	0.103	0.0816	0.1023	0.0773	0.0666	0.0797	0.0745	0.1007	0.07		0.083	0.077	0.0691	0.1002
LPE	LPE[FA20:4]	uM	0.8752	0.7985	0.9912	1.0794	0.6965	0.7244	0.9475	0.4793	0.5711	0.5266	0.6913	0.5003	0.467	0.4181	0.3912	0.5872	0.3863	0.2798	0.4472	0.2779	0.4821	0.4105
LPE	LPE[FA20:5]	uM	0.0503		0.0741	0.058		0.0529	0.063			0.0502	0.0391					0.061			0.0465			0.0491
LPE	LPE[FA22:4]	uM
LPE	LPE[FA22:5]	uM	0.0801	0.0824	0.1462	0.0948	0.0647	0.075	0.0695	0.0509		0.0637	0.0464	0.0761	0.0544	0.0652	0.059	0.0643	0.0771	0.046	0.0581	0.0496	0.0439	0.0534
LPE	LPE[FA22:6]	uM	0.5351	0.5136	0.7444	0.5348	0.468	0.4068	0.5176	0.3388	0.4406	0.2867	0.4346	0.405	0.3723	0.2979	0.326	0.3976	0.4685	0.1238	0.3337	0.2041	0.2947	0.2325
MAG	MAG[FA12:0]	uM
MAG	MAG[FA14:0]	uM
MAG	MAG[FA15:0]	uM																0.0737
MAG	MAG[FA16:0]	uM
MAG	MAG[FA16:1]	uM	0.0355	0.0454	0.3776	0.1033	0.0429	0.0763	0.0498	0.0032	0.0037		0.0061	0.0368		0.0098		0.0135			0.0102	0.0037	0.0115
MAG	MAG[FA18:1]	uM	0.9024	0.9786	2.5852	1.249	1.441	1.2924	0.7644	0.2768	0.3923	0.4137	0.4654	0.6982	0.4662	0.5721	0.1831	0.6165	0.0301		0.3764	0.0435	0.552
MAG	MAG[FA18:2]	uM	1.7028	1.9159	1.3316	1.9337	2.3351	1.6816	1.2679	1.1462	1.1311	1.6095	1.3542	1.4901	1.1414	1.201	0.8813	1.3109	0.6577	0.5134	1.0355	0.5728	1.4994	0.6081
MAG	MAG[FA18:3]	uM	0.0878	0.103	0.1097	0.1244	0.1136	0.1331	0.0688	0.0442	0.0411	0.0726	0.0434	0.0723	0.0419	0.0485	0.0357	0.0858	0.0218	0.0305	0.0669	0.0375	0.0924	0.0536
MAG	MAG[FA18:4]	uM	0.0009		0.0021		0.0018	0.0015					0.0009	0.0015		0.0047		0.0019				0.003	0.0037	0.0059
MAG	MAG[FA20:1]	uM			0.0093	0.003						0.0015		0.0064							0.0016	0.0048	0.0074
MAG	MAG[FA20:2]	uM	0.0094	0.0062	0.0107	0.0037	0.0077	0.0111	0.0079			0.0045		0.0048	0.0019	0.0042	0.0089	0.0003			0.0014	0.0003	0.0081
MAG	MAG[FA20:3]	uM	0.0172	0.0283	0.0213	0.0244	0.0425	0.0143	0.0136	0.0092	0.0113	0.0118	0.0106	0.016	0.0105	0.0213	0.0108	0.0109	0.0092	0.0015	0.0152	0.0145	0.0175	0.0078
MAG	MAG[FA20:4]	uM	0.0318	0.0357	0.0339	0.0299	0.0602	0.0218	0.0238	0.0435	0.0236	0.0404	0.026	0.0283	0.0153	0.0256	0.0242	0.0276	0.0468	0.0183	0.0286	0.0374	0.0382	0.0442
MAG	MAG[FA20:5]	uM																					0.001
MAG	MAG[FA22:0]	uM
MAG	MAG[FA22:1]	uM
MAG	MAG[FA22:2]	uM	0.0047	0.0038	0.0002	0.0029	0.0044	0.0015	0.0064	0.0022	0.0027			0.0001	0.0004	0.0036			0.0004		0.0055	0.0048	0.0051	0.0055
MAG	MAG[FA22:4]	uM						0.0009										0.001					0.0007
MAG	MAG[FA22:6]	uM					0.0279									0.0022	0.0025	0.013	0.0002		0.007	0.0042	0.0005
MAG	MAG[FA24:0]	uM												0.0006
MAG	MAG[FA24:1]	uM	0.0001	0.0014	0.0034		0.0028	0.002	0.0059						0.0014	0.0034					0.0082		0.0022
PC	PC[FA12:0]	uM
PC	PC[FA14:0]	uM	5.2765	2.9712	3.7899	3.5224	3.3573	4.1357	3.2791	1.7039	1.9459	2.0451	1.8252	2.7241	1.4882	1.5975	2.287	2.8539	1.3638	1.6707	1.3152	3.1013	2.5709	1.7975
PC	PC[FA15:0]	uM	0.9881	0.6866	0.741	0.8112	0.6604	0.5406	0.5317			0.5946										0.6181
PC	PC[FA16:0]	uM	734.65	707.129	888.538	690.45	692.893	587.188	575.311	403.625	613.159	489.658	585.584	401.463	362.648	416.076	367.777	500.256	516.991	206.903	564.656	406.754	464.422	456.62
PC	PC[FA16:1]	uM	22.8195	19.0166	36.9345	30.2523	13.6029	15.1856	19.7309	8.6703	15.0917	7.9534	10.986	8.9588	8.6437	11.2683	9.2724	11.4644	11.4725	4.8821	10.3868	10.9664	13.7597	11.218
PC	PC[FA17:0]	uM	5.7748	4.6443	1.6999	2.4168	3.5143	6.4656	3.3406	2.9303	3.2488	3.4673	5.3569	2.6222	1.1943	1.4051	1.6234	1.1431	0.7501	0.6683	1.365	1.5024	3.3396	1.5143
PC	PC[FA18:0]	uM	301.139	262.996	370.621	236.624	363.188	260.505	284.409	219.367	262.049	246.814	312.458	213.658	249.111	227.842	221.654	260.743	222.334	103.522	315.752	191.412	269.677	254.289
PC	PC[FA18:1]	uM	253.942	192.3	421.766	281.58	171.696	174.92	194.605	132.717	201.912	149.974	180.869	131.038	135.497	134.968	124.06	153.074	132.069	68.3489	151.471	130.297	190.559	154.884
PC	PC[FA18:2]	uM	622.756	556.694	735.119	639.151	650.266	540.346	507.803	386.307	536.276	485.789	586.384	369.763	342.001	384.3	339.881	393.117	361.934	231.288	502.02	403.105	447.862	469.123
PC	PC[FA18:3]	uM	6.1363	5.6342	7.7943	7.1682	5.6264	5.7756	4.9659	3.4847	3.9204	4.7343	4.364	3.1196	1.9295	4.0827	3.2327	2.1761	2.3915	0.7859	2.8407	3.2442	1.0564	2.3866
PC	PC[FA20:0]	uM	4.3339	3.6336	3.622	4.0385	3.5036	3.1391	5.0157	1.489	5.6213	1.7838	2.7522	3.6614	1.5104	1.4556	2.1048	2.6873	2.7224	0.9896	3.2826	1.9796	2.7761	3.0432
PC	PC[FA20:1]	uM	1.2657	0.6712	2.5701	1.0038	0.8076	0.7989	0.8817		1.536	0.8122	1.0698	0.7949		0.9812	0.7071				0.8595	0.9009	1.0406	0.9863
PC	PC[FA20:2]	uM	5.0849	4.2792	8.046	5.8383	3.1212	4.2563	4.2738	2.081	3.8598	3.0829	2.7335	3.314	1.8554	1.9401	2.4192	2.4102	2.1392	0.951	2.4246	2.6426	3.8895	2.7817
PC	PC[FA20:3]	uM	43.5541	36.9283	69.2145	39.614	29.6785	29.0057	36.3881	22.4301	33.9891	24.1826	31.4788	20.8178	20.8827	23.0367	25.4824	32.7707	19.8298	9.6695	33.9079	23.2176	26.3415	21.4647
PC	PC[FA20:4]	uM	167.067	148.293	141.292	125.876	147.697	127.394	155.627	103.13	137.199	102.394	130.526	89.9199	89.1623	86.1176	90.662	104.426	103.496	22.3302	110.108	76.7257	110.705	108.391
PC	PC[FA20:5]	uM	29.1964	22.6056	54.3042	32.5504	24.0166	25.6826	31.1703	13.1188	15.1446	23.4097	18.4083	14.7454	8.948	12.1532	14.154	15.1633	10.709	5.6405	15.6791	14.9221	12.3737	11.1384
PC	PC[FA22:4]	uM	0.9881	1.3982	1.5688				1.1129			0.7233
PC	PC[FA22:5]	uM	16.5575	16.3999	20.5268	15.8871	10.5196	10.1386	10.9808	5.4549	7.2298	7.8588	11.597	7.7073	5.7552	7.9615	5.1183	11.7778	10.4569	2.5599	11.4759	4.7986	6.4736	6.9653
PC	PC[FA22:6]	uM	199.92	193.192	202.301	164.466	201.081	150.116	155.256	106.804	161.483	110.151	142.224	122.387	107.629	110.55	98.7144	162.942	163.561	31.9877	182.549	77.6001	111.312	103.125
PE	PE[FA16:0]	uM	8.4707	9.8086	12.0422	8.1427	10.1959	8.1436	7.0743	4.5869	6.9675	6.4781	9.3213	5.8076	7.2539	5.5114	6.0942	5.679	7.7076	3.921	6.1534	5.1735	6.5857	9.2708
PE	PE[FA16:1]	uM
PE	PE[FA18:0]	uM	23.0115	20.5016	27.4971	19.1488	24.0947	18.2948	17.5646	11.9219	18.7471	16.9269	24.0191	15.9581	16.5901	14.2605	13.3452	14.4402	17.8313	8.8506	17.7896	15.0857	18.1923	21.6451
PE	PE[FA18:1]	uM	6.8798	5.9411	9.3297	7.6176	4.6596	3.7471	4.3931	2.4504	5.5251	3.6364	5.4359	3.6301	3.9185	3.4253	3.9844	3.8021	4.113	2.5237	4.4932	3.7865	5.2951	4.9968
PE	PE[FA18:2]	uM	12.964	8.6907	16.6626	11.6974	12.5572	9.0549	8.917	6.7279	9.2724	9.8881	13.0407	8.9347	8.0587	8.4768	7.069	9.5082	7.1784	6.601	9.1059	9.8631	9.2004	9.8224
PE	PE[FA18:3]	uM
PE	PE[FA20:2]	uM
PE	PE[FA20:3]	uM	0.6762	0.8307	1.1154	0.8705	0.4795	0.6104	0.4914	0.3758	0.5112	0.4638	0.4225	0.5469	0.5121	0.4178	0.451	0.4919	0.5432		0.6028	0.4074	0.6208	0.6616
PE	PE[FA20:4]	uM	10.8492	10.3512	9.698	9.0612	9.6579	9.167	7.7508	5.2195	8.6319	7.9213	10.8045	6.3814	8.0091	5.7802	7.0967	5.9526	8.9861	3.4564	7.2883	5.7816	8.8348	11.4165
PE	PE[FA20:5]	uM	0.8293	0.4056	1.5715		1.8976	0.436	1.0654		0.4074	0.6194	0.9954	0.3444		0.4074			0.3966		0.5603	0.2716		0.3137
PE	PE[FA22:0]	uM	0.4352	0.4692	0.2335	0.4869		0.2433	0.1731	0.3268	0.5247	0.3053	0.324	0.3859	0.3999	0.2552	0.2996	0.2552	0.1872	0.4146	0.3977			0.3968
PE	PE[FA22:4]	uM
PE	PE[FA22:5]	uM	0.3411	1.949	1.8344	0.6748	0.8733	0.9592	0.9313	0.1997	0.249	0.3259	0.6266	0.372	0.536		0.7024	0.287	0.3893		0.8665	0.3492		0.8985
PE	PE[FA22:6]	uM	8.4518	9.2255	9.4338	7.3777	9.7803	7.0729	6.2188	4.3999	7.3861	5.3492	8.9328	6.2009	7.8455	5.6912	5.7883	5.0024	9.3363	3.2295	6.5881	4.555	7.1523	8.8614
PI	PI[FA16:0]	uM	5.9572	5.6319	8.057	5.0464	3.9107	3.066	3.3241	1.5785	2.5898	3.2157	3.2392	3.076	2.1399	3.1899	2.696	2.818	2.5013	1.0535	2.8635	2.1547	3.9093	3.4135
PI	PI[FA16:1]	uM
PI	PI[FA18:0]	uM	26.9337	23.6351	28.7214	19.1104	21.9324	19.178	17.6012	11.4797	16.6769	16.7416	22.076	17.2766	16.2691	16.0373	16.874	15.0941	17.2839	6.3805	18.0044	11.9601	26.4235	20.8758
PI	PI[FA18:1]	uM	4.5372	3.6496	6.6364	6.5328	2.3863	2.2441	3.426	1.1823	2.7083	2.5564	3.0174	2.2814	1.6786	2.5155	1.7614	1.9949	0.7956	1.029	2.6649	1.8237	4.1984	3.2843
PI	PI[FA18:2]	uM	5.1972	4.038	5.7808	5.0473	4.5638	3.7262	3.3549	2.2282	3.6685	4.1295	4.0162	4.1106	2.3957	3.2655	3.265	2.7511	2.1201	2.5518	3.5871	3.4826	4.0914	4.0319
PI	PI[FA20:2]	uM			0.3841
PI	PI[FA20:3]	uM	3.6601	3.7735	6.9819	3.5811	2.2726	1.4003	2.2723	0.7793	1.9021	1.7465	1.6544	1.9493	1.5118	2.1726	2.3344	2.5947	1.6323	0.671	1.8453	1.179	3.2276	1.9914
PI	PI[FA20:4]	uM	27.5224	23.6696	26.984	20.1862	20.1914	18.5773	16.8865	11.233	15.792	15.0396	21.0476	15.6334	15.8405	15.2514	15.732	13.5523	16.5583	5.2402	16.817	10.5152	25.6752	20.5027
PI	PI[FA20:5]	uM	0.3957		0.6902	0.512	0.3734	0.3023	0.3334			0.4889	0.2881	0.3159		0.2716						0.3531
PI	PI[FA22:4]	uM			0.3366
PI	PI[FA22:5]	uM	0.2513															0.2323
PI	PI[FA22:6]	uM		0.3343		0.3122							0.2401						0.2701
SM	SM[FA14:0]	uM	0.4361	0.4412	0.4635	0.5036	0.6657	0.413	0.4331	0.3804	0.3819	0.3041	0.4359	0.2561	0.3643	0.27	0.2588	0.258	0.3592	0.1448	0.3345	0.2163	0.237	0.3476
SM	SM[FA16:0]	uM	27.9459	25.3874	23.2194	22.7963	46.1001	21.9845	24.9429	25.8024	26.3795	19.615	31.2976	22.1459	34.3421	25.5607	24.2524	28.7538	40.452	15.2051	34.7833	21.589	30.1063	30.7136
SM	SM[FA18:0]	uM	1.9783	2.127	1.4804	1.4731	4.0272	1.9117	1.8875	2.0535	2.7549	1.4883	2.8704	1.9209	2.7185	2.0627	2.1125	2.7859	4.5565	1.431	3.2529	1.9587	2.8078	2.6615
SM	SM[FA18:1]	uM	0.6139	0.5717	0.421	0.4784	1.1369	0.5599	0.5481	0.6844	0.8052	0.4476	0.918	0.5128	0.8	0.7159	0.6056	0.8491	1.3724	0.4193	0.8412	0.5331	0.9382	0.9377
SM	SM[FA20:0]	uM	47.1175	43.1251	56.051	49.5922	53.2344	39.996	41.5982	30.1156	47.4906	40.0814	48.3996	30.3639	24.2354	30.002	27.8651	33.2105	34.7029	16.6797	38.3114	33.1101	38.1523	39.1371
SM	SM[FA20:1]	uM	1.8072	1.5526	1.894	2.1337	1.4822	1.1808	1.4715	0.9243	1.4829	1.0161	1.2635	0.8044	0.7895	0.9375	0.7912	1.0511	1.1636	0.5629	1.1805	0.945	1.0152	1.0974
SM	SM[FA22:0]	uM	45.7032	37.3958	58.4912	41.7393	57.8659	39.1341	44.8049	34.9181	45.7115	42.3399	52.53	36.9334	38.6633	37.1577	37.8139	39.8061	33.8708	20.3561	46.8515	34.6429	49.8085	48.5453
SM	SM[FA22:1]	uM	15.7743	11.4683	20.145	17.9966	11.8402	10.4634	11.9535	9.33775	13.7033	9.91085	13.6415	9.44225	7.40285	8.89525	8.35465	10.167	7.42155	4.79415	10.8715	9.05135	14.0885	12.1141
SM	SM[FA24:0]	uM	4.7772	3.6036	5.4955	4.9051	5.2985	2.7794	5.4764	3.2929	5.7258	3.8965	6.2427	2.7139	3.2399	2.186	2.9522	4.335	5.5478	1.0376	5.3647	2.881	5.3549	5.1032
SM	SM[FA24:1]	uM	21.1476	18.2005	22.1552	17.9559	22.6614	14.4358	19.7029	16.8963	21.9123	15.3092	25.6531	11.7476	14.9559	11.9921	11.3448	20.2625	23.0708	8.1788	24.0142	10.9302	19.898	19.8784
SM	SM[FA26:0]	uM	0.1411	0.1304	0.1294	0.1465	0.1275	0.1129	0.1055	0.1035	0.1387	0.1326	0.1065	0.1267	0.1034	0.1041	0.0909	0.1259	0.127	0.1119	0.1015	0.0978	0.1358	0.1293
SM	SM[FA26:1]	uM	0.1692	0.1443	0.2045	0.1246	0.1595	0.1165	0.1487	0.1264	0.1702	0.1409	0.1684	0.129	0.0898	0.1143	0.1067	0.1525	0.1263	0.1181	0.169	0.1051	0.2033	0.1503
TAG	TAG[FA12:0]	uM	0.26815	0.12965	0.66735	0.26865	0.25425	0.34745	0.19095	0.10465	0.19215	0.1517	0.12135	0.1519	0.22245	0.164	0.15895	0.15475	0.0964	0.0568	0.2193	0.16445	0.5091	0.164
TAG	TAG[FA14:0]	uM	6.4839	4.1113	25.985	10.9941	8.166	11.1166	5.7879	1.1878	2.3378	2.7819	2.7611	3.8547	5.8854	4.2374	3.3359	1.9527	0.9529	1.0629	3.887	2.382	8.3503	3.1675
TAG	TAG[FA14:1]	uM	0.4748	0.3864	3.2851	0.8952	0.5875	0.726	0.4546	0.2327	0.3315	0.2971	0.2893	0.32	0.501	0.3234	0.4895	0.2888	0.3532	0.1601	0.3694	0.3501	0.7897	0.3404
TAG	TAG[FA15:0]	uM	2.0648	1.8683	5.2729	2.687	2.4725	3.526	1.5181	0.8074	1.17315	1.4448	1.3282	1.5981	2.7632	1.6932	1.5034	1.0499	0.6301	0.5873	1.5929	1.037	3.1667	1.3748
TAG	TAG[FA16:0]	uM	113.196	124.002	509.601	165.553	165.976	185.014	100.528	47.5621	93.6986	78.2536	87.262	90.6868	196.652	89.8401	100.54	58.1652	58.7719	26.9464	100.277	52.9355	153.84	49.8596
TAG	TAG[FA16:1]	uM	29.9058	25.2291	203.104	65.7001	29.1783	45.2961	27.5918	6.4363	18.67	9.8339	12.5718	17.7858	34.5354	20.9997	19.4341	9.705	8.8653	4.2476	17.2442	9.9568	28.169	8.6475
TAG	TAG[FA17:0]	uM	1.82065	1.60995	5.08605	2.22685	2.99795	3.37295	1.56455	0.87185	1.37225	1.61765	1.69635	1.93605	3.94155	1.66945	1.70505	1.00765	0.62895	0.59365	1.77735	1.01365	3.54845	1.31745
TAG	TAG[FA18:0]	uM	20.6577	18.3013	60.3274	24.3089	33.1326	31.495	17.8272	11.5226	16.0996	16.7983	17.7801	17.3707	35.0167	17.6175	19.737	12.9042	10.0998	7.0545	20.7127	11.843	36.0271	13.4647
TAG	TAG[FA18:1]	uM	223.541	176.887	858.044	324.684	258.737	297.513	183.476	76.6231	165.38	114.607	154.203	151.844	341.507	159.722	175.842	90.7996	79.341	49.9427	149.144	80.0973	277.015	88.1
TAG	TAG[FA18:2]	uM	200.258	154.831	371.171	240.42	246.327	261.614	149.433	72.9595	135.06	130.482	152.838	170.365	290.87	147.251	155.878	86.2167	84.0894	52.1761	168.238	82.5512	302.743	104.64
TAG	TAG[FA18:3]	uM	21.6982	17.4293	49.3411	29.5151	27.5008	34.7347	16.9794	5.6052	10.5661	11.7968	12.3375	17.5038	23.9883	15.9178	14.1203	7.9898	7.0208	5.272	16.7931	8.8839	30.7286	11.9843
TAG	TAG[FA20:0]	uM	1.74	1.4198	6.3065	2.445	2.5937	2.8723	1.3637	0.729	1.2662	1.3263	1.2809	1.5517	3.8337	1.5905	1.5945	0.9987	0.602	0.7093	1.7747	1.0182	3.331	1.3131
TAG	TAG[FA20:1]	uM	5.52015	3.43875	21.8272	8.71565	8.00595	8.06415	3.87235	2.16085	3.58365	4.56465	3.48105	4.52525	12.7995	4.60095	4.70425	2.52155	1.41435	2.30265	5.86365	3.32855	9.05695	5.20955
TAG	TAG[FA20:2]	uM	3.0597	2.9121	10.9903	4.5858	4.2055	4.2203	2.7022	0.9972	1.671	1.8076	1.6433	2.7026	4.0327	2.6844	3.0759	1.1813	0.7345	1.006	1.8612	1.3069	2.9764	1.0892
TAG	TAG[FA20:3]	uM	5.52015	5.84855	16.3082	7.44605	8.47285	6.46685	4.58845	2.22215	3.27045	3.41665	3.11425	5.30335	8.00415	4.94625	5.48185	2.70355	2.13765	1.71355	3.97145	2.65145	5.20045	2.29085
TAG	TAG[FA20:4]	uM	17.7237	20.2046	33.2647	20.314	28.8388	21.0035	16.8541	8.5828	10.6197	13.4854	10.0215	20.7206	26.3411	17.7219	18.463	9.8909	12.8728	6.71485	13.5607	10.8039	19.3894	9.234
TAG	TAG[FA20:5]	uM	14.2614	17.2169	30.6379	18.7899	15.7937	16.0145	14.5348	5.4969	6.3322	10.7256	7.4036	16.1645	14.7103	10.9469	12.8385	8.0572	13.1826	5.1054	12.2554	7.7061	16.8773	7.1406
TAG	TAG[FA22:1]	uM	0.28485	0.19615	0.52865	0.35275	0.33935	0.36875	0.23605	0.09085	0.19165	0.17295	0.24165	0.22615	0.43305	0.21225	0.23265	0.11615	0.10265	0.05865	0.22265	0.13335	0.52015	0.14395
TAG	TAG[FA22:4]	uM	1.47835	1.72675	4.18955	2.02405	2.57685	2.05905	1.41375	0.43535	0.66925	0.89885	0.62585	1.52435	2.05895	1.58305	1.57815	0.69155	0.64345	0.48035	0.85265	0.78855	1.31515	0.46185
TAG	TAG[FA22:5]	uM	9.7949	12.7032	20.1462	14.0415	13.5482	10.9502	9.2921	3.6377	4.7524	7.4149	5.4596	10.8518	10.2456	7.5619	9.0226	5.2726	5.6833	4.0533	7.1043	4.7633	9.8975	3.2218
TAG	TAG[FA22:6]	uM	70.6098	72.8006	73.6498	88.1044	75.3936	55.8903	58.7437	30.7537	34.5935	55.3895	45.1255	80.1693	75.8741	48.7936	66.7064	38.6619	44.9984	31.548	58.1189	34.7254	72.5426	24.8013
Total	Total[FA12:0]	uM	0.33375	0.19675	0.73245	0.32065	0.30415	0.39965	0.26755	0.13895	0.25645	0.1909	0.17855	0.2458	0.28995	0.2186	0.24165	0.22565	0.1508	0.0866	0.2921	0.26925	0.6763	0.2324
Total	Total[FA14:0]	uM	16.492	11.9925	35.3995	19.9069	17.5478	19.6365	13.3697	6.25235	8.88605	8.79845	8.63235	12.6039	12.1966	11.4109	11.014	11.2791	7.49805	5.91865	11.4479	11.2137	19.2069	10.8003
Total	Total[FA14:1]	uM	0.6667	0.5836	3.8208	1.1842	0.8048	0.8985	0.6392	0.3746	0.5063	0.4125	0.4719	0.495	0.7359	0.5555	0.6913	0.9375	0.5776	0.2616	0.6113	0.5647	1.1729	0.5474
Total	Total[FA15:0]	uM	5.5298	4.8146	7.94	5.9505	5.0752	6.6099	3.9228	2.2193	3.49765	3.8789	3.5058	4.1383	4.6127	3.7396	3.3456	3.787	2.8646	1.8404	4.0676	3.7017	6.4218	3.5886
Total	Total[FA16:0]	uM	1096.77	1067.91	1645.63	1084.79	1088.91	967.639	855.026	609.518	935.816	727.446	898.191	686.609	763.74	696.964	648.444	751.393	794.944	358.178	881.2	625.637	830.539	712.818
Total	Total[FA16:1]	uM	134.707	115.697	374.652	208.969	90.5014	115.541	91.5487	54.08	85.9234	46.6184	70.5526	68.6042	95.9832	81.5221	75.4039	57.5376	53.7135	28.7618	71.7953	55.1305	84.282	56.0086
Total	Total[FA17:0]	uM	14.1324	11.5618	10.6397	9.74545	10.4473	15.279	8.66175	7.95635	9.22785	9.32225	12.4936	9.88385	10.1906	7.92435	7.97755	5.08835	3.28305	3.76125	6.95645	5.97295	10.6594	6.16475
Total	Total[FA18:0]	uM	470.091	412.288	587.79	378.917	535.33	410.243	422.29	324.037	407.844	367.138	478.032	350.602	422.979	358.338	355.969	377.691	338.494	179.204	464.354	288.449	434.266	399.71
Total	Total[FA18:1]	uM	823.543	586.506	1547.01	926.643	644.244	678.642	573.637	417.509	618.195	437.656	620.237	461.943	819.999	539.522	551.91	377.133	316.982	223.829	461.545	340.991	669.796	423.795
Total	Total[FA18:2]	uM	1432.3	1248.96	1670.94	1422.47	1488.44	1267.53	1149.12	879.494	1290.47	1028.62	1391.58	1022.06	1104.63	1023.99	951.13	991.61	937.658	589.731	1284.33	897.708	1376.66	1136.24
Total	Total[FA18:3]	uM	51.3287	43.3522	75.7762	58.8069	49.5114	56.5949	37.4559	21.9349	28.5461	30.9332	31.7126	36.359	39.9097	35.4016	33.821	21.8712	19.3334	15.8319	32.9934	24.2902	42.3332	28.0499
Total	Total[FA18:4]	uM	0.8013	0.8618	1.0163	0.7993	0.7482	0.7796	0.5762	0.4153	0.3908	0.4841	0.4731	0.611	0.3876	0.671	0.6582	0.4677	0.1797	0.4536	0.474	0.5141	0.4286	0.539
Total	Total[FA20:0]	uM	54.2402	49.0084	67.0113	57.0347	60.2114	46.8462	48.8363	33.1883	55.3036	43.9672	53.4227	36.4483	30.4477	33.8721	32.3747	37.6215	38.7092	18.9927	44.2508	37.0384	45.1183	44.2847
Total	Total[FA20:1]	uM	10.8393	7.37975	28.7898	14.3392	12.0231	11.5066	8.21595	4.43015	8.63195	7.98975	7.82315	8.07275	15.5028	8.37865	8.19545	5.05955	3.77475	4.04255	9.66515	6.88305	13.1731	9.12125
Total	Total[FA20:2]	uM	11.2788	9.33475	22.735	13.2957	9.14795	10.7646	9.48485	4.43605	7.56795	6.50215	6.21125	8.09495	7.80845	6.60785	7.68525	5.10785	3.99955	3.11065	5.89965	5.56105	8.86245	5.49445
Total	Total[FA20:3]	uM	81.8932	70.6091	125.024	77.7871	62.2234	58.0579	66.5824	40.2403	63.4093	43.9678	58.9659	47.9751	48.6337	48.8644	49.9218	60.12	44.9196	19.4154	64.4702	42.1159	57.245	51.6731
Total	Total[FA20:4]	uM	577.138	487.488	499.604	452.271	535.934	445.363	508.553	348.012	488.7	329.464	518.447	397.034	401.278	385.503	370.972	440.618	515.139	130.221	481.664	291.679	524.538	528.463
Total	Total[FA20:5]	uM	103.17	99.8353	193.476	116.811	100.579	90.9935	115.968	52.389	63.9315	77.9363	79.0831	76.5458	56.154	68.9112	65.9427	77.7453	63.5894	37.6455	88.1922	68.1625	75.3842	70.0592
Total	Total[FA22:0]	uM	48.2009	39.7212	60.8586	43.8845	60.4693	40.9697	46.6476	36.5067	48.1091	43.6459	54.8195	38.7756	40.8524	39.0136	39.4183	41.996	36.4836	21.4632	49.7737	35.6654	51.5258	50.8398
Total	Total[FA22:1]	uM	16.234	11.7921	20.86	18.5064	12.39	10.9435	12.3188	9.5365	14.0621	10.173	14.0433	9.7994	8.0121	9.2533	8.7359	10.4135	7.657	4.9183	11.257	9.2928	14.7926	12.4367
Total	Total[FA22:2]	uM	0.1298	0.1087	0.125	0.1118	0.1276	0.0725	0.1105	0.0783	0.1166	0.0772	0.1243	0.1163	0.132	0.1564	0.1313	0.1272	0.0985	0.0688	0.1453	0.1161	0.1568	0.1637
Total	Total[FA22:4]	uM	3.00615	3.60365	7.00555	2.92905	3.10545	2.47305	3.31455	0.71125	1.01585	1.95195	1.05905	1.91595	2.43665	2.01225	2.16945	1.16555	1.05545	0.68925	1.34695	1.09795	1.73775	0.87905
Total	Total[FA22:5]	uM	34.713	37.356	50.662	36.8701	33.0109	27.8016	27.3343	12.8432	17.5573	19.0501	23.6739	24.4164	21.909	21.6962	19.5043	24.4579	25.1992	8.7865	27.3749	13.5995	22.2795	16.9396
Total	Total[FA22:6]	uM	387.849	358.552	372.572	338.136	412.361	298.84	303.176	192.59	287.558	214.273	290.885	283.171	281.341	257.592	236.67	307.136	358.038	93.3078	371.78	163.875	280.072	227.938
Total	Total[FA24:0]	uM	6.4854	5.051	6.9262	6.1102	7.1901	3.9679	6.7625	4.1714	7.1533	4.6542	7.7407	3.7737	4.4627	3.3447	3.853	5.6255	7.2622	1.4864	6.9963	3.5673	6.6207	6.3487
Total	Total[FA24:1]	uM	22.5216	19.4908	23.7193	18.9138	24.5165	15.3785	20.8317	17.8951	23.1995	16.0454	26.9633	12.6602	16.2164	12.957	12.2076	21.2758	24.1821	8.5106	25.2132	11.6106	21.0964	20.9248
Total	Total[FA26:0]	uM	0.1523	0.1393	0.1411	0.1541	0.1391	0.1192	0.1147	0.1086	0.149	0.1385	0.1162	0.1442	0.1135	0.1126	0.0991	0.1354	0.1389	0.1165	0.1129	0.105	0.1498	0.1348
Total	Total[FA26:1]	uM	0.1853	0.1604	0.2175	0.1322	0.1713	0.1229	0.1636	0.1303	0.1861	0.1483	0.1749	0.1377	0.0964	0.1224	0.1159	0.1589	0.1445	0.11955	0.1827	0.1112	0.2189	0.1557

## Sheet: Fatty Acid Compositions
TrueMass® Complex Lipid Panel: Fatty Acid Compositions
Project Code:	UNAZ-01-24VWCLP+
		CLIENT IDENTIFIER	FS80779990	FS39791039	FS79811311	FS10423000	FS79817357	FS10422968	FS10422943	FS79817517	FS39824688	FS39824615	FS39791022	FS80782478	FS79817512	FS79811344	FS80779968	FS79810926	FS79817509	FS79817401	FS80779967	FS10422975	FS79811327	FS80779959
		AGE	21 months	21 months	21 months	21 months	21 months	21 months	21 months	21 months	21 months	21 months	21 months	21 months	21 months	21 months	21 months	21 months	21 months	21 months	21 months	21 months	21 months	21 months
		AMOUNT EXTRACTED CLP	75	75	75	75	75	75	75	75	75	75	75	75	75	75	75	75	75	75	75	75	75	75
		BOX NUMBER	FH00490331	FH00490331	FH00490331	FH00490331	FH00490331	FH00490331	FH00490331	FH00490331	FH00490331	FH00490331	FH00490331	FH00490331	FH00490331	FH00490331	FH00490331	FH00490331	FH00490331	FH00490331	FH00490331	FH00490331	FH00490331	FH00490331
		CLIENT MATRIX	EDTA Plasma	EDTA Plasma	EDTA Plasma	EDTA Plasma	EDTA Plasma	EDTA Plasma	EDTA Plasma	EDTA Plasma	EDTA Plasma	EDTA Plasma	EDTA Plasma	EDTA Plasma	EDTA Plasma	EDTA Plasma	EDTA Plasma	EDTA Plasma	EDTA Plasma	EDTA Plasma	EDTA Plasma	EDTA Plasma	EDTA Plasma	EDTA Plasma
		CLIENT SAMPLE ID	3622_Veh	3623_Veh	3624_Veh	3625_Veh	3629_Veh	3630_Veh	3632_Veh	3637_Veh	3658_Veh	3659_Veh	3660_Veh	3618_Klep	3619_Klep	3620_Klep	3621_Klep	3648_Klep	3649_Klep	3650_Klep	3651_Klep	3652_Klep	3655_Klep	3664_Klep
		GENDER	M	M	M	M	M	M	M	M	M	M	M	M	M	M	M	M	M	M	M	M	M	M
		GROUP ID	Veh_4d	Veh_4d	Veh_4d	Veh_4d	Veh_4d	Veh_4d	Veh_4d	Veh_4d	Veh_4d	Veh_4d	Veh_4d	HPBCD_4d	HPBCD_4d	HPBCD_4d	HPBCD_4d	HPBCD_4d	HPBCD_4d	HPBCD_4d	HPBCD_4d	HPBCD_4d	HPBCD_4d	HPBCD_4d
		GROUP NAME	Vehicle - Plasma	Vehicle - Plasma	Vehicle - Plasma	Vehicle - Plasma	Vehicle - Plasma	Vehicle - Plasma	Vehicle - Plasma	Vehicle - Plasma	Vehicle - Plasma	Vehicle - Plasma	Vehicle - Plasma	HPBCD - Plasma	HPBCD - Plasma	HPBCD - Plasma	HPBCD - Plasma	HPBCD - Plasma	HPBCD - Plasma	HPBCD - Plasma	HPBCD - Plasma	HPBCD - Plasma	HPBCD - Plasma	HPBCD - Plasma
		SAMPLE AMOUNT	100	100	100	100	100	100	100	100	100	100	100	100	100	100	100	100	100	100	100	100	100	100
		SAMPLE AMOUNT UNITS	µL	µL	µL	µL	µL	µL	µL	µL	µL	µL	µL	µL	µL	µL	µL	µL	µL	µL	µL	µL	µL	µL
		SAMPLE DESCRIPTION	Complex Lipid Panel	Complex Lipid Panel	Complex Lipid Panel	Complex Lipid Panel	Complex Lipid Panel	Complex Lipid Panel	Complex Lipid Panel	Complex Lipid Panel	Complex Lipid Panel	Complex Lipid Panel	Complex Lipid Panel	Complex Lipid Panel	Complex Lipid Panel	Complex Lipid Panel	Complex Lipid Panel	Complex Lipid Panel	Complex Lipid Panel	Complex Lipid Panel	Complex Lipid Panel	Complex Lipid Panel	Complex Lipid Panel	Complex Lipid Panel
		SUBJECT OR ANIMAL ID	3622	3623	3624	3625	3629	3630	3632	3637	3658	3659	3660	3618	3619	3620	3621	3648	3649	3650	3651	3652	3655	3664
		TIME POINT	4 days	4 days	4 days	4 days	4 days	4 days	4 days	4 days	4 days	4 days	4 days	4 days	4 days	4 days	4 days	4 days	4 days	4 days	4 days	4 days	4 days	4 days
		TREATMENT	Vehicle	Vehicle	Vehicle	Vehicle	Vehicle	Vehicle	Vehicle	Vehicle	Vehicle	Vehicle	Vehicle	Kleptose HPB	Kleptose HPB	Kleptose HPB	Kleptose HPB	Kleptose HPB	Kleptose HPB	Kleptose HPB	Kleptose HPB	Kleptose HPB	Kleptose HPB	Kleptose HPB
		TREATMENT2	Veh	Veh	Veh	Veh	Veh	Veh	Veh	Veh	Veh	Veh	Veh	HPBCD	HPBCD	HPBCD	HPBCD	HPBCD	HPBCD	HPBCD	HPBCD	HPBCD	HPBCD	HPBCD
Class	Name	Group Units
CER	CER[FA14:0]	mol%		0.0654206	0.0255995	0.0634921	0.0564334	0.0309837	0.0971817		0.0306154			0.218855		0.218194	0.229358		0.223769				0.0622181
CER	CER[FA16:0]	mol%	14.0807	13.1402	14.4552	12.5968	21.3544	18.2804	14.6097	14.7519	10.5725	14.9026	15.7481	15.9764	22.0092	20.8963	18.7897	17.6824	20.736	19.9097	16.8714	17.9901	16.9544	18.2139
CER	CER[FA18:0]	mol%	1.55879	1.56075	1.12638	1.15556	2.93454	2.2928	2.138	1.7316	1.99	1.93212	1.67247	1.32997	2.53253	1.40987	2.09951	1.99611	3.63003	1.80542	2.26251	1.98511	1.86654	1.7672
CER	CER[FA18:1]	mol%	0.16517	0.0841121	0.110931	0.139683	0.13544	0.108443	0.178167	0.11655	0.193897	0.0504032	0.0897968	0.151515	0.139919	0.100705	0.211715	0.211977	0.248633		0.314654	0.297767	0.497745	0.0942507
CER	CER[FA20:0]	mol%	1.29039	1.15888	1.4165	1.19365	1.81716	1.53369	1.49012	2.11455	2.41861	1.73051	2.02043	1.49832	1.98685	1.62806	1.74665	1.96078	2.36201	1.05316	2.57717	1.73697	1.72655	2.26202
CER	CER[FA20:1]	mol%	0.154847	0.0654206	0.153597	0.177778	0.13544	0.0154919	0.340136	0.24975	0.0918461	0.0672043	0.157144	0.117845	0.265846	0.20141	0.194072	0.3003	0.397812	0.0501505	0.194786	0.148883	0.404417	0.329877
CER	CER[FA22:0]	mol%	12.8213	13.0561	13.8322	13.9048	14.2438	13.2146	12.4879	12.987	18.5631	14.0457	14.6818	13.3502	12.2709	12.8734	12.7558	15.174	13.9483	11.8857	18.6994	13.598	13.5324	16.1404
CER	CER[FA22:1]	mol%			0.366926						0.367384
CER	CER[FA24:0]	mol%	30.8248	30.9159	28.441	32.9397	24.7968	27.9009	30.2073	28.688	28.6968	30.0739	29.9809	30.1515	23.5483	25.7133	26.5879	25.1722	22.1034	36.3089	26.7306	26.9479	25.8049	27.8982
CER	CER[FA24:1]	mol%	38.4949	39.3738	39.5341	37.3333	34.0293	36.1115	37.7713	39.0276	36.6364	36.8952	35.2565	36.6498	36.7707	36.2706	36.8031	36.9369	35.7285	28.6359	31.9149	36.9975	38.0775	32.9171
CER	CER[FA26:0]	mol%	0.216785	0.140187	0.187729	0.190476	0.146727	0.108443	0.0971817		0.204102		0.157144	0.353535	0.29383	0.234978	0.158786	0.158983	0.0248633		0.179802		0.606626
CER	CER[FA26:1]	mol%	0.392278	0.439252	0.349859	0.304762	0.349887	0.402789	0.58309	0.333	0.234718	0.302419	0.235717	0.20202	0.181895	0.453172	0.42343	0.406289	0.596718	0.351053	0.25472	0.297767	0.466636	0.377003
CE	CE[FA12:0]	mol%	0.00418917	0.00542874	0.00463114	0.00374927	0.00334567	0.0046833	0.00432554	0.00352369	0.00469671	0.00434751	0.00383442	0.00654368	0.00522037	0.00454934	0.00512219	0.0060493	0.00449995	0.00549009	0.00466984	0.00766763	0.0094029	0.004871
CE	CE[FA14:0]	mol%	0.274952	0.359211	0.35021	0.341636	0.369066	0.353903	0.330675	0.280888	0.310708	0.393404	0.242264	0.542859	0.350477	0.424523	0.448493	0.540098	0.401873	0.510026	0.440987	0.625062	0.573957	0.402651
CE	CE[FA14:1]	mol%	0.0123677	0.0158331	0.0389531	0.0218016	0.0158391	0.0154764	0.0151351	0.0136633	0.0118638	0.0133432	0.0121648	0.0160125	0.0185798	0.0196996	0.0178952	0.0220935	0.0180916	0.0174651	0.0172806	0.0224354	0.0265608	0.0162628
CE	CE[FA15:0]	mol%	0.12177	0.138898	0.107391	0.121757	0.108206	0.157644	0.115624	0.11319	0.12741	0.16028	0.118381	0.179339	0.109636	0.136726	0.128027	0.19157	0.13843	0.161847	0.145351	0.191389	0.198408	0.131423
CE	CE[FA16:0]	mol%	4.55356	5.02918	4.00606	4.08102	4.53642	4.7047	3.61656	4.87975	4.8331	4.70803	4.75651	4.80501	5.08984	4.65326	4.62076	4.72909	4.91626	4.75589	4.53135	4.53431	5.06705	4.14849
CE	CE[FA16:1]	mol%	5.09844	5.5619	9.39892	8.07522	3.34644	4.72519	3.60325	3.87074	3.68612	3.20409	3.04978	3.7541	3.99501	3.98111	4.1234	3.01581	2.58646	3.34645	3.16293	3.89213	2.93697	2.63409
CE	CE[FA17:0]	mol%	0.230952	0.219933	0.137075	0.217179	0.16283	0.25166	0.142423	0.243504	0.16792	0.243345	0.204446	0.238156	0.243388	0.227985	0.234917	0.113086	0.053799	0.172625	0.112181	0.164993	0.118181	0.103202
CE	CE[FA18:0]	mol%	1.02349	0.887085	0.734257	0.985772	0.924586	1.0025	0.712643	1.19507	0.880289	1.07602	1.04402	0.882019	1.48238	1.10524	1.16675	0.562445	0.325424	0.86141	0.609778	0.612094	0.585522	0.610839
CE	CE[FA18:1]	mol%	18.9789	13.9569	13.1351	18.8676	13.1765	15.1442	13.3528	18.7525	15.2052	16.5869	16.5307	13.6493	24.4727	17.9353	20.2776	8.97326	6.55934	15.2355	9.53422	12.2328	11.6405	11.1497
CE	CE[FA18:2]	mol%	33.7804	37.0599	34.2575	33.3854	37.649	35.3162	36.3029	37.6275	40.0891	39.7675	38.8125	38.0992	32.4947	36.0234	35.773	39.4948	36.9674	46.3873	40.515	42.0771	40.7382	37.9582
CE	CE[FA18:3]	mol%	1.47135	1.57547	1.29442	1.61579	1.15724	1.38007	1.28629	1.28522	1.0132	1.60211	0.992143	1.42444	1.07381	1.26439	1.48392	0.975613	0.798269	1.72555	0.962497	1.42004	0.74957	1.01771
CE	CE[FA18:4]	mol%	0.0515848	0.0697241	0.0745541	0.0602977	0.0544054	0.0698098	0.049748	0.0426644	0.0289051	0.0559742	0.031877	0.0578864	0.0306578	0.0565527	0.0609661	0.0406604	0.0150026	0.0835673	0.0356442	0.0617153	0.0316835	0.0418827
CE	CE[FA20:0]	mol%	0.0216097	0.0184706	0.0157826	0.0211679	0.0177853	0.0169657	0.0210233	0.0198991	0.0211537	0.0193441	0.0197662	0.0226702	0.0216962	0.0224072	0.0283712	0.0176678	0.010511	0.0274873	0.0161677	0.0291732	0.0185299	0.0169778
CE	CE[FA20:1]	mol%	0.0757338	0.057208	0.0611238	0.0753325	0.0682181	0.0680962	0.0714879	0.0656454	0.0718929	0.0832618	0.0758716	0.075162	0.0879079	0.0806234	0.0975347	0.0576036	0.0446822	0.0812644	0.0755746	0.0824481	0.0759017	0.0690346
CE	CE[FA20:2]	mol%	0.0967989	0.0905693	0.0902742	0.0981336	0.0755108	0.0942357	0.0868086	0.0748245	0.0673108	0.0842042	0.073789	0.0950448	0.0881887	0.0986892	0.108034	0.0734863	0.0462309	0.0962148	0.0676825	0.0754989	0.0650038	0.0707827
CE	CE[FA20:3]	mol%	1.40835	1.39405	1.71915	1.41889	1.28383	1.41918	1.47806	1.16788	1.42321	1.23318	1.2433	1.40472	1.12052	1.24264	1.12145	1.56561	1.5564	0.948588	1.47998	1.37094	1.31314	1.66422
CE	CE[FA20:4]	mol%	21.8866	22.0123	20.2696	19.8193	23.2573	23.1576	25.6869	21.6694	22.6178	20.9245	22.7174	23.6525	19.7453	21.0399	20.8486	25.8992	30.2955	15.9409	24.2701	21.5633	25.7591	28.6103
CE	CE[FA20:5]	mol%	3.69049	4.71085	7.63253	4.78118	4.20735	4.24439	5.81855	3.41398	3.05376	4.82076	3.46134	4.12173	2.48142	3.71456	3.47184	4.66135	3.21674	4.80335	4.39777	5.30817	3.33372	3.94915
CE	CE[FA22:0]	mol%	0.0916559	0.101864	0.106718	0.0897223	0.124756	0.100758	0.0948985	0.0804336	0.0779986	0.0766538	0.0856028	0.0963269	0.0943819	0.0993597	0.0844884	0.122265	0.147476	0.0945567	0.122382	0.0843861	0.0854873	0.0983588
CE	CE[FA22:1]	mol%	0.00740517	0.00724101	0.0075348	0.00796626	0.00720157	0.0065315	0.00588826	0.006657	0.00642746	0.00678721	0.00648747	0.00929791	0.00874808	0.00856396	0.0096701	0.00704442	0.00534317	0.0107407	0.00697843	0.00928568	0.00884365	0.00808429
CE	CE[FA22:2]	mol%	0.00775319	0.00773453	0.00812288	0.00789082	0.00807626	0.00637	0.00851293	0.00738639	0.00711533	0.00892628	0.00769585	0.0107225	0.0101639	0.012969	0.011995	0.0100734	0.00794796	0.0126751	0.00987358	0.0116765	0.010842	0.0114468
CE	CE[FA22:4]	mol%	0.0334489	0.0368685	0.0474582	0.0374324	0.0373272	0.0353939	0.0409933	0.027419	0.0247335	0.0364914	0.0283396	0.035786	0.0286013	0.0350197	0.0361888	0.0401366	0.0337121	0.0370673	0.0362307	0.0357662	0.0303339	0.0318736
CE	CE[FA22:5]	mol%	0.433057	0.433288	0.507537	0.380283	0.525569	0.450449	0.444891	0.307968	0.347431	0.309749	0.358789	0.421189	0.369824	0.450147	0.355737	0.524744	0.649262	0.306248	0.537806	0.36353	0.3827	0.409376
CE	CE[FA22:6]	mol%	6.58524	6.19497	5.94966	5.43795	8.80916	7.21721	6.65017	4.80759	5.87126	4.54231	6.07106	6.34392	6.52039	7.30281	5.4387	8.29004	11.1039	4.33738	8.83415	5.17728	6.18727	6.78549
CE	CE[FA24:0]	mol%	0.0571532	0.0520867	0.0425698	0.0444406	0.0699602	0.0535708	0.0552995	0.0394386	0.0475662	0.0341557	0.0482273	0.0518176	0.0523619	0.0557209	0.0415611	0.0632776	0.0944489	0.0356672	0.0695663	0.0388332	0.047268	0.0522768
CE	CE[FA24:1]	mol%	0.00280352	0.00294495	0.00285955	0.00307787	0.00397982	0.00322986	0.00419603	0.00329768	0.00383873	0.00433595	0.00371966	0.00424532	0.00413675	0.00384487	0.0050944	0.00297664	0.002897	0.00475317	0.00382009	0.00794535	0.00581623	0.00327614
DAG	DAG[FA12:0]	mol%	0.0103142		0.0182127	0.0367412	0.0823961		0.662268		0.0202788	0.0405063	0.0102648	0.536136	0.0242718	0.0285812	0.680509	0.0407997	0.0187252		0.297239	1.30153	0.669381	0.270247
DAG	DAG[FA14:0]	mol%	0.307708	0.326192	0.660862	0.249201	0.477897	0.377138	0.74224	0.13995	0.301648	0.425316	0.269452	0.984345	0.254045	0.231508	0.7575	0.558446	0.0411954	0.315592	1.01395	2.07047	1.42182	0.439152
DAG	DAG[FA14:1]	mol%		0.0278004	0.0503018				0.232419	0.336637	0.365019		0.061589	0.137251			0.21359	10.0877	0.288368	0.285739	0.33613	0.907601	0.439739
DAG	DAG[FA15:0]	mol%	0.130647	0.124175	0.130958	0.0926518	0.144193	0.155292	0.157445	0.086996	0.253485	0.108861	0.136009	0.14154	0.0614887	0.0428718	0.226008	0.295798	0.0486855	0.132207	0.291683	1.21644	0.273616	0.282915
DAG	DAG[FA16:0]	mol%	8.74476	9.95997	12.0482	7.53035	9.47967	10.6284	7.21497	7.89394	8.17237	9.96962	9.48727	9.18078	8.86893	8.47433	7.13292	17.7759	8.23159	6.87905	11.5951	8.3638	9.95603	8.48746
DAG	DAG[FA16:1]	mol%	2.68858	2.58173	7.64501	4.11661	2.18556	3.21676	3.18389	1.35411	2.40051	1.53924	1.56025	1.92794	1.77184	2.15502	2.31224	1.53764	1.50925	1.36046	2.04734	3.09782	2.47068	1.72705
DAG	DAG[FA18:0]	mol%	3.10974	2.9765	3.14733	2.88818	3.94471	3.15223	3.58125	3.62735	3.01394	3.40506	3.57729	3.56208	2.96602	3.54407	3.69561	3.72297	3.41173	4.05578	4.49469	3.6178	3.71661	3.19652
DAG	DAG[FA18:1]	mol%	37.5249	34.8914	50.9384	41.6342	38.3822	40.6845	38.4216	35.3809	41.3485	30.7696	38.6497	32.7064	39.034	36.9584	35.913	24.5895	31.668	27.4522	30.535	31.6053	33.6433	31.3867
DAG	DAG[FA18:2]	mol%	27.0732	27.3686	14.336	25.1134	26.5563	24.8286	24.9738	28.7389	28.3523	30.5899	28.934	27.8833	27.3722	27.0293	26.6441	22.0854	29.3236	30.1092	27.4126	24.417	28.0179	28.9503
DAG	DAG[FA18:3]	mol%	1.0658	0.86552	0.790953	1.01757	0.871339	1.19595	1.00965	0.945609	0.704689	1.23038	0.823753	0.965044	0.747573	0.651652	0.682992	0.785394	0.913789	0.989423	1.38897	0.869784	1.41857	1.10633
DAG	DAG[FA20:0]	mol%	0.0790758	0.139002	0.236765	0.00958466	0.0556174	0.0766376	0.307392	0.102126	0.0963245	0.0582278	0.0307945	0.42033	0.0598706	0.0485881	0.310451	0.163199			0.533363	0.36241	0.460912	0.105565
DAG	DAG[FA20:1]	mol%	0.69793	0.496701	0.729376	0.854633	0.992873	0.919652	1.17459	1.46758	0.795944	0.696203	0.777561	1.06798	1.21197	1.18326	1.14991	0.882293	0.363269	0.669567	0.758375	2.02004	1.50651	1.90862
DAG	DAG[FA20:2]	mol%	0.453827	0.483727	0.627038	0.434505	0.582952	0.395289	0.467336	0.525758	0.524715	0.359494	0.46705	0.334549	0.381877	0.431577	0.501689	0.410547	0.400719	0.592801	0.419468	0.479012	0.407166	0.624947
DAG	DAG[FA20:3]	mol%	1.48009	1.68656	1.35728	1.32109	1.56759	1.31292	1.35453	1.73235	1.1128	1.52152	1.07268	1.13232	1.31068	1.63199	1.54977	1.06079	1.07483	1.65046	1.21118	1.2448	0.843648	1.35546
DAG	DAG[FA20:4]	mol%	5.57657	6.07717	2.78655	4.57508	5.13946	4.56599	5.1357	5.42023	4.36248	5.06329	4.42928	5.57795	5.45307	6.22499	5.38198	4.25592	6.51262	6.69993	4.62248	5.68826	3.85993	6.66329
DAG	DAG[FA20:5]	mol%	2.82782	3.6641	1.64955	2.9345	2.36065	3.11794	3.60874	3.00704	2.19518	4.14937	2.18384	3.93095	3.69579	3.39259	3.9092	3.81477	5.30297	5.45462	4.21968	4.13778	4.15961	5.23604
DAG	DAG[FA22:4]	mol%	0.355841	0.426273	0.22896	0.373802	0.339884	0.375121	0.469836	0.340419	0.309252	0.359494	0.343872	0.317392	0.260518	0.474448	0.394894	0.336597	0.307093	0.328386	0.347242	0.415984	0.245928	0.485601
DAG	DAG[FA22:5]	mol%	1.05377	1.07495	0.5724	1	1.07527	0.738141	0.847203	1.00235	0.6109	1.12658	0.851981	1.16878	0.700647	1.03178	1.02076	0.823643	1.06734	1.42869	1.12228	1.22274	0.798046	0.882527
DAG	DAG[FA22:6]	mol%	6.81943	6.82964	2.0459	5.81789	5.76155	4.25944	6.45524	7.89772	5.05957	8.58734	6.3334	8.02488	5.82524	6.46507	7.52285	6.77275	9.51614	11.5959	7.35319	6.96143	5.69055	6.89131
DCER	DCER[FA14:0]	mol%	1.11392	2.01474	0.362465	2.34713	0.752587			0.717213	1.38626	4.43756	3.43788	2.24852	4.38336	7.00132	2.2943	0.683995	0.532481		2.46223	3.56832	3.60544	2.83749
DCER	DCER[FA16:0]	mol%	11.4937	11.7936	17.0761	12.5386	18.7206	26.7358	10.9102	8.60656	15.1859	14.3447	18.6369	11.0059	19.9851	23.5139	13.2911	21.2038	16.2939	16.8919	18.2429	21.584	20.2721	21.4961
DCER	DCER[FA18:0]	mol%	3.39241	0.34398	3.5441	3.33539	4.2333	2.7933	7.05244	0.307377	6.11216	6.29515	5.42823	4.97041	3.56612	4.75561	6.01266	3.83037	11.1821	3.04054	3.86122	9.31245	6.80272	7.48065
DCER	DCER[FA18:1]	mol%	7.79747	5.70025	4.38985	6.85608	4.37441	7.5818	6.75105	11.6803	6.8683	11.0423	8.14234	9.76331	7.87519		10.9177	9.30233	11.1821	28.3784	10.2406			9.88822
DCER	DCER[FA20:0]	mol%	3.89873	6.19165	3.14136	1.05003	5.92662	5.10774	10.006	3.38115	1.44928	7.73994	5.12666	7.63314	5.49777	7.79392	5.45886	9.43912	7.34824	6.41892	9.62507	9.22541	7.95918	4.29923
DCER	DCER[FA20:1]	mol%	2.22785	0.835381	0.966573	1.2971	2.63405	1.27694	2.59192	3.79098	0.378072	1.13519	4.4029	0.769231		0.1321	3.48101	2.46238			3.4695	2.61097	2.44898	0.171969
DCER	DCER[FA22:0]	mol%	12.4051	16.4619	17.4386	18.0976	12.6999	22.1868	21.097	17.8279	17.8954	18.8854	14.7768	20.1775	15.0074	24.5707	12.3418	17.1683	18.9563	5.40541	20.7611	17.0583	19.932	9.9742
DCER	DCER[FA22:1]	mol%		1.27764		3.70599	4.70367		0.964436	3.9959								0.615595					5.44218	8.85641
DCER	DCER[FA22:2]	mol%	2.43038	4.57002	5.75916	2.65596	5.83255		3.31525	4.30328	11.1531		6.2123	1.95266	2.30312		1.42405	8.07114	3.08839		4.75658	12.7067	4.28571	10.7481
DCER	DCER[FA24:0]	mol%	29.0127	29.8771	24.4462	27.8567	26.2935	28.4916	23.8698	30.0205	26.0239	29.3086	25.0905	20.1775	27.1174	29.1942	25.8703	19.357	22.1512	39.8649	22.9994	16.7102	24.4898	20.5503
DCER	DCER[FA24:1]	mol%	23.4937	17.0516	21.1438	18.0358	12.3706	4.38947	10.3677	15.3689	9.01071	3.92157	8.74548	13.6095	12.3328		16.6139	7.86594			0.671517	7.13664	0.816327	3.69733
DCER	DCER[FA26:0]	mol%												5.32544
DCER	DCER[FA26:1]	mol%	2.73418	3.88206	1.73178	2.22359	1.45814	1.43655	3.07414		4.53686	2.88958		2.36686	1.93165	3.03831	2.2943		9.26518		2.9099	0.0870322	3.94558
HCER	HCER[FA14:0]	mol%	0.195616	0.169102	0.238231	0.306422	0.198698	0.201254	0.239327	0.0924195	0.0727008	0.222026	0.102958	0.0462307	0.0938103	0.115009	0.0734012	0.0768732	0.0917188		0.0650629	0.041413	0.0673265	0.0521826
HCER	HCER[FA16:0]	mol%	33.3927	30.4501	30.1607	29.1672	38.0849	33.9657	30.0521	33.4601	23.6035	29.6732	27.3136	22.4219	26.321	25.8219	23.4456	16.6959	19.0458	17.8243	17.0088	16.2091	13.8064	16.6182
HCER	HCER[FA18:0]	mol%	2.58149	2.59158	2.06249	2.50331	4.98731	3.57644	2.86824	3.49094	3.22999	3.31733	3.04887	2.20174	4.2359	2.7252	2.94217	3.32957	4.68119	3.07504	3.83871	2.40195	2.99827	3.25539
HCER	HCER[FA18:1]	mol%	0.243719	0.228091	0.244758	0.394713	0.263726	0.259953	0.364513	0.28566	0.353118	0.430992	0.342085	0.375625	0.313904	0.27002	0.385356	0.273861	0.29985	0.244915	0.202037	0.472108	0.332144	0.321124
[truncated: 180 more rows]

## Sheet: Methods
	Lipidomics Platform
[truncated: 5 more rows]
