# Supplementary material for: Plasma Biomarker Profiling of 2-Hydroxypropyl-β-Cyclodextrin (HPβCD) Treatment in an Aged Mouse Model of Ischemic Stroke
Source: Int J Mol Sci. 2025 Nov 7;26(22):10814. doi: 10.3390/ijms262210814 (PMC12653018; doi:10.3390/ijms262210814)
Supplement: Supplementary file 1 [file ijms-26-10814-s001.zip › Table S4. Heatmap of Lipids (Complex Lipid Panel).xlsx]

## Sheet: Data Key & Explanation
Data Key & Explanation
Heatmap Description	This heatmap represents the results of the statistical analysis of the data within the Data Table file.
Chemical Annotation Descriptions
Pathway Sort Order	A Metabolon generated number intended for sorting compounds by biochemical Super Pathway and Sub Pathway.
Super Pathway	The general biochemical class assigned to the identified biochemical (e.g., lipid, amino acid, carbohydrate, etc.). Intended for sorting compounds by broad biochemical classes.
Sub Pathway	A more specific biochemical class assigned to the identified biochemical (e.g., TCA cycle, monoacylglycerols, etc.). Intended for grouping/sorting compounds by biochemical pathway/class.
Biochemical Name	The name of the identified biochemical
Biochemical Name	Indicates a compound that has been confirmed based on an authentic chemical standard and Metabolon is highly confident in its identity. (Metabolomics Standards Initiative Tier 1 identification).
Biochemical Name*	Indicates a compound that has not been confirmed based on a standard, but Metabolon is confident in its identity. (Not Tier 1).
Biochemical Name**	Indicates a compound for which a standard is not available, but Metabolon is reasonably confident in its identity or the information provided. (Not Tier 1).
Biochemical Name (#) or [#]	Indicates a compound that is a structural isomer of another compound in the Metabolon spectral library. For example, a steroid that may be sulfated at one of several positions that are indistinguishable by the mass spectrometry data or a diacylglycerol for which more than one stereospecific molecule exists.
Platform	Metabolon's untargeted metabolomic platform consists of four distinct methods (termed; Pos Late, Pos Early, Polar, and Neg). This column indicates which method was used to report the values associated with the detected biochemical.
Comp ID	A Metabolon generated compound identifier specific to the platform a biochemical is detected on.
KEGG	An alphanumeric compound identifier and link to compound information in the Kyoto Encyclopedia of Genes and Genomes (KEGG).
HMDB	An alphanumeric compound identifier and link to compound information maintained by the Human Metabolome Database (HMDB).
PUBCHEM	A unique numerical identifier assigned by the National Center for Biotechnology Information (NCBI) and searchable in the PubChem database.
Chemical ID	Unique identifier for each biochemical. Chemical IDs are also listed in the top row of the accompanying Data Table file.
CAS	A unique numerical identifier assigned by the Chemical Abstracts Service (CAS) to every chemical substance described in the open scientific literature.
Statistical Analysis/Descriptors
FOLD CHANGE	Indicates the ratio of the mean scaled intensity for a metabolite between two experimental groups.
0.55	Green: Indicates statistically significant difference (p ≤ 0.05) between the groups shown and a metabolite ratio of < 1.00.
0.76	Light Green: Statistically trending differences (0.05 < p < 0.10) and a metabolite ratio of < 1.00.
1.71	Red: Indicates statistically significant difference (p ≤ 0.05) between the groups shown and a metabolite ratio of ≥ 1.00.
1.32	Light Red: Statistically trending differences (0.05 < p < 0.10) and a metabolite ratio of ≥ 1.00.
1.2	Non-colored cell: Differences between populations fail to reach statistical significance ( p ≥ 0.1) for that comparison.
	Blue: Indicates statistically significant (p ≤ 0.05) ANOVA main effect or correlation.
	Light Blue: Indicates statistically trending ( 0.05 < p < 0.10) ANOVA main effect or correlation.
p-value	p-values for each comparison using the corresponding statistical analysis (e.g., t-Test, ANOVA, etc.) computed from natural log-transformed data.
q-value	q-values are calculated from the distribution of p-values for a given comparison. q-values are a method for estimating the proportion of false positives given a large number of tests, though unlike other methods (e.g., Bonferroni, Tukey) does not adjust the p-value.
Mean Values	Represents the mean scaled intensity for a metabolite in a particular experimental group.
% Filled Values	Represents the percent of samples, in an experimental group, in which a metabolite was detected.
© Metabolon, Inc. All rights reserved. The Metabolon name, logo and related trademarks and service marks, owned by Metabolon, Inc. are registered and/or used in the United States and many foreign countries. Any use, copying or reproduction of the trademarks, logos, information, images or designs contained in this document is strictly prohibited without the prior written permission of Metabolon, I…

## Sheet: Pathway Heatmap
	Heat map of statistically significant biochemicals profiled in this study. Red and green shaded cells indicate p≤0.05 (red indicates that the mean values are significantly higher for that comparison; green values significantly lower). Light red and light green shaded cells indicate 0.05<p<0.10 (light red indicates that the mean values trend higher for that comparison; light green values trend low…
											Welch's Two-Sample t-Test		Welch's Two-Sample t-Test			Mean Values			% Filled Values
											HPBCD 4D		HPBCD 4D			HPBCD_4D	VEH_4D		HPBCD_4D	VEH_4D		Super Pathway	Sub Pathway	Chemical ID
											VEH 4D		VEH 4D
	Pathway Sort Order	Super Pathway	Sub Pathway	Biochemical Name	Platform	Comp ID	KEGG	HMDB	PUBCHEM	X		X	p-value	q-value	X			X			X
	7745	Phospholipid SUM	Phosphatidylcholines	Total PC	DMS-MS	54661					0.69		0.0009	0.0133		723.774	1055.87		100	100		Phospholipid SUM	Phosphatidylcholines	100010824
	7746		Lysophosphatidylcholines	Total LPC	DMS-MS	54664					0.89		0.1167	0.1327		272.977	308.01		100	100		Phospholipid SUM	Lysophosphatidylcholines	100010827
	7747		Phosphatidylethanolamines	Total PE	DMS-MS	54662					0.78		0.0194	0.0792		24.7778	31.9251		100	100		Phospholipid SUM	Phosphatidylethanolamines	100010825
	7748		Lysophosphatidylethanolamines	Total LPE	DMS-MS	54665					0.78		0.0059	0.0375		4.6298	5.9442		100	100		Phospholipid SUM	Lysophosphatidylethanolamines	100010828
	7749		Phosphatidylinositols	Total PI	DMS-MS	54663					0.77		0.0606	0.1158		21.1748	27.5785		100	100		Phospholipid SUM	Phosphatidylinositols	100010826
	7750	Sphingolipid SUM	Ceramides	Total CER	DMS-MS	54667					0.63		0.0017	0.0172		0.5252	0.8376		100	100		Sphingolipid SUM	Ceramides	100010830
	7751		Dihydroceramides	Total DCER	DMS-MS	54670					0.73		0.0544	0.1156		0.1211	0.1667		100	100		Sphingolipid SUM	Dihydroceramides	100010833
	7752		Hexosylceramides	Total HCER	DMS-MS	54668					0.73		0.0483	0.1156		2.0577	2.8272		100	100		Sphingolipid SUM	Hexosylceramides	100010831
	7753		Lactosylceramides	Total LCER	DMS-MS	54669					1.68		0.0002	0.0058		0.2059	0.1229		100	100		Sphingolipid SUM	Lactosylceramides	100010832
	7754		Sphingomyelins	Total SM	DMS-MS	54666					0.82		0.0322	0.1016		131.874	160.183		100	100		Sphingolipid SUM	Sphingomyelins	100010829
	7757	Neutral Complex Lipids SUM	Cholesteryl Esters	Total CE	DMS-MS	54657					0.89		0.1833	0.1493		1112.1	1253.63		100	100		Neutral Complex Lipids SUM	Cholesteryl Esters	100010820
	7758		Monoacylglycerols	Total MAG	DMS-MS	62056					0.52		0.0017	0.0172		1.4373	2.7806		100	100		Neutral Complex Lipids SUM	Monoacylglycerols	100020183
	7759		Diacylglycerols	Total DAG	DMS-MS	54659					0.74		0.082	0.1239		1.9357	2.6024		100	100		Neutral Complex Lipids SUM	Diacylglycerols	100010822
	7761		Triacylglycerols	Total TAG	DMS-MS	54658					0.66		0.1023	0.1309		181.56	275.571		100	100		Neutral Complex Lipids SUM	Triacylglycerols	100010821
	7764	Phosphatidylcholine	PC Ester	PC(12:0/18:1)	DMS-MS	54335					1					0.8219	0.8219		0	0		Phosphatidylcholine	PC Ester	100010483
	7765			PC(12:0/18:2)	DMS-MS	53290					1					0.3352	0.3352		0	0		Phosphatidylcholine	PC Ester	100009438
	7780			PC(14:0/18:1)	DMS-MS	53996		HMDB07873			0.64		0.0075	0.0456		0.8161	1.2675		82	100		Phosphatidylcholine	PC Ester	100010144
	7781			PC(14:0/18:2)	DMS-MS	54152		HMDB07874			0.67		0.0015	0.0172		1.0053	1.4918		100	100		Phosphatidylcholine	PC Ester	100010300
	7787			PC(14:0/20:4)	DMS-MS	54338		HMDB07883			0.9		0.177	0.1493		0.6361	0.7094		0	27		Phosphatidylcholine	PC Ester	100010486
	7796			PC(15:0/18:1)	DMS-MS	54526		HMDB07939			1					0.3939	0.3939		0	0		Phosphatidylcholine	PC Ester	100010674
	7797			PC(15:0/18:2)	DMS-MS	54154		HMDB07940			0.83		0.0269	0.0944		0.5396	0.6499		9	73		Phosphatidylcholine	PC Ester	100010302
	7805			PC(16:0/12:0)	DMS-MS	54527					1					0.4809	0.4809		0	0		Phosphatidylcholine	PC Ester	100010675
	7806			PC(16:0/14:0)	DMS-MS	53490		HMDB07965			1.12		0.1002	0.1303		0.6051	0.538		55	9		Phosphatidylcholine	PC Ester	100009638
	7808			PC(16:0/16:0)	DMS-MS	53655		HMDB00564			1.42		0.0021	0.0188		12.2277	8.6251		100	100		Phosphatidylcholine	PC Ester	100009803
	7809			PC(16:0/16:1)	DMS-MS	53491		HMDB07969			0.99		0.5737	0.2608		2.3704	2.3825		100	100		Phosphatidylcholine	PC Ester	100009639
	7810			PC(16:0/18:0)	DMS-MS	54157		HMDB07970			0.95		0.5337	0.2487		8.0449	8.4851		100	100		Phosphatidylcholine	PC Ester	100010305
	7811			PC(16:0/18:1)	DMS-MS	53656	C13875	HMDB07972			0.67		0.0124	0.0619		52.5242	78.3103		100	100		Phosphatidylcholine	PC Ester	100009804
	7812			PC(16:0/18:2)	DMS-MS	54341		HMDB07973			0.65		6.8486e-05	0.003		197.188	303.216		100	100		Phosphatidylcholine	PC Ester	100010489
	7813			PC(16:0/18:3)	DMS-MS	53825		HMDB07975			0.53		6.4824e-05	0.003		1.3132	2.5013		100	100		Phosphatidylcholine	PC Ester	100009973
	7815			PC(16:0/20:1)	DMS-MS	53657		HMDB07978			0.97		0.3409	0.1904		0.5926	0.6086		0	18		Phosphatidylcholine	PC Ester	100009805
	7816			PC(16:0/20:2)	DMS-MS	54528		HMDB07979			0.59		0.0003	0.0067		1.2312	2.0809		100	100		Phosphatidylcholine	PC Ester	100010676
	7817			PC(16:0/20:3)	DMS-MS	53296		HMDB07981			0.6		0.0027	0.0223		11.3525	18.9871		100	100		Phosphatidylcholine	PC Ester	100009444
	7818			PC(16:0/20:4)	DMS-MS	54158		HMDB07982			0.61		0.0029	0.0227		42.3281	69.5283		100	100		Phosphatidylcholine	PC Ester	100010306
	7819			PC(16:0/20:5)	DMS-MS	54159		HMDB07984			0.43		3.6161e-05	0.0027		6.0659	14.1011		100	100		Phosphatidylcholine	PC Ester	100010307
	7822			PC(16:0/22:4)	DMS-MS	54161		HMDB07988			0.79		0.0521	0.1156		0.7233	0.921		0	45		Phosphatidylcholine	PC Ester	100010309
	7823			PC(16:0/22:5)	DMS-MS	54529		HMDB07990			0.65		0.0108	0.0559		5.1439	7.8851		100	100		Phosphatidylcholine	PC Ester	100010677
	7824			PC(16:0/22:6)	DMS-MS	54003		HMDB07991			0.66		0.0104	0.0554		71.6621	108.022		100	100		Phosphatidylcholine	PC Ester	100010151
	7827			PC(17:0/18:1)	DMS-MS	54162					0.92		0.3409	0.1904		0.5617	0.6075		0	9		Phosphatidylcholine	PC Ester	100010310
	7828			PC(17:0/18:2)	DMS-MS	54163					0.63		0.0006	0.0102		1.3333	2.1116		100	100		Phosphatidylcholine	PC Ester	100010311
	7831			PC(17:0/20:4)	DMS-MS	53826					0.79		0.0014	0.0172		1.0595	1.3466		18	82		Phosphatidylcholine	PC Ester	100009974
	7835			PC(17:0/22:6)	DMS-MS	53659					0.9		0.0834	0.1239		1.1062	1.2309		0	36		Phosphatidylcholine	PC Ester	100009807
	7836			PC(18:0/12:0)	DMS-MS	53828					1					0.5797	0.5797		0	0		Phosphatidylcholine	PC Ester	100009976
	7839			PC(18:0/16:1)	DMS-MS	53830		HMDB08035			0.86		0.2373	0.1628		0.5427	0.6303		0	36		Phosphatidylcholine	PC Ester	100009978
	7840			PC(18:0/18:0)	DMS-MS	53660		HMDB08036			0.89		0.3915	0.2071		0.7449	0.8327		91	100		Phosphatidylcholine	PC Ester	100009808
	7841			PC(18:0/18:1)	DMS-MS	54530		HMDB08038			0.76		0.0543	0.1156		12.2562	16.2166		100	100		Phosphatidylcholine	PC Ester	100010678
	7842			PC(18:0/18:2)	DMS-MS	54345		HMDB08039			0.8		0.0108	0.0559		123.259	154.38		100	100		Phosphatidylcholine	PC Ester	100010493
	7843			PC(18:0/18:3)	DMS-MS	54164		HMDB08040			0.74		0.0312	0.101		0.7284	0.9821		73	100		Phosphatidylcholine	PC Ester	100010312
	7845			PC(18:0/20:0)	DMS-MS	54166		HMDB08043			0.86		0.0821	0.1239		0.7049	0.8185		45	73		Phosphatidylcholine	PC Ester	100010314
	7846			PC(18:0/20:1)	DMS-MS	53299		HMDB08044			1					0.5547	0.5547		0	0		Phosphatidylcholine	PC Ester	100009447
	7847			PC(18:0/20:2)	DMS-MS	53300		HMDB08045			0.81		0.1081	0.1326		0.8379	1.0379		91	91		Phosphatidylcholine	PC Ester	100009448
	7848			PC(18:0/20:3)	DMS-MS	54531		HMDB08047			0.77		0.0547	0.1156		8.6139	11.247		100	100		Phosphatidylcholine	PC Ester	100010679
	7849			PC(18:0/20:4)	DMS-MS	54167		HMDB08048			0.81		0.1114	0.1326		36.1665	44.5196		100	100		Phosphatidylcholine	PC Ester	100010315
	7850			PC(18:0/20:5)	DMS-MS	54168		HMDB08050			0.66		0.025	0.0909		4.9181	7.4076		100	100		Phosphatidylcholine	PC Ester	100010316
	7854			PC(18:0/22:5)	DMS-MS	53662		HMDB08056			0.74		0.0625	0.1158		2.1875	2.9582		91	100		Phosphatidylcholine	PC Ester	100009810
	7855			PC(18:0/22:6)	DMS-MS	54170		HMDB08057			0.93		0.4073	0.2128		31.5126	33.8894		100	100		Phosphatidylcholine	PC Ester	100010318
	7857			PC(18:1/16:1)	DMS-MS	54346		HMDB08101			0.51		0.0039	0.0297		3.5019	6.9104		100	100		Phosphatidylcholine	PC Ester	100010494
	7858			PC(18:1/18:1)	DMS-MS	53832		HMDB00593			0.62		0.0195	0.0792		4.5079	7.296		100	100		Phosphatidylcholine	PC Ester	100009980
	7859			PC(18:1/18:2)	DMS-MS	53833		HMDB08105			0.64		0.0008	0.0116		35.8476	56.0578		100	100		Phosphatidylcholine	PC Ester	100009981
	7860			PC(18:1/18:3)	DMS-MS	54347		HMDB08107			0.79		0.0151	0.0719		0.6964	0.8861		9	82		Phosphatidylcholine	PC Ester	100010495
	7862			PC(18:1/20:1)	DMS-MS	53493		HMDB08110			0.97		0.3409	0.1904		0.6085	0.6278		0	9		Phosphatidylcholine	PC Ester	100009641
	7863			PC(18:1/20:2)	DMS-MS	54171		HMDB08111			0.8		0.0953	0.1291		0.5543	0.6948		18	55		Phosphatidylcholine	PC Ester	100010319
	7864			PC(18:1/20:3)	DMS-MS	54532		HMDB08113			0.56		0.0099	0.0536		2.3582	4.1852		100	100		Phosphatidylcholine	PC Ester	100010680
	7865			PC(18:1/20:4)	DMS-MS	54172		HMDB08114			0.59		0.0015	0.0172		8.6094	14.5192		100	100		Phosphatidylcholine	PC Ester	100010320
	7866			PC(18:1/20:5)	DMS-MS	53494		HMDB08116			0.46		0.0014	0.0172		1.4658	3.2074		82	100		Phosphatidylcholine	PC Ester	100009642
	7870			PC(18:1/22:5)	DMS-MS	53663		HMDB08122			0.78		0.1032	0.1309		1.201	1.5486		9	64		Phosphatidylcholine	PC Ester	100009811
	7871			PC(18:1/22:6)	DMS-MS	53496		HMDB08123			0.64		0.0116	0.059		10.5454	16.3625		100	100		Phosphatidylcholine	PC Ester	100009644
	7873			PC(18:2/16:1)	DMS-MS	54173		HMDB08134			0.5		0.0013	0.0172		4.3362	8.6261		100	100		Phosphatidylcholine	PC Ester	100010321
	7874			PC(18:2/18:2)	DMS-MS	53304		HMDB08138			0.57		0.0001	0.0039		7.1571	12.6187		100	100		Phosphatidylcholine	PC Ester	100009452
	7875			PC(18:2/18:3)	DMS-MS	53835		HMDB08141			0.69		0.0029	0.0226		0.8111	1.1743		55	100		Phosphatidylcholine	PC Ester	100009983
	7877			PC(18:2/20:1)	DMS-MS	53305		HMDB08144			0.9		0.2713	0.1724		0.8141	0.9006		64	91		Phosphatidylcholine	PC Ester	100009453
	7878			PC(18:2/20:2)	DMS-MS	53836		HMDB08145			0.78		0.022	0.085		0.6088	0.7851		45	91		Phosphatidylcholine	PC Ester	100009984
	7879			PC(18:2/20:3)	DMS-MS	53497		HMDB08146			0.66		0.0006	0.0097		1.0774	1.6229		100	100		Phosphatidylcholine	PC Ester	100009645
	7880			PC(18:2/20:4)	DMS-MS	54533		HMDB08147			0.52		0.0003	0.0067		2.43	4.697		100	100		Phosphatidylcholine	PC Ester	100010681
	7881			PC(18:2/20:5)	DMS-MS	53665		HMDB08149			0.53		2.2178e-05	0.0024		0.8485	1.6118		9	100		Phosphatidylcholine	PC Ester	100009813
	7885			PC(18:2/22:5)	DMS-MS	53498		HMDB08155			0.93		0.3409	0.1904		0.8738	0.9351		0	9		Phosphatidylcholine	PC Ester	100009646
	7886			PC(18:2/22:6)	DMS-MS	54349		HMDB08156			0.67		0.0004	0.0073		2.2699	3.3734		82	100		Phosphatidylcholine	PC Ester	100010497
	7889			PC(20:0/18:1)	DMS-MS	53306		HMDB08269			0.99		0.3409	0.1904		0.7781	0.7837		0	9		Phosphatidylcholine	PC Ester	100009454
	7890			PC(20:0/18:2)	DMS-MS	53307		HMDB08270			0.77		0.0065	0.04		1.6052	2.0784		100	100		Phosphatidylcholine	PC Ester	100009455
	7895			PC(20:0/20:3)	DMS-MS	54175		HMDB08278			1					0.9626	0.9626		0	0		Phosphatidylcholine	PC Ester	100010323
	7896			PC(20:0/20:4)	DMS-MS	53308		HMDB08279			0.96		0.717	0.2996		0.8097	0.8457		45	45		Phosphatidylcholine	PC Ester	100009456
	7901			PC(20:0/22:6)	DMS-MS	54351		HMDB08288			0.94		0.1769	0.1493		1.1601	1.2289		0	18		Phosphatidylcholine	PC Ester	100010499
	7984	Lysophosphatidylcholine	LPC Ester	LPC(14:0)	DMS-MS	53285		HMDB10379			1.02		0.701	0.2971		0.2592	0.2545		55	45		Lysophosphatidylcholine	LPC Ester	100009433
	7986			LPC(15:0)	DMS-MS	53286		HMDB10381			0.92		0.569	0.2597		0.4963	0.5384		100	100		Lysophosphatidylcholine	LPC Ester	100009434
	7987			LPC(16:0)	DMS-MS	53287	C04102	HMDB10382			0.88		0.1031	0.1309		99.7513	113.717		100	100		Lysophosphatidylcholine	LPC Ester	100009435
	7988			LPC(16:1)	DMS-MS	53479		HMDB10383			0.82		0.6501	0.2805		2.1336	2.5866		100	100		Lysophosphatidylcholine	LPC Ester	100009627
	7989			LPC(17:0)	DMS-MS	54143					0.89		0.1381	0.14		1.9906	2.2393		100	100		Lysophosphatidylcholine	LPC Ester	100010291
	7990			LPC(18:0)	DMS-MS	54144		HMDB10384			0.94		0.3466	0.1922		67.3678	71.7527		100	100		Lysophosphatidylcholine	LPC Ester	100010292
	7991			LPC(18:1)	DMS-MS	54145					0.73		0.0489	0.1156		23.9863	32.6852		100	100		Lysophosphatidylcholine	LPC Ester	100010293
	7992			LPC(18:2)	DMS-MS	54331					0.89		0.1312	0.1356		52.7904	59.1794		100	100		Lysophosphatidylcholine	LPC Ester	100010479
	7993			LPC(18:3)	DMS-MS	54513		HMDB10388			0.91		0.6349	0.2759		0.4169	0.46		100	100		Lysophosphatidylcholine	LPC Ester	100010661
	7995			LPC(20:0)	DMS-MS	53480		HMDB10390			0.85		0.0098	0.0536		0.4672	0.5479		100	100		Lysophosphatidylcholine	LPC Ester	100009628
	7996			LPC(20:1)	DMS-MS	53813		HMDB10391			0.86		0.2039	0.1524		0.8188	0.9535		100	100		Lysophosphatidylcholine	LPC Ester	100009961
	7997			LPC(20:2)	DMS-MS	53990		HMDB10392			0.7		0.0272	0.0944		0.8125	1.1634		100	100		Lysophosphatidylcholine	LPC Ester	100010138
	7998			LPC(20:3)	DMS-MS	54146		HMDB10394			0.7		0.0153	0.0719		3.4947	4.9899		100	100		Lysophosphatidylcholine	LPC Ester	100010294
	7999			LPC(20:4)	DMS-MS	53481		HMDB10395			1.05		0.7573	0.3091		11.1912	10.6269		100	100		Lysophosphatidylcholine	LPC Ester	100009629
	8000			LPC(20:5)	DMS-MS	53644		HMDB10397			0.99		0.7162	0.2996		1.0112	1.0171		100	100		Lysophosphatidylcholine	LPC Ester	100009792
	8004			LPC(22:4)	DMS-MS	53815		HMDB10401			0.85		0.1107	0.1326		0.1847	0.2178		9	27		Lysophosphatidylcholine	LPC Ester	100009963
	8005			LPC(22:5)	DMS-MS	54333		HMDB10403			0.9		0.3288	0.1904		0.6841	0.7636		100	100		Lysophosphatidylcholine	LPC Ester	100010481
	8006			LPC(22:6)	DMS-MS	53645		HMDB10404			1.18		0.1977	0.1522		5.3962	4.5803		100	100		Lysophosphatidylcholine	LPC Ester	100009793
	8055	Phosphatidylethanolamine	PE Ester	PE(16:0/18:1)	DMS-MS	54007	C13877	HMDB08927			0.82		0.3758	0.2019		0.1885	0.2302		36	55		Phosphatidylethanolamine	PE Ester	100010155
	8056			PE(16:0/18:2)	DMS-MS	53502		HMDB08928			0.79		0.0339	0.1028		0.9361	1.181		100	100		Phosphatidylethanolamine	PE Ester	100009650
	8061			PE(16:0/20:3)	DMS-MS	54543		HMDB08936			1					0.2366	0.2366		0	0		Phosphatidylethanolamine	PE Ester	100010691
	8062			PE(16:0/20:4)	DMS-MS	54544		HMDB08937			0.86		0.2101	0.1537		0.8015	0.9355		100	100		Phosphatidylethanolamine	PE Ester	100010692
	8063			PE(16:0/20:5)	DMS-MS	54008		HMDB08939			1					0.3662	0.3662		0	0		Phosphatidylethanolamine	PE Ester	100010156
	8067			PE(16:0/22:5)	DMS-MS	54359		HMDB08945			0.87		0.1966	0.1521		0.2184	0.2518		0	27		Phosphatidylethanolamine	PE Ester	100010507
	8068			PE(16:0/22:6)	DMS-MS	53845		HMDB08946			0.93		0.6078	0.2696		1.1779	1.2611		100	100		Phosphatidylethanolamine	PE Ester	100009993
	8095			PE(18:0/18:0)	DMS-MS	54547		HMDB08991			0.78		0.0081	0.0471		0.2737	0.353		100	100		Phosphatidylethanolamine	PE Ester	100010695
	8096			PE(18:0/18:1)	DMS-MS	54548		HMDB08993			0.73		0.0851	0.1241		0.8322	1.1446		100	100		Phosphatidylethanolamine	PE Ester	100010696
	8097			PE(18:0/18:2)	DMS-MS	54011		HMDB08994			0.81		0.061	0.1158		4.5485	5.6163		100	100		Phosphatidylethanolamine	PE Ester	100010159
	8098			PE(18:0/18:3)	DMS-MS	53847		HMDB08996			1					0.3352	0.3352		0	0		Phosphatidylethanolamine	PE Ester	100009995
	8101			PE(18:0/20:2)	DMS-MS	54012		HMDB09000			1					0.202	0.202		0	0		Phosphatidylethanolamine	PE Ester	100010160
	8102			PE(18:0/20:3)	DMS-MS	54549		HMDB09002			0.82		0.2034	0.1524		0.5119	0.6225		91	100		Phosphatidylethanolamine	PE Ester	100010697
	8103			PE(18:0/20:4)	DMS-MS	54013		HMDB09003			0.85		0.1424	0.1416		2.3473	2.7695		100	100		Phosphatidylethanolamine	PE Ester	100010161
	8104			PE(18:0/20:5)	DMS-MS	54192		HMDB09005			0.81		0.041	0.1121		0.3505	0.4344		27	55		Phosphatidylethanolamine	PE Ester	100010340
	8108			PE(18:0/22:5)	DMS-MS	53319		HMDB09011			0.85		0.3501	0.1933		0.2851	0.3347		27	27		Phosphatidylethanolamine	PE Ester	100009467
	8109			PE(18:0/22:6)	DMS-MS	54193		HMDB09012			0.86		0.2684	0.1719		1.147	1.3345		100	100		Phosphatidylethanolamine	PE Ester	100010341
	8112			PE(18:1/18:1)	DMS-MS	53321		HMDB09059			0.9		0.6474	0.2798		0.1217	0.1359		64	55		Phosphatidylethanolamine	PE Ester	100009469
	8113			PE(18:1/18:2)	DMS-MS	54551		HMDB09060			0.9		0.6133	0.2696		0.87	0.9703		100	100		Phosphatidylethanolamine	PE Ester	100010699
	8118			PE(18:1/20:3)	DMS-MS	54195		HMDB09068			1					0.2441	0.2441		0	0		Phosphatidylethanolamine	PE Ester	100010343
	8119			PE(18:1/20:4)	DMS-MS	54364		HMDB09069			0.73		0.0551	0.1156		0.6767	0.9276		100	100		Phosphatidylethanolamine	PE Ester	100010512
	8120			PE(18:1/20:5)	DMS-MS	53675		HMDB09071			1					0.2439	0.2439		0	0		Phosphatidylethanolamine	PE Ester	100009823
	8121			PE(18:1/22:0)	DMS-MS	55177					0.9		0.5963	0.2662		0.3035	0.3359		82	91		Phosphatidylethanolamine	PE Ester	100013437
	8125			PE(18:1/22:5)	DMS-MS	53324		HMDB09077			1					0.2517	0.2517		0	0		Phosphatidylethanolamine	PE Ester	100009472
	8126			PE(18:1/22:6)	DMS-MS	53509		HMDB09078			1.18		0.2709	0.1724		0.4737	0.4018		82	73		Phosphatidylethanolamine	PE Ester	100009657
	8128			PE(18:2/16:1)	DMS-MS	53510		HMDB09089			1					0.1981	0.1981		0	0		Phosphatidylethanolamine	PE Ester	100009658
	8129			PE(18:2/18:2)	DMS-MS	53325		HMDB09093			0.86		0.2727	0.1729		0.1365	0.1586		36	55		Phosphatidylethanolamine	PE Ester	100009473
	8135			PE(18:2/20:4)	DMS-MS	54555		HMDB09102			1					0.3848	0.3848		0	0		Phosphatidylethanolamine	PE Ester	100010703
	8148		PE Ether	PE(O-16:0/18:2)	DMS-MS	53850					0.76		0.0351	0.1028		0.2541	0.3323		9	73		Phosphatidylethanolamine	PE Ether	100009998
	8154			PE(O-16:0/20:4)	DMS-MS	53329					1.16		0.5558	0.2548		0.3377	0.2917		36	45		Phosphatidylethanolamine	PE Ether	100009477
	8159			PE(O-16:0/22:5)	DMS-MS	53331					1					0.2771	0.2771		0	0		Phosphatidylethanolamine	PE Ether	100009479
	8160			PE(O-16:0/22:6)	DMS-MS	53332					0.84		0.1881	0.1504		0.5438	0.6473		91	100		Phosphatidylethanolamine	PE Ether	100009480
	8165			PE(O-18:0/18:1)	DMS-MS	53513					0.87		0.1339	0.1376		0.217	0.2502		27	73		Phosphatidylethanolamine	PE Ether	100009661
	8166			PE(O-18:0/18:2)	DMS-MS	54368					0.87		0.2201	0.1587		0.8251	0.945		100	100		Phosphatidylethanolamine	PE Ether	100010516
	8171			PE(O-18:0/20:3)	DMS-MS	53335					1					0.2563	0.2563		0	0		Phosphatidylethanolamine	PE Ether	100009483
	8172			PE(O-18:0/20:4)	DMS-MS	54203					0.84		0.0882	0.1258		0.8799	1.0461		91	100		Phosphatidylethanolamine	PE Ether	100010351
	8173			PE(O-18:0/20:5)	DMS-MS	54204					0.94		0.3236	0.1896		0.2653	0.2835		18	36		Phosphatidylethanolamine	PE Ether	100010352
	8176			PE(O-18:0/22:4)	DMS-MS	54019					1					0.2385	0.2385		0	0		Phosphatidylethanolamine	PE Ether	100010167
	8177			PE(O-18:0/22:5)	DMS-MS	54370					0.83		0.1709	0.1493		0.2568	0.31		27	73		Phosphatidylethanolamine	PE Ether	100010518
	8178			PE(O-18:0/22:6)	DMS-MS	54371					0.88		0.2925	0.1813		0.8674	0.9893		100	100		Phosphatidylethanolamine	PE Ether	100010519
	8186		PE Plasmalogen	PE(P-16:0/18:1)	DMS-MS	53336		HMDB11342			0.93		0.1673	0.1487		0.1487	0.1591		0	18		Phosphatidylethanolamine	PE Plasmalogen	100009484
	8187			PE(P-16:0/18:2)	DMS-MS	54561		HMDB11343			0.8		0.0432	0.1153		0.4435	0.554		100	100		Phosphatidylethanolamine	PE Plasmalogen	100010709
	8192			PE(P-16:0/20:3)	DMS-MS	53855		HMDB11351			1					0.2197	0.2197		0	0		Phosphatidylethanolamine	PE Plasmalogen	100010003
	8193			PE(P-16:0/20:4)	DMS-MS	54020		HMDB11353			0.77		0.0619	0.1158		1.0068	1.314		100	100		Phosphatidylethanolamine	PE Plasmalogen	100010168
	8194			PE(P-16:0/20:5)	DMS-MS	54562		HMDB11354			0.88		0.144	0.1416		0.2308	0.263		0	36		Phosphatidylethanolamine	PE Plasmalogen	100010710
	8198			PE(P-16:0/22:5)	DMS-MS	53521		HMDB11360			0.79		0.079	0.1228		0.2912	0.3665		45	55		Phosphatidylethanolamine	PE Plasmalogen	100009669
	8199			PE(P-16:0/22:6)	DMS-MS	53679					0.72		0.0016	0.0172		0.9493	1.3242		100	100		Phosphatidylethanolamine	PE Plasmalogen	100009827
	8202			PE(P-18:0/16:0)	DMS-MS	53337		HMDB11371			1					0.1712	0.1712		0	0		Phosphatidylethanolamine	PE Plasmalogen	100009485
	8205			PE(P-18:0/18:1)	DMS-MS	53338		HMDB11375			0.98		0.7038	0.2979		0.1877	0.191		9	27		Phosphatidylethanolamine	PE Plasmalogen	100009486
	8206			PE(P-18:0/18:2)	DMS-MS	54377		HMDB11376			0.78		0.0182	0.0792		0.6588	0.8494		100	100		Phosphatidylethanolamine	PE Plasmalogen	100010525
	8212			PE(P-18:0/20:4)	DMS-MS	53524		HMDB11386			0.77		0.0313	0.101		1.103	1.4371		100	100		Phosphatidylethanolamine	PE Plasmalogen	100009672
	8213			PE(P-18:0/20:5)	DMS-MS	54208		HMDB11387			0.67		0.0319	0.1016		0.2197	0.3267		18	55		Phosphatidylethanolamine	PE Plasmalogen	100010356
	8217			PE(P-18:0/22:5)	DMS-MS	53681		HMDB11393			0.98		0.6124	0.2696		0.2562	0.2618		18	27		Phosphatidylethanolamine	PE Plasmalogen	100009829
	8218			PE(P-18:0/22:6)	DMS-MS	54209		HMDB11394			0.81		0.0445	0.1156		1.0708	1.3276		100	100		Phosphatidylethanolamine	PE Plasmalogen	100010357
	8223			PE(P-18:1/18:1)	DMS-MS	54210		HMDB11441			1					0.1933	0.1933		0	0		Phosphatidylethanolamine	PE Plasmalogen	100010358
	8224			PE(P-18:1/18:2)	DMS-MS	54211		HMDB11442			0.68		0.0087	0.0498		0.2106	0.3116		27	73		Phosphatidylethanolamine	PE Plasmalogen	100010359
	8230			PE(P-18:1/20:4)	DMS-MS	53859		HMDB11451			0.84		0.0986	0.1303		0.3773	0.4503		55	91		Phosphatidylethanolamine	PE Plasmalogen	100010007
	8236			PE(P-18:1/22:6)	DMS-MS	54022		HMDB11460			0.83		0.0805	0.1229		0.3633	0.4402		55	82		Phosphatidylethanolamine	PE Plasmalogen	100010170
	8237			PE(P-18:2/18:2)	DMS-MS	54214		HMDB09093			1					0.1646	0.1646		0	0		Phosphatidylethanolamine	PE Plasmalogen	100010362
	8244	Lysophosphatidylethanolamine	LPE Ester	LPE(16:0)	DMS-MS	54516		HMDB11503			0.93		0.257	0.1692		1.3669	1.4712		100	100		Lysophosphatidylethanolamine	LPE Ester	100010664
	8245			LPE(16:1)	DMS-MS	54147		HMDB11474			0.76		0.0529	0.1156		0.0368	0.0487		18	36		Lysophosphatidylethanolamine	LPE Ester	100010295
	8246			LPE(17:0)	DMS-MS	53993					1.06		0.3989	0.2088		0.0448	0.0423		45	45		Lysophosphatidylethanolamine	LPE Ester	100010141
	8247			LPE(18:0)	DMS-MS	53484		HMDB11130			0.96		0.426	0.216		1.1197	1.1723		100	100		Lysophosphatidylethanolamine	LPE Ester	100009632
	8248			LPE(18:1)	DMS-MS	53288		HMDB11476			0.77		0.0761	0.1222		0.5516	0.7162		100	100		Lysophosphatidylethanolamine	LPE Ester	100009436
	8249			LPE(18:2)	DMS-MS	53817		HMDB11477			0.64		0.0016	0.0172		0.6691	1.0424		100	100		Lysophosphatidylethanolamine	LPE Ester	100009965
	8250			LPE(18:3)	DMS-MS	54517		HMDB11479			1					0.0544	0.0544		0	9		Lysophosphatidylethanolamine	LPE Ester	100010665
	8253			LPE(20:1)	DMS-MS	53647		HMDB11482			0.81		0.0982	0.1303		0.0333	0.0411		27	36		Lysophosphatidylethanolamine	LPE Ester	100009795
	8254			LPE(20:2)	DMS-MS	53818		HMDB11483			0.99		0.3409	0.1904		0.0361	0.0365		0	18		Lysophosphatidylethanolamine	LPE Ester	100009966
	8255			LPE(20:3)	DMS-MS	54334		HMDB11486			0.65		0.0005	0.0093		0.0786	0.1211		91	100		Lysophosphatidylethanolamine	LPE Ester	100010482
	8256			LPE(20:4)	DMS-MS	53485		HMDB11487			0.55		2.3445e-05	0.0024		0.4225	0.7619		100	100		Lysophosphatidylethanolamine	LPE Ester	100009633
	8257			LPE(20:5)	DMS-MS	53994		HMDB11489			0.86		0.1211	0.1335		0.0427	0.0495		27	64		Lysophosphatidylethanolamine	LPE Ester	100010142
	8261			LPE(22:4)	DMS-MS	53487		HMDB11493			1					0.0411	0.0411		0	0		Lysophosphatidylethanolamine	LPE Ester	100009635
	8262			LPE(22:5)	DMS-MS	54519		HMDB11495			0.79		0.1234	0.1335		0.0588	0.0743		100	91		Lysophosphatidylethanolamine	LPE Ester	100010667
	8263			LPE(22:6)	DMS-MS	53649		HMDB11496			0.66		0.005	0.035		0.3142	0.4746		100	100		Lysophosphatidylethanolamine	LPE Ester	100009797
	8520	Phosphatidylinositol	PI Ester	PI(16:0/18:1)	DMS-MS	53344		HMDB09783			0.89		0.2282	0.1612		0.1982	0.2239		27	45		Phosphatidylinositol	PI Ester	100009492
	8521			PI(16:0/18:2)	DMS-MS	54382		HMDB09784			0.8		0.0923	0.1273		0.9223	1.1569		100	100		Phosphatidylinositol	PI Ester	100010530
	8526			PI(16:0/20:3)	DMS-MS	53860		HMDB09788			0.67		0.1799	0.1493		0.3901	0.5789		64	82		Phosphatidylinositol	PI Ester	100010008
	8527			PI(16:0/20:4)	DMS-MS	53861		HMDB09789			0.61		0.0218	0.085		1.4341	2.3383		100	100		Phosphatidylinositol	PI Ester	100010009
	8533			PI(16:0/22:6)	DMS-MS	54217					1					0.2915	0.2915		0	0		Phosphatidylinositol	PI Ester	100010365
	8556			PI(18:0/18:1)	DMS-MS	53684					0.89		0.3102	0.1862		0.183	0.2048		45	45		Phosphatidylinositol	PI Ester	100009832
	8557			PI(18:0/18:2)	DMS-MS	54218		HMDB09809			0.79		0.033	0.102		1.7365	2.1878		100	100		Phosphatidylinositol	PI Ester	100010366
	8561			PI(18:0/20:2)	DMS-MS	53528		HMDB09812			0.93		0.3409	0.1904		0.2164	0.2316		0	9		Phosphatidylinositol	PI Ester	100009676
	8562			PI(18:0/20:3)	DMS-MS	54025		HMDB09814			0.75		0.232	0.1622		1.525	2.0296		100	100		Phosphatidylinositol	PI Ester	100010173
	8563			PI(18:0/20:4)	DMS-MS	54026		HMDB09815			0.84		0.1574	0.1458		13.1059	15.5654		100	100		Phosphatidylinositol	PI Ester	100010174
	8564			PI(18:0/20:5)	DMS-MS	53529					0.74		0.0234	0.0872		0.283	0.3817		27	73		Phosphatidylinositol	PI Ester	100009677
	8566			PI(18:0/22:4)	DMS-MS	53685		HMDB09818			1					0.3366	0.3366		0	9		Phosphatidylinositol	PI Ester	100009833
	8567			PI(18:0/22:5)	DMS-MS	54384		HMDB09820			0.99		0.3409	0.1904		0.2323	0.234		9	9		Phosphatidylinositol	PI Ester	100010532
	8568			PI(18:0/22:6)	DMS-MS	54219		HMDB09821			0.95		0.2781	0.1752		0.2428	0.2552		9	27		Phosphatidylinositol	PI Ester	100010367
	8570			PI(18:1/16:1)	DMS-MS	54220		HMDB09835			1					0.2121	0.2121		0	0		Phosphatidylinositol	PI Ester	100010368
	8571			PI(18:1/18:1)	DMS-MS	53346		HMDB09837			0.75		0.0183	0.0792		0.2301	0.3078		64	82		Phosphatidylinositol	PI Ester	100009494
	8572			PI(18:1/18:2)	DMS-MS	53530		HMDB09838			0.77		0.0551	0.1156		0.5823	0.7526		100	100		Phosphatidylinositol	PI Ester	100009678
	8577			PI(18:1/20:3)	DMS-MS	54027		HMDB09843			0.81		0.3855	0.2057		0.2908	0.3584		27	27		Phosphatidylinositol	PI Ester	100010175
	8578			PI(18:1/20:4)	DMS-MS	54221		HMDB09844			0.56		0.0136	0.0659		1.0343	1.8354		100	100		Phosphatidylinositol	PI Ester	100010369
	8588			PI(18:2/18:2)	DMS-MS	53686		HMDB09850			0.97		0.3409	0.1904		0.246	0.2546		0	9		Phosphatidylinositol	PI Ester	100009834
	8946	Cholesterol Ester	CE Ester	CE(12:0)	DMS-MS	54493		HMDB02262			1.21		0.1939	0.1518		0.0646	0.0532		100	100		Cholesterol Ester	CE Ester	100010641
	8947			CE(14:0)	DMS-MS	53452		HMDB06725			1.29		0.0191	0.0792		5.2385	4.0694		100	100		Cholesterol Ester	CE Ester	100009600
	8948			CE(14:1)	DMS-MS	53453		HMDB10367			1.01		0.7531	0.3091		0.2157	0.2146		100	100		Cholesterol Ester	CE Ester	100009601
	8949			CE(15:0)	DMS-MS	53454		HMDB60057			1.09		0.5135	0.2433		1.7137	1.566		100	100		Cholesterol Ester	CE Ester	100009602
	8950			CE(16:0)	DMS-MS	54315	C11251	HMDB00885			0.93		0.3929	0.2071		52.4634	56.5449		100	100		Cholesterol Ester	CE Ester	100010463
	8951			CE(16:1)	DMS-MS	54316		HMDB00658			0.6		0.0156	0.072		37.4873	62.1338		100	100		Cholesterol Ester	CE Ester	100010464
	8952			CE(17:0)	DMS-MS	54122		HMDB60059			0.71		0.0194	0.0792		1.7673	2.5007		100	100		Cholesterol Ester	CE Ester	100010270
	8953			CE(18:0)	DMS-MS	54123		HMDB10368			0.75		0.03	0.1008		8.8608	11.8472		100	100		Cholesterol Ester	CE Ester	100010271
	8954			CE(18:1)	DMS-MS	54494		HMDB00918			0.77		0.0402	0.1112		152.139	197.859		100	100		Cholesterol Ester	CE Ester	100010642
	8955			CE(18:2)	DMS-MS	53968	C15441	HMDB00610			0.93		0.3311	0.1904		426.033	458.96		100	100		Cholesterol Ester	CE Ester	100010116
	8956			CE(18:3)	DMS-MS	53969		HMDB10370			0.75		0.0024	0.0204		12.4693	16.5681		100	100		Cholesterol Ester	CE Ester	100010117
	8957			CE(18:4)	DMS-MS	53623					0.73		0.0441	0.1156		0.4876	0.6672		100	100		Cholesterol Ester	CE Ester	100009771
	8958			CE(20:0)	DMS-MS	54317		HMDB06740			0.93		0.4236	0.2156		0.2256	0.2432		100	100		Cholesterol Ester	CE Ester	100010465
	8959			CE(20:1)	DMS-MS	54318		HMDB05193			0.94		0.4688	0.2298		0.8297	0.8809		100	100		Cholesterol Ester	CE Ester	100010466
	8960			CE(20:2)	DMS-MS	53624					0.83		0.0765	0.1222		0.8782	1.0638		100	100		Cholesterol Ester	CE Ester	100009772
	8961			CE(20:3)	DMS-MS	54319		HMDB06736			0.87		0.2434	0.1641		15.2054	17.4111		100	100		Cholesterol Ester	CE Ester	100010467
	8962			CE(20:4)	DMS-MS	54495		HMDB06726			0.96		0.517	0.2446		266.245	278.095		100	100		Cholesterol Ester	CE Ester	100010643
	8963			CE(20:5)	DMS-MS	53795		HMDB06731			0.76		0.0368	0.1065		42.8578	56.6005		100	100		Cholesterol Ester	CE Ester	100009943
	8964			CE(22:0)	DMS-MS	53625		HMDB06727			0.97		0.7288	0.3032		1.1541	1.1841		100	100		Cholesterol Ester	CE Ester	100009773
	8965			CE(22:1)	DMS-MS	53796		HMDB10372			1.05		0.6122	0.2696		0.0916	0.0872		100	100		Cholesterol Ester	CE Ester	100009944
	8966			CE(22:2)	DMS-MS	53269		HMDB06737			1.24		0.0383	0.1089		0.1202	0.0973		100	100		Cholesterol Ester	CE Ester	100009417
	8967			CE(22:4)	DMS-MS	54124		HMDB06729			0.87		0.2154	0.1562		0.3815	0.4395		100	100		Cholesterol Ester	CE Ester	100010272
	8968			CE(22:5)	DMS-MS	53797		HMDB10375			0.95		0.6131	0.2696		4.9282	5.1903		100	100		Cholesterol Ester	CE Ester	100009945
	8969			CE(22:6)	DMS-MS	53970		HMDB06733			1.01		0.8352	0.3309		79.564	78.6806		100	100		Cholesterol Ester	CE Ester	100010118
	8970			CE(24:0)	DMS-MS	54125		HMDB10376			1		0.7776	0.3145		0.6281	0.6303		100	100		Cholesterol Ester	CE Ester	100010273
	8971			CE(24:1)	DMS-MS	54126		HMDB06728			1.11		0.4912	0.2355		0.048	0.0432		100	100		Cholesterol Ester	CE Ester	100010274
	8972	Sphingolipids	Ceramide	CER(14:0)	DMS-MS	54496	C13916	HMDB11773			1.5		0.4132	0.2137		0.0006	0.0004		45	64		Sphingolipids	Ceramide	100010644
	8973			CER(16:0)	DMS-MS	53971		HMDB04949			0.79		0.0746	0.1222		0.098	0.124		100	100		Sphingolipids	Ceramide	100010119
	8974			CER(18:0)	DMS-MS	54320		HMDB04950			0.72		0.0349	0.1028		0.0108	0.0149		100	100		Sphingolipids	Ceramide	100010468
	8976			CER(18:1)	DMS-MS	53626		HMDB04948			1.09		0.9395	0.3584		0.0012	0.0011		91	100		Sphingolipids	Ceramide	100009774
	8977			CER(20:0)	DMS-MS	54321		HMDB04951			0.73		0.0668	0.1183		0.01	0.0137		100	100		Sphingolipids	Ceramide	100010469
	8978			CER(20:1)	DMS-MS	53972					1.08		0.8128	0.3242		0.0013	0.0012		100	100		Sphingolipids	Ceramide	100010120
	8979			CER(22:0)	DMS-MS	53627		HMDB04952			0.63		0.0056	0.0375		0.0743	0.118		100	100		Sphingolipids	Ceramide	100009775
	8980			CER(22:1)	DMS-MS	54127		HMDB11775			0.97		0.3409	0.1904		0.0036	0.0037		0	18		Sphingolipids	Ceramide	100010275
	8981			CER(24:0)	DMS-MS	54322		HMDB04956			0.56		9.51e-05	0.0037		0.1388	0.2462		100	100		Sphingolipids	Ceramide	100010470
	8982			CER(24:1)	DMS-MS	53628		HMDB04953			0.6		0.0021	0.0188		0.1874	0.3133		100	100		Sphingolipids	Ceramide	100009776
	8983			CER(26:0)	DMS-MS	54497		HMDB04955			1		0.4978	0.2373		0.0012	0.0012		73	82		Sphingolipids	Ceramide	100010645
	8984			CER(26:1)	DMS-MS	53798		HMDB04955			0.63		0.0077	0.0459		0.0019	0.003		100	100		Sphingolipids	Ceramide	100009946
	8990		Dihydroceramide	DCER(14:0)	DMS-MS	53803		HMDB11759			1.42		0.3553	0.1952		0.0034	0.0024		91	82		Sphingolipids	Dihydroceramide	100009951
	8991			DCER(16:0)	DMS-MS	54134		HMDB11760			0.87		0.5252	0.246		0.0221	0.0253		100	100		Sphingolipids	Dihydroceramide	100010282
	8992			DCER(18:0)	DMS-MS	53464		HMDB11761			1.11		0.476	0.2318		0.0071	0.0064		100	100		Sphingolipids	Dihydroceramide	100009612
	8993			DCER(18:1)	DMS-MS	53983		HMDB11763			1.03		0.9546	0.3606		0.0117	0.0114		73	100		Sphingolipids	Dihydroceramide	100010131
	8994			DCER(20:0)	DMS-MS	53280		HMDB11764			1.15		0.4935	0.236		0.0091	0.0079		100	100		Sphingolipids	Dihydroceramide	100009428
	8995			DCER(20:1)	DMS-MS	53984					0.66		0.0536	0.1156		0.0021	0.0032		73	100		Sphingolipids	Dihydroceramide	100010132
	8996			DCER(22:0)	DMS-MS	53465		HMDB11765			0.75		0.1096	0.1326		0.021	0.0281		100	100		Sphingolipids	Dihydroceramide	100009613
	8997			DCER(22:1)	DMS-MS	53804					0.89		0.5243	0.246		0.0024	0.0027		27	45		Sphingolipids	Dihydroceramide	100016011
	8998			DCER(22:2)	DMS-MS	57732		HMDB11766			0.78		0.414	0.2137		0.0062	0.0079		82	82		Sphingolipids	Dihydroceramide	100009952
	8999			DCER(24:0)	DMS-MS	54328		HMDB11768			0.62		0.0018	0.0179		0.0279	0.0451		100	100		Sphingolipids	Dihydroceramide	100010476
	9000			DCER(24:1)	DMS-MS	53466		HMDB11769			0.35		0.0058	0.0375		0.0082	0.0236		73	100		Sphingolipids	Dihydroceramide	100009614
	9001			DCER(26:0)	DMS-MS	53634		HMDB11771			1					0.009	0.009		9	0		Sphingolipids	Dihydroceramide	100009782
	9002			DCER(26:1)	DMS-MS	53281		HMDB11772			0.76		0.362	0.197		0.0029	0.0038		73	82		Sphingolipids	Dihydroceramide	100009429
	9003		Hexosylceramide	HCER(14:0)	DMS-MS	53808					0.29		4.3648e-05	0.0027		0.0015	0.0052		91	100		Sphingolipids	Hexosylceramide	100009956
	9004			HCER(16:0)	DMS-MS	53809		HMDB04971			0.45		0.0004	0.0073		0.4045	0.8901		100	100		Sphingolipids	Hexosylceramide	100009957
	9005			HCER(18:0)	DMS-MS	53638		HMDB04972			0.76		0.2053	0.1524		0.0702	0.0924		100	100		Sphingolipids	Hexosylceramide	100009786
	9006			HCER(18:1)	DMS-MS	53810		HMDB04970			0.75		0.0578	0.1156		0.0064	0.0085		100	100		Sphingolipids	Hexosylceramide	100009958
	9007			HCER(20:0)	DMS-MS	53639		HMDB04973			0.9		0.4738	0.2312		0.0772	0.0858		100	100		Sphingolipids	Hexosylceramide	100009787
	9008			HCER(20:1)	DMS-MS	54510					0.77		0.0576	0.1156		0.0077	0.01		100	100		Sphingolipids	Hexosylceramide	100010658
	9009			HCER(22:0)	DMS-MS	53473		HMDB04974			0.91		0.4181	0.2138		0.3973	0.4387		100	100		Sphingolipids	Hexosylceramide	100009621
	9010			HCER(22:1)	DMS-MS	53474					0.82		0.2626	0.171		0.0457	0.0557		100	100		Sphingolipids	Hexosylceramide	100009622
	9011			HCER(24:0)	DMS-MS	54511		HMDB04978			0.84		0.1622	0.1485		0.342	0.4069		100	100		Sphingolipids	Hexosylceramide	100010659
	9012			HCER(24:1)	DMS-MS	54512		HMDB04975			0.84		0.2226	0.1598		0.695	0.8242		100	100		Sphingolipids	Hexosylceramide	100010660
	9013			HCER(26:0)	DMS-MS	53811		HMDB04977			1.05		0.7805	0.3152		0.0069	0.0066		100	100		Sphingolipids	Hexosylceramide	100009959
	9014			HCER(26:1)	DMS-MS	53988		HMDB04976			1.06		0.8481	0.3338		0.0034	0.0032		100	100		Sphingolipids	Hexosylceramide	100010136
	9015		Lactosylceramide	LCER(14:0)	DMS-MS	53284					1.08		0.7063	0.298		0.0028	0.0026		100	100		Sphingolipids	Lactosylceramide	100009432
	9016			LCER(16:0)	DMS-MS	54141		HMDB06750			2.37		1.0999e-05	0.0024		0.1097	0.0463		100	100		Sphingolipids	Lactosylceramide	100010289
	9017			LCER(18:0)	DMS-MS	53475		HMDB11591			1.44		0.0045	0.0333		0.0131	0.0091		100	100		Sphingolipids	Lactosylceramide	100009623
	9018			LCER(18:1)	DMS-MS	53476		HMDB11592			1.34		0.2644	0.171		0.0079	0.0059		100	100		Sphingolipids	Lactosylceramide	100009624
	9019			LCER(20:0)	DMS-MS	53477		HMDB11593			1.76		0.0025	0.0212		0.0065	0.0037		100	100		Sphingolipids	Lactosylceramide	100009625
	9020			LCER(20:1)	DMS-MS	53812					0.85		0.3669	0.1984		0.0047	0.0055		100	100		Sphingolipids	Lactosylceramide	100009960
	9021			LCER(22:0)	DMS-MS	53640		HMDB11594			1.16		0.15	0.1438		0.023	0.0199		100	100		Sphingolipids	Lactosylceramide	100009788
	9022			LCER(22:1)	DMS-MS	54142		HMDB11594			1.94		0.094	0.1282		0.0031	0.0016		100	100		Sphingolipids	Lactosylceramide	100010290
	9023			LCER(24:0)	DMS-MS	53989		HMDB11595			1.13		0.1612	0.1481		0.011	0.0097		100	100		Sphingolipids	Lactosylceramide	100010137
	9024			LCER(24:1)	DMS-MS	53478		HMDB04872			1.34		0.0204	0.0809		0.0222	0.0166		100	100		Sphingolipids	Lactosylceramide	100009626
	9025			LCER(26:0)	DMS-MS	53641		HMDB04874			1		0.9931	0.3683		0.001	0.001		91	100		Sphingolipids	Lactosylceramide	100009789
	9026			LCER(26:1)	DMS-MS	53642		HMDB04873			0.9		0.9766	0.3649		0.0009	0.001		91	100		Sphingolipids	Lactosylceramide	100009790
	9027		Sphingomyelin	SM(14:0)	DMS-MS	54222		HMDB12097			0.63		0.0002	0.0047		0.277	0.4417		100	100		Sphingolipids	Sphingomyelin	100010370
	9028			SM(16:0)	DMS-MS	54385		HMDB10169			1.04		0.7514	0.3091		27.9913	26.861		100	100		Sphingolipids	Sphingomyelin	100010533
	9029			SM(18:0)	DMS-MS	54386		HMDB01348			1.18		0.2314	0.1622		2.5699	2.1866		100	100		Sphingolipids	Sphingomyelin	100010534
	9030			SM(18:1)	DMS-MS	53862		HMDB12101			1.19		0.2461	0.1648		0.775	0.6532		100	100		Sphingolipids	Sphingomyelin	100010010
	9031			SM(20:0)	DMS-MS	53687		HMDB12102			0.7		0.0007	0.0103		31.4337	45.1638		100	100		Sphingolipids	Sphingomyelin	100009835
	9032			SM(20:1)	DMS-MS	53531					0.64		0.0004	0.0073		0.9398	1.4735		100	100		Sphingolipids	Sphingomyelin	100009679
	9033			SM(22:0)	DMS-MS	53347		HMDB12103			0.85		0.0638	0.1168		38.5863	45.5122		100	100		Sphingolipids	Sphingomyelin	100009495
	9034			SM(22:1)	DMS-MS	54570		HMDB12104			0.7		0.0048	0.0347		9.3276	13.2941		100	100		Sphingolipids	Sphingomyelin	100010718
	9035			SM(24:0)	DMS-MS	53863		HMDB11697			0.79		0.0967	0.13		3.7015	4.6812		100	100		Sphingolipids	Sphingomyelin	100010011
	9036			SM(24:1)	DMS-MS	54028		HMDB12107			0.82		0.061	0.1158		16.0248	19.6391		100	100		Sphingolipids	Sphingomyelin	100010176
	9037			SM(26:0)	DMS-MS	54387		HMDB11698			0.91		0.1116	0.1326		0.114	0.125		100	100		Sphingolipids	Sphingomyelin	100010535
	9038			SM(26:1)	DMS-MS	53348					0.88		0.1101	0.1326		0.1331	0.1521		100	100		Sphingolipids	Sphingomyelin	100009496
	9039	Diacylglycerol	DAG Ester	DAG(12:0/16:0)	DMS-MS	53629					1					0.0114	0.0114		0	0		Diacylglycerol	DAG Ester	100009777
	9041			DAG(12:0/18:0)	DMS-MS	53973					2		0.1817	0.1493		0.001	0.0005		18	0		Diacylglycerol	DAG Ester	100010121
	9042			DAG(12:0/18:1)	DMS-MS	53799					3.49		0.0418	0.1129		0.0129	0.0037		55	18		Diacylglycerol	DAG Ester	100009947
	9043			DAG(12:0/18:2)	DMS-MS	53455					1.25		0.4765	0.2318		0.0015	0.0012		82	73		Diacylglycerol	DAG Ester	100009603
	9046			DAG(14:0/14:0)	DMS-MS	53270	C16667	HMDB07008			2.5		0.3849	0.2057		0.0005	0.0002		18	18		Diacylglycerol	DAG Ester	100009418
	9048			DAG(14:0/16:0)	DMS-MS	54323		HMDB07095			1					0.0172	0.0172		0	0		Diacylglycerol	DAG Ester	100010471
	9049			DAG(14:0/16:1)	DMS-MS	54498		HMDB07012			0.7		0.8167	0.3248		0.0007	0.001		18	9		Diacylglycerol	DAG Ester	100010646
	9052			DAG(14:0/18:1)	DMS-MS	53800		HMDB07015			2.56		0.3007	0.1842		0.01	0.0039		36	27		Diacylglycerol	DAG Ester	100009948
	9053			DAG(14:0/18:2)	DMS-MS	54128		HMDB07016			0.87		0.6525	0.2812		0.0104	0.0119		91	100		Diacylglycerol	DAG Ester	100010276
	9054			DAG(14:0/18:3)	DMS-MS	54324		HMDB07018			0.71		0.1907	0.1515		0.001	0.0014		55	91		Diacylglycerol	DAG Ester	100010472
	9056			DAG(14:0/20:0)	DMS-MS	53974		HMDB07356			1.97		0.4657	0.2294		0.0059	0.003		82	82		Diacylglycerol	DAG Ester	100010122
	9057			DAG(14:0/20:4)	DMS-MS	53975		HMDB07025			1.08		0.8735	0.3399		0.0013	0.0012		82	73		Diacylglycerol	DAG Ester	100010123
	9058			DAG(14:0/22:6)	DMS-MS	54499		HMDB07034			2.17		0.5362	0.2495		0.0013	0.0006		64	45		Diacylglycerol	DAG Ester	100010647
	9059			DAG(14:1/16:0)	DMS-MS	53456		HMDB07096			51.57		0.2534	0.1686		0.0361	0.0007		27	0		Diacylglycerol	DAG Ester	100009604
	9060			DAG(14:1/18:1)	DMS-MS	54325		HMDB07044			2.16		0.1164	0.1327		0.0097	0.0045		73	55		Diacylglycerol	DAG Ester	100010473
	9066			DAG(15:0/18:1)	DMS-MS	53457		HMDB07073			2.57		0.3425	0.1908		0.0054	0.0021		73	64		Diacylglycerol	DAG Ester	100009605
	9067			DAG(15:0/18:2)	DMS-MS	53976		HMDB07074			0.92		0.6187	0.2712		0.0047	0.0051		100	100		Diacylglycerol	DAG Ester	100010124
	9073			DAG(16:0/16:1)	DMS-MS	53978		HMDB07099			0.02		0.3409	0.1904		0.0002	0.0084		0	18		Diacylglycerol	DAG Ester	100010126
	9076			DAG(16:0/18:1)	DMS-MS	53630	C13861	HMDB07102			0.5		0.066	0.1181		0.0837	0.1675		100	100		Diacylglycerol	DAG Ester	100009778
	9077			DAG(16:0/18:2)	DMS-MS	53271		HMDB07103			0.76		0.0571	0.1156		0.1643	0.2166		100	100		Diacylglycerol	DAG Ester	100009419
	9078			DAG(16:0/18:3)	DMS-MS	53979		HMDB07105			1.12		0.6643	0.2851		0.0045	0.004		64	64		Diacylglycerol	DAG Ester	100010127
	9081			DAG(16:0/20:3)	DMS-MS	54501		HMDB07111			0.61		0.0225	0.0861		0.008	0.0132		100	100		Diacylglycerol	DAG Ester	100010649
	9082			DAG(16:0/20:4)	DMS-MS	53458		HMDB07112			0.72		0.0524	0.1156		0.0397	0.0549		100	100		Diacylglycerol	DAG Ester	100009606
	9083			DAG(16:0/20:5)	DMS-MS	54502		HMDB07114			1.32		0.3189	0.1887		0.0141	0.0107		100	100		Diacylglycerol	DAG Ester	100010650
	9084			DAG(16:0/22:5)	DMS-MS	54326		HMDB07120			1		0.4963	0.237		0.0015	0.0015		36	27		Diacylglycerol	DAG Ester	100010474
	9085			DAG(16:0/22:6)	DMS-MS	53980		HMDB07121			1.13		0.2761	0.1743		0.0245	0.0216		100	100		Diacylglycerol	DAG Ester	100010128
	9086			DAG(16:1/16:1)	DMS-MS	53631		HMDB07128			0.63		0.7084	0.298		0.0047	0.0075		27	18		Diacylglycerol	DAG Ester	100009779
	9087			DAG(16:1/18:0)	DMS-MS	54129		HMDB07129			1		0.5668	0.259		0.0034	0.0034		27	9		Diacylglycerol	DAG Ester	100010277
	9088			DAG(16:1/18:1)	DMS-MS	54130		HMDB07131			0.31		0.0305	0.101		0.0291	0.0951		100	100		Diacylglycerol	DAG Ester	100010278
	9089			DAG(16:1/18:2)	DMS-MS	53632		HMDB07132			0.55		0.0229	0.0863		0.027	0.0489		100	100		Diacylglycerol	DAG Ester	100009780
	9090			DAG(16:1/18:3)	DMS-MS	53981		HMDB07134			0.61		0.0719	0.1209		0.0023	0.0038		73	100		Diacylglycerol	DAG Ester	100010129
	9091			DAG(16:1/20:0)	DMS-MS	54503		HMDB07360			1.15		0.7572	0.3091		0.0039	0.0034		64	91		Diacylglycerol	DAG Ester	100010651
	9092			DAG(16:1/20:2)	DMS-MS	54131		HMDB07138			0.71		0.1784	0.1493		0.004	0.0056		100	100		Diacylglycerol	DAG Ester	100010279
	9093			DAG(16:1/20:4)	DMS-MS	53272		HMDB07141			0.61		0.4151	0.2137		0.0031	0.0051		91	100		Diacylglycerol	DAG Ester	100009420
	9094			DAG(16:1/22:6)	DMS-MS	53459		HMDB07150			0.46		0.0179	0.0792		0.0038	0.0082		100	100		Diacylglycerol	DAG Ester	100009607
	9100			DAG(18:0/18:1)	DMS-MS	54504		HMDB07160			0.57		0.0621	0.1158		0.0295	0.0515		91	100		Diacylglycerol	DAG Ester	100010652
	9101			DAG(18:0/18:2)	DMS-MS	53273		HMDB07161			0.88		0.1861	0.1503		0.0867	0.0981		100	100		Diacylglycerol	DAG Ester	100009421
	9102			DAG(18:0/18:3)	DMS-MS	53982		HMDB07163			0.55		0.5131	0.2433		0.0011	0.002		55	73		Diacylglycerol	DAG Ester	100010130
	9104			DAG(18:0/22:6)	DMS-MS	53274		HMDB07179			1.26		0.1749	0.1493		0.0204	0.0162		100	100		Diacylglycerol	DAG Ester	100009422
	9105			DAG(18:1/18:1)	DMS-MS	53275		HMDB07218			0.47		0.009	0.0504		0.2035	0.4353		100	100		Diacylglycerol	DAG Ester	100009423
	9106			DAG(18:1/18:2)	DMS-MS	53276		HMDB07219			0.7		0.0176	0.0792		0.3658	0.5204		100	100		Diacylglycerol	DAG Ester	100009424
	9107			DAG(18:1/20:1)	DMS-MS	53801		HMDB07224			1.06		0.8053	0.3232		0.0456	0.0431		100	100		Diacylglycerol	DAG Ester	100009949
	9108			DAG(18:1/20:2)	DMS-MS	54327		HMDB07225			0.63		0.0285	0.0969		0.0128	0.0204		100	100		Diacylglycerol	DAG Ester	100010475
	9109			DAG(18:1/20:3)	DMS-MS	53633		HMDB07227			0.55		0.019	0.0792		0.0176	0.032		100	100		Diacylglycerol	DAG Ester	100009781
	9110			DAG(18:1/20:4)	DMS-MS	53460		HMDB07228			0.78		0.0715	0.1209		0.0814	0.1048		100	100		Diacylglycerol	DAG Ester	100009608
	9111			DAG(18:1/20:5)	DMS-MS	53277		HMDB07230			0.88		0.5911	0.2651		0.0481	0.0544		100	100		Diacylglycerol	DAG Ester	100009425
	9112			DAG(18:1/22:4)	DMS-MS	53278		HMDB07234			0.74		0.1774	0.1493		0.0058	0.0078		100	100		Diacylglycerol	DAG Ester	100009426
	9113			DAG(18:1/22:5)	DMS-MS	53802		HMDB07236			0.73		0.1158	0.1327		0.0156	0.0215		100	100		Diacylglycerol	DAG Ester	100009950
	9114			DAG(18:1/22:6)	DMS-MS	53461		HMDB07237			0.87		0.2544	0.1686		0.099	0.1132		100	100		Diacylglycerol	DAG Ester	100009609
	9116			DAG(18:2/18:3)	DMS-MS	53279		HMDB07250			0.76		0.0274	0.0944		0.0289	0.038		100	100		Diacylglycerol	DAG Ester	100009427
	9117			DAG(18:2/20:3)	DMS-MS	54132		HMDB07256			0.81		0.0836	0.1239		0.0225	0.0278		100	100		Diacylglycerol	DAG Ester	100010280
	9118			DAG(18:2/20:4)	DMS-MS	53462		HMDB07257			1.11		0.4409	0.2195		0.0811	0.0731		100	100		Diacylglycerol	DAG Ester	100009610
	9119			DAG(18:2/20:5)	DMS-MS	54505		HMDB07259			1.28		0.0623	0.1158		0.0987	0.0772		100	100		Diacylglycerol	DAG Ester	100010653
	9120			DAG(18:2/22:4)	DMS-MS	54133		HMDB07263			0.74		0.0127	0.0622		0.0074	0.01		100	100		Diacylglycerol	DAG Ester	100010281
	9121			DAG(18:2/22:5)	DMS-MS	53463		HMDB07265			0.93		0.7973	0.3208		0.021	0.0225		100	100		Diacylglycerol	DAG Ester	100009611
	9122			DAG(18:2/22:6)	DMS-MS	54506		HMDB07266			1.05		0.6113	0.2696		0.1286	0.1229		100	100		Diacylglycerol	DAG Ester	100010654
	9420	Triacylglycerol	TAG Ester	TAG36:0-FA12:0	DMS-MS	54388					1.62		0.1557	0.1455		0.0039	0.0024		100	73		Triacylglycerol	TAG Ester	100010536
	9421			TAG38:0-FA12:0	DMS-MS	53532					1.28		0.8118	0.3242		0.0023	0.0018		82	55		Triacylglycerol	TAG Ester	100009680
	9429			TAG40:0-FA12:0	DMS-MS	53688					0.97		0.9697	0.3642		0.0033	0.0034		82	91		Triacylglycerol	TAG Ester	100009836
	9431			TAG40:0-FA14:0	DMS-MS	53349					1.41		0.0767	0.1222		0.0062	0.0044		100	100		Triacylglycerol	TAG Ester	100009497
	9432			TAG40:0-FA16:0	DMS-MS	53689					1.22		0.0977	0.1303		0.0078	0.0064		82	73		Triacylglycerol	TAG Ester	100009837
	9450			TAG42:0-FA12:0	DMS-MS	53533					1.23		0.633	0.2755		0.0058	0.0047		100	100		Triacylglycerol	TAG Ester	100009681
	9452			TAG42:0-FA14:0	DMS-MS	54029					1					0.0012	0.0012		9	0		Triacylglycerol	TAG Ester	100010177
	9454			TAG42:0-FA16:0	DMS-MS	53690					1.48		0.0635	0.1168		0.0169	0.0114		100	82		Triacylglycerol	TAG Ester	100009838
	9456			TAG42:1-FA12:0	DMS-MS	54030					1.04		0.8741	0.3399		0.0118	0.0113		100	100		Triacylglycerol	TAG Ester	100010178
	9458			TAG42:1-FA14:0	DMS-MS	53350					1.06		0.6907	0.294		0.0037	0.0035		82	82		Triacylglycerol	TAG Ester	100009498
	9460			TAG42:1-FA16:0	DMS-MS	53351					0.73		0.9459	0.3587		0.0152	0.0209		100	91		Triacylglycerol	TAG Ester	100009499
	9461			TAG42:1-FA16:1	DMS-MS	53691					0.95		0.8132	0.3242		0.0115	0.0121		100	100		Triacylglycerol	TAG Ester	100009839
	9462			TAG42:1-FA18:1	DMS-MS	54223					0.92		0.2362	0.1628		0.0134	0.0146		100	91		Triacylglycerol	TAG Ester	100010371
	9463			TAG42:2-FA12:0	DMS-MS	53692					0.59		0.1247	0.1335		0.002	0.0034		64	91		Triacylglycerol	TAG Ester	100009840
	9467			TAG42:2-FA18:2	DMS-MS	53352					0.73		0.3169	0.1882		0.0161	0.022		64	45		Triacylglycerol	TAG Ester	100009500
	9490			TAG44:0-FA12:0	DMS-MS	53693					1.36		0.4411	0.2195		0.0019	0.0014		27	9		Triacylglycerol	TAG Ester	100009841
	9492			TAG44:0-FA14:0	DMS-MS	54389					0.69		0.3104	0.1862		0.0171	0.0249		100	100		Triacylglycerol	TAG Ester	100010537
	9494			TAG44:0-FA16:0	DMS-MS	54031					0.86		0.5216	0.246		0.0125	0.0145		82	82		Triacylglycerol	TAG Ester	100010179
	9496			TAG44:0-FA18:0	DMS-MS	53534					0.97		0.5754	0.261		3.4347	3.5441		100	100		Triacylglycerol	TAG Ester	100009682
	9498			TAG44:1-FA12:0	DMS-MS	54390					0.78		0.309	0.1862		0.0099	0.0127		82	82		Triacylglycerol	TAG Ester	100010538
	9500			TAG44:1-FA14:0	DMS-MS	53694					0.91		0.7816	0.3153		0.019	0.0208		100	100		Triacylglycerol	TAG Ester	100009842
	9501			TAG44:1-FA14:1	DMS-MS	54032					0.8		0.1744	0.1493		0.012	0.015		91	100		Triacylglycerol	TAG Ester	100010180
	9503			TAG44:1-FA16:0	DMS-MS	53864					0.64		0.7221	0.3011		0.0241	0.0374		100	100		Triacylglycerol	TAG Ester	100010012
	9504			TAG44:1-FA16:1	DMS-MS	54571					0.43		0.3274	0.1904		0.0016	0.0037		18	36		Triacylglycerol	TAG Ester	100010719
	9506			TAG44:1-FA18:1	DMS-MS	53695					0.81		0.5444	0.251		0.0254	0.0314		100	100		Triacylglycerol	TAG Ester	100009843
	9508			TAG44:2-FA12:0	DMS-MS	53535					0.58		0.2554	0.1688		0.003	0.0052		73	100		Triacylglycerol	TAG Ester	100009683
	9510			TAG44:2-FA14:0	DMS-MS	54224					0.89		0.8904	0.3438		0.0067	0.0075		100	100		Triacylglycerol	TAG Ester	100010372
	9512			TAG44:2-FA16:0	DMS-MS	53353					0.91		0.6228	0.2722		0.0486	0.0536		100	100		Triacylglycerol	TAG Ester	100009501
	9513			TAG44:2-FA16:1	DMS-MS	54033					0.79		0.3836	0.2053		0.0158	0.02		100	100		Triacylglycerol	TAG Ester	100010181
	9514			TAG44:2-FA18:1	DMS-MS	54225					0.85		0.8089	0.3242		0.0282	0.0332		100	100		Triacylglycerol	TAG Ester	100010373
	9515			TAG44:2-FA18:2	DMS-MS	54226					0.91		0.8911	0.3438		0.0779	0.0857		100	100		Triacylglycerol	TAG Ester	100010374
	9521			TAG44:3-FA18:2	DMS-MS	54391					0.86		0.5493	0.2528		0.0401	0.0465		100	100		Triacylglycerol	TAG Ester	100010539
	9532			TAG45:0-FA14:0	DMS-MS	54392					0.75		0.1537	0.1449		0.0077	0.0103		100	100		Triacylglycerol	TAG Ester	100010540
	9533			TAG45:0-FA15:0	DMS-MS	53865					0.9		0.7414	0.3063		0.0078	0.0087		100	100		Triacylglycerol	TAG Ester	100010013
	9534			TAG45:0-FA16:0	DMS-MS	54572					1.11		0.5219	0.246		0.0147	0.0132		100	100		Triacylglycerol	TAG Ester	100010720
	9541			TAG45:1-FA15:0	DMS-MS	53536					0.92		0.891	0.3438		0.0034	0.0037		73	73		Triacylglycerol	TAG Ester	100009684
	9542			TAG45:1-FA16:0	DMS-MS	54573					2.8		0.0059	0.0375		0.0157	0.0056		100	82		Triacylglycerol	TAG Ester	100010721
	9545			TAG45:1-FA18:1	DMS-MS	53537					0.83		0.7587	0.3093		0.0045	0.0054		91	100		Triacylglycerol	TAG Ester	100009685
	9559			TAG46:0-FA12:0	DMS-MS	53538					1.42		0.4162	0.2137		0.0027	0.0019		82	73		Triacylglycerol	TAG Ester	100009686
	9561			TAG46:0-FA14:0	DMS-MS	54393					0.55		0.3247	0.1899		0.0466	0.0846		100	100		Triacylglycerol	TAG Ester	100010541
	9563			TAG46:0-FA16:0	DMS-MS	53354					0.59		0.2647	0.171		0.1101	0.188		100	100		Triacylglycerol	TAG Ester	100009502
	9565			TAG46:0-FA18:0	DMS-MS	53539					0.79		0.1683	0.1488		0.0126	0.016		100	100		Triacylglycerol	TAG Ester	100009687
	9567			TAG46:1-FA12:0	DMS-MS	53866					0.48		0.2072	0.1524		0.0112	0.0233		100	100		Triacylglycerol	TAG Ester	100010014
	9569			TAG46:1-FA14:0	DMS-MS	53696					0.28		0.1095	0.1326		0.0375	0.1317		100	100		Triacylglycerol	TAG Ester	100009844
	9570			TAG46:1-FA14:1	DMS-MS	54227					0.85		0.4449	0.221		0.1181	0.1383		100	100		Triacylglycerol	TAG Ester	100010375
	9572			TAG46:1-FA16:0	DMS-MS	53355					0.38		0.2012	0.1524		0.0605	0.1599		100	100		Triacylglycerol	TAG Ester	100009503
	9573			TAG46:1-FA16:1	DMS-MS	53540					0.27		0.0806	0.1229		0.0271	0.1022		100	100		Triacylglycerol	TAG Ester	100009688
	9575			TAG46:1-FA18:0	DMS-MS	54034					1.05		0.9059	0.3474		0.0291	0.0278		100	100		Triacylglycerol	TAG Ester	100010182
	9576			TAG46:1-FA18:1	DMS-MS	54394					0.71		0.2712	0.1724		0.0738	0.1037		100	100		Triacylglycerol	TAG Ester	100010542
	9580			TAG46:2-FA12:0	DMS-MS	54035					0.67		0.1663	0.1487		0.0251	0.0375		100	100		Triacylglycerol	TAG Ester	100010183
	9582			TAG46:2-FA14:0	DMS-MS	54036					0.44		0.3045	0.1844		0.0462	0.1042		100	100		Triacylglycerol	TAG Ester	100010184
	9583			TAG46:2-FA14:1	DMS-MS	54574					0.16		0.0573	0.1156		0.0057	0.0352		100	100		Triacylglycerol	TAG Ester	100010722
	9585			TAG46:2-FA16:0	DMS-MS	53356					0.46		0.1442	0.1416		0.0336	0.0723		100	100		Triacylglycerol	TAG Ester	100009504
	9586			TAG46:2-FA16:1	DMS-MS	53867					0.23		0.193	0.1515		0.0247	0.1055		100	100		Triacylglycerol	TAG Ester	100010015
	9588			TAG46:2-FA18:1	DMS-MS	54037					0.69		0.595	0.266		0.0385	0.0558		100	100		Triacylglycerol	TAG Ester	100010185
	9589			TAG46:2-FA18:2	DMS-MS	53868					0.7		0.3023	0.1844		0.0518	0.0741		100	100		Triacylglycerol	TAG Ester	100010016
	9592			TAG46:3-FA12:0	DMS-MS	54038					0.66		0.0766	0.1222		0.0069	0.0105		100	100		Triacylglycerol	TAG Ester	100010186
	9594			TAG46:3-FA14:0	DMS-MS	54395					0.73		0.8695	0.3399		0.0128	0.0176		100	100		Triacylglycerol	TAG Ester	100010543
	9595			TAG46:3-FA14:1	DMS-MS	53357					0.48		0.4875	0.2346		0.0059	0.0123		100	100		Triacylglycerol	TAG Ester	100009505
	9597			TAG46:3-FA16:0	DMS-MS	54396					0.72		0.144	0.1416		0.0148	0.0206		100	100		Triacylglycerol	TAG Ester	100010544
	9598			TAG46:3-FA16:1	DMS-MS	54397					0.44		0.2161	0.1562		0.0099	0.0225		100	100		Triacylglycerol	TAG Ester	100010545
	9599			TAG46:3-FA18:1	DMS-MS	54575					0.87		0.975	0.3649		0.0701	0.0807		100	100		Triacylglycerol	TAG Ester	100010723
	9600			TAG46:3-FA18:2	DMS-MS	54576					0.94		0.7667	0.3117		0.0655	0.0698		100	100		Triacylglycerol	TAG Ester	100010724
	9601			TAG46:3-FA18:3	DMS-MS	54039					0.91		0.6632	0.285		0.0067	0.0074		91	82		Triacylglycerol	TAG Ester	100010187
	9608			TAG46:4-FA18:2	DMS-MS	53869					1		0.3491	0.1932		0.0925	0.0928		100	100		Triacylglycerol	TAG Ester	100010017
	9626			TAG47:0-FA14:0	DMS-MS	54228					0.92		0.5719	0.2606		0.0097	0.0106		100	100		Triacylglycerol	TAG Ester	100010376
	9627			TAG47:0-FA15:0	DMS-MS	54229					0.8		0.3921	0.2071		0.0305	0.0383		100	100		Triacylglycerol	TAG Ester	100010377
	9628			TAG47:0-FA16:0	DMS-MS	53697					0.92		0.5823	0.2634		0.0927	0.1013		100	100		Triacylglycerol	TAG Ester	100009845
	9629			TAG47:0-FA17:0	DMS-MS	53870					0.68		0.052	0.1156		0.0429	0.0633		100	100		Triacylglycerol	TAG Ester	100010018
	9634			TAG47:1-FA14:0	DMS-MS	53871					0.58		0.6603	0.2841		0.0103	0.0179		100	100		Triacylglycerol	TAG Ester	100010019
	9636			TAG47:1-FA15:0	DMS-MS	53358					0.51		0.1726	0.1493		0.0144	0.0285		100	100		Triacylglycerol	TAG Ester	100009506
	9637			TAG47:1-FA16:0	DMS-MS	54398					0.59		0.2337	0.1622		0.0293	0.0495		100	100		Triacylglycerol	TAG Ester	100010546
	9638			TAG47:1-FA16:1	DMS-MS	54577					0.77		0.7566	0.3091		0.02	0.026		100	100		Triacylglycerol	TAG Ester	100010725
	9639			TAG47:1-FA17:0	DMS-MS	53872					0.83		0.1679	0.1488		0.0225	0.0272		100	100		Triacylglycerol	TAG Ester	100010020
	9641			TAG47:1-FA18:1	DMS-MS	54578					0.8		0.363	0.197		0.0182	0.0228		100	100		Triacylglycerol	TAG Ester	100010726
	9645			TAG47:2-FA14:0	DMS-MS	53541					0.72		0.4675	0.2298		0.0149	0.0206		100	100		Triacylglycerol	TAG Ester	100009689
	9647			TAG47:2-FA15:0	DMS-MS	54230					0.62		0.4359	0.2189		0.0161	0.0261		100	91		Triacylglycerol	TAG Ester	100010378
	9649			TAG47:2-FA16:1	DMS-MS	54579					0.35		0.0659	0.1181		0.0077	0.0219		91	100		Triacylglycerol	TAG Ester	100010727
	9651			TAG47:2-FA18:1	DMS-MS	53698					0.81		0.5401	0.2504		0.0122	0.015		100	100		Triacylglycerol	TAG Ester	100009846
	9652			TAG47:2-FA18:2	DMS-MS	54580					0.92		0.5784	0.262		0.0344	0.0374		100	100		Triacylglycerol	TAG Ester	100010728
	9676			TAG48:0-FA14:0	DMS-MS	54399					0.4		0.0999	0.1303		0.0306	0.0759		100	100		Triacylglycerol	TAG Ester	100010547
	9678			TAG48:0-FA16:0	DMS-MS	54581					0.54		0.1711	0.1493		0.5757	1.0747		100	100		Triacylglycerol	TAG Ester	100010729
	9680			TAG48:0-FA18:0	DMS-MS	54400					0.7		0.2403	0.1639		0.0403	0.0572		100	100		Triacylglycerol	TAG Ester	100010548
	9683			TAG48:1-FA12:0	DMS-MS	53542					0.98		0.9434	0.3586		0.013	0.0132		100	100		Triacylglycerol	TAG Ester	100009690
	9685			TAG48:1-FA14:0	DMS-MS	54040					0.32		0.0661	0.1181		0.2191	0.6774		100	100		Triacylglycerol	TAG Ester	100010188
	9686			TAG48:1-FA14:1	DMS-MS	54231					0.36		0.261	0.1707		0.0055	0.0152		91	100		Triacylglycerol	TAG Ester	100010379
	9688			TAG48:1-FA16:0	DMS-MS	53359					0.24		0.0482	0.1156		0.4676	1.9712		100	100		Triacylglycerol	TAG Ester	100009507
	9689			TAG48:1-FA16:1	DMS-MS	53543					0.18		0.0537	0.1156		0.1149	0.6517		100	100		Triacylglycerol	TAG Ester	100009691
	9691			TAG48:1-FA18:0	DMS-MS	53699					0.69		0.1959	0.1521		0.0327	0.0475		100	100		Triacylglycerol	TAG Ester	100009847
	9692			TAG48:1-FA18:1	DMS-MS	54401					0.35		0.0652	0.1181		0.2411	0.6871		100	100		Triacylglycerol	TAG Ester	100010549
	9697			TAG48:2-FA12:0	DMS-MS	54582					0.67		0.2798	0.1756		0.0194	0.0291		100	100		Triacylglycerol	TAG Ester	100010730
	9699			TAG48:2-FA14:0	DMS-MS	54583					0.43		0.0927	0.1273		0.4072	0.957		100	100		Triacylglycerol	TAG Ester	100010731
	9700			TAG48:2-FA14:1	DMS-MS	53700					0.19		0.0582	0.1156		0.0261	0.134		100	100		Triacylglycerol	TAG Ester	100009848
	9702			TAG48:2-FA16:0	DMS-MS	53360					0.33		0.1048	0.131		0.5005	1.5394		100	100		Triacylglycerol	TAG Ester	100009508
	9703			TAG48:2-FA16:1	DMS-MS	54402					0.08		0.0334	0.1024		0.1304	1.5917		100	100		Triacylglycerol	TAG Ester	100010550
	9705			TAG48:2-FA18:0	DMS-MS	53701					0.8		0.3896	0.2071		0.0101	0.0127		100	100		Triacylglycerol	TAG Ester	100009849
	9706			TAG48:2-FA18:1	DMS-MS	54584					0.19		0.046	0.1156		0.0943	0.486		100	100		Triacylglycerol	TAG Ester	100010732
	9707			TAG48:2-FA18:2	DMS-MS	54041					0.62		0.1849	0.1497		0.4535	0.728		100	100		Triacylglycerol	TAG Ester	100010189
	9712			TAG48:3-FA12:0	DMS-MS	53370					0.74		0.1816	0.1493		0.0336	0.0453		100	100		Triacylglycerol	TAG Ester	100009518
	9714			TAG48:3-FA14:0	DMS-MS	53551					0.42		0.0835	0.1239		0.1159	0.2754		100	100		Triacylglycerol	TAG Ester	100009699
	9715			TAG48:3-FA14:1	DMS-MS	53883					0.46		0.103	0.1309		0.0546	0.1181		100	100		Triacylglycerol	TAG Ester	100010031
	9717			TAG48:3-FA16:0	DMS-MS	53884					0.56		0.2295	0.1617		0.096	0.1727		100	100		Triacylglycerol	TAG Ester	100010032
	9718			TAG48:3-FA16:1	DMS-MS	54408					0.18		0.0676	0.1183		0.1081	0.5855		100	100		Triacylglycerol	TAG Ester	100010556
	9720			TAG48:3-FA18:1	DMS-MS	54585					0.52		0.1166	0.1327		0.0487	0.0935		100	100		Triacylglycerol	TAG Ester	100010733
	9721			TAG48:3-FA18:2	DMS-MS	54232					0.47		0.0773	0.1222		0.1411	0.302		100	100		Triacylglycerol	TAG Ester	100010380
	9722			TAG48:3-FA18:3	DMS-MS	53544					0.62		0.3183	0.1887		0.0559	0.0899		100	100		Triacylglycerol	TAG Ester	100009692
	9726			TAG48:4-FA12:0	DMS-MS	53702					0.84		0.3291	0.1904		0.0341	0.0406		100	100		Triacylglycerol	TAG Ester	100009850
	9727			TAG48:4-FA14:0	DMS-MS	53361					0.56		0.3108	0.1862		0.0222	0.0399		100	100		Triacylglycerol	TAG Ester	100009509
	9728			TAG48:4-FA14:1	DMS-MS	54403					0.64		0.1784	0.1493		0.0197	0.0307		100	100		Triacylglycerol	TAG Ester	100010551
	9729			TAG48:4-FA16:0	DMS-MS	53362					0.76		0.7843	0.3159		0.0238	0.0313		100	100		Triacylglycerol	TAG Ester	100009510
	9730			TAG48:4-FA16:1	DMS-MS	53873					0.39		0.1426	0.1416		0.0174	0.0447		100	100		Triacylglycerol	TAG Ester	100010021
	9731			TAG48:4-FA18:1	DMS-MS	54404					0.82		0.4917	0.2355		0.0181	0.022		100	100		Triacylglycerol	TAG Ester	100010552
	9732			TAG48:4-FA18:2	DMS-MS	54042					0.78		0.2797	0.1756		0.0882	0.1126		100	100		Triacylglycerol	TAG Ester	100010190
	9733			TAG48:4-FA18:3	DMS-MS	53703					0.5		0.0717	0.1209		0.0201	0.0403		100	100		Triacylglycerol	TAG Ester	100009851
	9736			TAG48:4-FA20:4	DMS-MS	53874					0.9		0.9805	0.3652		0.0026	0.0029		100	82		Triacylglycerol	TAG Ester	100010022
	9743			TAG48:5-FA18:2	DMS-MS	54043					0.99		0.9898	0.3676		0.0262	0.0264		100	100		Triacylglycerol	TAG Ester	100010191
	9744			TAG48:5-FA18:3	DMS-MS	53875					0.81		0.7078	0.298		0.0131	0.0161		100	100		Triacylglycerol	TAG Ester	100010023
	9766			TAG49:0-FA15:0	DMS-MS	53704					0.69		0.3429	0.1908		0.0128	0.0185		91	100		Triacylglycerol	TAG Ester	100009852
	9767			TAG49:0-FA16:0	DMS-MS	54044					0.97		0.8452	0.3335		0.1367	0.1411		100	100		Triacylglycerol	TAG Ester	100010192
	9768			TAG49:0-FA17:0	DMS-MS	54405					0.84		0.2978	0.1832		0.0365	0.0436		100	100		Triacylglycerol	TAG Ester	100010553
	9769			TAG49:0-FA18:0	DMS-MS	53363					1.02		0.926	0.3541		0.0282	0.0276		100	100		Triacylglycerol	TAG Ester	100009511
	9774			TAG49:1-FA14:0	DMS-MS	54233					0.62		0.1565	0.1458		0.0137	0.0221		100	100		Triacylglycerol	TAG Ester	100010381
	9776			TAG49:1-FA15:0	DMS-MS	53364					0.57		0.1203	0.1334		0.102	0.1791		100	100		Triacylglycerol	TAG Ester	100009512
	9777			TAG49:1-FA16:0	DMS-MS	53876					0.62		0.2113	0.1542		0.1831	0.2953		100	100		Triacylglycerol	TAG Ester	100010024
	9778			TAG49:1-FA16:1	DMS-MS	53545					0.54		0.3705	0.1997		0.0195	0.0359		100	100		Triacylglycerol	TAG Ester	100009693
	9779			TAG49:1-FA17:0	DMS-MS	54045					0.54		0.1479	0.143		0.0236	0.0434		100	100		Triacylglycerol	TAG Ester	100010193
	9781			TAG49:1-FA18:1	DMS-MS	53365					0.75		0.3457	0.192		0.153	0.2034		100	100		Triacylglycerol	TAG Ester	100009513
	9788			TAG49:2-FA14:0	DMS-MS	54046					0.57		0.2048	0.1524		0.0254	0.0445		100	100		Triacylglycerol	TAG Ester	100010194
	9790			TAG49:2-FA15:0	DMS-MS	53877					0.68		0.2038	0.1524		0.2237	0.3286		100	100		Triacylglycerol	TAG Ester	100010025
	9791			TAG49:2-FA16:0	DMS-MS	54234					0.72		0.3305	0.1904		0.2716	0.3771		100	100		Triacylglycerol	TAG Ester	100010382
	9792			TAG49:2-FA16:1	DMS-MS	53546					0.26		0.0489	0.1156		0.0432	0.1664		100	100		Triacylglycerol	TAG Ester	100009694
	9793			TAG49:2-FA17:0	DMS-MS	53366					0.65		0.2652	0.171		0.0195	0.0299		100	100		Triacylglycerol	TAG Ester	100009514
	9795			TAG49:2-FA18:1	DMS-MS	54406					0.45		0.1217	0.1335		0.0585	0.1291		100	100		Triacylglycerol	TAG Ester	100010554
	9796			TAG49:2-FA18:2	DMS-MS	54047					1.03		0.8745	0.3399		0.358	0.3492		100	100		Triacylglycerol	TAG Ester	100010195
	9803			TAG49:3-FA15:0	DMS-MS	53547					0.64		0.237	0.1628		0.0487	0.0759		100	100		Triacylglycerol	TAG Ester	100009695
	9804			TAG49:3-FA16:0	DMS-MS	53367					0.88		0.7737	0.314		0.0546	0.0621		100	100		Triacylglycerol	TAG Ester	100009515
	9805			TAG49:3-FA16:1	DMS-MS	53368					0.41		0.0848	0.1241		0.0393	0.095		100	100		Triacylglycerol	TAG Ester	100009516
	9808			TAG49:3-FA18:2	DMS-MS	53705					0.78		0.4161	0.2137		0.0898	0.1148		100	100		Triacylglycerol	TAG Ester	100009853
	9809			TAG49:3-FA18:3	DMS-MS	54407					1.06		0.7754	0.314		0.0428	0.0405		100	100		Triacylglycerol	TAG Ester	100010555
	9840			TAG50:0-FA14:0	DMS-MS	53706					0.75		0.5618	0.2571		0.0191	0.0253		100	100		Triacylglycerol	TAG Ester	100009854
	9842			TAG50:0-FA16:0	DMS-MS	54235					0.43		0.0924	0.1273		0.4147	0.9576		100	100		Triacylglycerol	TAG Ester	100010383
	9844			TAG50:0-FA18:0	DMS-MS	53878					0.57		0.1495	0.1438		0.1495	0.2609		100	100		Triacylglycerol	TAG Ester	100010026
	9850			TAG50:1-FA14:0	DMS-MS	54048					0.42		0.0993	0.1303		0.0836	0.1972		100	100		Triacylglycerol	TAG Ester	100010196
	9853			TAG50:1-FA16:0	DMS-MS	53879					0.36		0.0498	0.1156		3.5899	9.923		100	100		Triacylglycerol	TAG Ester	100010027
	9854			TAG50:1-FA16:1	DMS-MS	54236					0.2		0.0326	0.1018		0.1393	0.7127		100	100		Triacylglycerol	TAG Ester	100010384
	9856			TAG50:1-FA18:0	DMS-MS	54237					0.32		0.0582	0.1156		0.1264	0.3944		100	100		Triacylglycerol	TAG Ester	100010385
	9857			TAG50:1-FA18:1	DMS-MS	53880					0.38		0.0488	0.1156		1.7661	4.7046		100	100		Triacylglycerol	TAG Ester	100010028
	9860			TAG50:1-FA20:1	DMS-MS	53548					0.82		0.6283	0.2742		0.023	0.028		100	100		Triacylglycerol	TAG Ester	100009696
	9864			TAG50:2-FA14:0	DMS-MS	53549					0.34		0.0453	0.1156		0.489	1.4517		100	100		Triacylglycerol	TAG Ester	100009697
	9865			TAG50:2-FA14:1	DMS-MS	53369					0.55		0.5923	0.2652		0.0071	0.0129		100	100		Triacylglycerol	TAG Ester	100009517
	9867			TAG50:2-FA16:0	DMS-MS	54586					0.42		0.0551	0.1156		6.8615	16.3964		100	100		Triacylglycerol	TAG Ester	100010734
	9868			TAG50:2-FA16:1	DMS-MS	53881					0.18		0.0257	0.0923		1.3696	7.7546		100	100		Triacylglycerol	TAG Ester	100010029
	9870			TAG50:2-FA18:0	DMS-MS	54049					0.56		0.183	0.1493		0.1302	0.2328		100	100		Triacylglycerol	TAG Ester	100010197
	9871			TAG50:2-FA18:1	DMS-MS	53550					0.2		0.026	0.0924		1.9086	9.3567		100	100		Triacylglycerol	TAG Ester	100009698
	9872			TAG50:2-FA18:2	DMS-MS	53882					0.65		0.1131	0.1326		3.1124	4.7718		100	100		Triacylglycerol	TAG Ester	100010030
	9876			TAG50:2-FA20:2	DMS-MS	54238					0.77		0.1963	0.1521		0.0129	0.0167		91	91		Triacylglycerol	TAG Ester	100010386
	9879			TAG50:3-FA14:0	DMS-MS	53707					0.55		0.0859	0.1242		0.9207	1.6771		100	100		Triacylglycerol	TAG Ester	100009855
	9880			TAG50:3-FA14:1	DMS-MS	54587					0.45		0.1285	0.1341		0.0361	0.0798		100	100		Triacylglycerol	TAG Ester	100010735
	9882			TAG50:3-FA16:0	DMS-MS	54050					0.44		0.0352	0.1028		2.1474	4.933		100	100		Triacylglycerol	TAG Ester	100010198
	9883			TAG50:3-FA16:1	DMS-MS	53885					0.3		0.0308	0.101		1.9554	6.5745		100	100		Triacylglycerol	TAG Ester	100010033
	9885			TAG50:3-FA18:0	DMS-MS	53708					0.79		0.3617	0.197		0.0354	0.0446		100	100		Triacylglycerol	TAG Ester	100009856
	9886			TAG50:3-FA18:1	DMS-MS	54409					0.37		0.0582	0.1156		1.2059	3.2449		100	100		Triacylglycerol	TAG Ester	100010557
	9887			TAG50:3-FA18:2	DMS-MS	53886					0.46		0.0384	0.1089		2.3692	5.1697		100	100		Triacylglycerol	TAG Ester	100010034
	9888			TAG50:3-FA18:3	DMS-MS	54051					0.62		0.1928	0.1515		0.287	0.463		100	100		Triacylglycerol	TAG Ester	100010199
	9892			TAG50:3-FA20:3	DMS-MS	54588					0.68		0.1666	0.1487		0.013	0.0191		91	91		Triacylglycerol	TAG Ester	100010736
	9895			TAG50:4-FA14:0	DMS-MS	54589					0.67		0.2045	0.1524		0.6577	0.9819		100	100		Triacylglycerol	TAG Ester	100010737
	9896			TAG50:4-FA14:1	DMS-MS	53887					0.68		0.1774	0.1493		0.0567	0.0828		100	100		Triacylglycerol	TAG Ester	100010035
	9898			TAG50:4-FA16:0	DMS-MS	53371					0.5		0.0913	0.1273		0.2589	0.5165		100	100		Triacylglycerol	TAG Ester	100009519
	9899			TAG50:4-FA16:1	DMS-MS	54052					0.33		0.056	0.1156		0.4684	1.41		100	100		Triacylglycerol	TAG Ester	100010200
	9901			TAG50:4-FA18:1	DMS-MS	53888					0.53		0.1239	0.1335		0.1528	0.2908		100	100		Triacylglycerol	TAG Ester	100010036
	9902			TAG50:4-FA18:2	DMS-MS	54053					0.61		0.1391	0.1402		1.4438	2.3489		100	100		Triacylglycerol	TAG Ester	100010201
	9903			TAG50:4-FA18:3	DMS-MS	53552					0.41		0.0846	0.1241		0.206	0.5014		100	100		Triacylglycerol	TAG Ester	100009700
	9906			TAG50:4-FA20:3	DMS-MS	54239					0.72		0.8612	0.3373		0.0108	0.015		100	100		Triacylglycerol	TAG Ester	100010387
	9907			TAG50:4-FA20:4	DMS-MS	54054					0.73		0.2426	0.1639		0.034	0.0465		100	100		Triacylglycerol	TAG Ester	100010202
	9910			TAG50:5-FA14:0	DMS-MS	54240					0.62		0.2338	0.1622		0.1187	0.1921		100	100		Triacylglycerol	TAG Ester	100010388
	9911			TAG50:5-FA14:1	DMS-MS	53889					0.87		0.5858	0.2643		0.0428	0.0494		100	100		Triacylglycerol	TAG Ester	100010037
	9913			TAG50:5-FA16:0	DMS-MS	54410					0.7		0.3662	0.1984		0.0775	0.1103		100	100		Triacylglycerol	TAG Ester	100010558
	9914			TAG50:5-FA16:1	DMS-MS	53890					0.33		0.0779	0.1222		0.0506	0.1514		100	100		Triacylglycerol	TAG Ester	100010038
	9916			TAG50:5-FA18:1	DMS-MS	53553					0.58		0.1315	0.1356		0.028	0.0481		100	100		Triacylglycerol	TAG Ester	100009701
	9917			TAG50:5-FA18:2	DMS-MS	53372					0.69		0.3022	0.1844		0.2107	0.3059		100	100		Triacylglycerol	TAG Ester	100009520
	9918			TAG50:5-FA18:3	DMS-MS	54411					0.54		0.1875	0.1504		0.1557	0.2899		100	100		Triacylglycerol	TAG Ester	100010559
	9921			TAG50:5-FA20:4	DMS-MS	54590					0.47		0.1752	0.1493		0.0108	0.0232		100	100		Triacylglycerol	TAG Ester	100010738
	9922			TAG50:5-FA20:5	DMS-MS	54241					0.66		0.2811	0.1761		0.0343	0.0521		100	100		Triacylglycerol	TAG Ester	100010389
	9934			TAG50:6-FA20:4	DMS-MS	54055					1.04		0.9712	0.3642		0.0054	0.0052		82	100		Triacylglycerol	TAG Ester	100010203
	9958			TAG51:0-FA16:0	DMS-MS	54242					1.04		0.9753	0.3649		0.128	0.1229		100	100		Triacylglycerol	TAG Ester	100010390
	9959			TAG51:0-FA17:0	DMS-MS	53709					0.72		0.182	0.1493		0.0209	0.0291		100	100		Triacylglycerol	TAG Ester	100009857
	9960			TAG51:0-FA18:0	DMS-MS	53554					1.12		0.8937	0.3439		0.0409	0.0366		100	100		Triacylglycerol	TAG Ester	100009702
	9969			TAG51:1-FA15:0	DMS-MS	53373					0.76		0.2037	0.1524		0.0555	0.0731		100	100		Triacylglycerol	TAG Ester	100009521
	9970			TAG51:1-FA16:0	DMS-MS	53710					0.71		0.2849	0.1781		0.2422	0.3393		100	100		Triacylglycerol	TAG Ester	100009858
	9972			TAG51:1-FA17:0	DMS-MS	54412					0.64		0.1916	0.1515		0.1304	0.2043		100	100		Triacylglycerol	TAG Ester	100010560
	9973			TAG51:1-FA18:0	DMS-MS	54591					0.82		0.4791	0.2323		0.0542	0.0659		100	100		Triacylglycerol	TAG Ester	100010739
	9974			TAG51:1-FA18:1	DMS-MS	53891					0.8		0.4256	0.216		0.2555	0.3195		100	100		Triacylglycerol	TAG Ester	100010039
	9983			TAG51:2-FA15:0	DMS-MS	54243					0.63		0.0802	0.1229		0.2692	0.4271		100	100		Triacylglycerol	TAG Ester	100010391
	9984			TAG51:2-FA16:0	DMS-MS	53374					0.57		0.1668	0.1487		0.4685	0.828		100	100		Triacylglycerol	TAG Ester	100009522
	9985			TAG51:2-FA16:1	DMS-MS	53375					0.42		0.1131	0.1326		0.0502	0.1191		100	100		Triacylglycerol	TAG Ester	100009523
	9986			TAG51:2-FA17:0	DMS-MS	54056					0.75		0.2546	0.1686		0.2394	0.3211		100	100		Triacylglycerol	TAG Ester	100010204
	9987			TAG51:2-FA18:0	DMS-MS	54592					1.04		0.906	0.3474		0.087	0.0839		100	100		Triacylglycerol	TAG Ester	100010740
	9988			TAG51:2-FA18:1	DMS-MS	53555					0.47		0.0766	0.1222		0.4923	1.0444		100	100		Triacylglycerol	TAG Ester	100009703
	9989			TAG51:2-FA18:2	DMS-MS	54413					1.12		0.8934	0.3439		0.5687	0.5084		100	100		Triacylglycerol	TAG Ester	100010561
	9997			TAG51:3-FA15:0	DMS-MS	54593					0.76		0.1645	0.1487		0.3948	0.5167		100	100		Triacylglycerol	TAG Ester	100010741
	9998			TAG51:3-FA16:0	DMS-MS	53711					0.98		0.8738	0.3399		0.3154	0.3223		100	82		Triacylglycerol	TAG Ester	100009859
	9999			TAG51:3-FA16:1	DMS-MS	53376					0.37		0.0886	0.1258		0.0794	0.2164		100	100		Triacylglycerol	TAG Ester	100009524
	10000			TAG51:3-FA17:0	DMS-MS	53377					0.68		0.163	0.1487		0.0588	0.0865		100	100		Triacylglycerol	TAG Ester	100009525
	10002			TAG51:3-FA18:1	DMS-MS	53378					0.81		0.6982	0.2963		0.4439	0.5483		100	100		Triacylglycerol	TAG Ester	100009526
	10003			TAG51:3-FA18:2	DMS-MS	54244					0.79		0.2703	0.1724		0.6688	0.8482		100	100		Triacylglycerol	TAG Ester	100010392
	10004			TAG51:3-FA18:3	DMS-MS	53712					1.1		0.839	0.3315		0.0672	0.0612		100	100		Triacylglycerol	TAG Ester	100009860
	10010			TAG51:4-FA15:0	DMS-MS	53556					0.78		0.1799	0.1493		0.3082	0.3952		100	100		Triacylglycerol	TAG Ester	100009704
	10011			TAG51:4-FA16:0	DMS-MS	54414					1.17		0.9819	0.3652		0.0452	0.0387		64	73		Triacylglycerol	TAG Ester	100010562
	10012			TAG51:4-FA16:1	DMS-MS	54245					0.45		0.164	0.1487		0.0394	0.0882		100	100		Triacylglycerol	TAG Ester	100010393
	10014			TAG51:4-FA18:1	DMS-MS	54415					0.81		0.556	0.2548		0.0711	0.0876		82	91		Triacylglycerol	TAG Ester	100010563
	10015			TAG51:4-FA18:2	DMS-MS	53557					0.92		0.5285	0.2466		0.6099	0.6643		100	100		Triacylglycerol	TAG Ester	100009705
	10016			TAG51:4-FA18:3	DMS-MS	54057					0.73		0.3196	0.1887		0.0709	0.0969		100	100		Triacylglycerol	TAG Ester	100010205
	10018			TAG51:4-FA20:4	DMS-MS	53713					1.13		0.5897	0.2651		0.0198	0.0175		100	100		Triacylglycerol	TAG Ester	100009861
	10027			TAG51:5-FA18:2	DMS-MS	54058					0.95		0.6905	0.294		0.1047	0.1105		100	100		Triacylglycerol	TAG Ester	100010206
	10028			TAG51:5-FA18:3	DMS-MS	54416					0.8		0.4686	0.2298		0.0615	0.0764		100	100		Triacylglycerol	TAG Ester	100010564
	10051			TAG52:0-FA16:0	DMS-MS	53714					0.82		0.6778	0.2897		0.2002	0.2444		100	100		Triacylglycerol	TAG Ester	100009862
	10053			TAG52:0-FA18:0	DMS-MS	53892					0.48		0.0496	0.1156		0.1041	0.2172		91	100		Triacylglycerol	TAG Ester	100010040
	10055			TAG52:0-FA20:0	DMS-MS	54059					0.95		0.978	0.365		0.0866	0.091		100	100		Triacylglycerol	TAG Ester	100010207
	10062			TAG52:1-FA16:0	DMS-MS	54417					0.46		0.0583	0.1156		1.8102	3.8983		100	100		Triacylglycerol	TAG Ester	100010565
	10063			TAG52:1-FA16:1	DMS-MS	53379					0.69		0.5263	0.246		0.0562	0.0813		100	100		Triacylglycerol	TAG Ester	100009527
	10065			TAG52:1-FA18:0	DMS-MS	53715					0.48		0.055	0.1156		1.1271	2.3529		100	100		Triacylglycerol	TAG Ester	100009863
	10066			TAG52:1-FA18:1	DMS-MS	53558					0.44		0.0476	0.1156		2.2157	5.0858		100	100		Triacylglycerol	TAG Ester	100009706
	10068			TAG52:1-FA20:0	DMS-MS	53893					0.45		0.1239	0.1335		0.0386	0.0859		100	100		Triacylglycerol	TAG Ester	100010041
	10069			TAG52:1-FA20:1	DMS-MS	53559					0.87		0.7376	0.3051		0.1293	0.1479		100	100		Triacylglycerol	TAG Ester	100009707
	10076			TAG52:2-FA14:0	DMS-MS	53716					0.54		0.3602	0.197		0.032	0.0597		100	100		Triacylglycerol	TAG Ester	100009864
	10079			TAG52:2-FA16:0	DMS-MS	53717					0.44		0.042	0.1129		13.5179	30.4303		100	100		Triacylglycerol	TAG Ester	100009865
	10080			TAG52:2-FA16:1	DMS-MS	53560					0.36		0.0728	0.1211		0.3733	1.0444		100	100		Triacylglycerol	TAG Ester	100009708
	10082			TAG52:2-FA18:0	DMS-MS	53380					0.66		0.1071	0.1326		1.8129	2.7635		100	100		Triacylglycerol	TAG Ester	100009528
	10083			TAG52:2-FA18:1	DMS-MS	53894					0.42		0.0391	0.1101		21.6917	51.061		100	100		Triacylglycerol	TAG Ester	100010042
	10084			TAG52:2-FA18:2	DMS-MS	53895					0.71		0.0806	0.1229		2.693	3.8087		100	100		Triacylglycerol	TAG Ester	100010043
	10086			TAG52:2-FA20:0	DMS-MS	54060					0.69		0.3379	0.1904		0.0352	0.0512		100	100		Triacylglycerol	TAG Ester	100010208
	10087			TAG52:2-FA20:1	DMS-MS	53718					0.44		0.2097	0.1537		0.0857	0.197		100	100		Triacylglycerol	TAG Ester	100009866
	10088			TAG52:2-FA20:2	DMS-MS	54418					0.47		0.1371	0.1395		0.0245	0.0517		100	100		Triacylglycerol	TAG Ester	100010566
	10091			TAG52:3-FA14:0	DMS-MS	54061					0.64		0.2858	0.1783		0.0525	0.0817		100	100		Triacylglycerol	TAG Ester	100010209
	10094			TAG52:3-FA16:0	DMS-MS	53381					0.7		0.07	0.1209		24.4694	34.9601		100	100		Triacylglycerol	TAG Ester	100009529
	10095			TAG52:3-FA16:1	DMS-MS	53896					0.35		0.0707	0.1209		2.6537	7.5117		100	100		Triacylglycerol	TAG Ester	100010044
	10097			TAG52:3-FA18:0	DMS-MS	54246					0.64		0.1182	0.1327		0.441	0.6888		100	100		Triacylglycerol	TAG Ester	100010394
	10098			TAG52:3-FA18:1	DMS-MS	54594					0.6		0.0525	0.1156		25.9398	43.4357		100	100		Triacylglycerol	TAG Ester	100010742
	10099			TAG52:3-FA18:2	DMS-MS	54247					0.7		0.0724	0.1211		22.3609	31.9141		100	100		Triacylglycerol	TAG Ester	100010395
	10100			TAG52:3-FA18:3	DMS-MS	53897					0.65		0.1344	0.1377		0.2495	0.3852		100	100		Triacylglycerol	TAG Ester	100010045
	10101			TAG52:3-FA20:0	DMS-MS	53561					0.73		0.1011	0.1309		0.0676	0.0931		100	100		Triacylglycerol	TAG Ester	100009709
	10102			TAG52:3-FA20:1	DMS-MS	53562					0.69		0.4538	0.2247		0.0827	0.1195		100	100		Triacylglycerol	TAG Ester	100009710
	10103			TAG52:3-FA20:2	DMS-MS	54248					0.34		0.0346	0.1028		0.0502	0.1475		100	100		Triacylglycerol	TAG Ester	100010396
	10104			TAG52:3-FA20:3	DMS-MS	54595					0.46		0.0745	0.1222		0.0443	0.0957		100	100		Triacylglycerol	TAG Ester	100010743
	10105			TAG52:3-FA22:1	DMS-MS	53719					0.72		0.1045	0.131		0.0161	0.0225		100	100		Triacylglycerol	TAG Ester	100009867
	10107			TAG52:4-FA14:0	DMS-MS	54596					0.5		0.1125	0.1326		0.0307	0.0617		100	100		Triacylglycerol	TAG Ester	100010744
	10110			TAG52:4-FA16:0	DMS-MS	54249					0.8		0.1468	0.143		14.3714	17.9717		100	100		Triacylglycerol	TAG Ester	100010397
	10111			TAG52:4-FA16:1	DMS-MS	54062					0.6		0.1176	0.1327		4.2997	7.1298		100	100		Triacylglycerol	TAG Ester	100010210
	10113			TAG52:4-FA18:0	DMS-MS	53382					0.68		0.1843	0.1497		0.0668	0.0976		100	100		Triacylglycerol	TAG Ester	100009530
	10114			TAG52:4-FA18:1	DMS-MS	53898					0.59		0.087	0.1247		5.3262	9.0898		100	100		Triacylglycerol	TAG Ester	100010046
	10115			TAG52:4-FA18:2	DMS-MS	54597					0.79		0.1355	0.1384		25.5842	32.5398		100	100		Triacylglycerol	TAG Ester	100010745
	10116			TAG52:4-FA18:3	DMS-MS	54419					0.59		0.0669	0.1183		2.0158	3.4049		100	100		Triacylglycerol	TAG Ester	100010567
	10117			TAG52:4-FA20:0	DMS-MS	53383					0.82		0.2238	0.1598		0.1076	0.1306		100	100		Triacylglycerol	TAG Ester	100009531
	10119			TAG52:4-FA20:2	DMS-MS	53899					0.5		0.1236	0.1335		0.0296	0.0596		100	100		Triacylglycerol	TAG Ester	100010047
	10120			TAG52:4-FA20:3	DMS-MS	53900					0.33		0.0397	0.1106		0.0671	0.2047		100	100		Triacylglycerol	TAG Ester	100010048
	10121			TAG52:4-FA20:4	DMS-MS	53563					0.68		0.2414	0.1639		0.1844	0.2701		100	100		Triacylglycerol	TAG Ester	100009711
	10122			TAG52:4-FA22:1	DMS-MS	54598					0.9		0.5896	0.2651		0.04	0.0443		100	100		Triacylglycerol	TAG Ester	100010746
	10123			TAG52:4-FA22:4	DMS-MS	53384					0.8		0.3686	0.199		0.0124	0.0155		100	100		Triacylglycerol	TAG Ester	100009532
	10125			TAG52:5-FA14:0	DMS-MS	53901					0.44		0.0533	0.1156		0.031	0.0701		100	100		Triacylglycerol	TAG Ester	100010049
	10128			TAG52:5-FA16:0	DMS-MS	54250					0.67		0.1292	0.1341		1.9561	2.9365		100	100		Triacylglycerol	TAG Ester	100010398
	10129			TAG52:5-FA16:1	DMS-MS	54063					0.69		0.1658	0.1487		2.2245	3.2323		100	100		Triacylglycerol	TAG Ester	100010211
	10132			TAG52:5-FA18:1	DMS-MS	54420					0.54		0.0837	0.1239		0.5401	1.0007		100	100		Triacylglycerol	TAG Ester	100010568
	10133			TAG52:5-FA18:2	DMS-MS	54251					0.74		0.1824	0.1493		4.9939	6.7777		100	100		Triacylglycerol	TAG Ester	100010399
	10134			TAG52:5-FA18:3	DMS-MS	53720					0.65		0.122	0.1335		2.3331	3.5897		100	100		Triacylglycerol	TAG Ester	100009868
	10138			TAG52:5-FA20:3	DMS-MS	53902					0.42		0.062	0.1158		0.0303	0.0726		100	100		Triacylglycerol	TAG Ester	100010050
	10139			TAG52:5-FA20:4	DMS-MS	53721					0.37		0.0871	0.1247		0.1457	0.3983		100	100		Triacylglycerol	TAG Ester	100009869
	10140			TAG52:5-FA20:5	DMS-MS	53722					0.71		0.3316	0.1904		0.1995	0.2797		100	100		Triacylglycerol	TAG Ester	100009870
	10142			TAG52:5-FA22:5	DMS-MS	53385					0.63		0.1529	0.1449		0.0619	0.0979		100	100		Triacylglycerol	TAG Ester	100009533
	10144			TAG52:6-FA14:0	DMS-MS	54421					0.55		0.2061	0.1524		0.044	0.0793		100	100		Triacylglycerol	TAG Ester	100010569
	10147			TAG52:6-FA16:0	DMS-MS	54599					0.63		0.2364	0.1628		0.1936	0.3072		100	100		Triacylglycerol	TAG Ester	100010747
	10148			TAG52:6-FA16:1	DMS-MS	53386					0.54		0.123	0.1335		0.3284	0.6066		100	100		Triacylglycerol	TAG Ester	100009534
	10150			TAG52:6-FA18:1	DMS-MS	54422					0.66		0.3371	0.1904		0.1117	0.1686		100	100		Triacylglycerol	TAG Ester	100010570
	10151			TAG52:6-FA18:2	DMS-MS	53387					0.7		0.2249	0.1598		0.5972	0.8575		100	100		Triacylglycerol	TAG Ester	100009535
	10152			TAG52:6-FA18:3	DMS-MS	54064					0.61		0.1712	0.1493		0.4615	0.7624		100	100		Triacylglycerol	TAG Ester	100010212
	10156			TAG52:6-FA20:4	DMS-MS	54065					0.54		0.1042	0.131		0.0841	0.1566		100	100		Triacylglycerol	TAG Ester	100010213
	10157			TAG52:6-FA20:5	DMS-MS	53723					0.39		0.0999	0.1303		0.1414	0.3588		100	100		Triacylglycerol	TAG Ester	100009871
	10160			TAG52:6-FA22:6	DMS-MS	54252					0.7		0.1441	0.1416		0.155	0.2225		100	100		Triacylglycerol	TAG Ester	100010400
	10164			TAG52:7-FA16:0	DMS-MS	53564					0.97		0.8741	0.3399		0.1138	0.1169		100	100		Triacylglycerol	TAG Ester	100009712
	10166			TAG52:7-FA18:1	DMS-MS	54423					0.88		0.9513	0.3598		0.0549	0.0623		100	100		Triacylglycerol	TAG Ester	100010571
	10172			TAG52:7-FA20:5	DMS-MS	54066					0.61		0.3032	0.1844		0.1093	0.1804		100	100		Triacylglycerol	TAG Ester	100010214
	10175			TAG52:7-FA22:6	DMS-MS	54600					0.77		0.2587	0.17		0.1393	0.1814		100	100		Triacylglycerol	TAG Ester	100010748
	10179			TAG52:8-FA16:1	DMS-MS	53388					0.72		0.5248	0.246		0.0161	0.0225		100	100		Triacylglycerol	TAG Ester	100009536
	10180			TAG52:8-FA18:2	DMS-MS	53724					0.98		0.9186	0.3518		0.0939	0.0955		100	100		Triacylglycerol	TAG Ester	100009872
	10195			TAG53:0-FA16:0	DMS-MS	54601					0.77		0.3043	0.1844		0.6624	0.8607		100	100		Triacylglycerol	TAG Ester	100010749
	10205			TAG53:1-FA16:0	DMS-MS	54602					0.82		0.3819	0.2048		0.1733	0.2101		100	100		Triacylglycerol	TAG Ester	100010750
	10207			TAG53:1-FA17:0	DMS-MS	53725					0.88		0.5859	0.2643		0.0529	0.0602		100	100		Triacylglycerol	TAG Ester	100009873
	10208			TAG53:1-FA18:0	DMS-MS	54424					0.99		0.7359	0.3048		0.0766	0.0774		100	100		Triacylglycerol	TAG Ester	100010572
	10209			TAG53:1-FA18:1	DMS-MS	54603					0.86		0.4172	0.2137		0.2124	0.2468		100	100		Triacylglycerol	TAG Ester	100010751
	10219			TAG53:2-FA16:0	DMS-MS	54253					0.67		0.1869	0.1504		0.2762	0.4148		100	100		Triacylglycerol	TAG Ester	100010401
	10221			TAG53:2-FA17:0	DMS-MS	54254					0.72		0.1554	0.1455		0.2766	0.3849		100	100		Triacylglycerol	TAG Ester	100010402
	10222			TAG53:2-FA18:0	DMS-MS	53726					1.06		0.8367	0.3311		0.1375	0.1299		100	100		Triacylglycerol	TAG Ester	100009874
	10223			TAG53:2-FA18:1	DMS-MS	54425					0.63		0.1148	0.1327		0.5634	0.8903		100	100		Triacylglycerol	TAG Ester	100010573
	10224			TAG53:2-FA18:2	DMS-MS	53727					1.16		0.7499	0.3091		0.4188	0.3622		100	100		Triacylglycerol	TAG Ester	100009875
	10233			TAG53:3-FA16:0	DMS-MS	54255					0.71		0.181	0.1493		0.2002	0.2803		100	100		Triacylglycerol	TAG Ester	100010403
	10235			TAG53:3-FA17:0	DMS-MS	54067					0.88		0.2865	0.1783		0.4822	0.5481		100	100		Triacylglycerol	TAG Ester	100010215
	10236			TAG53:3-FA18:0	DMS-MS	53728					2.05		0.2743	0.1736		0.0973	0.0475		64	36		Triacylglycerol	TAG Ester	100009876
	10237			TAG53:3-FA18:1	DMS-MS	53389					0.71		0.2441	0.1642		0.903	1.2763		100	100		Triacylglycerol	TAG Ester	100009537
	10238			TAG53:3-FA18:2	DMS-MS	53390					0.94		0.4915	0.2355		0.7975	0.851		100	100		Triacylglycerol	TAG Ester	100009538
	10246			TAG53:4-FA16:0	DMS-MS	53391					0.71		0.1944	0.1518		0.0794	0.1115		100	100		Triacylglycerol	TAG Ester	100009539
	10248			TAG53:4-FA17:0	DMS-MS	54426					0.92		0.4108	0.2137		0.3338	0.3617		100	100		Triacylglycerol	TAG Ester	100010574
	10249			TAG53:4-FA18:0	DMS-MS	53565					1.46		0.078	0.1222		0.0514	0.0353		100	91		Triacylglycerol	TAG Ester	100009713
	10250			TAG53:4-FA18:1	DMS-MS	53392					0.81		0.1761	0.1493		0.8164	1.0022		100	100		Triacylglycerol	TAG Ester	100009540
	10251			TAG53:4-FA18:2	DMS-MS	54256					0.9		0.43	0.2167		0.9532	1.0578		100	100		Triacylglycerol	TAG Ester	100010404
	10252			TAG53:4-FA18:3	DMS-MS	53729					0.89		0.6293	0.2742		0.08	0.0896		100	100		Triacylglycerol	TAG Ester	100009877
	10256			TAG53:4-FA20:4	DMS-MS	53903					0.98		0.6685	0.2865		0.0248	0.0253		100	100		Triacylglycerol	TAG Ester	100010051
	10265			TAG53:5-FA18:1	DMS-MS	54427					1.07		0.8186	0.3251		0.733	0.6872		100	100		Triacylglycerol	TAG Ester	100010575
	10266			TAG53:5-FA18:2	DMS-MS	54257					1.03		0.9809	0.3652		1.0716	1.0379		100	100		Triacylglycerol	TAG Ester	100010405
	10267			TAG53:5-FA18:3	DMS-MS	53730					0.79		0.3573	0.196		0.1081	0.1365		100	100		Triacylglycerol	TAG Ester	100009878
	10270			TAG53:5-FA20:4	DMS-MS	53731					0.69		0.2647	0.171		0.0467	0.0675		100	100		Triacylglycerol	TAG Ester	100009879
	10280			TAG53:6-FA18:1	DMS-MS	53904					0.97		0.7095	0.298		0.1902	0.1959		100	100		Triacylglycerol	TAG Ester	100010052
	10281			TAG53:6-FA18:2	DMS-MS	54428					0.99		0.8866	0.3438		0.2843	0.2859		100	100		Triacylglycerol	TAG Ester	100010576
	10282			TAG53:6-FA18:3	DMS-MS	53566					1.16		0.5231	0.246		0.2499	0.2159		91	100		Triacylglycerol	TAG Ester	100009714
	10284			TAG53:6-FA20:4	DMS-MS	53567					0.81		0.3261	0.1903		0.0365	0.0453		100	100		Triacylglycerol	TAG Ester	100009715
	10294			TAG53:7-FA18:3	DMS-MS	54258					1.05		0.9712	0.3642		0.0435	0.0415		100	100		Triacylglycerol	TAG Ester	100010406
	10303			TAG54:0-FA16:0	DMS-MS	53732					0.81		0.3112	0.1862		0.1225	0.1519		100	100		Triacylglycerol	TAG Ester	100009880
	10305			TAG54:0-FA18:0	DMS-MS	54068					0.93		0.8573	0.3362		0.035	0.0376		91	100		Triacylglycerol	TAG Ester	100010216
	10314			TAG54:1-FA16:0	DMS-MS	54429					0.73		0.4867	0.2346		0.1725	0.2369		100	100		Triacylglycerol	TAG Ester	100010577
	10317			TAG54:1-FA18:0	DMS-MS	54069					0.68		0.1281	0.1341		0.2828	0.4184		100	100		Triacylglycerol	TAG Ester	100010217
	10318			TAG54:1-FA18:1	DMS-MS	53568					0.69		0.2239	0.1598		0.3177	0.4633		100	100		Triacylglycerol	TAG Ester	100009716
	10319			TAG54:1-FA20:0	DMS-MS	54430					0.62		0.2423	0.1639		0.2721	0.4377		100	100		Triacylglycerol	TAG Ester	100010578
	10320			TAG54:1-FA20:1	DMS-MS	54431					0.7		0.4125	0.2137		0.09	0.1278		100	100		Triacylglycerol	TAG Ester	100010579
	10340			TAG54:2-FA16:0	DMS-MS	53733					0.56		0.2559	0.1688		0.6265	1.121		100	100		Triacylglycerol	TAG Ester	100009881
	10343			TAG54:2-FA18:0	DMS-MS	54259					0.63		0.0859	0.1242		1.6162	2.5722		100	100		Triacylglycerol	TAG Ester	100010407
	10344			TAG54:2-FA18:1	DMS-MS	54070					0.55		0.0675	0.1183		3.2215	5.8812		100	100		Triacylglycerol	TAG Ester	100010218
	10345			TAG54:2-FA18:2	DMS-MS	54432					0.9		0.4724	0.231		0.5687	0.6312		100	100		Triacylglycerol	TAG Ester	100010580
	10347			TAG54:2-FA20:0	DMS-MS	53905					0.81		0.3937	0.2071		0.3946	0.4843		100	100		Triacylglycerol	TAG Ester	100010053
	10348			TAG54:2-FA20:1	DMS-MS	53393					0.55		0.2074	0.1524		0.6615	1.2024		100	100		Triacylglycerol	TAG Ester	100009541
	10349			TAG54:2-FA20:2	DMS-MS	53394					0.5		0.0711	0.1209		0.0395	0.0795		100	100		Triacylglycerol	TAG Ester	100009542
	10356			TAG54:3-FA16:0	DMS-MS	53569					0.7		0.2669	0.1713		1.0505	1.4986		100	100		Triacylglycerol	TAG Ester	100009717
	10357			TAG54:3-FA16:1	DMS-MS	54260					0.41		0.2352	0.1628		0.1163	0.2814		100	100		Triacylglycerol	TAG Ester	100010408
	10359			TAG54:3-FA18:0	DMS-MS	54604					0.8		0.175	0.1493		3.4892	4.3619		100	100		Triacylglycerol	TAG Ester	100010752
	10360			TAG54:3-FA18:1	DMS-MS	53906					0.53		0.0551	0.1156		17.714	33.6785		100	100		Triacylglycerol	TAG Ester	100010054
	10361			TAG54:3-FA18:2	DMS-MS	54433					0.82		0.2241	0.1598		4.2352	5.177		100	100		Triacylglycerol	TAG Ester	100010581
	10362			TAG54:3-FA18:3	DMS-MS	54605					0.87		0.4171	0.2137		0.0788	0.0906		100	100		Triacylglycerol	TAG Ester	100010753
	10364			TAG54:3-FA20:1	DMS-MS	54434					0.79		0.4279	0.2163		0.972	1.2243		100	100		Triacylglycerol	TAG Ester	100010582
	10365			TAG54:3-FA20:2	DMS-MS	54261					0.44		0.0719	0.1209		0.3438	0.7779		100	100		Triacylglycerol	TAG Ester	100010409
	10366			TAG54:3-FA20:3	DMS-MS	53395					0.5		0.061	0.1158		0.0673	0.1337		100	100		Triacylglycerol	TAG Ester	100009543
	10372			TAG54:4-FA16:0	DMS-MS	53734					0.62		0.0905	0.1267		0.8449	1.3644		100	100		Triacylglycerol	TAG Ester	100009882
	10373			TAG54:4-FA16:1	DMS-MS	53570					0.56		0.1824	0.1493		0.203	0.3642		100	100		Triacylglycerol	TAG Ester	100009718
	10375			TAG54:4-FA18:0	DMS-MS	53907					0.82		0.2277	0.1612		2.6866	3.2792		100	100		Triacylglycerol	TAG Ester	100010055
	10376			TAG54:4-FA18:1	DMS-MS	54435					0.74		0.1114	0.1326		25.6678	34.7631		100	100		Triacylglycerol	TAG Ester	100010583
	10377			TAG54:4-FA18:2	DMS-MS	54262					0.76		0.1182	0.1327		15.9207	21.0126		100	100		Triacylglycerol	TAG Ester	100010410
	10378			TAG54:4-FA18:3	DMS-MS	54436					0.74		0.1975	0.1522		0.4533	0.6127		100	100		Triacylglycerol	TAG Ester	100010584
	10380			TAG54:4-FA20:1	DMS-MS	54263					0.77		0.4118	0.2137		0.2128	0.2773		100	100		Triacylglycerol	TAG Ester	100010411
	10381			TAG54:4-FA20:2	DMS-MS	53908					0.58		0.0755	0.1222		0.3926	0.6777		100	100		Triacylglycerol	TAG Ester	100010056
	10382			TAG54:4-FA20:3	DMS-MS	53909					0.5		0.0903	0.1267		0.6157	1.2317		100	100		Triacylglycerol	TAG Ester	100010057
	10383			TAG54:4-FA20:4	DMS-MS	54437					0.71		0.2213	0.1592		0.2515	0.3566		100	100		Triacylglycerol	TAG Ester	100010585
	10384			TAG54:4-FA22:1	DMS-MS	54438					0.74		0.1159	0.1327		0.0637	0.0859		100	100		Triacylglycerol	TAG Ester	100010586
	10385			TAG54:4-FA22:4	DMS-MS	53571					0.51		0.1122	0.1326		0.0193	0.0376		100	100		Triacylglycerol	TAG Ester	100009719
	10390			TAG54:5-FA16:0	DMS-MS	54439					0.62		0.1017	0.1309		0.9628	1.5409		100	100		Triacylglycerol	TAG Ester	100010587
	10391			TAG54:5-FA16:1	DMS-MS	53735					0.51		0.1271	0.1341		0.1804	0.3572		100	100		Triacylglycerol	TAG Ester	100009883
	10393			TAG54:5-FA18:0	DMS-MS	54440					0.75		0.2601	0.1705		0.4289	0.5727		100	100		Triacylglycerol	TAG Ester	100010588
	10394			TAG54:5-FA18:1	DMS-MS	53736					0.77		0.1654	0.1487		14.1654	18.42		100	100		Triacylglycerol	TAG Ester	100009884
	10395			TAG54:5-FA18:2	DMS-MS	53910					0.82		0.2252	0.1598		21.8417	26.7658		100	100		Triacylglycerol	TAG Ester	100010058
	10396			TAG54:5-FA18:3	DMS-MS	54441					0.66		0.1185	0.1327		1.8846	2.8727		100	100		Triacylglycerol	TAG Ester	100010589
	10399			TAG54:5-FA20:2	DMS-MS	53396					0.65		0.1244	0.1335		0.1108	0.1695		100	100		Triacylglycerol	TAG Ester	100009544
	10400			TAG54:5-FA20:3	DMS-MS	53737					0.67		0.1276	0.1341		0.7482	1.1176		100	100		Triacylglycerol	TAG Ester	100009885
	10401			TAG54:5-FA20:4	DMS-MS	54264					0.63		0.1501	0.1438		1.7591	2.8135		100	100		Triacylglycerol	TAG Ester	100010412
	10402			TAG54:5-FA20:5	DMS-MS	54265					0.67		0.188	0.1504		0.1716	0.2565		100	100		Triacylglycerol	TAG Ester	100010413
	10403			TAG54:5-FA22:1	DMS-MS	54442					0.82		0.2383	0.1631		0.0985	0.1203		100	100		Triacylglycerol	TAG Ester	100010590
	10404			TAG54:5-FA22:4	DMS-MS	54071					0.26		0.0617	0.1158		0.0189	0.074		100	100		Triacylglycerol	TAG Ester	100010219
	10405			TAG54:5-FA22:5	DMS-MS	54606					0.49		0.0587	0.1156		0.1148	0.235		100	100		Triacylglycerol	TAG Ester	100010754
	10410			TAG54:6-FA16:0	DMS-MS	53572					0.68		0.1508	0.144		1.1247	1.658		100	100		Triacylglycerol	TAG Ester	100009720
	10411			TAG54:6-FA16:1	DMS-MS	53738					0.49		0.1478	0.143		0.2321	0.4755		100	100		Triacylglycerol	TAG Ester	100009886
	10414			TAG54:6-FA18:1	DMS-MS	54072					0.67		0.1541	0.1449		2.8613	4.2582		100	100		Triacylglycerol	TAG Ester	100010220
	10415			TAG54:6-FA18:2	DMS-MS	54073					0.79		0.3297	0.1904		15.1108	19.0491		100	100		Triacylglycerol	TAG Ester	100010221
	10416			TAG54:6-FA18:3	DMS-MS	53739					0.72		0.2044	0.1524		2.7206	3.7843		100	100		Triacylglycerol	TAG Ester	100009887
	10420			TAG54:6-FA20:3	DMS-MS	54074					0.67		0.1799	0.1493		0.1646	0.2455		100	100		Triacylglycerol	TAG Ester	100010222
	10421			TAG54:6-FA20:4	DMS-MS	53911					0.79		0.2648	0.171		2.2829	2.8791		100	100		Triacylglycerol	TAG Ester	100010059
	10422			TAG54:6-FA20:5	DMS-MS	54607					0.63		0.1818	0.1493		1.4997	2.3751		100	100		Triacylglycerol	TAG Ester	100010755
	10425			TAG54:6-FA22:5	DMS-MS	53397					0.34		0.0493	0.1156		0.1403	0.4086		100	100		Triacylglycerol	TAG Ester	100009545
	10426			TAG54:6-FA22:6	DMS-MS	54608					0.7		0.1447	0.1417		0.746	1.0624		100	100		Triacylglycerol	TAG Ester	100010756
	10431			TAG54:7-FA16:1	DMS-MS	54266					0.56		0.2069	0.1524		0.2834	0.5025		100	100		Triacylglycerol	TAG Ester	100010414
	10433			TAG54:7-FA18:1	DMS-MS	53573					0.64		0.2334	0.1622		0.3753	0.5908		100	100		Triacylglycerol	TAG Ester	100009721
	10434			TAG54:7-FA18:2	DMS-MS	54075					0.75		0.3505	0.1933		3.4104	4.5583		100	100		Triacylglycerol	TAG Ester	100010223
	10435			TAG54:7-FA18:3	DMS-MS	53398					0.74		0.3609	0.197		1.8675	2.538		100	100		Triacylglycerol	TAG Ester	100009546
	10439			TAG54:7-FA20:4	DMS-MS	53574					0.79		0.3894	0.2071		0.481	0.6079		100	100		Triacylglycerol	TAG Ester	100009722
	10440			TAG54:7-FA20:5	DMS-MS	53399					0.79		0.3524	0.194		2.3552	2.9688		100	100		Triacylglycerol	TAG Ester	100009547
	10442			TAG54:7-FA22:5	DMS-MS	54443					0.5		0.0782	0.1222		0.0784	0.1573		100	100		Triacylglycerol	TAG Ester	100010591
	10443			TAG54:7-FA22:6	DMS-MS	54609					0.47		0.0568	0.1156		0.8029	1.7161		100	100		Triacylglycerol	TAG Ester	100010757
	10450			TAG54:8-FA18:2	DMS-MS	53400					0.76		0.447	0.2216		0.4354	0.5761		100	100		Triacylglycerol	TAG Ester	100009548
	10451			TAG54:8-FA18:3	DMS-MS	53740					0.64		0.3318	0.1904		0.3326	0.5211		100	100		Triacylglycerol	TAG Ester	100009888
	10454			TAG54:8-FA20:4	DMS-MS	53741					0.71		0.1906	0.1515		0.0464	0.0656		100	100		Triacylglycerol	TAG Ester	100009889
	10455			TAG54:8-FA20:5	DMS-MS	54444					0.76		0.4214	0.2151		0.4779	0.6281		100	100		Triacylglycerol	TAG Ester	100010592
	10458			TAG54:8-FA22:6	DMS-MS	54076					0.59		0.105	0.131		0.4283	0.7252		100	100		Triacylglycerol	TAG Ester	100010224
	10481			TAG55:1-FA16:0	DMS-MS	54267					0.94		0.5406	0.2504		2.2261	2.3565		100	100		Triacylglycerol	TAG Ester	100010415
	10485			TAG55:1-FA18:1	DMS-MS	54610					0.84		0.4405	0.2195		0.9182	1.094		100	100		Triacylglycerol	TAG Ester	100010758
	10499			TAG55:2-FA18:1	DMS-MS	54268					0.87		0.5041	0.2396		0.237	0.2725		100	100		Triacylglycerol	TAG Ester	100010416
	10500			TAG55:2-FA18:2	DMS-MS	53742					1		0.9617	0.3629		1.0985	1.0997		100	100		Triacylglycerol	TAG Ester	100009890
	10512			TAG55:3-FA18:1	DMS-MS	54077					0.72		0.2073	0.1524		0.3459	0.4795		100	100		Triacylglycerol	TAG Ester	100010225
	10513			TAG55:3-FA18:2	DMS-MS	53575					1.08		0.9405	0.3584		0.4094	0.3807		100	100		Triacylglycerol	TAG Ester	100009723
	10525			TAG55:4-FA18:1	DMS-MS	54611					0.72		0.1514	0.1441		0.2416	0.3337		100	100		Triacylglycerol	TAG Ester	100010759
	10526			TAG55:4-FA18:2	DMS-MS	54078					0.97		0.6142	0.2696		0.477	0.4927		100	100		Triacylglycerol	TAG Ester	100010226
	10540			TAG55:5-FA18:1	DMS-MS	53912					0.78		0.3202	0.1887		0.1159	0.1494		100	100		Triacylglycerol	TAG Ester	100010060
	10541			TAG55:5-FA18:2	DMS-MS	53913					0.85		0.398	0.2087		0.29	0.3413		100	100		Triacylglycerol	TAG Ester	100010061
	10547			TAG55:5-FA20:4	DMS-MS	53914					0.85		0.4999	0.2379		0.0543	0.0642		100	100		Triacylglycerol	TAG Ester	100010062
	10556			TAG55:6-FA18:1	DMS-MS	53915					0.77		0.2948	0.182		0.178	0.2297		100	100		Triacylglycerol	TAG Ester	100010063
	10561			TAG55:6-FA20:3	DMS-MS	54445					1.09		0.8304	0.3294		0.1967	0.1804		100	100		Triacylglycerol	TAG Ester	100010593
	10562			TAG55:6-FA20:4	DMS-MS	54269					0.89		0.4224	0.2153		0.0917	0.1031		100	100		Triacylglycerol	TAG Ester	100010417
	10567			TAG55:7-FA15:0	DMS-MS	54270					0.75		0.0553	0.1156		0.0584	0.0779		100	100		Triacylglycerol	TAG Ester	100010418
	10570			TAG55:7-FA18:1	DMS-MS	53916					0.82		0.316	0.1881		0.1086	0.132		100	100		Triacylglycerol	TAG Ester	100010064
	10574			TAG55:7-FA20:3	DMS-MS	53576					1.39		0.6046	0.2692		0.0268	0.0193		100	91		Triacylglycerol	TAG Ester	100009724
	10575			TAG55:7-FA20:4	DMS-MS	53917					1.23		0.3722	0.2003		0.2535	0.2065		91	100		Triacylglycerol	TAG Ester	100010065
	10579			TAG55:7-FA22:6	DMS-MS	54271					0.78		0.2534	0.1686		0.2274	0.2925		100	100		Triacylglycerol	TAG Ester	100010419
	10585			TAG55:8-FA20:4	DMS-MS	53743					1.07		0.8507	0.334		0.0756	0.0709		100	100		Triacylglycerol	TAG Ester	100009891
	10600			TAG56:1-FA16:0	DMS-MS	53401					1		0.9654	0.3638		0.044	0.0438		100	100		Triacylglycerol	TAG Ester	100009549
	10604			TAG56:1-FA18:1	DMS-MS	54080					0.91		0.6102	0.2696		0.1206	0.1332		100	100		Triacylglycerol	TAG Ester	100010228
	10615			TAG56:10-FA18:2	DMS-MS	54079					1.04		0.9509	0.3598		0.337	0.3241		100	100		Triacylglycerol	TAG Ester	100010227
	10639			TAG56:2-FA16:0	DMS-MS	53402					0.94		0.9447	0.3587		0.082	0.0873		100	100		Triacylglycerol	TAG Ester	100009550
	10641			TAG56:2-FA18:0	DMS-MS	54272					0.9		0.7663	0.3117		0.1265	0.1408		100	100		Triacylglycerol	TAG Ester	100010420
	10642			TAG56:2-FA18:1	DMS-MS	53577					0.76		0.3923	0.2071		0.3473	0.4574		100	100		Triacylglycerol	TAG Ester	100009725
	10644			TAG56:2-FA20:0	DMS-MS	54273					0.75		0.3089	0.1862		0.2397	0.32		100	100		Triacylglycerol	TAG Ester	100010421
	10645			TAG56:2-FA20:1	DMS-MS	53403					0.84		0.645	0.2795		0.1538	0.1839		100	100		Triacylglycerol	TAG Ester	100009551
	10651			TAG56:3-FA16:0	DMS-MS	54612					0.8		0.6092	0.2696		0.0704	0.0883		100	100		Triacylglycerol	TAG Ester	100010760
	10653			TAG56:3-FA18:0	DMS-MS	54613					0.92		0.6462	0.2796		0.199	0.2158		100	100		Triacylglycerol	TAG Ester	100010761
	10654			TAG56:3-FA18:1	DMS-MS	54446					0.61		0.2301	0.1618		0.963	1.5685		100	100		Triacylglycerol	TAG Ester	100010594
	10655			TAG56:3-FA18:2	DMS-MS	53404					1.04		0.9004	0.346		0.4483	0.432		100	100		Triacylglycerol	TAG Ester	100009552
	10657			TAG56:3-FA20:0	DMS-MS	53405					0.99		0.7097	0.298		0.4232	0.4283		100	100		Triacylglycerol	TAG Ester	100009553
	10658			TAG56:3-FA20:1	DMS-MS	53578					0.64		0.2155	0.1562		0.6444	1.0112		100	100		Triacylglycerol	TAG Ester	100009726
	10659			TAG56:3-FA20:2	DMS-MS	53579					0.57		0.1062	0.1319		0.0562	0.0986		100	100		Triacylglycerol	TAG Ester	100009727
	10665			TAG56:4-FA16:0	DMS-MS	54614					0.5		0.1989	0.1524		0.0533	0.1066		100	100		Triacylglycerol	TAG Ester	100010762
	10668			TAG56:4-FA18:0	DMS-MS	53406					0.81		0.2544	0.1686		0.2051	0.2546		100	100		Triacylglycerol	TAG Ester	100009554
	10669			TAG56:4-FA18:1	DMS-MS	53744					0.74		0.2641	0.171		1.4687	1.9776		100	100		Triacylglycerol	TAG Ester	100009892
	10670			TAG56:4-FA18:2	DMS-MS	53745					0.96		0.711	0.2981		1.2313	1.2783		100	100		Triacylglycerol	TAG Ester	100009893
	10673			TAG56:4-FA20:1	DMS-MS	54274					0.91		0.5399	0.2504		1.1617	1.2798		100	100		Triacylglycerol	TAG Ester	100010422
	10674			TAG56:4-FA20:2	DMS-MS	53580					0.55		0.0891	0.1259		0.3101	0.5632		100	100		Triacylglycerol	TAG Ester	100009728
	10675			TAG56:4-FA20:3	DMS-MS	53746					0.68		0.1613	0.1481		0.1456	0.2139		100	100		Triacylglycerol	TAG Ester	100009894
	10676			TAG56:4-FA20:4	DMS-MS	54615					1.02		0.8883	0.3438		0.0915	0.0898		100	100		Triacylglycerol	TAG Ester	100010763
	10678			TAG56:4-FA22:4	DMS-MS	53918					0.52		0.1131	0.1326		0.0217	0.0418		100	100		Triacylglycerol	TAG Ester	100010066
	10682			TAG56:5-FA16:0	DMS-MS	54616					0.54		0.1385	0.14		0.2404	0.4491		100	100		Triacylglycerol	TAG Ester	100010764
	10685			TAG56:5-FA18:0	DMS-MS	53919					0.89		0.4594	0.2267		0.3397	0.381		100	100		Triacylglycerol	TAG Ester	100010067
	10686			TAG56:5-FA18:1	DMS-MS	53920					0.69		0.1535	0.1449		1.2927	1.8616		100	100		Triacylglycerol	TAG Ester	100010068
	10687			TAG56:5-FA18:2	DMS-MS	54275					1.01		0.7749	0.314		1.69	1.6671		100	100		Triacylglycerol	TAG Ester	100010423
	10690			TAG56:5-FA20:1	DMS-MS	54447					1.05		0.9348	0.3571		0.9038	0.8586		100	100		Triacylglycerol	TAG Ester	100010595
	10691			TAG56:5-FA20:2	DMS-MS	53407					0.76		0.1471	0.143		0.456	0.5997		100	100		Triacylglycerol	TAG Ester	100009555
	10692			TAG56:5-FA20:3	DMS-MS	54448					0.65		0.1264	0.1341		0.6047	0.9368		100	100		Triacylglycerol	TAG Ester	100010596
	10693			TAG56:5-FA20:4	DMS-MS	54449					0.98		0.7308	0.3032		0.7898	0.8085		100	100		Triacylglycerol	TAG Ester	100010597
	10696			TAG56:5-FA22:4	DMS-MS	54276					0.51		0.1411	0.1416		0.2487	0.4847		100	100		Triacylglycerol	TAG Ester	100010424
	10697			TAG56:5-FA22:5	DMS-MS	53581					0.56		0.099	0.1303		0.1322	0.2361		100	100		Triacylglycerol	TAG Ester	100009729
	10701			TAG56:6-FA16:0	DMS-MS	54617					0.62		0.1195	0.133		0.9695	1.5764		100	100		Triacylglycerol	TAG Ester	100010765
	10704			TAG56:6-FA18:0	DMS-MS	53921					0.93		0.5435	0.251		0.3393	0.3644		100	100		Triacylglycerol	TAG Ester	100010069
	10705			TAG56:6-FA18:1	DMS-MS	54277					0.66		0.1274	0.1341		1.7701	2.6791		100	100		Triacylglycerol	TAG Ester	100010425
	10706			TAG56:6-FA18:2	DMS-MS	54081					0.87		0.3374	0.1904		1.119	1.283		100	100		Triacylglycerol	TAG Ester	100010229
	10707			TAG56:6-FA18:3	DMS-MS	53747					0.88		0.5997	0.2674		0.1839	0.2085		100	100		Triacylglycerol	TAG Ester	100009895
	10710			TAG56:6-FA20:2	DMS-MS	54082					0.82		0.216	0.1562		0.2336	0.2859		100	100		Triacylglycerol	TAG Ester	100010230
	10711			TAG56:6-FA20:3	DMS-MS	53408					0.82		0.1964	0.1521		0.8048	0.9831		100	100		Triacylglycerol	TAG Ester	100009556
	10712			TAG56:6-FA20:4	DMS-MS	54618					0.82		0.3233	0.1896		1.9725	2.4047		100	100		Triacylglycerol	TAG Ester	100010766
	10713			TAG56:6-FA20:5	DMS-MS	54278					0.8		0.4266	0.216		0.2935	0.3665		100	100		Triacylglycerol	TAG Ester	100010426
	10715			TAG56:6-FA22:4	DMS-MS	53922					0.75		0.2987	0.1833		0.3253	0.4351		100	100		Triacylglycerol	TAG Ester	100010070
	10716			TAG56:6-FA22:5	DMS-MS	54083					0.58		0.0956	0.1291		1.4113	2.4453		100	100		Triacylglycerol	TAG Ester	100010231
	10717			TAG56:6-FA22:6	DMS-MS	53582					0.78		0.1643	0.1487		0.9534	1.2233		100	100		Triacylglycerol	TAG Ester	100009730
	10721			TAG56:7-FA16:0	DMS-MS	53748					0.79		0.1834	0.1493		2.5282	3.2206		100	100		Triacylglycerol	TAG Ester	100009896
	10722			TAG56:7-FA16:1	DMS-MS	53583					0.57		0.2065	0.1524		0.1663	0.2929		100	100		Triacylglycerol	TAG Ester	100009731
	10723			TAG56:7-FA18:0	DMS-MS	53749					0.93		0.7175	0.2996		0.1426	0.1537		100	100		Triacylglycerol	TAG Ester	100009897
	10724			TAG56:7-FA18:1	DMS-MS	53584					0.79		0.2338	0.1622		2.5507	3.2477		100	100		Triacylglycerol	TAG Ester	100009732
	10725			TAG56:7-FA18:2	DMS-MS	53409					0.86		0.2907	0.1806		1.6728	1.9533		100	100		Triacylglycerol	TAG Ester	100009557
	10726			TAG56:7-FA18:3	DMS-MS	53585					0.74		0.128	0.1341		0.1277	0.1732		100	100		Triacylglycerol	TAG Ester	100009733
	10730			TAG56:7-FA20:3	DMS-MS	53410					0.9		0.3912	0.2071		0.4077	0.4544		100	100		Triacylglycerol	TAG Ester	100009558
	10731			TAG56:7-FA20:4	DMS-MS	53750					0.95		0.6386	0.2771		2.4682	2.5914		100	100		Triacylglycerol	TAG Ester	100009898
	10732			TAG56:7-FA20:5	DMS-MS	54279					0.77		0.3135	0.1873		1.5323	1.9867		100	100		Triacylglycerol	TAG Ester	100010427
	10734			TAG56:7-FA22:4	DMS-MS	54084					0.73		0.2422	0.1639		0.0708	0.0967		100	100		Triacylglycerol	TAG Ester	100010232
	10735			TAG56:7-FA22:5	DMS-MS	54450					0.74		0.1425	0.1416		1.7089	2.3104		100	100		Triacylglycerol	TAG Ester	100010598
	10736			TAG56:7-FA22:6	DMS-MS	54619					0.79		0.2001	0.1524		9.7466	12.3272		100	100		Triacylglycerol	TAG Ester	100010767
	10740			TAG56:8-FA16:0	DMS-MS	53923					0.95		0.5427	0.251		2.2684	2.3887		100	100		Triacylglycerol	TAG Ester	100010071
	10741			TAG56:8-FA16:1	DMS-MS	54085					0.71		0.3334	0.1904		0.4503	0.6336		100	100		Triacylglycerol	TAG Ester	100010233
	10743			TAG56:8-FA18:1	DMS-MS	54280					0.85		0.4803	0.2325		0.96	1.123		100	100		Triacylglycerol	TAG Ester	100010428
	10744			TAG56:8-FA18:2	DMS-MS	53411					0.97		0.6724	0.2877		2.8489	2.9451		100	100		Triacylglycerol	TAG Ester	100009559
	10745			TAG56:8-FA18:3	DMS-MS	53924					0.78		0.3161	0.1881		0.1719	0.2213		100	100		Triacylglycerol	TAG Ester	100010072
	10749			TAG56:8-FA20:4	DMS-MS	54451					1.06		0.8141	0.3242		1.6321	1.5326		100	100		Triacylglycerol	TAG Ester	100010599
	10750			TAG56:8-FA20:5	DMS-MS	53751					0.94		0.6942	0.295		2.5341	2.7047		100	100		Triacylglycerol	TAG Ester	100009899
	10752			TAG56:8-FA22:5	DMS-MS	54620					0.74		0.2064	0.1524		0.3819	0.5156		100	100		Triacylglycerol	TAG Ester	100010768
	10753			TAG56:8-FA22:6	DMS-MS	53412					0.9		0.3969	0.2085		12.2911	13.6528		100	100		Triacylglycerol	TAG Ester	100009560
	10761			TAG56:9-FA18:3	DMS-MS	54621					0.85		0.5263	0.246		0.2219	0.2604		100	100		Triacylglycerol	TAG Ester	100010769
	10764			TAG56:9-FA20:4	DMS-MS	54622					0.9		0.6212	0.2719		0.2949	0.3291		100	100		Triacylglycerol	TAG Ester	100010770
	10765			TAG56:9-FA20:5	DMS-MS	53925					1.01		0.8815	0.3422		1.6756	1.6609		100	100		Triacylglycerol	TAG Ester	100010073
	10768			TAG56:9-FA22:6	DMS-MS	54452					0.87		0.5741	0.2608		2.1333	2.4558		100	100		Triacylglycerol	TAG Ester	100010600
	10796			TAG57:2-FA18:1	DMS-MS	54086					0.99		0.7533	0.3091		1.8089	1.8347		100	100		Triacylglycerol	TAG Ester	100010234
	10806			TAG57:3-FA18:2	DMS-MS	53586					1.05		0.9431	0.3586		1.5022	1.426		100	100		Triacylglycerol	TAG Ester	100009734
	10875			TAG57:8-FA22:6	DMS-MS	54454					0.94		0.6143	0.2696		0.3631	0.3861		100	100		Triacylglycerol	TAG Ester	100010602
	10884			TAG57:9-FA22:6	DMS-MS	53413					1.05		0.9941	0.3683		0.5618	0.5332		100	100		Triacylglycerol	TAG Ester	100009561
	10902			TAG58:10-FA18:2	DMS-MS	54281					1.04		0.9967	0.3689		1.5028	1.44		100	100		Triacylglycerol	TAG Ester	100010429
	10906			TAG58:10-FA20:4	DMS-MS	53414					0.8		0.2457	0.1648		0.59	0.736		100	100		Triacylglycerol	TAG Ester	100009562
	10907			TAG58:10-FA20:5	DMS-MS	54087					0.71		0.1188	0.1327		0.3378	0.4733		100	100		Triacylglycerol	TAG Ester	100010235
	10909			TAG58:10-FA22:5	DMS-MS	53752					0.8		0.4157	0.2137		0.1409	0.1763		100	100		Triacylglycerol	TAG Ester	100009900
	10910			TAG58:10-FA22:6	DMS-MS	53587					1		0.8479	0.3338		4.375	4.3562		100	100		Triacylglycerol	TAG Ester	100009735
	10941			TAG58:2-FA18:1	DMS-MS	53753					0.99		0.8498	0.334		0.0569	0.0575		100	100		Triacylglycerol	TAG Ester	100009901
	10952			TAG58:3-FA18:1	DMS-MS	54282					0.9		0.8016	0.3221		0.1185	0.1323		100	100		Triacylglycerol	TAG Ester	100010430
	10977			TAG58:5-FA18:1	DMS-MS	53588					0.61		0.296	0.1825		0.079	0.129		100	100		Triacylglycerol	TAG Ester	100009736
	10991			TAG58:6-FA16:0	DMS-MS	53589					0.53		0.111	0.1326		0.0541	0.1025		100	100		Triacylglycerol	TAG Ester	100009737
	10993			TAG58:6-FA18:0	DMS-MS	54455					0.84		0.4345	0.2186		0.0927	0.1101		100	100		Triacylglycerol	TAG Ester	100010603
	10994			TAG58:6-FA18:1	DMS-MS	53754					0.65		0.1916	0.1515		0.2524	0.3874		100	100		Triacylglycerol	TAG Ester	100009902
	11001			TAG58:6-FA20:4	DMS-MS	54283					0.8		0.3623	0.197		0.0778	0.097		100	100		Triacylglycerol	TAG Ester	100010431
	11004			TAG58:6-FA22:4	DMS-MS	53415					0.72		0.3216	0.1892		0.1558	0.215		100	100		Triacylglycerol	TAG Ester	100009563
	11005			TAG58:6-FA22:5	DMS-MS	53590					0.75		0.1782	0.1493		0.1486	0.1977		100	100		Triacylglycerol	TAG Ester	100009738
	11009			TAG58:7-FA16:0	DMS-MS	53591					0.54		0.2017	0.1524		0.1371	0.2528		100	100		Triacylglycerol	TAG Ester	100009739
	11011			TAG58:7-FA18:0	DMS-MS	53416					0.92		0.4725	0.231		0.2466	0.2687		100	100		Triacylglycerol	TAG Ester	100009564
	11012			TAG58:7-FA18:1	DMS-MS	54284					0.7		0.1578	0.1458		0.7979	1.1378		100	100		Triacylglycerol	TAG Ester	100010432
	11013			TAG58:7-FA18:2	DMS-MS	53926					0.89		0.4779	0.2321		0.2576	0.2891		100	100		Triacylglycerol	TAG Ester	100010074
	11019			TAG58:7-FA20:4	DMS-MS	54456					0.9		0.4826	0.2333		0.2117	0.2358		100	100		Triacylglycerol	TAG Ester	100010604
	11022			TAG58:7-FA22:4	DMS-MS	54623					0.88		0.4876	0.2346		0.2161	0.2448		100	100		Triacylglycerol	TAG Ester	100010771
	11023			TAG58:7-FA22:5	DMS-MS	53417					0.71		0.1156	0.1327		0.7543	1.0575		100	100		Triacylglycerol	TAG Ester	100009565
	11024			TAG58:7-FA22:6	DMS-MS	53418					0.9		0.4105	0.2137		1.1296	1.2565		100	100		Triacylglycerol	TAG Ester	100009566
	11030			TAG58:8-FA18:1	DMS-MS	54457					0.82		0.1929	0.1515		2.0062	2.4518		100	100		Triacylglycerol	TAG Ester	100010605
	11031			TAG58:8-FA18:2	DMS-MS	53755					0.9		0.4412	0.2195		0.7962	0.8831		100	100		Triacylglycerol	TAG Ester	100009903
	11036			TAG58:8-FA20:3	DMS-MS	54088					0.65		0.1159	0.1327		0.0898	0.1386		100	100		Triacylglycerol	TAG Ester	100010236
	11037			TAG58:8-FA20:4	DMS-MS	54458					0.96		0.5904	0.2651		0.6097	0.6327		100	100		Triacylglycerol	TAG Ester	100010606
	11041			TAG58:8-FA22:5	DMS-MS	53756					0.86		0.3033	0.1844		1.0737	1.2541		100	100		Triacylglycerol	TAG Ester	100009904
	11042			TAG58:8-FA22:6	DMS-MS	53419					0.87		0.2936	0.1817		5.9833	6.9138		100	100		Triacylglycerol	TAG Ester	100009567
	11048			TAG58:9-FA18:1	DMS-MS	54089					0.98		0.731	0.3032		1.8171	1.8544		100	100		Triacylglycerol	TAG Ester	100010237
	11049			TAG58:9-FA18:2	DMS-MS	54624					0.97		0.7098	0.298		1.8716	1.9265		100	100		Triacylglycerol	TAG Ester	100010772
	11054			TAG58:9-FA20:4	DMS-MS	53927					0.76		0.1579	0.1458		0.443	0.5818		100	100		Triacylglycerol	TAG Ester	100010075
	11057			TAG58:9-FA22:5	DMS-MS	53420					0.9		0.429	0.2165		0.5633	0.6286		100	100		Triacylglycerol	TAG Ester	100009568
	11058			TAG58:9-FA22:6	DMS-MS	54459					0.98		0.7522	0.3091		8.771	8.9218		100	100		Triacylglycerol	TAG Ester	100010607
	11154			TAG60:10-FA22:5	DMS-MS	53757					0.77		0.2416	0.1639		0.1384	0.1788		100	100		Triacylglycerol	TAG Ester	100009905
	11155			TAG60:10-FA22:6	DMS-MS	53758					0.94		0.7566	0.3091		0.5984	0.6363		100	100		Triacylglycerol	TAG Ester	100009906
	11168			TAG60:11-FA22:5	DMS-MS	54090					0.82		0.4584	0.2265		0.2126	0.259		100	100		Triacylglycerol	TAG Ester	100010238
	11169			TAG60:11-FA22:6	DMS-MS	53421					0.9		0.6788	0.2897		1.1202	1.2398		100	100		Triacylglycerol	TAG Ester	100009569
	11181			TAG60:12-FA22:6	DMS-MS	54285					0.97		0.9672	0.364		1.9234	1.993		100	100		Triacylglycerol	TAG Ester	100010433
	11608	MAG	Ester	MAG(12:0)	DMS-MS	62002					1					0.0362	0.0362		0	0		MAG	Ester	100020128
	11609			MAG(14:0)	DMS-MS	62028					1					0.1286	0.1286		0	0		MAG	Ester	100020155
	11611			MAG(15:0)	DMS-MS	62005					4.42		0.3409	0.1904		0.0084	0.0019		9	0		MAG	Ester	100020132
	11612			MAG(16:0)	DMS-MS	62006					1					2.5834	2.5834		0	0		MAG	Ester	100020133
	11613			MAG(16:1)	DMS-MS	62007					0.14		0.0248	0.0909		0.0092	0.0679		55	91		MAG	Ester	100020134
	11616			MAG(18:1)	DMS-MS	62010					0.33		0.0054	0.0374		0.3271	0.9783		82	100		MAG	Ester	100020137
	11617			MAG(18:2)	DMS-MS	62011					0.63		0.002	0.0188		0.992	1.5827		100	100		MAG	Ester	100020138
	11618			MAG(18:3)	DMS-MS	62012					0.62		0.0203	0.0809		0.0534	0.0856		100	100		MAG	Ester	100020139
	11619			MAG(18:4)	DMS-MS	62013					2.5		0.266	0.1711		0.002	0.0008		55	45		MAG	Ester	100020140
	11621			MAG(20:1)	DMS-MS	62015					1.22		0.5499	0.2528		0.0028	0.0023		36	27		MAG	Ester	100020142
	11622			MAG(20:2)	DMS-MS	62016					0.5		0.1701	0.1493		0.0028	0.0056		73	73		MAG	Ester	100020143
	11623			MAG(20:3)	DMS-MS	62017					0.66		0.093	0.1273		0.0123	0.0186		100	100		MAG	Ester	100020144
	11624			MAG(20:4)	DMS-MS	62018					0.9		0.4381	0.2194		0.0304	0.0337		100	100		MAG	Ester	100020145
	11625			MAG(20:5)	DMS-MS	62019					1					0.001	0.001		9	0		MAG	Ester	100020146
	11626			MAG(22:0)	DMS-MS	62020					1					0.0069	0.0069		0	0		MAG	Ester	100020147
	11627			MAG(22:1)	DMS-MS	62021					1					0.0016	0.0016		0	0		MAG	Ester	100020148
	11628			MAG(22:2)	DMS-MS	62022					0.88		0.4376	0.2194		0.0023	0.0026		73	82		MAG	Ester	100020149
	11629			MAG(22:4)	DMS-MS	62023					1		0.8119	0.3242		0.0007	0.0007		18	9		MAG	Ester	100020150
	11631			MAG(22:6)	DMS-MS	62025					1.04		0.129	0.1341		0.0028	0.0027		64	9		MAG	Ester	100020152
	11632			MAG(24:0)	DMS-MS	62026					1					0.0006	0.0006		9	0		MAG	Ester	100020153
	11633			MAG(24:1)	DMS-MS	62027					0.93		0.7296	0.3032		0.0014	0.0015		36	55		MAG	Ester	100020154
