# Supplementary material for: Plasma Biomarker Profiling of 2-Hydroxypropyl-β-Cyclodextrin (HPβCD) Treatment in an Aged Mouse Model of Ischemic Stroke
Source: Int J Mol Sci. 2025 Nov 7;26(22):10814. doi: 10.3390/ijms262210814 (PMC12653018; doi:10.3390/ijms262210814)
Supplement: Supplementary file 1 [file ijms-26-10814-s001.zip › Table S5. Quantitation of Oxysterols (Targeted Oxysterol Panel).xlsx]

## Sheet: CDT_Final
Unique Tube Label ID	Client Sample ID	Client Matrix	Group Name	Treatment	Time Point	Subject or Animal ID	Gender	Age	Analyte	Dilution Factor	Result	Units	LLOQ	Units	ULOQ	Units	Analysis Comments
FS79820598	3618_Klep	EDTA Plasma	HPβCD - Plasma	Kleptose HPB	4 days	3618	M	21 months	24-hydroxycholesterol	1	55.7	ng/mL	10	ng/mL	400	ng/mL			ALOQ: Above the Limit of Quantitation
FS79820606	3619_Klep	EDTA Plasma	HPβCD - Plasma	Kleptose HPB	4 days	3619	M	21 months	24-hydroxycholesterol	1	78.4	ng/mL	10	ng/mL	400	ng/mL			BLOQ: Below the Limit of Quantitation
FS79820614	3620_Klep	EDTA Plasma	HPβCD - Plasma	Kleptose HPB	4 days	3620	M	21 months	24-hydroxycholesterol	1	74.3	ng/mL	10	ng/mL	400	ng/mL			LLOQ: Lower Limit of Quantitation
FS79820622	3621_Klep	EDTA Plasma	HPβCD - Plasma	Kleptose HPB	4 days	3621	M	21 months	24-hydroxycholesterol	1	73.5	ng/mL	10	ng/mL	400	ng/mL			NQ: Not Quantifiable
FS79820630	3643_Klep	EDTA Plasma	HPβCD - Plasma	Kleptose HPB	4 days	3643	M	21 months	24-hydroxycholesterol	1	63.8	ng/mL	10	ng/mL	400	ng/mL			ULOQ: Upper Limit of Quantitation
FS79820638	3644_Klep	EDTA Plasma	HPβCD - Plasma	Kleptose HPB	4 days	3644	M	21 months	24-hydroxycholesterol	1	53.2	ng/mL	10	ng/mL	400	ng/mL
FS79820646	3645_Klep	EDTA Plasma	HPβCD - Plasma	Kleptose HPB	4 days	3645	M	21 months	24-hydroxycholesterol	1	61.4	ng/mL	10	ng/mL	400	ng/mL
FS79820654	3646_Klep	EDTA Plasma	HPβCD - Plasma	Kleptose HPB	4 days	3646	M	21 months	24-hydroxycholesterol	1	44	ng/mL	10	ng/mL	400	ng/mL
FS79820662	3647_Klep	EDTA Plasma	HPβCD - Plasma	Kleptose HPB	4 days	3647	M	21 months	24-hydroxycholesterol	1	46.9	ng/mL	10	ng/mL	400	ng/mL
FS79820670	3648_Klep	EDTA Plasma	HPβCD - Plasma	Kleptose HPB	4 days	3648	M	21 months	24-hydroxycholesterol	1	59.7	ng/mL	10	ng/mL	400	ng/mL
FS79820678	3649_Klep	EDTA Plasma	HPβCD - Plasma	Kleptose HPB	4 days	3649	M	21 months	24-hydroxycholesterol	1	56.8	ng/mL	10	ng/mL	400	ng/mL
FS79820686	3651_Klep	EDTA Plasma	HPβCD - Plasma	Kleptose HPB	4 days	3651	M	21 months	24-hydroxycholesterol	1	68.7	ng/mL	10	ng/mL	400	ng/mL
FS79820599	3652_Klep	EDTA Plasma	HPβCD - Plasma	Kleptose HPB	4 days	3652	M	21 months	24-hydroxycholesterol	1	44.3	ng/mL	10	ng/mL	400	ng/mL
FS79820607	3653_Klep	EDTA Plasma	HPβCD - Plasma	Kleptose HPB	4 days	3653	M	21 months	24-hydroxycholesterol	1	47.2	ng/mL	10	ng/mL	400	ng/mL
FS79820615	3654_Klep	EDTA Plasma	HPβCD - Plasma	Kleptose HPB	4 days	3654	M	21 months	24-hydroxycholesterol	1	61.7	ng/mL	10	ng/mL	400	ng/mL
FS79820623	3655_Klep	EDTA Plasma	HPβCD - Plasma	Kleptose HPB	4 days	3655	M	21 months	24-hydroxycholesterol	1	77.1	ng/mL	10	ng/mL	400	ng/mL
FS79820631	3656_Klep	EDTA Plasma	HPβCD - Plasma	Kleptose HPB	4 days	3656	M	21 months	24-hydroxycholesterol	1	52	ng/mL	10	ng/mL	400	ng/mL
FS79820639	3657_Klep	EDTA Plasma	HPβCD - Plasma	Kleptose HPB	4 days	3657	M	21 months	24-hydroxycholesterol	1	55.2	ng/mL	10	ng/mL	400	ng/mL
FS79820598	3618_Klep	EDTA Plasma	HPβCD - Plasma	Kleptose HPB	4 days	3618	M	21 months	27-hydroxycholesterol	1	95.9	ng/mL	20	ng/mL	800	ng/mL
FS79820606	3619_Klep	EDTA Plasma	HPβCD - Plasma	Kleptose HPB	4 days	3619	M	21 months	27-hydroxycholesterol	1	147	ng/mL	20	ng/mL	800	ng/mL
FS79820614	3620_Klep	EDTA Plasma	HPβCD - Plasma	Kleptose HPB	4 days	3620	M	21 months	27-hydroxycholesterol	1	155	ng/mL	20	ng/mL	800	ng/mL
FS79820622	3621_Klep	EDTA Plasma	HPβCD - Plasma	Kleptose HPB	4 days	3621	M	21 months	27-hydroxycholesterol	1	115	ng/mL	20	ng/mL	800	ng/mL
FS79820630	3643_Klep	EDTA Plasma	HPβCD - Plasma	Kleptose HPB	4 days	3643	M	21 months	27-hydroxycholesterol	1	103	ng/mL	20	ng/mL	800	ng/mL
FS79820638	3644_Klep	EDTA Plasma	HPβCD - Plasma	Kleptose HPB	4 days	3644	M	21 months	27-hydroxycholesterol	1	89.2	ng/mL	20	ng/mL	800	ng/mL
FS79820646	3645_Klep	EDTA Plasma	HPβCD - Plasma	Kleptose HPB	4 days	3645	M	21 months	27-hydroxycholesterol	1	82	ng/mL	20	ng/mL	800	ng/mL
FS79820654	3646_Klep	EDTA Plasma	HPβCD - Plasma	Kleptose HPB	4 days	3646	M	21 months	27-hydroxycholesterol	1	86.4	ng/mL	20	ng/mL	800	ng/mL
FS79820662	3647_Klep	EDTA Plasma	HPβCD - Plasma	Kleptose HPB	4 days	3647	M	21 months	27-hydroxycholesterol	1	76.6	ng/mL	20	ng/mL	800	ng/mL
FS79820670	3648_Klep	EDTA Plasma	HPβCD - Plasma	Kleptose HPB	4 days	3648	M	21 months	27-hydroxycholesterol	1	109	ng/mL	20	ng/mL	800	ng/mL
FS79820678	3649_Klep	EDTA Plasma	HPβCD - Plasma	Kleptose HPB	4 days	3649	M	21 months	27-hydroxycholesterol	1	137	ng/mL	20	ng/mL	800	ng/mL
FS79820686	3651_Klep	EDTA Plasma	HPβCD - Plasma	Kleptose HPB	4 days	3651	M	21 months	27-hydroxycholesterol	1	124	ng/mL	20	ng/mL	800	ng/mL
FS79820599	3652_Klep	EDTA Plasma	HPβCD - Plasma	Kleptose HPB	4 days	3652	M	21 months	27-hydroxycholesterol	1	70.2	ng/mL	20	ng/mL	800	ng/mL
FS79820607	3653_Klep	EDTA Plasma	HPβCD - Plasma	Kleptose HPB	4 days	3653	M	21 months	27-hydroxycholesterol	1	65.3	ng/mL	20	ng/mL	800	ng/mL
FS79820615	3654_Klep	EDTA Plasma	HPβCD - Plasma	Kleptose HPB	4 days	3654	M	21 months	27-hydroxycholesterol	1	92	ng/mL	20	ng/mL	800	ng/mL
FS79820623	3655_Klep	EDTA Plasma	HPβCD - Plasma	Kleptose HPB	4 days	3655	M	21 months	27-hydroxycholesterol	1	125	ng/mL	20	ng/mL	800	ng/mL
FS79820631	3656_Klep	EDTA Plasma	HPβCD - Plasma	Kleptose HPB	4 days	3656	M	21 months	27-hydroxycholesterol	1	76.4	ng/mL	20	ng/mL	800	ng/mL
FS79820639	3657_Klep	EDTA Plasma	HPβCD - Plasma	Kleptose HPB	4 days	3657	M	21 months	27-hydroxycholesterol	1	95.9	ng/mL	20	ng/mL	800	ng/mL
FS79820598	3618_Klep	EDTA Plasma	HPβCD - Plasma	Kleptose HPB	4 days	3618	M	21 months	4β-hydroxycholesterol	1	152	ng/mL	5	ng/mL	200	ng/mL
FS79820606	3619_Klep	EDTA Plasma	HPβCD - Plasma	Kleptose HPB	4 days	3619	M	21 months	4β-hydroxycholesterol	1	165	ng/mL	5	ng/mL	200	ng/mL
FS79820614	3620_Klep	EDTA Plasma	HPβCD - Plasma	Kleptose HPB	4 days	3620	M	21 months	4β-hydroxycholesterol	1	151	ng/mL	5	ng/mL	200	ng/mL
FS79820622	3621_Klep	EDTA Plasma	HPβCD - Plasma	Kleptose HPB	4 days	3621	M	21 months	4β-hydroxycholesterol	1	149	ng/mL	5	ng/mL	200	ng/mL
FS79820630	3643_Klep	EDTA Plasma	HPβCD - Plasma	Kleptose HPB	4 days	3643	M	21 months	4β-hydroxycholesterol	1	169	ng/mL	5	ng/mL	200	ng/mL
FS79820638	3644_Klep	EDTA Plasma	HPβCD - Plasma	Kleptose HPB	4 days	3644	M	21 months	4β-hydroxycholesterol	1	170	ng/mL	5	ng/mL	200	ng/mL
FS79820646	3645_Klep	EDTA Plasma	HPβCD - Plasma	Kleptose HPB	4 days	3645	M	21 months	4β-hydroxycholesterol	1	150	ng/mL	5	ng/mL	200	ng/mL
FS79820654	3646_Klep	EDTA Plasma	HPβCD - Plasma	Kleptose HPB	4 days	3646	M	21 months	4β-hydroxycholesterol	1	111	ng/mL	5	ng/mL	200	ng/mL
FS79820662	3647_Klep	EDTA Plasma	HPβCD - Plasma	Kleptose HPB	4 days	3647	M	21 months	4β-hydroxycholesterol	1	192	ng/mL	5	ng/mL	200	ng/mL
FS79820670	3648_Klep	EDTA Plasma	HPβCD - Plasma	Kleptose HPB	4 days	3648	M	21 months	4β-hydroxycholesterol	1	123	ng/mL	5	ng/mL	200	ng/mL
FS79820678	3649_Klep	EDTA Plasma	HPβCD - Plasma	Kleptose HPB	4 days	3649	M	21 months	4β-hydroxycholesterol	1	80	ng/mL	5	ng/mL	200	ng/mL
FS79820686	3651_Klep	EDTA Plasma	HPβCD - Plasma	Kleptose HPB	4 days	3651	M	21 months	4β-hydroxycholesterol	1	104	ng/mL	5	ng/mL	200	ng/mL
FS79820599	3652_Klep	EDTA Plasma	HPβCD - Plasma	Kleptose HPB	4 days	3652	M	21 months	4β-hydroxycholesterol	1	114	ng/mL	5	ng/mL	200	ng/mL
FS79820607	3653_Klep	EDTA Plasma	HPβCD - Plasma	Kleptose HPB	4 days	3653	M	21 months	4β-hydroxycholesterol	1	78.2	ng/mL	5	ng/mL	200	ng/mL
FS79820615	3654_Klep	EDTA Plasma	HPβCD - Plasma	Kleptose HPB	4 days	3654	M	21 months	4β-hydroxycholesterol	1	96.8	ng/mL	5	ng/mL	200	ng/mL
FS79820623	3655_Klep	EDTA Plasma	HPβCD - Plasma	Kleptose HPB	4 days	3655	M	21 months	4β-hydroxycholesterol	1	139	ng/mL	5	ng/mL	200	ng/mL
FS79820631	3656_Klep	EDTA Plasma	HPβCD - Plasma	Kleptose HPB	4 days	3656	M	21 months	4β-hydroxycholesterol	1	99.2	ng/mL	5	ng/mL	200	ng/mL
FS79820639	3657_Klep	EDTA Plasma	HPβCD - Plasma	Kleptose HPB	4 days	3657	M	21 months	4β-hydroxycholesterol	1	106	ng/mL	5	ng/mL	200	ng/mL
FS79820598	3618_Klep	EDTA Plasma	HPβCD - Plasma	Kleptose HPB	4 days	3618	M	21 months	5α,6α-epoxycholesterol	1	189	ng/mL	15	ng/mL	600	ng/mL
FS79820606	3619_Klep	EDTA Plasma	HPβCD - Plasma	Kleptose HPB	4 days	3619	M	21 months	5α,6α-epoxycholesterol	1	261	ng/mL	15	ng/mL	600	ng/mL
FS79820614	3620_Klep	EDTA Plasma	HPβCD - Plasma	Kleptose HPB	4 days	3620	M	21 months	5α,6α-epoxycholesterol	1	224	ng/mL	15	ng/mL	600	ng/mL
FS79820622	3621_Klep	EDTA Plasma	HPβCD - Plasma	Kleptose HPB	4 days	3621	M	21 months	5α,6α-epoxycholesterol	1	247	ng/mL	15	ng/mL	600	ng/mL
FS79820630	3643_Klep	EDTA Plasma	HPβCD - Plasma	Kleptose HPB	4 days	3643	M	21 months	5α,6α-epoxycholesterol	1	210	ng/mL	15	ng/mL	600	ng/mL
FS79820638	3644_Klep	EDTA Plasma	HPβCD - Plasma	Kleptose HPB	4 days	3644	M	21 months	5α,6α-epoxycholesterol	1	227	ng/mL	15	ng/mL	600	ng/mL
FS79820646	3645_Klep	EDTA Plasma	HPβCD - Plasma	Kleptose HPB	4 days	3645	M	21 months	5α,6α-epoxycholesterol	1	194	ng/mL	15	ng/mL	600	ng/mL
FS79820654	3646_Klep	EDTA Plasma	HPβCD - Plasma	Kleptose HPB	4 days	3646	M	21 months	5α,6α-epoxycholesterol	1	114	ng/mL	15	ng/mL	600	ng/mL
FS79820662	3647_Klep	EDTA Plasma	HPβCD - Plasma	Kleptose HPB	4 days	3647	M	21 months	5α,6α-epoxycholesterol	1	163	ng/mL	15	ng/mL	600	ng/mL
FS79820670	3648_Klep	EDTA Plasma	HPβCD - Plasma	Kleptose HPB	4 days	3648	M	21 months	5α,6α-epoxycholesterol	1	192	ng/mL	15	ng/mL	600	ng/mL
FS79820678	3649_Klep	EDTA Plasma	HPβCD - Plasma	Kleptose HPB	4 days	3649	M	21 months	5α,6α-epoxycholesterol	1	212	ng/mL	15	ng/mL	600	ng/mL
FS79820686	3651_Klep	EDTA Plasma	HPβCD - Plasma	Kleptose HPB	4 days	3651	M	21 months	5α,6α-epoxycholesterol	1	256	ng/mL	15	ng/mL	600	ng/mL
FS79820599	3652_Klep	EDTA Plasma	HPβCD - Plasma	Kleptose HPB	4 days	3652	M	21 months	5α,6α-epoxycholesterol	1	140	ng/mL	15	ng/mL	600	ng/mL
FS79820607	3653_Klep	EDTA Plasma	HPβCD - Plasma	Kleptose HPB	4 days	3653	M	21 months	5α,6α-epoxycholesterol	1	139	ng/mL	15	ng/mL	600	ng/mL
FS79820615	3654_Klep	EDTA Plasma	HPβCD - Plasma	Kleptose HPB	4 days	3654	M	21 months	5α,6α-epoxycholesterol	1	203	ng/mL	15	ng/mL	600	ng/mL
FS79820623	3655_Klep	EDTA Plasma	HPβCD - Plasma	Kleptose HPB	4 days	3655	M	21 months	5α,6α-epoxycholesterol	1	245	ng/mL	15	ng/mL	600	ng/mL
FS79820631	3656_Klep	EDTA Plasma	HPβCD - Plasma	Kleptose HPB	4 days	3656	M	21 months	5α,6α-epoxycholesterol	1	155	ng/mL	15	ng/mL	600	ng/mL
FS79820639	3657_Klep	EDTA Plasma	HPβCD - Plasma	Kleptose HPB	4 days	3657	M	21 months	5α,6α-epoxycholesterol	1	148	ng/mL	15	ng/mL	600	ng/mL
FS79820598	3618_Klep	EDTA Plasma	HPβCD - Plasma	Kleptose HPB	4 days	3618	M	21 months	5α,6β-dihydroxycholestanol	1	4.07	ng/mL	10	ng/mL	400	ng/mL	BLOQ
FS79820606	3619_Klep	EDTA Plasma	HPβCD - Plasma	Kleptose HPB	4 days	3619	M	21 months	5α,6β-dihydroxycholestanol	1	5.46	ng/mL	10	ng/mL	400	ng/mL	BLOQ
FS79820614	3620_Klep	EDTA Plasma	HPβCD - Plasma	Kleptose HPB	4 days	3620	M	21 months	5α,6β-dihydroxycholestanol	1	6.64	ng/mL	10	ng/mL	400	ng/mL	BLOQ
FS79820622	3621_Klep	EDTA Plasma	HPβCD - Plasma	Kleptose HPB	4 days	3621	M	21 months	5α,6β-dihydroxycholestanol	1	4.78	ng/mL	10	ng/mL	400	ng/mL	BLOQ
FS79820630	3643_Klep	EDTA Plasma	HPβCD - Plasma	Kleptose HPB	4 days	3643	M	21 months	5α,6β-dihydroxycholestanol	1	4.43	ng/mL	10	ng/mL	400	ng/mL	BLOQ
FS79820638	3644_Klep	EDTA Plasma	HPβCD - Plasma	Kleptose HPB	4 days	3644	M	21 months	5α,6β-dihydroxycholestanol	1	3.52	ng/mL	10	ng/mL	400	ng/mL	BLOQ
FS79820646	3645_Klep	EDTA Plasma	HPβCD - Plasma	Kleptose HPB	4 days	3645	M	21 months	5α,6β-dihydroxycholestanol	1	3.35	ng/mL	10	ng/mL	400	ng/mL	BLOQ
FS79820654	3646_Klep	EDTA Plasma	HPβCD - Plasma	Kleptose HPB	4 days	3646	M	21 months	5α,6β-dihydroxycholestanol	1	NQ	ng/mL	10	ng/mL	400	ng/mL
FS79820662	3647_Klep	EDTA Plasma	HPβCD - Plasma	Kleptose HPB	4 days	3647	M	21 months	5α,6β-dihydroxycholestanol	1	NQ	ng/mL	10	ng/mL	400	ng/mL
FS79820670	3648_Klep	EDTA Plasma	HPβCD - Plasma	Kleptose HPB	4 days	3648	M	21 months	5α,6β-dihydroxycholestanol	1	3.84	ng/mL	10	ng/mL	400	ng/mL	BLOQ
FS79820678	3649_Klep	EDTA Plasma	HPβCD - Plasma	Kleptose HPB	4 days	3649	M	21 months	5α,6β-dihydroxycholestanol	1	4.79	ng/mL	10	ng/mL	400	ng/mL	BLOQ
FS79820686	3651_Klep	EDTA Plasma	HPβCD - Plasma	Kleptose HPB	4 days	3651	M	21 months	5α,6β-dihydroxycholestanol	1	NQ	ng/mL	10	ng/mL	400	ng/mL
FS79820599	3652_Klep	EDTA Plasma	HPβCD - Plasma	Kleptose HPB	4 days	3652	M	21 months	5α,6β-dihydroxycholestanol	1	NQ	ng/mL	10	ng/mL	400	ng/mL
FS79820607	3653_Klep	EDTA Plasma	HPβCD - Plasma	Kleptose HPB	4 days	3653	M	21 months	5α,6β-dihydroxycholestanol	1	NQ	ng/mL	10	ng/mL	400	ng/mL
FS79820615	3654_Klep	EDTA Plasma	HPβCD - Plasma	Kleptose HPB	4 days	3654	M	21 months	5α,6β-dihydroxycholestanol	1	4.12	ng/mL	10	ng/mL	400	ng/mL	BLOQ
FS79820623	3655_Klep	EDTA Plasma	HPβCD - Plasma	Kleptose HPB	4 days	3655	M	21 months	5α,6β-dihydroxycholestanol	1	NQ	ng/mL	10	ng/mL	400	ng/mL
FS79820631	3656_Klep	EDTA Plasma	HPβCD - Plasma	Kleptose HPB	4 days	3656	M	21 months	5α,6β-dihydroxycholestanol	1	2.71	ng/mL	10	ng/mL	400	ng/mL	BLOQ
FS79820639	3657_Klep	EDTA Plasma	HPβCD - Plasma	Kleptose HPB	4 days	3657	M	21 months	5α,6β-dihydroxycholestanol	1	3.35	ng/mL	10	ng/mL	400	ng/mL	BLOQ
FS79820598	3618_Klep	EDTA Plasma	HPβCD - Plasma	Kleptose HPB	4 days	3618	M	21 months	7-dehydrocholesterol	1	1610	ng/mL	100	ng/mL	4000	ng/mL
FS79820606	3619_Klep	EDTA Plasma	HPβCD - Plasma	Kleptose HPB	4 days	3619	M	21 months	7-dehydrocholesterol	1	2800	ng/mL	100	ng/mL	4000	ng/mL
FS79820614	3620_Klep	EDTA Plasma	HPβCD - Plasma	Kleptose HPB	4 days	3620	M	21 months	7-dehydrocholesterol	1	2050	ng/mL	100	ng/mL	4000	ng/mL
FS79820622	3621_Klep	EDTA Plasma	HPβCD - Plasma	Kleptose HPB	4 days	3621	M	21 months	7-dehydrocholesterol	1	1760	ng/mL	100	ng/mL	4000	ng/mL
FS79820630	3643_Klep	EDTA Plasma	HPβCD - Plasma	Kleptose HPB	4 days	3643	M	21 months	7-dehydrocholesterol	1	1350	ng/mL	100	ng/mL	4000	ng/mL
FS79820638	3644_Klep	EDTA Plasma	HPβCD - Plasma	Kleptose HPB	4 days	3644	M	21 months	7-dehydrocholesterol	1	1720	ng/mL	100	ng/mL	4000	ng/mL
FS79820646	3645_Klep	EDTA Plasma	HPβCD - Plasma	Kleptose HPB	4 days	3645	M	21 months	7-dehydrocholesterol	1	1130	ng/mL	100	ng/mL	4000	ng/mL
FS79820654	3646_Klep	EDTA Plasma	HPβCD - Plasma	Kleptose HPB	4 days	3646	M	21 months	7-dehydrocholesterol	1	1130	ng/mL	100	ng/mL	4000	ng/mL
FS79820662	3647_Klep	EDTA Plasma	HPβCD - Plasma	Kleptose HPB	4 days	3647	M	21 months	7-dehydrocholesterol	1	1120	ng/mL	100	ng/mL	4000	ng/mL
FS79820670	3648_Klep	EDTA Plasma	HPβCD - Plasma	Kleptose HPB	4 days	3648	M	21 months	7-dehydrocholesterol	1	1240	ng/mL	100	ng/mL	4000	ng/mL
FS79820678	3649_Klep	EDTA Plasma	HPβCD - Plasma	Kleptose HPB	4 days	3649	M	21 months	7-dehydrocholesterol	1	1140	ng/mL	100	ng/mL	4000	ng/mL
FS79820686	3651_Klep	EDTA Plasma	HPβCD - Plasma	Kleptose HPB	4 days	3651	M	21 months	7-dehydrocholesterol	1	1610	ng/mL	100	ng/mL	4000	ng/mL
FS79820599	3652_Klep	EDTA Plasma	HPβCD - Plasma	Kleptose HPB	4 days	3652	M	21 months	7-dehydrocholesterol	1	1170	ng/mL	100	ng/mL	4000	ng/mL
FS79820607	3653_Klep	EDTA Plasma	HPβCD - Plasma	Kleptose HPB	4 days	3653	M	21 months	7-dehydrocholesterol	1	1370	ng/mL	100	ng/mL	4000	ng/mL
FS79820615	3654_Klep	EDTA Plasma	HPβCD - Plasma	Kleptose HPB	4 days	3654	M	21 months	7-dehydrocholesterol	1	1370	ng/mL	100	ng/mL	4000	ng/mL
FS79820623	3655_Klep	EDTA Plasma	HPβCD - Plasma	Kleptose HPB	4 days	3655	M	21 months	7-dehydrocholesterol	1	1460	ng/mL	100	ng/mL	4000	ng/mL
FS79820631	3656_Klep	EDTA Plasma	HPβCD - Plasma	Kleptose HPB	4 days	3656	M	21 months	7-dehydrocholesterol	1	1040	ng/mL	100	ng/mL	4000	ng/mL
FS79820639	3657_Klep	EDTA Plasma	HPβCD - Plasma	Kleptose HPB	4 days	3657	M	21 months	7-dehydrocholesterol	1	1560	ng/mL	100	ng/mL	4000	ng/mL
FS79820598	3618_Klep	EDTA Plasma	HPβCD - Plasma	Kleptose HPB	4 days	3618	M	21 months	7α,27-dihydrocholesterol	1	NQ	ng/mL	10	ng/mL	400	ng/mL
FS79820606	3619_Klep	EDTA Plasma	HPβCD - Plasma	Kleptose HPB	4 days	3619	M	21 months	7α,27-dihydrocholesterol	1	NQ	ng/mL	10	ng/mL	400	ng/mL
FS79820614	3620_Klep	EDTA Plasma	HPβCD - Plasma	Kleptose HPB	4 days	3620	M	21 months	7α,27-dihydrocholesterol	1	NQ	ng/mL	10	ng/mL	400	ng/mL
FS79820622	3621_Klep	EDTA Plasma	HPβCD - Plasma	Kleptose HPB	4 days	3621	M	21 months	7α,27-dihydrocholesterol	1	NQ	ng/mL	10	ng/mL	400	ng/mL
FS79820630	3643_Klep	EDTA Plasma	HPβCD - Plasma	Kleptose HPB	4 days	3643	M	21 months	7α,27-dihydrocholesterol	1	NQ	ng/mL	10	ng/mL	400	ng/mL
FS79820638	3644_Klep	EDTA Plasma	HPβCD - Plasma	Kleptose HPB	4 days	3644	M	21 months	7α,27-dihydrocholesterol	1	NQ	ng/mL	10	ng/mL	400	ng/mL
FS79820646	3645_Klep	EDTA Plasma	HPβCD - Plasma	Kleptose HPB	4 days	3645	M	21 months	7α,27-dihydrocholesterol	1	NQ	ng/mL	10	ng/mL	400	ng/mL
FS79820654	3646_Klep	EDTA Plasma	HPβCD - Plasma	Kleptose HPB	4 days	3646	M	21 months	7α,27-dihydrocholesterol	1	NQ	ng/mL	10	ng/mL	400	ng/mL
FS79820662	3647_Klep	EDTA Plasma	HPβCD - Plasma	Kleptose HPB	4 days	3647	M	21 months	7α,27-dihydrocholesterol	1	NQ	ng/mL	10	ng/mL	400	ng/mL
FS79820670	3648_Klep	EDTA Plasma	HPβCD - Plasma	Kleptose HPB	4 days	3648	M	21 months	7α,27-dihydrocholesterol	1	NQ	ng/mL	10	ng/mL	400	ng/mL
FS79820678	3649_Klep	EDTA Plasma	HPβCD - Plasma	Kleptose HPB	4 days	3649	M	21 months	7α,27-dihydrocholesterol	1	NQ	ng/mL	10	ng/mL	400	ng/mL
FS79820686	3651_Klep	EDTA Plasma	HPβCD - Plasma	Kleptose HPB	4 days	3651	M	21 months	7α,27-dihydrocholesterol	1	NQ	ng/mL	10	ng/mL	400	ng/mL
FS79820599	3652_Klep	EDTA Plasma	HPβCD - Plasma	Kleptose HPB	4 days	3652	M	21 months	7α,27-dihydrocholesterol	1	NQ	ng/mL	10	ng/mL	400	ng/mL
FS79820607	3653_Klep	EDTA Plasma	HPβCD - Plasma	Kleptose HPB	4 days	3653	M	21 months	7α,27-dihydrocholesterol	1	NQ	ng/mL	10	ng/mL	400	ng/mL
FS79820615	3654_Klep	EDTA Plasma	HPβCD - Plasma	Kleptose HPB	4 days	3654	M	21 months	7α,27-dihydrocholesterol	1	NQ	ng/mL	10	ng/mL	400	ng/mL
FS79820623	3655_Klep	EDTA Plasma	HPβCD - Plasma	Kleptose HPB	4 days	3655	M	21 months	7α,27-dihydrocholesterol	1	NQ	ng/mL	10	ng/mL	400	ng/mL
FS79820631	3656_Klep	EDTA Plasma	HPβCD - Plasma	Kleptose HPB	4 days	3656	M	21 months	7α,27-dihydrocholesterol	1	NQ	ng/mL	10	ng/mL	400	ng/mL
FS79820639	3657_Klep	EDTA Plasma	HPβCD - Plasma	Kleptose HPB	4 days	3657	M	21 months	7α,27-dihydrocholesterol	1	NQ	ng/mL	10	ng/mL	400	ng/mL
FS79820598	3618_Klep	EDTA Plasma	HPβCD - Plasma	Kleptose HPB	4 days	3618	M	21 months	8-dehydrocholesterol	1	347	ng/mL	25	ng/mL	1000	ng/mL
FS79820606	3619_Klep	EDTA Plasma	HPβCD - Plasma	Kleptose HPB	4 days	3619	M	21 months	8-dehydrocholesterol	1	493	ng/mL	25	ng/mL	1000	ng/mL
FS79820614	3620_Klep	EDTA Plasma	HPβCD - Plasma	Kleptose HPB	4 days	3620	M	21 months	8-dehydrocholesterol	1	398	ng/mL	25	ng/mL	1000	ng/mL
FS79820622	3621_Klep	EDTA Plasma	HPβCD - Plasma	Kleptose HPB	4 days	3621	M	21 months	8-dehydrocholesterol	1	362	ng/mL	25	ng/mL	1000	ng/mL
FS79820630	3643_Klep	EDTA Plasma	HPβCD - Plasma	Kleptose HPB	4 days	3643	M	21 months	8-dehydrocholesterol	1	298	ng/mL	25	ng/mL	1000	ng/mL
FS79820638	3644_Klep	EDTA Plasma	HPβCD - Plasma	Kleptose HPB	4 days	3644	M	21 months	8-dehydrocholesterol	1	393	ng/mL	25	ng/mL	1000	ng/mL
FS79820646	3645_Klep	EDTA Plasma	HPβCD - Plasma	Kleptose HPB	4 days	3645	M	21 months	8-dehydrocholesterol	1	263	ng/mL	25	ng/mL	1000	ng/mL
FS79820654	3646_Klep	EDTA Plasma	HPβCD - Plasma	Kleptose HPB	4 days	3646	M	21 months	8-dehydrocholesterol	1	263	ng/mL	25	ng/mL	1000	ng/mL
FS79820662	3647_Klep	EDTA Plasma	HPβCD - Plasma	Kleptose HPB	4 days	3647	M	21 months	8-dehydrocholesterol	1	293	ng/mL	25	ng/mL	1000	ng/mL
FS79820670	3648_Klep	EDTA Plasma	HPβCD - Plasma	Kleptose HPB	4 days	3648	M	21 months	8-dehydrocholesterol	1	284	ng/mL	25	ng/mL	1000	ng/mL
FS79820678	3649_Klep	EDTA Plasma	HPβCD - Plasma	Kleptose HPB	4 days	3649	M	21 months	8-dehydrocholesterol	1	323	ng/mL	25	ng/mL	1000	ng/mL
FS79820686	3651_Klep	EDTA Plasma	HPβCD - Plasma	Kleptose HPB	4 days	3651	M	21 months	8-dehydrocholesterol	1	426	ng/mL	25	ng/mL	1000	ng/mL
FS79820599	3652_Klep	EDTA Plasma	HPβCD - Plasma	Kleptose HPB	4 days	3652	M	21 months	8-dehydrocholesterol	1	256	ng/mL	25	ng/mL	1000	ng/mL
FS79820607	3653_Klep	EDTA Plasma	HPβCD - Plasma	Kleptose HPB	4 days	3653	M	21 months	8-dehydrocholesterol	1	315	ng/mL	25	ng/mL	1000	ng/mL
FS79820615	3654_Klep	EDTA Plasma	HPβCD - Plasma	Kleptose HPB	4 days	3654	M	21 months	8-dehydrocholesterol	1	360	ng/mL	25	ng/mL	1000	ng/mL
FS79820623	3655_Klep	EDTA Plasma	HPβCD - Plasma	Kleptose HPB	4 days	3655	M	21 months	8-dehydrocholesterol	1	378	ng/mL	25	ng/mL	1000	ng/mL
FS79820631	3656_Klep	EDTA Plasma	HPβCD - Plasma	Kleptose HPB	4 days	3656	M	21 months	8-dehydrocholesterol	1	267	ng/mL	25	ng/mL	1000	ng/mL
FS79820639	3657_Klep	EDTA Plasma	HPβCD - Plasma	Kleptose HPB	4 days	3657	M	21 months	8-dehydrocholesterol	1	342	ng/mL	25	ng/mL	1000	ng/mL
FS79820598	3618_Klep	EDTA Plasma	HPβCD - Plasma	Kleptose HPB	4 days	3618	M	21 months	Cholesterol	1	0.65	mg/mL	0.125	mg/mL	5	mg/mL
FS79820606	3619_Klep	EDTA Plasma	HPβCD - Plasma	Kleptose HPB	4 days	3619	M	21 months	Cholesterol	1	0.822	mg/mL	0.125	mg/mL	5	mg/mL
FS79820614	3620_Klep	EDTA Plasma	HPβCD - Plasma	Kleptose HPB	4 days	3620	M	21 months	Cholesterol	1	0.755	mg/mL	0.125	mg/mL	5	mg/mL
FS79820622	3621_Klep	EDTA Plasma	HPβCD - Plasma	Kleptose HPB	4 days	3621	M	21 months	Cholesterol	1	0.666	mg/mL	0.125	mg/mL	5	mg/mL
FS79820630	3643_Klep	EDTA Plasma	HPβCD - Plasma	Kleptose HPB	4 days	3643	M	21 months	Cholesterol	1	0.717	mg/mL	0.125	mg/mL	5	mg/mL
FS79820638	3644_Klep	EDTA Plasma	HPβCD - Plasma	Kleptose HPB	4 days	3644	M	21 months	Cholesterol	1	0.784	mg/mL	0.125	mg/mL	5	mg/mL
FS79820646	3645_Klep	EDTA Plasma	HPβCD - Plasma	Kleptose HPB	4 days	3645	M	21 months	Cholesterol	1	0.691	mg/mL	0.125	mg/mL	5	mg/mL
FS79820654	3646_Klep	EDTA Plasma	HPβCD - Plasma	Kleptose HPB	4 days	3646	M	21 months	Cholesterol	1	0.418	mg/mL	0.125	mg/mL	5	mg/mL
FS79820662	3647_Klep	EDTA Plasma	HPβCD - Plasma	Kleptose HPB	4 days	3647	M	21 months	Cholesterol	1	0.557	mg/mL	0.125	mg/mL	5	mg/mL
FS79820670	3648_Klep	EDTA Plasma	HPβCD - Plasma	Kleptose HPB	4 days	3648	M	21 months	Cholesterol	1	0.665	mg/mL	0.125	mg/mL	5	mg/mL
FS79820678	3649_Klep	EDTA Plasma	HPβCD - Plasma	Kleptose HPB	4 days	3649	M	21 months	Cholesterol	1	0.659	mg/mL	0.125	mg/mL	5	mg/mL
FS79820686	3651_Klep	EDTA Plasma	HPβCD - Plasma	Kleptose HPB	4 days	3651	M	21 months	Cholesterol	1	0.808	mg/mL	0.125	mg/mL	5	mg/mL
FS79820599	3652_Klep	EDTA Plasma	HPβCD - Plasma	Kleptose HPB	4 days	3652	M	21 months	Cholesterol	1	0.483	mg/mL	0.125	mg/mL	5	mg/mL
FS79820607	3653_Klep	EDTA Plasma	HPβCD - Plasma	Kleptose HPB	4 days	3653	M	21 months	Cholesterol	1	0.389	mg/mL	0.125	mg/mL	5	mg/mL
FS79820615	3654_Klep	EDTA Plasma	HPβCD - Plasma	Kleptose HPB	4 days	3654	M	21 months	Cholesterol	1	0.658	mg/mL	0.125	mg/mL	5	mg/mL
FS79820623	3655_Klep	EDTA Plasma	HPβCD - Plasma	Kleptose HPB	4 days	3655	M	21 months	Cholesterol	1	0.747	mg/mL	0.125	mg/mL	5	mg/mL
FS79820631	3656_Klep	EDTA Plasma	HPβCD - Plasma	Kleptose HPB	4 days	3656	M	21 months	Cholesterol	1	0.461	mg/mL	0.125	mg/mL	5	mg/mL
FS79820639	3657_Klep	EDTA Plasma	HPβCD - Plasma	Kleptose HPB	4 days	3657	M	21 months	Cholesterol	1	0.702	mg/mL	0.125	mg/mL	5	mg/mL
FS79820598	3618_Klep	EDTA Plasma	HPβCD - Plasma	Kleptose HPB	4 days	3618	M	21 months	Desmosterol	1	550	ng/mL	100	ng/mL	4000	ng/mL
FS79820606	3619_Klep	EDTA Plasma	HPβCD - Plasma	Kleptose HPB	4 days	3619	M	21 months	Desmosterol	1	657	ng/mL	100	ng/mL	4000	ng/mL
FS79820614	3620_Klep	EDTA Plasma	HPβCD - Plasma	Kleptose HPB	4 days	3620	M	21 months	Desmosterol	1	626	ng/mL	100	ng/mL	4000	ng/mL
FS79820622	3621_Klep	EDTA Plasma	HPβCD - Plasma	Kleptose HPB	4 days	3621	M	21 months	Desmosterol	1	513	ng/mL	100	ng/mL	4000	ng/mL
FS79820630	3643_Klep	EDTA Plasma	HPβCD - Plasma	Kleptose HPB	4 days	3643	M	21 months	Desmosterol	1	732	ng/mL	100	ng/mL	4000	ng/mL
FS79820638	3644_Klep	EDTA Plasma	HPβCD - Plasma	Kleptose HPB	4 days	3644	M	21 months	Desmosterol	1	824	ng/mL	100	ng/mL	4000	ng/mL
FS79820646	3645_Klep	EDTA Plasma	HPβCD - Plasma	Kleptose HPB	4 days	3645	M	21 months	Desmosterol	1	774	ng/mL	100	ng/mL	4000	ng/mL
FS79820654	3646_Klep	EDTA Plasma	HPβCD - Plasma	Kleptose HPB	4 days	3646	M	21 months	Desmosterol	1	320	ng/mL	100	ng/mL	4000	ng/mL
FS79820662	3647_Klep	EDTA Plasma	HPβCD - Plasma	Kleptose HPB	4 days	3647	M	21 months	Desmosterol	1	555	ng/mL	100	ng/mL	4000	ng/mL
FS79820670	3648_Klep	EDTA Plasma	HPβCD - Plasma	Kleptose HPB	4 days	3648	M	21 months	Desmosterol	1	459	ng/mL	100	ng/mL	4000	ng/mL
FS79820678	3649_Klep	EDTA Plasma	HPβCD - Plasma	Kleptose HPB	4 days	3649	M	21 months	Desmosterol	1	540	ng/mL	100	ng/mL	4000	ng/mL
FS79820686	3651_Klep	EDTA Plasma	HPβCD - Plasma	Kleptose HPB	4 days	3651	M	21 months	Desmosterol	1	532	ng/mL	100	ng/mL	4000	ng/mL
FS79820599	3652_Klep	EDTA Plasma	HPβCD - Plasma	Kleptose HPB	4 days	3652	M	21 months	Desmosterol	1	398	ng/mL	100	ng/mL	4000	ng/mL
FS79820607	3653_Klep	EDTA Plasma	HPβCD - Plasma	Kleptose HPB	4 days	3653	M	21 months	Desmosterol	1	404	ng/mL	100	ng/mL	4000	ng/mL
FS79820615	3654_Klep	EDTA Plasma	HPβCD - Plasma	Kleptose HPB	4 days	3654	M	21 months	Desmosterol	1	446	ng/mL	100	ng/mL	4000	ng/mL
FS79820623	3655_Klep	EDTA Plasma	HPβCD - Plasma	Kleptose HPB	4 days	3655	M	21 months	Desmosterol	1	526	ng/mL	100	ng/mL	4000	ng/mL
FS79820631	3656_Klep	EDTA Plasma	HPβCD - Plasma	Kleptose HPB	4 days	3656	M	21 months	Desmosterol	1	445	ng/mL	100	ng/mL	4000	ng/mL
FS79820639	3657_Klep	EDTA Plasma	HPβCD - Plasma	Kleptose HPB	4 days	3657	M	21 months	Desmosterol	1	362	ng/mL	100	ng/mL	4000	ng/mL
FS79820598	3618_Klep	EDTA Plasma	HPβCD - Plasma	Kleptose HPB	4 days	3618	M	21 months	Lanosterol	1	61.9	ng/mL	10	ng/mL	400	ng/mL
FS79820606	3619_Klep	EDTA Plasma	HPβCD - Plasma	Kleptose HPB	4 days	3619	M	21 months	Lanosterol	1	67	ng/mL	10	ng/mL	400	ng/mL
FS79820614	3620_Klep	EDTA Plasma	HPβCD - Plasma	Kleptose HPB	4 days	3620	M	21 months	Lanosterol	1	51.9	ng/mL	10	ng/mL	400	ng/mL
FS79820622	3621_Klep	EDTA Plasma	HPβCD - Plasma	Kleptose HPB	4 days	3621	M	21 months	Lanosterol	1	43.8	ng/mL	10	ng/mL	400	ng/mL
FS79820630	3643_Klep	EDTA Plasma	HPβCD - Plasma	Kleptose HPB	4 days	3643	M	21 months	Lanosterol	1	55.4	ng/mL	10	ng/mL	400	ng/mL
FS79820638	3644_Klep	EDTA Plasma	HPβCD - Plasma	Kleptose HPB	4 days	3644	M	21 months	Lanosterol	1	67.9	ng/mL	10	ng/mL	400	ng/mL
FS79820646	3645_Klep	EDTA Plasma	HPβCD - Plasma	Kleptose HPB	4 days	3645	M	21 months	Lanosterol	1	60.5	ng/mL	10	ng/mL	400	ng/mL
FS79820654	3646_Klep	EDTA Plasma	HPβCD - Plasma	Kleptose HPB	4 days	3646	M	21 months	Lanosterol	1	31.5	ng/mL	10	ng/mL	400	ng/mL
FS79820662	3647_Klep	EDTA Plasma	HPβCD - Plasma	Kleptose HPB	4 days	3647	M	21 months	Lanosterol	1	51.9	ng/mL	10	ng/mL	400	ng/mL
FS79820670	3648_Klep	EDTA Plasma	HPβCD - Plasma	Kleptose HPB	4 days	3648	M	21 months	Lanosterol	1	38.6	ng/mL	10	ng/mL	400	ng/mL
FS79820678	3649_Klep	EDTA Plasma	HPβCD - Plasma	Kleptose HPB	4 days	3649	M	21 months	Lanosterol	1	58.2	ng/mL	10	ng/mL	400	ng/mL
FS79820686	3651_Klep	EDTA Plasma	HPβCD - Plasma	Kleptose HPB	4 days	3651	M	21 months	Lanosterol	1	55.7	ng/mL	10	ng/mL	400	ng/mL
FS79820599	3652_Klep	EDTA Plasma	HPβCD - Plasma	Kleptose HPB	4 days	3652	M	21 months	Lanosterol	1	42.8	ng/mL	10	ng/mL	400	ng/mL
FS79820607	3653_Klep	EDTA Plasma	HPβCD - Plasma	Kleptose HPB	4 days	3653	M	21 months	Lanosterol	1	31.9	ng/mL	10	ng/mL	400	ng/mL
FS79820615	3654_Klep	EDTA Plasma	HPβCD - Plasma	Kleptose HPB	4 days	3654	M	21 months	Lanosterol	1	35.9	ng/mL	10	ng/mL	400	ng/mL
FS79820623	3655_Klep	EDTA Plasma	HPβCD - Plasma	Kleptose HPB	4 days	3655	M	21 months	Lanosterol	1	56	ng/mL	10	ng/mL	400	ng/mL
FS79820631	3656_Klep	EDTA Plasma	HPβCD - Plasma	Kleptose HPB	4 days	3656	M	21 months	Lanosterol	1	33.6	ng/mL	10	ng/mL	400	ng/mL
FS79820639	3657_Klep	EDTA Plasma	HPβCD - Plasma	Kleptose HPB	4 days	3657	M	21 months	Lanosterol	1	35.1	ng/mL	10	ng/mL	400	ng/mL
FS79820598	3618_Klep	EDTA Plasma	HPβCD - Plasma	Kleptose HPB	4 days	3618	M	21 months	Lathosterol	1	200	ng/mL	200	ng/mL	8000	ng/mL
FS79820606	3619_Klep	EDTA Plasma	HPβCD - Plasma	Kleptose HPB	4 days	3619	M	21 months	Lathosterol	1	346	ng/mL	200	ng/mL	8000	ng/mL
FS79820614	3620_Klep	EDTA Plasma	HPβCD - Plasma	Kleptose HPB	4 days	3620	M	21 months	Lathosterol	1	277	ng/mL	200	ng/mL	8000	ng/mL
FS79820622	3621_Klep	EDTA Plasma	HPβCD - Plasma	Kleptose HPB	4 days	3621	M	21 months	Lathosterol	1	195	ng/mL	200	ng/mL	8000	ng/mL	BLOQ
FS79820630	3643_Klep	EDTA Plasma	HPβCD - Plasma	Kleptose HPB	4 days	3643	M	21 months	Lathosterol	1	204	ng/mL	200	ng/mL	8000	ng/mL
FS79820638	3644_Klep	EDTA Plasma	HPβCD - Plasma	Kleptose HPB	4 days	3644	M	21 months	Lathosterol	1	278	ng/mL	200	ng/mL	8000	ng/mL
FS79820646	3645_Klep	EDTA Plasma	HPβCD - Plasma	Kleptose HPB	4 days	3645	M	21 months	Lathosterol	1	232	ng/mL	200	ng/mL	8000	ng/mL
FS79820654	3646_Klep	EDTA Plasma	HPβCD - Plasma	Kleptose HPB	4 days	3646	M	21 months	Lathosterol	1	179	ng/mL	200	ng/mL	8000	ng/mL	BLOQ
FS79820662	3647_Klep	EDTA Plasma	HPβCD - Plasma	Kleptose HPB	4 days	3647	M	21 months	Lathosterol	1	159	ng/mL	200	ng/mL	8000	ng/mL	BLOQ
FS79820670	3648_Klep	EDTA Plasma	HPβCD - Plasma	Kleptose HPB	4 days	3648	M	21 months	Lathosterol	1	174	ng/mL	200	ng/mL	8000	ng/mL	BLOQ
FS79820678	3649_Klep	EDTA Plasma	HPβCD - Plasma	Kleptose HPB	4 days	3649	M	21 months	Lathosterol	1	431	ng/mL	200	ng/mL	8000	ng/mL
FS79820686	3651_Klep	EDTA Plasma	HPβCD - Plasma	Kleptose HPB	4 days	3651	M	21 months	Lathosterol	1	266	ng/mL	200	ng/mL	8000	ng/mL
FS79820599	3652_Klep	EDTA Plasma	HPβCD - Plasma	Kleptose HPB	4 days	3652	M	21 months	Lathosterol	1	145	ng/mL	200	ng/mL	8000	ng/mL	BLOQ
FS79820607	3653_Klep	EDTA Plasma	HPβCD - Plasma	Kleptose HPB	4 days	3653	M	21 months	Lathosterol	1	99.3	ng/mL	200	ng/mL	8000	ng/mL	BLOQ
FS79820615	3654_Klep	EDTA Plasma	HPβCD - Plasma	Kleptose HPB	4 days	3654	M	21 months	Lathosterol	1	206	ng/mL	200	ng/mL	8000	ng/mL
FS79820623	3655_Klep	EDTA Plasma	HPβCD - Plasma	Kleptose HPB	4 days	3655	M	21 months	Lathosterol	1	300	ng/mL	200	ng/mL	8000	ng/mL
FS79820631	3656_Klep	EDTA Plasma	HPβCD - Plasma	Kleptose HPB	4 days	3656	M	21 months	Lathosterol	1	120	ng/mL	200	ng/mL	8000	ng/mL	BLOQ
FS79820639	3657_Klep	EDTA Plasma	HPβCD - Plasma	Kleptose HPB	4 days	3657	M	21 months	Lathosterol	1	226	ng/mL	200	ng/mL	8000	ng/mL
FS79820595	3622_Veh	EDTA Plasma	Vehicle - Plasma	Vehicle	4 days	3622	M	21 months	24-hydroxycholesterol	1	63.9	ng/mL	10	ng/mL	400	ng/mL
FS79820603	3623_Veh	EDTA Plasma	Vehicle - Plasma	Vehicle	4 days	3623	M	21 months	24-hydroxycholesterol	1	59	ng/mL	10	ng/mL	400	ng/mL
FS79820611	3624_Veh	EDTA Plasma	Vehicle - Plasma	Vehicle	4 days	3624	M	21 months	24-hydroxycholesterol	1	58.4	ng/mL	10	ng/mL	400	ng/mL
FS79820619	3626_Veh	EDTA Plasma	Vehicle - Plasma	Vehicle	4 days	3626	M	21 months	24-hydroxycholesterol	1	80.3	ng/mL	10	ng/mL	400	ng/mL
FS79820627	3628_Veh	EDTA Plasma	Vehicle - Plasma	Vehicle	4 days	3628	M	21 months	24-hydroxycholesterol	1	62.8	ng/mL	10	ng/mL	400	ng/mL
FS79820635	3629_Veh	EDTA Plasma	Vehicle - Plasma	Vehicle	4 days	3629	M	21 months	24-hydroxycholesterol	1	60.3	ng/mL	10	ng/mL	400	ng/mL
FS79820643	3630_Veh	EDTA Plasma	Vehicle - Plasma	Vehicle	4 days	3630	M	21 months	24-hydroxycholesterol	1	53.2	ng/mL	10	ng/mL	400	ng/mL
FS79820651	3631_Veh	EDTA Plasma	Vehicle - Plasma	Vehicle	4 days	3631	M	21 months	24-hydroxycholesterol	1	46.2	ng/mL	10	ng/mL	400	ng/mL
FS79820659	3636_Veh	EDTA Plasma	Vehicle - Plasma	Vehicle	4 days	3636	M	21 months	24-hydroxycholesterol	1	56.9	ng/mL	10	ng/mL	400	ng/mL
FS79820667	3637_Veh	EDTA Plasma	Vehicle - Plasma	Vehicle	4 days	3637	M	21 months	24-hydroxycholesterol	1	48	ng/mL	10	ng/mL	400	ng/mL
FS79820675	3639_Veh	EDTA Plasma	Vehicle - Plasma	Vehicle	4 days	3639	M	21 months	24-hydroxycholesterol	1	49.5	ng/mL	10	ng/mL	400	ng/mL
FS79820683	3640_Veh	EDTA Plasma	Vehicle - Plasma	Vehicle	4 days	3640	M	21 months	24-hydroxycholesterol	1	49.6	ng/mL	10	ng/mL	400	ng/mL
FS79820596	3641_Veh	EDTA Plasma	Vehicle - Plasma	Vehicle	4 days	3641	M	21 months	24-hydroxycholesterol	1	59.3	ng/mL	10	ng/mL	400	ng/mL
FS79820604	3642_Veh	EDTA Plasma	Vehicle - Plasma	Vehicle	4 days	3642	M	21 months	24-hydroxycholesterol	1	58.8	ng/mL	10	ng/mL	400	ng/mL
FS79820612	3658_Veh	EDTA Plasma	Vehicle - Plasma	Vehicle	4 days	3658	M	21 months	24-hydroxycholesterol	1	52.6	ng/mL	10	ng/mL	400	ng/mL
FS79820620	3660_Veh	EDTA Plasma	Vehicle - Plasma	Vehicle	4 days	3660	M	21 months	24-hydroxycholesterol	1	53.4	ng/mL	10	ng/mL	400	ng/mL
FS79820628	3662_Veh	EDTA Plasma	Vehicle - Plasma	Vehicle	4 days	3662	M	21 months	24-hydroxycholesterol	1	52.4	ng/mL	10	ng/mL	400	ng/mL
FS79820636	3663_Veh	EDTA Plasma	Vehicle - Plasma	Vehicle	4 days	3663	M	21 months	24-hydroxycholesterol	1	54.5	ng/mL	10	ng/mL	400	ng/mL
FS79820595	3622_Veh	EDTA Plasma	Vehicle - Plasma	Vehicle	4 days	3622	M	21 months	27-hydroxycholesterol	1	75.2	ng/mL	20	ng/mL	800	ng/mL
FS79820603	3623_Veh	EDTA Plasma	Vehicle - Plasma	Vehicle	4 days	3623	M	21 months	27-hydroxycholesterol	1	63.7	ng/mL	20	ng/mL	800	ng/mL
FS79820611	3624_Veh	EDTA Plasma	Vehicle - Plasma	Vehicle	4 days	3624	M	21 months	27-hydroxycholesterol	1	60.1	ng/mL	20	ng/mL	800	ng/mL
FS79820619	3626_Veh	EDTA Plasma	Vehicle - Plasma	Vehicle	4 days	3626	M	21 months	27-hydroxycholesterol	1	71.4	ng/mL	20	ng/mL	800	ng/mL
FS79820627	3628_Veh	EDTA Plasma	Vehicle - Plasma	Vehicle	4 days	3628	M	21 months	27-hydroxycholesterol	1	40.2	ng/mL	20	ng/mL	800	ng/mL
FS79820635	3629_Veh	EDTA Plasma	Vehicle - Plasma	Vehicle	4 days	3629	M	21 months	27-hydroxycholesterol	1	84.6	ng/mL	20	ng/mL	800	ng/mL
FS79820643	3630_Veh	EDTA Plasma	Vehicle - Plasma	Vehicle	4 days	3630	M	21 months	27-hydroxycholesterol	1	54.1	ng/mL	20	ng/mL	800	ng/mL
FS79820651	3631_Veh	EDTA Plasma	Vehicle - Plasma	Vehicle	4 days	3631	M	21 months	27-hydroxycholesterol	1	51.8	ng/mL	20	ng/mL	800	ng/mL
FS79820659	3636_Veh	EDTA Plasma	Vehicle - Plasma	Vehicle	4 days	3636	M	21 months	27-hydroxycholesterol	1	54.2	ng/mL	20	ng/mL	800	ng/mL
FS79820667	3637_Veh	EDTA Plasma	Vehicle - Plasma	Vehicle	4 days	3637	M	21 months	27-hydroxycholesterol	1	47	ng/mL	20	ng/mL	800	ng/mL
FS79820675	3639_Veh	EDTA Plasma	Vehicle - Plasma	Vehicle	4 days	3639	M	21 months	27-hydroxycholesterol	1	52.8	ng/mL	20	ng/mL	800	ng/mL
FS79820683	3640_Veh	EDTA Plasma	Vehicle - Plasma	Vehicle	4 days	3640	M	21 months	27-hydroxycholesterol	1	45.4	ng/mL	20	ng/mL	800	ng/mL
FS79820596	3641_Veh	EDTA Plasma	Vehicle - Plasma	Vehicle	4 days	3641	M	21 months	27-hydroxycholesterol	1	64.1	ng/mL	20	ng/mL	800	ng/mL
FS79820604	3642_Veh	EDTA Plasma	Vehicle - Plasma	Vehicle	4 days	3642	M	21 months	27-hydroxycholesterol	1	49.4	ng/mL	20	ng/mL	800	ng/mL
FS79820612	3658_Veh	EDTA Plasma	Vehicle - Plasma	Vehicle	4 days	3658	M	21 months	27-hydroxycholesterol	1	71.6	ng/mL	20	ng/mL	800	ng/mL
FS79820620	3660_Veh	EDTA Plasma	Vehicle - Plasma	Vehicle	4 days	3660	M	21 months	27-hydroxycholesterol	1	77.3	ng/mL	20	ng/mL	800	ng/mL
FS79820628	3662_Veh	EDTA Plasma	Vehicle - Plasma	Vehicle	4 days	3662	M	21 months	27-hydroxycholesterol	1	75.6	ng/mL	20	ng/mL	800	ng/mL
FS79820636	3663_Veh	EDTA Plasma	Vehicle - Plasma	Vehicle	4 days	3663	M	21 months	27-hydroxycholesterol	1	65.3	ng/mL	20	ng/mL	800	ng/mL
FS79820595	3622_Veh	EDTA Plasma	Vehicle - Plasma	Vehicle	4 days	3622	M	21 months	4β-hydroxycholesterol	1	252	ng/mL	5	ng/mL	200	ng/mL	ALOQ
FS79820603	3623_Veh	EDTA Plasma	Vehicle - Plasma	Vehicle	4 days	3623	M	21 months	4β-hydroxycholesterol	1	250	ng/mL	5	ng/mL	200	ng/mL	ALOQ
FS79820611	3624_Veh	EDTA Plasma	Vehicle - Plasma	Vehicle	4 days	3624	M	21 months	4β-hydroxycholesterol	1	210	ng/mL	5	ng/mL	200	ng/mL	ALOQ
FS79820619	3626_Veh	EDTA Plasma	Vehicle - Plasma	Vehicle	4 days	3626	M	21 months	4β-hydroxycholesterol	1	410	ng/mL	5	ng/mL	200	ng/mL	ALOQ
FS79820627	3628_Veh	EDTA Plasma	Vehicle - Plasma	Vehicle	4 days	3628	M	21 months	4β-hydroxycholesterol	1	246	ng/mL	5	ng/mL	200	ng/mL	ALOQ
FS79820635	3629_Veh	EDTA Plasma	Vehicle - Plasma	Vehicle	4 days	3629	M	21 months	4β-hydroxycholesterol	1	168	ng/mL	5	ng/mL	200	ng/mL
FS79820643	3630_Veh	EDTA Plasma	Vehicle - Plasma	Vehicle	4 days	3630	M	21 months	4β-hydroxycholesterol	1	196	ng/mL	5	ng/mL	200	ng/mL
FS79820651	3631_Veh	EDTA Plasma	Vehicle - Plasma	Vehicle	4 days	3631	M	21 months	4β-hydroxycholesterol	1	241	ng/mL	5	ng/mL	200	ng/mL	ALOQ
FS79820659	3636_Veh	EDTA Plasma	Vehicle - Plasma	Vehicle	4 days	3636	M	21 months	4β-hydroxycholesterol	1	191	ng/mL	5	ng/mL	200	ng/mL
FS79820667	3637_Veh	EDTA Plasma	Vehicle - Plasma	Vehicle	4 days	3637	M	21 months	4β-hydroxycholesterol	1	138	ng/mL	5	ng/mL	200	ng/mL
FS79820675	3639_Veh	EDTA Plasma	Vehicle - Plasma	Vehicle	4 days	3639	M	21 months	4β-hydroxycholesterol	1	217	ng/mL	5	ng/mL	200	ng/mL	ALOQ
FS79820683	3640_Veh	EDTA Plasma	Vehicle - Plasma	Vehicle	4 days	3640	M	21 months	4β-hydroxycholesterol	1	168	ng/mL	5	ng/mL	200	ng/mL
FS79820596	3641_Veh	EDTA Plasma	Vehicle - Plasma	Vehicle	4 days	3641	M	21 months	4β-hydroxycholesterol	1	203	ng/mL	5	ng/mL	200	ng/mL	ALOQ
FS79820604	3642_Veh	EDTA Plasma	Vehicle - Plasma	Vehicle	4 days	3642	M	21 months	4β-hydroxycholesterol	1	193	ng/mL	5	ng/mL	200	ng/mL
FS79820612	3658_Veh	EDTA Plasma	Vehicle - Plasma	Vehicle	4 days	3658	M	21 months	4β-hydroxycholesterol	1	140	ng/mL	5	ng/mL	200	ng/mL
FS79820620	3660_Veh	EDTA Plasma	Vehicle - Plasma	Vehicle	4 days	3660	M	21 months	4β-hydroxycholesterol	1	118	ng/mL	5	ng/mL	200	ng/mL
FS79820628	3662_Veh	EDTA Plasma	Vehicle - Plasma	Vehicle	4 days	3662	M	21 months	4β-hydroxycholesterol	1	170	ng/mL	5	ng/mL	200	ng/mL
FS79820636	3663_Veh	EDTA Plasma	Vehicle - Plasma	Vehicle	4 days	3663	M	21 months	4β-hydroxycholesterol	1	111	ng/mL	5	ng/mL	200	ng/mL
FS79820595	3622_Veh	EDTA Plasma	Vehicle - Plasma	Vehicle	4 days	3622	M	21 months	5α,6α-epoxycholesterol	1	251	ng/mL	15	ng/mL	600	ng/mL
FS79820603	3623_Veh	EDTA Plasma	Vehicle - Plasma	Vehicle	4 days	3623	M	21 months	5α,6α-epoxycholesterol	1	215	ng/mL	15	ng/mL	600	ng/mL
FS79820611	3624_Veh	EDTA Plasma	Vehicle - Plasma	Vehicle	4 days	3624	M	21 months	5α,6α-epoxycholesterol	1	221	ng/mL	15	ng/mL	600	ng/mL
FS79820619	3626_Veh	EDTA Plasma	Vehicle - Plasma	Vehicle	4 days	3626	M	21 months	5α,6α-epoxycholesterol	1	220	ng/mL	15	ng/mL	600	ng/mL
FS79820627	3628_Veh	EDTA Plasma	Vehicle - Plasma	Vehicle	4 days	3628	M	21 months	5α,6α-epoxycholesterol	1	164	ng/mL	15	ng/mL	600	ng/mL
FS79820635	3629_Veh	EDTA Plasma	Vehicle - Plasma	Vehicle	4 days	3629	M	21 months	5α,6α-epoxycholesterol	1	221	ng/mL	15	ng/mL	600	ng/mL
FS79820643	3630_Veh	EDTA Plasma	Vehicle - Plasma	Vehicle	4 days	3630	M	21 months	5α,6α-epoxycholesterol	1	193	ng/mL	15	ng/mL	600	ng/mL
FS79820651	3631_Veh	EDTA Plasma	Vehicle - Plasma	Vehicle	4 days	3631	M	21 months	5α,6α-epoxycholesterol	1	167	ng/mL	15	ng/mL	600	ng/mL
FS79820659	3636_Veh	EDTA Plasma	Vehicle - Plasma	Vehicle	4 days	3636	M	21 months	5α,6α-epoxycholesterol	1	186	ng/mL	15	ng/mL	600	ng/mL
FS79820667	3637_Veh	EDTA Plasma	Vehicle - Plasma	Vehicle	4 days	3637	M	21 months	5α,6α-epoxycholesterol	1	179	ng/mL	15	ng/mL	600	ng/mL
FS79820675	3639_Veh	EDTA Plasma	Vehicle - Plasma	Vehicle	4 days	3639	M	21 months	5α,6α-epoxycholesterol	1	171	ng/mL	15	ng/mL	600	ng/mL
FS79820683	3640_Veh	EDTA Plasma	Vehicle - Plasma	Vehicle	4 days	3640	M	21 months	5α,6α-epoxycholesterol	1	191	ng/mL	15	ng/mL	600	ng/mL
FS79820596	3641_Veh	EDTA Plasma	Vehicle - Plasma	Vehicle	4 days	3641	M	21 months	5α,6α-epoxycholesterol	1	244	ng/mL	15	ng/mL	600	ng/mL
FS79820604	3642_Veh	EDTA Plasma	Vehicle - Plasma	Vehicle	4 days	3642	M	21 months	5α,6α-epoxycholesterol	1	218	ng/mL	15	ng/mL	600	ng/mL
FS79820612	3658_Veh	EDTA Plasma	Vehicle - Plasma	Vehicle	4 days	3658	M	21 months	5α,6α-epoxycholesterol	1	257	ng/mL	15	ng/mL	600	ng/mL
FS79820620	3660_Veh	EDTA Plasma	Vehicle - Plasma	Vehicle	4 days	3660	M	21 months	5α,6α-epoxycholesterol	1	268	ng/mL	15	ng/mL	600	ng/mL
FS79820628	3662_Veh	EDTA Plasma	Vehicle - Plasma	Vehicle	4 days	3662	M	21 months	5α,6α-epoxycholesterol	1	238	ng/mL	15	ng/mL	600	ng/mL
FS79820636	3663_Veh	EDTA Plasma	Vehicle - Plasma	Vehicle	4 days	3663	M	21 months	5α,6α-epoxycholesterol	1	231	ng/mL	15	ng/mL	600	ng/mL
FS79820595	3622_Veh	EDTA Plasma	Vehicle - Plasma	Vehicle	4 days	3622	M	21 months	5α,6β-dihydroxycholestanol	1	NQ	ng/mL	10	ng/mL	400	ng/mL
FS79820603	3623_Veh	EDTA Plasma	Vehicle - Plasma	Vehicle	4 days	3623	M	21 months	5α,6β-dihydroxycholestanol	1	NQ	ng/mL	10	ng/mL	400	ng/mL
FS79820611	3624_Veh	EDTA Plasma	Vehicle - Plasma	Vehicle	4 days	3624	M	21 months	5α,6β-dihydroxycholestanol	1	NQ	ng/mL	10	ng/mL	400	ng/mL
FS79820619	3626_Veh	EDTA Plasma	Vehicle - Plasma	Vehicle	4 days	3626	M	21 months	5α,6β-dihydroxycholestanol	1	NQ	ng/mL	10	ng/mL	400	ng/mL
FS79820627	3628_Veh	EDTA Plasma	Vehicle - Plasma	Vehicle	4 days	3628	M	21 months	5α,6β-dihydroxycholestanol	1	5.59	ng/mL	10	ng/mL	400	ng/mL	BLOQ
FS79820635	3629_Veh	EDTA Plasma	Vehicle - Plasma	Vehicle	4 days	3629	M	21 months	5α,6β-dihydroxycholestanol	1	NQ	ng/mL	10	ng/mL	400	ng/mL
FS79820643	3630_Veh	EDTA Plasma	Vehicle - Plasma	Vehicle	4 days	3630	M	21 months	5α,6β-dihydroxycholestanol	1	NQ	ng/mL	10	ng/mL	400	ng/mL
FS79820651	3631_Veh	EDTA Plasma	Vehicle - Plasma	Vehicle	4 days	3631	M	21 months	5α,6β-dihydroxycholestanol	1	4.3	ng/mL	10	ng/mL	400	ng/mL	BLOQ
FS79820659	3636_Veh	EDTA Plasma	Vehicle - Plasma	Vehicle	4 days	3636	M	21 months	5α,6β-dihydroxycholestanol	1	NQ	ng/mL	10	ng/mL	400	ng/mL
FS79820667	3637_Veh	EDTA Plasma	Vehicle - Plasma	Vehicle	4 days	3637	M	21 months	5α,6β-dihydroxycholestanol	1	2.09	ng/mL	10	ng/mL	400	ng/mL	BLOQ
FS79820675	3639_Veh	EDTA Plasma	Vehicle - Plasma	Vehicle	4 days	3639	M	21 months	5α,6β-dihydroxycholestanol	1	NQ	ng/mL	10	ng/mL	400	ng/mL
FS79820683	3640_Veh	EDTA Plasma	Vehicle - Plasma	Vehicle	4 days	3640	M	21 months	5α,6β-dihydroxycholestanol	1	NQ	ng/mL	10	ng/mL	400	ng/mL
FS79820596	3641_Veh	EDTA Plasma	Vehicle - Plasma	Vehicle	4 days	3641	M	21 months	5α,6β-dihydroxycholestanol	1	1.83	ng/mL	10	ng/mL	400	ng/mL	BLOQ
FS79820604	3642_Veh	EDTA Plasma	Vehicle - Plasma	Vehicle	4 days	3642	M	21 months	5α,6β-dihydroxycholestanol	1	5.6	ng/mL	10	ng/mL	400	ng/mL	BLOQ
FS79820612	3658_Veh	EDTA Plasma	Vehicle - Plasma	Vehicle	4 days	3658	M	21 months	5α,6β-dihydroxycholestanol	1	NQ	ng/mL	10	ng/mL	400	ng/mL
FS79820620	3660_Veh	EDTA Plasma	Vehicle - Plasma	Vehicle	4 days	3660	M	21 months	5α,6β-dihydroxycholestanol	1	NQ	ng/mL	10	ng/mL	400	ng/mL
FS79820628	3662_Veh	EDTA Plasma	Vehicle - Plasma	Vehicle	4 days	3662	M	21 months	5α,6β-dihydroxycholestanol	1	3.19	ng/mL	10	ng/mL	400	ng/mL	BLOQ
FS79820636	3663_Veh	EDTA Plasma	Vehicle - Plasma	Vehicle	4 days	3663	M	21 months	5α,6β-dihydroxycholestanol	1	NQ	ng/mL	10	ng/mL	400	ng/mL
FS79820595	3622_Veh	EDTA Plasma	Vehicle - Plasma	Vehicle	4 days	3622	M	21 months	7-dehydrocholesterol	1	2870	ng/mL	100	ng/mL	4000	ng/mL
FS79820603	3623_Veh	EDTA Plasma	Vehicle - Plasma	Vehicle	4 days	3623	M	21 months	7-dehydrocholesterol	1	2140	ng/mL	100	ng/mL	4000	ng/mL
FS79820611	3624_Veh	EDTA Plasma	Vehicle - Plasma	Vehicle	4 days	3624	M	21 months	7-dehydrocholesterol	1	2020	ng/mL	100	ng/mL	4000	ng/mL
FS79820619	3626_Veh	EDTA Plasma	Vehicle - Plasma	Vehicle	4 days	3626	M	21 months	7-dehydrocholesterol	1	3430	ng/mL	100	ng/mL	4000	ng/mL
FS79820627	3628_Veh	EDTA Plasma	Vehicle - Plasma	Vehicle	4 days	3628	M	21 months	7-dehydrocholesterol	1	2760	ng/mL	100	ng/mL	4000	ng/mL
FS79820635	3629_Veh	EDTA Plasma	Vehicle - Plasma	Vehicle	4 days	3629	M	21 months	7-dehydrocholesterol	1	1900	ng/mL	100	ng/mL	4000	ng/mL
FS79820643	3630_Veh	EDTA Plasma	Vehicle - Plasma	Vehicle	4 days	3630	M	21 months	7-dehydrocholesterol	1	1870	ng/mL	100	ng/mL	4000	ng/mL
FS79820651	3631_Veh	EDTA Plasma	Vehicle - Plasma	Vehicle	4 days	3631	M	21 months	7-dehydrocholesterol	1	2510	ng/mL	100	ng/mL	4000	ng/mL
FS79820659	3636_Veh	EDTA Plasma	Vehicle - Plasma	Vehicle	4 days	3636	M	21 months	7-dehydrocholesterol	1	2720	ng/mL	100	ng/mL	4000	ng/mL
FS79820667	3637_Veh	EDTA Plasma	Vehicle - Plasma	Vehicle	4 days	3637	M	21 months	7-dehydrocholesterol	1	1830	ng/mL	100	ng/mL	4000	ng/mL
FS79820675	3639_Veh	EDTA Plasma	Vehicle - Plasma	Vehicle	4 days	3639	M	21 months	7-dehydrocholesterol	1	1680	ng/mL	100	ng/mL	4000	ng/mL
FS79820683	3640_Veh	EDTA Plasma	Vehicle - Plasma	Vehicle	4 days	3640	M	21 months	7-dehydrocholesterol	1	2060	ng/mL	100	ng/mL	4000	ng/mL
FS79820596	3641_Veh	EDTA Plasma	Vehicle - Plasma	Vehicle	4 days	3641	M	21 months	7-dehydrocholesterol	1	2100	ng/mL	100	ng/mL	4000	ng/mL
FS79820604	3642_Veh	EDTA Plasma	Vehicle - Plasma	Vehicle	4 days	3642	M	21 months	7-dehydrocholesterol	1	2280	ng/mL	100	ng/mL	4000	ng/mL
FS79820612	3658_Veh	EDTA Plasma	Vehicle - Plasma	Vehicle	4 days	3658	M	21 months	7-dehydrocholesterol	1	1690	ng/mL	100	ng/mL	4000	ng/mL
FS79820620	3660_Veh	EDTA Plasma	Vehicle - Plasma	Vehicle	4 days	3660	M	21 months	7-dehydrocholesterol	1	2110	ng/mL	100	ng/mL	4000	ng/mL
FS79820628	3662_Veh	EDTA Plasma	Vehicle - Plasma	Vehicle	4 days	3662	M	21 months	7-dehydrocholesterol	1	1870	ng/mL	100	ng/mL	4000	ng/mL
FS79820636	3663_Veh	EDTA Plasma	Vehicle - Plasma	Vehicle	4 days	3663	M	21 months	7-dehydrocholesterol	1	2160	ng/mL	100	ng/mL	4000	ng/mL
FS79820595	3622_Veh	EDTA Plasma	Vehicle - Plasma	Vehicle	4 days	3622	M	21 months	7α,27-dihydrocholesterol	1	NQ	ng/mL	10	ng/mL	400	ng/mL
FS79820603	3623_Veh	EDTA Plasma	Vehicle - Plasma	Vehicle	4 days	3623	M	21 months	7α,27-dihydrocholesterol	1	NQ	ng/mL	10	ng/mL	400	ng/mL
FS79820611	3624_Veh	EDTA Plasma	Vehicle - Plasma	Vehicle	4 days	3624	M	21 months	7α,27-dihydrocholesterol	1	NQ	ng/mL	10	ng/mL	400	ng/mL
FS79820619	3626_Veh	EDTA Plasma	Vehicle - Plasma	Vehicle	4 days	3626	M	21 months	7α,27-dihydrocholesterol	1	NQ	ng/mL	10	ng/mL	400	ng/mL
FS79820627	3628_Veh	EDTA Plasma	Vehicle - Plasma	Vehicle	4 days	3628	M	21 months	7α,27-dihydrocholesterol	1	NQ	ng/mL	10	ng/mL	400	ng/mL
FS79820635	3629_Veh	EDTA Plasma	Vehicle - Plasma	Vehicle	4 days	3629	M	21 months	7α,27-dihydrocholesterol	1	NQ	ng/mL	10	ng/mL	400	ng/mL
FS79820643	3630_Veh	EDTA Plasma	Vehicle - Plasma	Vehicle	4 days	3630	M	21 months	7α,27-dihydrocholesterol	1	NQ	ng/mL	10	ng/mL	400	ng/mL
FS79820651	3631_Veh	EDTA Plasma	Vehicle - Plasma	Vehicle	4 days	3631	M	21 months	7α,27-dihydrocholesterol	1	NQ	ng/mL	10	ng/mL	400	ng/mL
FS79820659	3636_Veh	EDTA Plasma	Vehicle - Plasma	Vehicle	4 days	3636	M	21 months	7α,27-dihydrocholesterol	1	NQ	ng/mL	10	ng/mL	400	ng/mL
FS79820667	3637_Veh	EDTA Plasma	Vehicle - Plasma	Vehicle	4 days	3637	M	21 months	7α,27-dihydrocholesterol	1	NQ	ng/mL	10	ng/mL	400	ng/mL
FS79820675	3639_Veh	EDTA Plasma	Vehicle - Plasma	Vehicle	4 days	3639	M	21 months	7α,27-dihydrocholesterol	1	NQ	ng/mL	10	ng/mL	400	ng/mL
FS79820683	3640_Veh	EDTA Plasma	Vehicle - Plasma	Vehicle	4 days	3640	M	21 months	7α,27-dihydrocholesterol	1	NQ	ng/mL	10	ng/mL	400	ng/mL
FS79820596	3641_Veh	EDTA Plasma	Vehicle - Plasma	Vehicle	4 days	3641	M	21 months	7α,27-dihydrocholesterol	1	NQ	ng/mL	10	ng/mL	400	ng/mL
FS79820604	3642_Veh	EDTA Plasma	Vehicle - Plasma	Vehicle	4 days	3642	M	21 months	7α,27-dihydrocholesterol	1	NQ	ng/mL	10	ng/mL	400	ng/mL
FS79820612	3658_Veh	EDTA Plasma	Vehicle - Plasma	Vehicle	4 days	3658	M	21 months	7α,27-dihydrocholesterol	1	NQ	ng/mL	10	ng/mL	400	ng/mL
FS79820620	3660_Veh	EDTA Plasma	Vehicle - Plasma	Vehicle	4 days	3660	M	21 months	7α,27-dihydrocholesterol	1	NQ	ng/mL	10	ng/mL	400	ng/mL
FS79820628	3662_Veh	EDTA Plasma	Vehicle - Plasma	Vehicle	4 days	3662	M	21 months	7α,27-dihydrocholesterol	1	NQ	ng/mL	10	ng/mL	400	ng/mL
FS79820636	3663_Veh	EDTA Plasma	Vehicle - Plasma	Vehicle	4 days	3663	M	21 months	7α,27-dihydrocholesterol	1	NQ	ng/mL	10	ng/mL	400	ng/mL
FS79820595	3622_Veh	EDTA Plasma	Vehicle - Plasma	Vehicle	4 days	3622	M	21 months	8-dehydrocholesterol	1	581	ng/mL	25	ng/mL	1000	ng/mL
FS79820603	3623_Veh	EDTA Plasma	Vehicle - Plasma	Vehicle	4 days	3623	M	21 months	8-dehydrocholesterol	1	427	ng/mL	25	ng/mL	1000	ng/mL
FS79820611	3624_Veh	EDTA Plasma	Vehicle - Plasma	Vehicle	4 days	3624	M	21 months	8-dehydrocholesterol	1	475	ng/mL	25	ng/mL	1000	ng/mL
FS79820619	3626_Veh	EDTA Plasma	Vehicle - Plasma	Vehicle	4 days	3626	M	21 months	8-dehydrocholesterol	1	821	ng/mL	25	ng/mL	1000	ng/mL
FS79820627	3628_Veh	EDTA Plasma	Vehicle - Plasma	Vehicle	4 days	3628	M	21 months	8-dehydrocholesterol	1	506	ng/mL	25	ng/mL	1000	ng/mL
FS79820635	3629_Veh	EDTA Plasma	Vehicle - Plasma	Vehicle	4 days	3629	M	21 months	8-dehydrocholesterol	1	449	ng/mL	25	ng/mL	1000	ng/mL
FS79820643	3630_Veh	EDTA Plasma	Vehicle - Plasma	Vehicle	4 days	3630	M	21 months	8-dehydrocholesterol	1	404	ng/mL	25	ng/mL	1000	ng/mL
FS79820651	3631_Veh	EDTA Plasma	Vehicle - Plasma	Vehicle	4 days	3631	M	21 months	8-dehydrocholesterol	1	502	ng/mL	25	ng/mL	1000	ng/mL
FS79820659	3636_Veh	EDTA Plasma	Vehicle - Plasma	Vehicle	4 days	3636	M	21 months	8-dehydrocholesterol	1	588	ng/mL	25	ng/mL	1000	ng/mL
FS79820667	3637_Veh	EDTA Plasma	Vehicle - Plasma	Vehicle	4 days	3637	M	21 months	8-dehydrocholesterol	1	404	ng/mL	25	ng/mL	1000	ng/mL
FS79820675	3639_Veh	EDTA Plasma	Vehicle - Plasma	Vehicle	4 days	3639	M	21 months	8-dehydrocholesterol	1	332	ng/mL	25	ng/mL	1000	ng/mL
FS79820683	3640_Veh	EDTA Plasma	Vehicle - Plasma	Vehicle	4 days	3640	M	21 months	8-dehydrocholesterol	1	453	ng/mL	25	ng/mL	1000	ng/mL
FS79820596	3641_Veh	EDTA Plasma	Vehicle - Plasma	Vehicle	4 days	3641	M	21 months	8-dehydrocholesterol	1	575	ng/mL	25	ng/mL	1000	ng/mL
FS79820604	3642_Veh	EDTA Plasma	Vehicle - Plasma	Vehicle	4 days	3642	M	21 months	8-dehydrocholesterol	1	498	ng/mL	25	ng/mL	1000	ng/mL
FS79820612	3658_Veh	EDTA Plasma	Vehicle - Plasma	Vehicle	4 days	3658	M	21 months	8-dehydrocholesterol	1	387	ng/mL	25	ng/mL	1000	ng/mL
FS79820620	3660_Veh	EDTA Plasma	Vehicle - Plasma	Vehicle	4 days	3660	M	21 months	8-dehydrocholesterol	1	459	ng/mL	25	ng/mL	1000	ng/mL
FS79820628	3662_Veh	EDTA Plasma	Vehicle - Plasma	Vehicle	4 days	3662	M	21 months	8-dehydrocholesterol	1	440	ng/mL	25	ng/mL	1000	ng/mL
FS79820636	3663_Veh	EDTA Plasma	Vehicle - Plasma	Vehicle	4 days	3663	M	21 months	8-dehydrocholesterol	1	501	ng/mL	25	ng/mL	1000	ng/mL
FS79820595	3622_Veh	EDTA Plasma	Vehicle - Plasma	Vehicle	4 days	3622	M	21 months	Cholesterol	1	1.03	mg/mL	0.125	mg/mL	5	mg/mL
FS79820603	3623_Veh	EDTA Plasma	Vehicle - Plasma	Vehicle	4 days	3623	M	21 months	Cholesterol	1	0.805	mg/mL	0.125	mg/mL	5	mg/mL
FS79820611	3624_Veh	EDTA Plasma	Vehicle - Plasma	Vehicle	4 days	3624	M	21 months	Cholesterol	1	0.944	mg/mL	0.125	mg/mL	5	mg/mL
FS79820619	3626_Veh	EDTA Plasma	Vehicle - Plasma	Vehicle	4 days	3626	M	21 months	Cholesterol	1	1.16	mg/mL	0.125	mg/mL	5	mg/mL
FS79820627	3628_Veh	EDTA Plasma	Vehicle - Plasma	Vehicle	4 days	3628	M	21 months	Cholesterol	1	0.839	mg/mL	0.125	mg/mL	5	mg/mL
FS79820635	3629_Veh	EDTA Plasma	Vehicle - Plasma	Vehicle	4 days	3629	M	21 months	Cholesterol	1	0.84	mg/mL	0.125	mg/mL	5	mg/mL
FS79820643	3630_Veh	EDTA Plasma	Vehicle - Plasma	Vehicle	4 days	3630	M	21 months	Cholesterol	1	0.774	mg/mL	0.125	mg/mL	5	mg/mL
FS79820651	3631_Veh	EDTA Plasma	Vehicle - Plasma	Vehicle	4 days	3631	M	21 months	Cholesterol	1	0.768	mg/mL	0.125	mg/mL	5	mg/mL
FS79820659	3636_Veh	EDTA Plasma	Vehicle - Plasma	Vehicle	4 days	3636	M	21 months	Cholesterol	1	0.866	mg/mL	0.125	mg/mL	5	mg/mL
FS79820667	3637_Veh	EDTA Plasma	Vehicle - Plasma	Vehicle	4 days	3637	M	21 months	Cholesterol	1	0.603	mg/mL	0.125	mg/mL	5	mg/mL
FS79820675	3639_Veh	EDTA Plasma	Vehicle - Plasma	Vehicle	4 days	3639	M	21 months	Cholesterol	1	0.615	mg/mL	0.125	mg/mL	5	mg/mL
FS79820683	3640_Veh	EDTA Plasma	Vehicle - Plasma	Vehicle	4 days	3640	M	21 months	Cholesterol	1	0.793	mg/mL	0.125	mg/mL	5	mg/mL
FS79820596	3641_Veh	EDTA Plasma	Vehicle - Plasma	Vehicle	4 days	3641	M	21 months	Cholesterol	1	1.08	mg/mL	0.125	mg/mL	5	mg/mL
FS79820604	3642_Veh	EDTA Plasma	Vehicle - Plasma	Vehicle	4 days	3642	M	21 months	Cholesterol	1	0.91	mg/mL	0.125	mg/mL	5	mg/mL
FS79820612	3658_Veh	EDTA Plasma	Vehicle - Plasma	Vehicle	4 days	3658	M	21 months	Cholesterol	1	0.733	mg/mL	0.125	mg/mL	5	mg/mL
FS79820620	3660_Veh	EDTA Plasma	Vehicle - Plasma	Vehicle	4 days	3660	M	21 months	Cholesterol	1	0.957	mg/mL	0.125	mg/mL	5	mg/mL
FS79820628	3662_Veh	EDTA Plasma	Vehicle - Plasma	Vehicle	4 days	3662	M	21 months	Cholesterol	1	0.896	mg/mL	0.125	mg/mL	5	mg/mL
FS79820636	3663_Veh	EDTA Plasma	Vehicle - Plasma	Vehicle	4 days	3663	M	21 months	Cholesterol	1	0.881	mg/mL	0.125	mg/mL	5	mg/mL
FS79820595	3622_Veh	EDTA Plasma	Vehicle - Plasma	Vehicle	4 days	3622	M	21 months	Desmosterol	1	431	ng/mL	100	ng/mL	4000	ng/mL
FS79820603	3623_Veh	EDTA Plasma	Vehicle - Plasma	Vehicle	4 days	3623	M	21 months	Desmosterol	1	402	ng/mL	100	ng/mL	4000	ng/mL
FS79820611	3624_Veh	EDTA Plasma	Vehicle - Plasma	Vehicle	4 days	3624	M	21 months	Desmosterol	1	692	ng/mL	100	ng/mL	4000	ng/mL
FS79820619	3626_Veh	EDTA Plasma	Vehicle - Plasma	Vehicle	4 days	3626	M	21 months	Desmosterol	1	859	ng/mL	100	ng/mL	4000	ng/mL
FS79820627	3628_Veh	EDTA Plasma	Vehicle - Plasma	Vehicle	4 days	3628	M	21 months	Desmosterol	1	488	ng/mL	100	ng/mL	4000	ng/mL
FS79820635	3629_Veh	EDTA Plasma	Vehicle - Plasma	Vehicle	4 days	3629	M	21 months	Desmosterol	1	668	ng/mL	100	ng/mL	4000	ng/mL
FS79820643	3630_Veh	EDTA Plasma	Vehicle - Plasma	Vehicle	4 days	3630	M	21 months	Desmosterol	1	392	ng/mL	100	ng/mL	4000	ng/mL
FS79820651	3631_Veh	EDTA Plasma	Vehicle - Plasma	Vehicle	4 days	3631	M	21 months	Desmosterol	1	479	ng/mL	100	ng/mL	4000	ng/mL
FS79820659	3636_Veh	EDTA Plasma	Vehicle - Plasma	Vehicle	4 days	3636	M	21 months	Desmosterol	1	611	ng/mL	100	ng/mL	4000	ng/mL
FS79820667	3637_Veh	EDTA Plasma	Vehicle - Plasma	Vehicle	4 days	3637	M	21 months	Desmosterol	1	404	ng/mL	100	ng/mL	4000	ng/mL
FS79820675	3639_Veh	EDTA Plasma	Vehicle - Plasma	Vehicle	4 days	3639	M	21 months	Desmosterol	1	488	ng/mL	100	ng/mL	4000	ng/mL
FS79820683	3640_Veh	EDTA Plasma	Vehicle - Plasma	Vehicle	4 days	3640	M	21 months	Desmosterol	1	560	ng/mL	100	ng/mL	4000	ng/mL
FS79820596	3641_Veh	EDTA Plasma	Vehicle - Plasma	Vehicle	4 days	3641	M	21 months	Desmosterol	1	934	ng/mL	100	ng/mL	4000	ng/mL
FS79820604	3642_Veh	EDTA Plasma	Vehicle - Plasma	Vehicle	4 days	3642	M	21 months	Desmosterol	1	717	ng/mL	100	ng/mL	4000	ng/mL
FS79820612	3658_Veh	EDTA Plasma	Vehicle - Plasma	Vehicle	4 days	3658	M	21 months	Desmosterol	1	274	ng/mL	100	ng/mL	4000	ng/mL
FS79820620	3660_Veh	EDTA Plasma	Vehicle - Plasma	Vehicle	4 days	3660	M	21 months	Desmosterol	1	373	ng/mL	100	ng/mL	4000	ng/mL
FS79820628	3662_Veh	EDTA Plasma	Vehicle - Plasma	Vehicle	4 days	3662	M	21 months	Desmosterol	1	420	ng/mL	100	ng/mL	4000	ng/mL
FS79820636	3663_Veh	EDTA Plasma	Vehicle - Plasma	Vehicle	4 days	3663	M	21 months	Desmosterol	1	375	ng/mL	100	ng/mL	4000	ng/mL
FS79820595	3622_Veh	EDTA Plasma	Vehicle - Plasma	Vehicle	4 days	3622	M	21 months	Lanosterol	1	46.9	ng/mL	10	ng/mL	400	ng/mL
FS79820603	3623_Veh	EDTA Plasma	Vehicle - Plasma	Vehicle	4 days	3623	M	21 months	Lanosterol	1	62.2	ng/mL	10	ng/mL	400	ng/mL
FS79820611	3624_Veh	EDTA Plasma	Vehicle - Plasma	Vehicle	4 days	3624	M	21 months	Lanosterol	1	124	ng/mL	10	ng/mL	400	ng/mL
FS79820619	3626_Veh	EDTA Plasma	Vehicle - Plasma	Vehicle	4 days	3626	M	21 months	Lanosterol	1	170	ng/mL	10	ng/mL	400	ng/mL
FS79820627	3628_Veh	EDTA Plasma	Vehicle - Plasma	Vehicle	4 days	3628	M	21 months	Lanosterol	1	81.1	ng/mL	10	ng/mL	400	ng/mL
FS79820635	3629_Veh	EDTA Plasma	Vehicle - Plasma	Vehicle	4 days	3629	M	21 months	Lanosterol	1	117	ng/mL	10	ng/mL	400	ng/mL
FS79820643	3630_Veh	EDTA Plasma	Vehicle - Plasma	Vehicle	4 days	3630	M	21 months	Lanosterol	1	54.2	ng/mL	10	ng/mL	400	ng/mL
FS79820651	3631_Veh	EDTA Plasma	Vehicle - Plasma	Vehicle	4 days	3631	M	21 months	Lanosterol	1	89.4	ng/mL	10	ng/mL	400	ng/mL
FS79820659	3636_Veh	EDTA Plasma	Vehicle - Plasma	Vehicle	4 days	3636	M	21 months	Lanosterol	1	66.2	ng/mL	10	ng/mL	400	ng/mL
FS79820667	3637_Veh	EDTA Plasma	Vehicle - Plasma	Vehicle	4 days	3637	M	21 months	Lanosterol	1	31.7	ng/mL	10	ng/mL	400	ng/mL
FS79820675	3639_Veh	EDTA Plasma	Vehicle - Plasma	Vehicle	4 days	3639	M	21 months	Lanosterol	1	40.5	ng/mL	10	ng/mL	400	ng/mL
FS79820683	3640_Veh	EDTA Plasma	Vehicle - Plasma	Vehicle	4 days	3640	M	21 months	Lanosterol	1	94.2	ng/mL	10	ng/mL	400	ng/mL
FS79820596	3641_Veh	EDTA Plasma	Vehicle - Plasma	Vehicle	4 days	3641	M	21 months	Lanosterol	1	112	ng/mL	10	ng/mL	400	ng/mL
FS79820604	3642_Veh	EDTA Plasma	Vehicle - Plasma	Vehicle	4 days	3642	M	21 months	Lanosterol	1	165	ng/mL	10	ng/mL	400	ng/mL
FS79820612	3658_Veh	EDTA Plasma	Vehicle - Plasma	Vehicle	4 days	3658	M	21 months	Lanosterol	1	42.8	ng/mL	10	ng/mL	400	ng/mL
FS79820620	3660_Veh	EDTA Plasma	Vehicle - Plasma	Vehicle	4 days	3660	M	21 months	Lanosterol	1	56.5	ng/mL	10	ng/mL	400	ng/mL
FS79820628	3662_Veh	EDTA Plasma	Vehicle - Plasma	Vehicle	4 days	3662	M	21 months	Lanosterol	1	79.5	ng/mL	10	ng/mL	400	ng/mL
FS79820636	3663_Veh	EDTA Plasma	Vehicle - Plasma	Vehicle	4 days	3663	M	21 months	Lanosterol	1	64.2	ng/mL	10	ng/mL	400	ng/mL
FS79820595	3622_Veh	EDTA Plasma	Vehicle - Plasma	Vehicle	4 days	3622	M	21 months	Lathosterol	1	87.3	ng/mL	200	ng/mL	8000	ng/mL	BLOQ
FS79820603	3623_Veh	EDTA Plasma	Vehicle - Plasma	Vehicle	4 days	3623	M	21 months	Lathosterol	1	84.2	ng/mL	200	ng/mL	8000	ng/mL	BLOQ
FS79820611	3624_Veh	EDTA Plasma	Vehicle - Plasma	Vehicle	4 days	3624	M	21 months	Lathosterol	1	157	ng/mL	200	ng/mL	8000	ng/mL	BLOQ
FS79820619	3626_Veh	EDTA Plasma	Vehicle - Plasma	Vehicle	4 days	3626	M	21 months	Lathosterol	1	352	ng/mL	200	ng/mL	8000	ng/mL
FS79820627	3628_Veh	EDTA Plasma	Vehicle - Plasma	Vehicle	4 days	3628	M	21 months	Lathosterol	1	257	ng/mL	200	ng/mL	8000	ng/mL
FS79820635	3629_Veh	EDTA Plasma	Vehicle - Plasma	Vehicle	4 days	3629	M	21 months	Lathosterol	1	249	ng/mL	200	ng/mL	8000	ng/mL
FS79820643	3630_Veh	EDTA Plasma	Vehicle - Plasma	Vehicle	4 days	3630	M	21 months	Lathosterol	1	105	ng/mL	200	ng/mL	8000	ng/mL	BLOQ
FS79820651	3631_Veh	EDTA Plasma	Vehicle - Plasma	Vehicle	4 days	3631	M	21 months	Lathosterol	1	142	ng/mL	200	ng/mL	8000	ng/mL	BLOQ
FS79820659	3636_Veh	EDTA Plasma	Vehicle - Plasma	Vehicle	4 days	3636	M	21 months	Lathosterol	1	286	ng/mL	200	ng/mL	8000	ng/mL
FS79820667	3637_Veh	EDTA Plasma	Vehicle - Plasma	Vehicle	4 days	3637	M	21 months	Lathosterol	1	52.6	ng/mL	200	ng/mL	8000	ng/mL	BLOQ
FS79820675	3639_Veh	EDTA Plasma	Vehicle - Plasma	Vehicle	4 days	3639	M	21 months	Lathosterol	1	53.1	ng/mL	200	ng/mL	8000	ng/mL	BLOQ
FS79820683	3640_Veh	EDTA Plasma	Vehicle - Plasma	Vehicle	4 days	3640	M	21 months	Lathosterol	1	209	ng/mL	200	ng/mL	8000	ng/mL
FS79820596	3641_Veh	EDTA Plasma	Vehicle - Plasma	Vehicle	4 days	3641	M	21 months	Lathosterol	1	271	ng/mL	200	ng/mL	8000	ng/mL
FS79820604	3642_Veh	EDTA Plasma	Vehicle - Plasma	Vehicle	4 days	3642	M	21 months	Lathosterol	1	441	ng/mL	200	ng/mL	8000	ng/mL
FS79820612	3658_Veh	EDTA Plasma	Vehicle - Plasma	Vehicle	4 days	3658	M	21 months	Lathosterol	1	57.5	ng/mL	200	ng/mL	8000	ng/mL	BLOQ
FS79820620	3660_Veh	EDTA Plasma	Vehicle - Plasma	Vehicle	4 days	3660	M	21 months	Lathosterol	1	180	ng/mL	200	ng/mL	8000	ng/mL	BLOQ
FS79820628	3662_Veh	EDTA Plasma	Vehicle - Plasma	Vehicle	4 days	3662	M	21 months	Lathosterol	1	215	ng/mL	200	ng/mL	8000	ng/mL
FS79820636	3663_Veh	EDTA Plasma	Vehicle - Plasma	Vehicle	4 days	3663	M	21 months	Lathosterol	1	205	ng/mL	200	ng/mL	8000	ng/mL
