# Supplementary material for: Plasma Biomarker Profiling of 2-Hydroxypropyl-β-Cyclodextrin (HPβCD) Treatment in an Aged Mouse Model of Ischemic Stroke
Source: Int J Mol Sci. 2025 Nov 7;26(22):10814. doi: 10.3390/ijms262210814 (PMC12653018; doi:10.3390/ijms262210814)
Supplement: Supplementary file 1 [file ijms-26-10814-s001.zip › Table S6. Heatmap of Oxysterols (Targeted Oxysterol Panel).xlsx]

## Sheet: Heatmap
	Mean Values		Welch's Two-Sample t-Test	% Filled Values
	HPBCD_4D	VEH_4D	HPBCD_4D	HPBCD_4D	VEH_4D		Significantly Lower (p≤0.05)
			VEH_4D				Trending Lower (0.05<p<0.10)
Analyte			p-value				Significantly Higher (p≤0.05)
24-hydroxycholesterol	59.66	56.62	0.3494	100	100		Trending Higher (0.05<p<0.10)
27-hydroxycholesterol	102.5	61.32	<0.0001	100	100		NQ: Not Quantifiable
4β-hydroxycholesterol	130.5	201.2	0.0006	100	100
5α,6α-epoxycholesterol	195.5	213.1	0.1832	100	100
5α,6β-dihydroxycholestanol	4.255	3.767	0.5335	67	33
7-dehydrocholesterol	1479	2222	<0.0001	100	100
7α,27-dihydrocholesterol	NQ	NQ	NQ	0	0
8-dehydrocholesterol	336.7	489	<0.0001	100	100
Cholesterol	0.6462	0.8608	<0.0001	100	100
Desmosterol	536.8	531.5	0.9219	100	100
Lanosterol	48.87	83.19	0.0027	100	100
Lathosterol	224.3	189.1	0.2819	100	100
