# Supplementary material for: Plasma Biomarker Profiling of 2-Hydroxypropyl-β-Cyclodextrin (HPβCD) Treatment in an Aged Mouse Model of Ischemic Stroke
Source: Int J Mol Sci. 2025 Nov 7;26(22):10814. doi: 10.3390/ijms262210814 (PMC12653018; doi:10.3390/ijms262210814)
Supplement: Supplementary file 1 [file ijms-26-10814-s001.zip › Table S7. Quantitation of Lipid Mediators of Inflammation (Lipid Mediators of Inflammation Panel).xlsx]

## Sheet: Sheet1
Unique Tube Label ID	Client Sample ID*	Client Matrix*	Group Name	Treatment	Time Point	Subject or Animal ID	Gender	Age	Analyte	Dilution Factor	Result	Units	LLOQ	Units	ULOQ	Units	Analysis Comments
FS79820600	3645_Klep	EDTA Plasma	HPβCD - Plasma	Kleptose HPB	4 days	3645	M	21 months	11,12-DiHETrE	1	0.128	ng/mL	0.154	ng/mL	123	ng/mL	BLOQ		ALOQ: Above the Limit of Quantitation
FS79820608	3647_Klep	EDTA Plasma	HPβCD - Plasma	Kleptose HPB	4 days	3647	M	21 months	11,12-DiHETrE	1	0.192	ng/mL	0.154	ng/mL	123	ng/mL			BLOQ: Below the Limit of Quantitation
FS79820616	3648_Klep	EDTA Plasma	HPβCD - Plasma	Kleptose HPB	4 days	3648	M	21 months	11,12-DiHETrE	1	0.131	ng/mL	0.154	ng/mL	123	ng/mL	BLOQ		LLOQ: Lower Limit of Quantitation
FS79820624	3649_Klep	EDTA Plasma	HPβCD - Plasma	Kleptose HPB	4 days	3649	M	21 months	11,12-DiHETrE	1	0.0661	ng/mL	0.154	ng/mL	123	ng/mL	BLOQ		NQ: Not Quantifiable
FS79820632	3651_Klep	EDTA Plasma	HPβCD - Plasma	Kleptose HPB	4 days	3651	M	21 months	11,12-DiHETrE	1	0.1	ng/mL	0.154	ng/mL	123	ng/mL	BLOQ		ULOQ: Upper Limit of Quantitation
FS79820640	3652_Klep	EDTA Plasma	HPβCD - Plasma	Kleptose HPB	4 days	3652	M	21 months	11,12-DiHETrE	1	0.15	ng/mL	0.154	ng/mL	123	ng/mL	BLOQ
FS79820647	3618_Klep	EDTA Plasma	HPβCD - Plasma	Kleptose HPB	4 days	3618	M	21 months	11,12-DiHETrE	1	0.116	ng/mL	0.154	ng/mL	123	ng/mL	BLOQ
FS79820648	3653_Klep	EDTA Plasma	HPβCD - Plasma	Kleptose HPB	4 days	3653	M	21 months	11,12-DiHETrE	1	0.121	ng/mL	0.154	ng/mL	123	ng/mL	BLOQ
FS79820655	3619_Klep	EDTA Plasma	HPβCD - Plasma	Kleptose HPB	4 days	3619	M	21 months	11,12-DiHETrE	1	0.127	ng/mL	0.154	ng/mL	123	ng/mL	BLOQ
FS79820656	3654_Klep	EDTA Plasma	HPβCD - Plasma	Kleptose HPB	4 days	3654	M	21 months	11,12-DiHETrE	1	0.154	ng/mL	0.154	ng/mL	123	ng/mL
FS79820663	3620_Klep	EDTA Plasma	HPβCD - Plasma	Kleptose HPB	4 days	3620	M	21 months	11,12-DiHETrE	1	0.11	ng/mL	0.154	ng/mL	123	ng/mL	BLOQ
FS79820664	3655_Klep	EDTA Plasma	HPβCD - Plasma	Kleptose HPB	4 days	3655	M	21 months	11,12-DiHETrE	1	0.171	ng/mL	0.154	ng/mL	123	ng/mL
FS79820671	3621_Klep	EDTA Plasma	HPβCD - Plasma	Kleptose HPB	4 days	3621	M	21 months	11,12-DiHETrE	1	0.106	ng/mL	0.154	ng/mL	123	ng/mL	BLOQ
FS79820672	3656_Klep	EDTA Plasma	HPβCD - Plasma	Kleptose HPB	4 days	3656	M	21 months	11,12-DiHETrE	1	0.109	ng/mL	0.154	ng/mL	123	ng/mL	BLOQ
FS79820679	3643_Klep	EDTA Plasma	HPβCD - Plasma	Kleptose HPB	4 days	3643	M	21 months	11,12-DiHETrE	1	0.127	ng/mL	0.154	ng/mL	123	ng/mL	BLOQ
FS79820680	3657_Klep	EDTA Plasma	HPβCD - Plasma	Kleptose HPB	4 days	3657	M	21 months	11,12-DiHETrE	1	0.0938	ng/mL	0.154	ng/mL	123	ng/mL	BLOQ
FS79820687	3644_Klep	EDTA Plasma	HPβCD - Plasma	Kleptose HPB	4 days	3644	M	21 months	11,12-DiHETrE	1	0.0937	ng/mL	0.154	ng/mL	123	ng/mL	BLOQ
FS79820688	3664_Klep	EDTA Plasma	HPβCD - Plasma	Kleptose HPB	4 days	3664	M	21 months	11,12-DiHETrE	1	0.105	ng/mL	0.154	ng/mL	123	ng/mL	BLOQ
FS79820600	3645_Klep	EDTA Plasma	HPβCD - Plasma	Kleptose HPB	4 days	3645	M	21 months	12,13-EpOME	1	1.25	ng/mL	3.13	ng/mL	2500	ng/mL	BLOQ
FS79820608	3647_Klep	EDTA Plasma	HPβCD - Plasma	Kleptose HPB	4 days	3647	M	21 months	12,13-EpOME	1	1.51	ng/mL	3.13	ng/mL	2500	ng/mL	BLOQ
FS79820616	3648_Klep	EDTA Plasma	HPβCD - Plasma	Kleptose HPB	4 days	3648	M	21 months	12,13-EpOME	1	3.16	ng/mL	3.13	ng/mL	2500	ng/mL
FS79820624	3649_Klep	EDTA Plasma	HPβCD - Plasma	Kleptose HPB	4 days	3649	M	21 months	12,13-EpOME	1	0.484	ng/mL	3.13	ng/mL	2500	ng/mL	BLOQ
FS79820632	3651_Klep	EDTA Plasma	HPβCD - Plasma	Kleptose HPB	4 days	3651	M	21 months	12,13-EpOME	1	1.28	ng/mL	3.13	ng/mL	2500	ng/mL	BLOQ
FS79820640	3652_Klep	EDTA Plasma	HPβCD - Plasma	Kleptose HPB	4 days	3652	M	21 months	12,13-EpOME	1	1.17	ng/mL	3.13	ng/mL	2500	ng/mL	BLOQ
FS79820647	3618_Klep	EDTA Plasma	HPβCD - Plasma	Kleptose HPB	4 days	3618	M	21 months	12,13-EpOME	1	1.45	ng/mL	3.13	ng/mL	2500	ng/mL	BLOQ
FS79820648	3653_Klep	EDTA Plasma	HPβCD - Plasma	Kleptose HPB	4 days	3653	M	21 months	12,13-EpOME	1	1.41	ng/mL	3.13	ng/mL	2500	ng/mL	BLOQ
FS79820655	3619_Klep	EDTA Plasma	HPβCD - Plasma	Kleptose HPB	4 days	3619	M	21 months	12,13-EpOME	1	0.683	ng/mL	3.13	ng/mL	2500	ng/mL	BLOQ
FS79820656	3654_Klep	EDTA Plasma	HPβCD - Plasma	Kleptose HPB	4 days	3654	M	21 months	12,13-EpOME	1	1.23	ng/mL	3.13	ng/mL	2500	ng/mL	BLOQ
FS79820663	3620_Klep	EDTA Plasma	HPβCD - Plasma	Kleptose HPB	4 days	3620	M	21 months	12,13-EpOME	1	1.77	ng/mL	3.13	ng/mL	2500	ng/mL	BLOQ
FS79820664	3655_Klep	EDTA Plasma	HPβCD - Plasma	Kleptose HPB	4 days	3655	M	21 months	12,13-EpOME	1	2.02	ng/mL	3.13	ng/mL	2500	ng/mL	BLOQ
FS79820671	3621_Klep	EDTA Plasma	HPβCD - Plasma	Kleptose HPB	4 days	3621	M	21 months	12,13-EpOME	1	0.691	ng/mL	3.13	ng/mL	2500	ng/mL	BLOQ
FS79820672	3656_Klep	EDTA Plasma	HPβCD - Plasma	Kleptose HPB	4 days	3656	M	21 months	12,13-EpOME	1	1.22	ng/mL	3.13	ng/mL	2500	ng/mL	BLOQ
FS79820679	3643_Klep	EDTA Plasma	HPβCD - Plasma	Kleptose HPB	4 days	3643	M	21 months	12,13-EpOME	1	0.727	ng/mL	3.13	ng/mL	2500	ng/mL	BLOQ
FS79820680	3657_Klep	EDTA Plasma	HPβCD - Plasma	Kleptose HPB	4 days	3657	M	21 months	12,13-EpOME	1	1.83	ng/mL	3.13	ng/mL	2500	ng/mL	BLOQ
FS79820687	3644_Klep	EDTA Plasma	HPβCD - Plasma	Kleptose HPB	4 days	3644	M	21 months	12,13-EpOME	1	1.89	ng/mL	3.13	ng/mL	2500	ng/mL	BLOQ
FS79820688	3664_Klep	EDTA Plasma	HPβCD - Plasma	Kleptose HPB	4 days	3664	M	21 months	12,13-EpOME	1	1.89	ng/mL	3.13	ng/mL	2500	ng/mL	BLOQ
FS79820600	3645_Klep	EDTA Plasma	HPβCD - Plasma	Kleptose HPB	4 days	3645	M	21 months	12-HEPE	1	12.3	ng/mL	0.155	ng/mL	124	ng/mL
FS79820608	3647_Klep	EDTA Plasma	HPβCD - Plasma	Kleptose HPB	4 days	3647	M	21 months	12-HEPE	1	7.31	ng/mL	0.155	ng/mL	124	ng/mL
FS79820616	3648_Klep	EDTA Plasma	HPβCD - Plasma	Kleptose HPB	4 days	3648	M	21 months	12-HEPE	1	17.5	ng/mL	0.155	ng/mL	124	ng/mL
FS79820624	3649_Klep	EDTA Plasma	HPβCD - Plasma	Kleptose HPB	4 days	3649	M	21 months	12-HEPE	1	3.41	ng/mL	0.155	ng/mL	124	ng/mL
FS79820632	3651_Klep	EDTA Plasma	HPβCD - Plasma	Kleptose HPB	4 days	3651	M	21 months	12-HEPE	1	2.99	ng/mL	0.155	ng/mL	124	ng/mL
FS79820640	3652_Klep	EDTA Plasma	HPβCD - Plasma	Kleptose HPB	4 days	3652	M	21 months	12-HEPE	1	24.8	ng/mL	0.155	ng/mL	124	ng/mL
FS79820647	3618_Klep	EDTA Plasma	HPβCD - Plasma	Kleptose HPB	4 days	3618	M	21 months	12-HEPE	1	26	ng/mL	0.155	ng/mL	124	ng/mL
FS79820648	3653_Klep	EDTA Plasma	HPβCD - Plasma	Kleptose HPB	4 days	3653	M	21 months	12-HEPE	1	4.96	ng/mL	0.155	ng/mL	124	ng/mL
FS79820655	3619_Klep	EDTA Plasma	HPβCD - Plasma	Kleptose HPB	4 days	3619	M	21 months	12-HEPE	1	5.14	ng/mL	0.155	ng/mL	124	ng/mL
FS79820656	3654_Klep	EDTA Plasma	HPβCD - Plasma	Kleptose HPB	4 days	3654	M	21 months	12-HEPE	1	5.67	ng/mL	0.155	ng/mL	124	ng/mL
FS79820663	3620_Klep	EDTA Plasma	HPβCD - Plasma	Kleptose HPB	4 days	3620	M	21 months	12-HEPE	1	9.25	ng/mL	0.155	ng/mL	124	ng/mL
FS79820664	3655_Klep	EDTA Plasma	HPβCD - Plasma	Kleptose HPB	4 days	3655	M	21 months	12-HEPE	1	5.66	ng/mL	0.155	ng/mL	124	ng/mL
FS79820671	3621_Klep	EDTA Plasma	HPβCD - Plasma	Kleptose HPB	4 days	3621	M	21 months	12-HEPE	1	15.1	ng/mL	0.155	ng/mL	124	ng/mL
FS79820672	3656_Klep	EDTA Plasma	HPβCD - Plasma	Kleptose HPB	4 days	3656	M	21 months	12-HEPE	1	4.24	ng/mL	0.155	ng/mL	124	ng/mL
FS79820679	3643_Klep	EDTA Plasma	HPβCD - Plasma	Kleptose HPB	4 days	3643	M	21 months	12-HEPE	1	7.37	ng/mL	0.155	ng/mL	124	ng/mL
FS79820680	3657_Klep	EDTA Plasma	HPβCD - Plasma	Kleptose HPB	4 days	3657	M	21 months	12-HEPE	1	3.38	ng/mL	0.155	ng/mL	124	ng/mL
FS79820687	3644_Klep	EDTA Plasma	HPβCD - Plasma	Kleptose HPB	4 days	3644	M	21 months	12-HEPE	1	7.68	ng/mL	0.155	ng/mL	124	ng/mL
FS79820688	3664_Klep	EDTA Plasma	HPβCD - Plasma	Kleptose HPB	4 days	3664	M	21 months	12-HEPE	1	2.66	ng/mL	0.155	ng/mL	124	ng/mL
FS79820600	3645_Klep	EDTA Plasma	HPβCD - Plasma	Kleptose HPB	4 days	3645	M	21 months	12-HETE	1	25.9	ng/mL	0.15	ng/mL	120	ng/mL
FS79820608	3647_Klep	EDTA Plasma	HPβCD - Plasma	Kleptose HPB	4 days	3647	M	21 months	12-HETE	1	15.7	ng/mL	0.15	ng/mL	120	ng/mL
FS79820616	3648_Klep	EDTA Plasma	HPβCD - Plasma	Kleptose HPB	4 days	3648	M	21 months	12-HETE	1	47.8	ng/mL	0.15	ng/mL	120	ng/mL
FS79820624	3649_Klep	EDTA Plasma	HPβCD - Plasma	Kleptose HPB	4 days	3649	M	21 months	12-HETE	1	11.2	ng/mL	0.15	ng/mL	120	ng/mL
FS79820632	3651_Klep	EDTA Plasma	HPβCD - Plasma	Kleptose HPB	4 days	3651	M	21 months	12-HETE	1	6.99	ng/mL	0.15	ng/mL	120	ng/mL
FS79820640	3652_Klep	EDTA Plasma	HPβCD - Plasma	Kleptose HPB	4 days	3652	M	21 months	12-HETE	1	107	ng/mL	0.15	ng/mL	120	ng/mL
FS79820647	3618_Klep	EDTA Plasma	HPβCD - Plasma	Kleptose HPB	4 days	3618	M	21 months	12-HETE	1	57.5	ng/mL	0.15	ng/mL	120	ng/mL
FS79820648	3653_Klep	EDTA Plasma	HPβCD - Plasma	Kleptose HPB	4 days	3653	M	21 months	12-HETE	1	7.6	ng/mL	0.15	ng/mL	120	ng/mL
FS79820655	3619_Klep	EDTA Plasma	HPβCD - Plasma	Kleptose HPB	4 days	3619	M	21 months	12-HETE	1	16.3	ng/mL	0.15	ng/mL	120	ng/mL
FS79820656	3654_Klep	EDTA Plasma	HPβCD - Plasma	Kleptose HPB	4 days	3654	M	21 months	12-HETE	1	15.5	ng/mL	0.15	ng/mL	120	ng/mL
FS79820663	3620_Klep	EDTA Plasma	HPβCD - Plasma	Kleptose HPB	4 days	3620	M	21 months	12-HETE	1	20.7	ng/mL	0.15	ng/mL	120	ng/mL
FS79820664	3655_Klep	EDTA Plasma	HPβCD - Plasma	Kleptose HPB	4 days	3655	M	21 months	12-HETE	1	16.3	ng/mL	0.15	ng/mL	120	ng/mL
FS79820671	3621_Klep	EDTA Plasma	HPβCD - Plasma	Kleptose HPB	4 days	3621	M	21 months	12-HETE	1	36.8	ng/mL	0.15	ng/mL	120	ng/mL
FS79820672	3656_Klep	EDTA Plasma	HPβCD - Plasma	Kleptose HPB	4 days	3656	M	21 months	12-HETE	1	9.14	ng/mL	0.15	ng/mL	120	ng/mL
FS79820679	3643_Klep	EDTA Plasma	HPβCD - Plasma	Kleptose HPB	4 days	3643	M	21 months	12-HETE	1	20.4	ng/mL	0.15	ng/mL	120	ng/mL
FS79820680	3657_Klep	EDTA Plasma	HPβCD - Plasma	Kleptose HPB	4 days	3657	M	21 months	12-HETE	1	6.21	ng/mL	0.15	ng/mL	120	ng/mL
FS79820687	3644_Klep	EDTA Plasma	HPβCD - Plasma	Kleptose HPB	4 days	3644	M	21 months	12-HETE	1	13.4	ng/mL	0.15	ng/mL	120	ng/mL
FS79820688	3664_Klep	EDTA Plasma	HPβCD - Plasma	Kleptose HPB	4 days	3664	M	21 months	12-HETE	1	6.95	ng/mL	0.15	ng/mL	120	ng/mL
FS79820600	3645_Klep	EDTA Plasma	HPβCD - Plasma	Kleptose HPB	4 days	3645	M	21 months	12-HHTrE	1	NQ	ng/mL	12.3	ng/mL	9840	ng/mL
FS79820608	3647_Klep	EDTA Plasma	HPβCD - Plasma	Kleptose HPB	4 days	3647	M	21 months	12-HHTrE	1	NQ	ng/mL	12.3	ng/mL	9840	ng/mL
FS79820616	3648_Klep	EDTA Plasma	HPβCD - Plasma	Kleptose HPB	4 days	3648	M	21 months	12-HHTrE	1	NQ	ng/mL	12.3	ng/mL	9840	ng/mL
FS79820624	3649_Klep	EDTA Plasma	HPβCD - Plasma	Kleptose HPB	4 days	3649	M	21 months	12-HHTrE	1	NQ	ng/mL	12.3	ng/mL	9840	ng/mL
FS79820632	3651_Klep	EDTA Plasma	HPβCD - Plasma	Kleptose HPB	4 days	3651	M	21 months	12-HHTrE	1	NQ	ng/mL	12.3	ng/mL	9840	ng/mL
FS79820640	3652_Klep	EDTA Plasma	HPβCD - Plasma	Kleptose HPB	4 days	3652	M	21 months	12-HHTrE	1	3.49	ng/mL	12.3	ng/mL	9840	ng/mL	BLOQ
FS79820647	3618_Klep	EDTA Plasma	HPβCD - Plasma	Kleptose HPB	4 days	3618	M	21 months	12-HHTrE	1	NQ	ng/mL	12.3	ng/mL	9840	ng/mL
FS79820648	3653_Klep	EDTA Plasma	HPβCD - Plasma	Kleptose HPB	4 days	3653	M	21 months	12-HHTrE	1	NQ	ng/mL	12.3	ng/mL	9840	ng/mL
FS79820655	3619_Klep	EDTA Plasma	HPβCD - Plasma	Kleptose HPB	4 days	3619	M	21 months	12-HHTrE	1	NQ	ng/mL	12.3	ng/mL	9840	ng/mL
FS79820656	3654_Klep	EDTA Plasma	HPβCD - Plasma	Kleptose HPB	4 days	3654	M	21 months	12-HHTrE	1	NQ	ng/mL	12.3	ng/mL	9840	ng/mL
FS79820663	3620_Klep	EDTA Plasma	HPβCD - Plasma	Kleptose HPB	4 days	3620	M	21 months	12-HHTrE	1	NQ	ng/mL	12.3	ng/mL	9840	ng/mL
FS79820664	3655_Klep	EDTA Plasma	HPβCD - Plasma	Kleptose HPB	4 days	3655	M	21 months	12-HHTrE	1	NQ	ng/mL	12.3	ng/mL	9840	ng/mL
FS79820671	3621_Klep	EDTA Plasma	HPβCD - Plasma	Kleptose HPB	4 days	3621	M	21 months	12-HHTrE	1	NQ	ng/mL	12.3	ng/mL	9840	ng/mL
FS79820672	3656_Klep	EDTA Plasma	HPβCD - Plasma	Kleptose HPB	4 days	3656	M	21 months	12-HHTrE	1	NQ	ng/mL	12.3	ng/mL	9840	ng/mL
FS79820679	3643_Klep	EDTA Plasma	HPβCD - Plasma	Kleptose HPB	4 days	3643	M	21 months	12-HHTrE	1	NQ	ng/mL	12.3	ng/mL	9840	ng/mL
FS79820680	3657_Klep	EDTA Plasma	HPβCD - Plasma	Kleptose HPB	4 days	3657	M	21 months	12-HHTrE	1	NQ	ng/mL	12.3	ng/mL	9840	ng/mL
FS79820687	3644_Klep	EDTA Plasma	HPβCD - Plasma	Kleptose HPB	4 days	3644	M	21 months	12-HHTrE	1	NQ	ng/mL	12.3	ng/mL	9840	ng/mL
FS79820688	3664_Klep	EDTA Plasma	HPβCD - Plasma	Kleptose HPB	4 days	3664	M	21 months	12-HHTrE	1	NQ	ng/mL	12.3	ng/mL	9840	ng/mL
FS79820600	3645_Klep	EDTA Plasma	HPβCD - Plasma	Kleptose HPB	4 days	3645	M	21 months	13,14-dihydro-15-keto prostaglandin D2	1	0.198	ng/mL	1.53	ng/mL	1225	ng/mL	BLOQ
FS79820608	3647_Klep	EDTA Plasma	HPβCD - Plasma	Kleptose HPB	4 days	3647	M	21 months	13,14-dihydro-15-keto prostaglandin D2	1	0.612	ng/mL	1.53	ng/mL	1225	ng/mL	BLOQ
FS79820616	3648_Klep	EDTA Plasma	HPβCD - Plasma	Kleptose HPB	4 days	3648	M	21 months	13,14-dihydro-15-keto prostaglandin D2	1	0.218	ng/mL	1.53	ng/mL	1225	ng/mL	BLOQ
FS79820624	3649_Klep	EDTA Plasma	HPβCD - Plasma	Kleptose HPB	4 days	3649	M	21 months	13,14-dihydro-15-keto prostaglandin D2	1	0.228	ng/mL	1.53	ng/mL	1225	ng/mL	BLOQ
FS79820632	3651_Klep	EDTA Plasma	HPβCD - Plasma	Kleptose HPB	4 days	3651	M	21 months	13,14-dihydro-15-keto prostaglandin D2	1	0.15	ng/mL	1.53	ng/mL	1225	ng/mL	BLOQ
FS79820640	3652_Klep	EDTA Plasma	HPβCD - Plasma	Kleptose HPB	4 days	3652	M	21 months	13,14-dihydro-15-keto prostaglandin D2	1	0.366	ng/mL	1.53	ng/mL	1225	ng/mL	BLOQ
FS79820647	3618_Klep	EDTA Plasma	HPβCD - Plasma	Kleptose HPB	4 days	3618	M	21 months	13,14-dihydro-15-keto prostaglandin D2	1	0.181	ng/mL	1.53	ng/mL	1225	ng/mL	BLOQ
FS79820648	3653_Klep	EDTA Plasma	HPβCD - Plasma	Kleptose HPB	4 days	3653	M	21 months	13,14-dihydro-15-keto prostaglandin D2	1	0.298	ng/mL	1.53	ng/mL	1225	ng/mL	BLOQ
FS79820655	3619_Klep	EDTA Plasma	HPβCD - Plasma	Kleptose HPB	4 days	3619	M	21 months	13,14-dihydro-15-keto prostaglandin D2	1	0.237	ng/mL	1.53	ng/mL	1225	ng/mL	BLOQ
FS79820656	3654_Klep	EDTA Plasma	HPβCD - Plasma	Kleptose HPB	4 days	3654	M	21 months	13,14-dihydro-15-keto prostaglandin D2	1	0.246	ng/mL	1.53	ng/mL	1225	ng/mL	BLOQ
FS79820663	3620_Klep	EDTA Plasma	HPβCD - Plasma	Kleptose HPB	4 days	3620	M	21 months	13,14-dihydro-15-keto prostaglandin D2	1	0.215	ng/mL	1.53	ng/mL	1225	ng/mL	BLOQ
FS79820664	3655_Klep	EDTA Plasma	HPβCD - Plasma	Kleptose HPB	4 days	3655	M	21 months	13,14-dihydro-15-keto prostaglandin D2	1	0.966	ng/mL	1.53	ng/mL	1225	ng/mL	BLOQ
FS79820671	3621_Klep	EDTA Plasma	HPβCD - Plasma	Kleptose HPB	4 days	3621	M	21 months	13,14-dihydro-15-keto prostaglandin D2	1	0.213	ng/mL	1.53	ng/mL	1225	ng/mL	BLOQ
FS79820672	3656_Klep	EDTA Plasma	HPβCD - Plasma	Kleptose HPB	4 days	3656	M	21 months	13,14-dihydro-15-keto prostaglandin D2	1	0.333	ng/mL	1.53	ng/mL	1225	ng/mL	BLOQ
FS79820679	3643_Klep	EDTA Plasma	HPβCD - Plasma	Kleptose HPB	4 days	3643	M	21 months	13,14-dihydro-15-keto prostaglandin D2	1	0.219	ng/mL	1.53	ng/mL	1225	ng/mL	BLOQ
FS79820680	3657_Klep	EDTA Plasma	HPβCD - Plasma	Kleptose HPB	4 days	3657	M	21 months	13,14-dihydro-15-keto prostaglandin D2	1	NQ	ng/mL	1.53	ng/mL	1225	ng/mL
FS79820687	3644_Klep	EDTA Plasma	HPβCD - Plasma	Kleptose HPB	4 days	3644	M	21 months	13,14-dihydro-15-keto prostaglandin D2	1	0.189	ng/mL	1.53	ng/mL	1225	ng/mL	BLOQ
FS79820688	3664_Klep	EDTA Plasma	HPβCD - Plasma	Kleptose HPB	4 days	3664	M	21 months	13,14-dihydro-15-keto prostaglandin D2	1	0.17	ng/mL	1.53	ng/mL	1225	ng/mL	BLOQ
FS79820600	3645_Klep	EDTA Plasma	HPβCD - Plasma	Kleptose HPB	4 days	3645	M	21 months	13,14-dihydro-15-keto prostaglandin F2α	1	NQ	ng/mL	0.781	ng/mL	625	ng/mL
FS79820608	3647_Klep	EDTA Plasma	HPβCD - Plasma	Kleptose HPB	4 days	3647	M	21 months	13,14-dihydro-15-keto prostaglandin F2α	1	NQ	ng/mL	0.781	ng/mL	625	ng/mL
FS79820616	3648_Klep	EDTA Plasma	HPβCD - Plasma	Kleptose HPB	4 days	3648	M	21 months	13,14-dihydro-15-keto prostaglandin F2α	1	NQ	ng/mL	0.781	ng/mL	625	ng/mL
FS79820624	3649_Klep	EDTA Plasma	HPβCD - Plasma	Kleptose HPB	4 days	3649	M	21 months	13,14-dihydro-15-keto prostaglandin F2α	1	NQ	ng/mL	0.781	ng/mL	625	ng/mL
FS79820632	3651_Klep	EDTA Plasma	HPβCD - Plasma	Kleptose HPB	4 days	3651	M	21 months	13,14-dihydro-15-keto prostaglandin F2α	1	NQ	ng/mL	0.781	ng/mL	625	ng/mL
FS79820640	3652_Klep	EDTA Plasma	HPβCD - Plasma	Kleptose HPB	4 days	3652	M	21 months	13,14-dihydro-15-keto prostaglandin F2α	1	NQ	ng/mL	0.781	ng/mL	625	ng/mL
FS79820647	3618_Klep	EDTA Plasma	HPβCD - Plasma	Kleptose HPB	4 days	3618	M	21 months	13,14-dihydro-15-keto prostaglandin F2α	1	NQ	ng/mL	0.781	ng/mL	625	ng/mL
FS79820648	3653_Klep	EDTA Plasma	HPβCD - Plasma	Kleptose HPB	4 days	3653	M	21 months	13,14-dihydro-15-keto prostaglandin F2α	1	NQ	ng/mL	0.781	ng/mL	625	ng/mL
FS79820655	3619_Klep	EDTA Plasma	HPβCD - Plasma	Kleptose HPB	4 days	3619	M	21 months	13,14-dihydro-15-keto prostaglandin F2α	1	NQ	ng/mL	0.781	ng/mL	625	ng/mL
FS79820656	3654_Klep	EDTA Plasma	HPβCD - Plasma	Kleptose HPB	4 days	3654	M	21 months	13,14-dihydro-15-keto prostaglandin F2α	1	NQ	ng/mL	0.781	ng/mL	625	ng/mL
FS79820663	3620_Klep	EDTA Plasma	HPβCD - Plasma	Kleptose HPB	4 days	3620	M	21 months	13,14-dihydro-15-keto prostaglandin F2α	1	NQ	ng/mL	0.781	ng/mL	625	ng/mL
FS79820664	3655_Klep	EDTA Plasma	HPβCD - Plasma	Kleptose HPB	4 days	3655	M	21 months	13,14-dihydro-15-keto prostaglandin F2α	1	NQ	ng/mL	0.781	ng/mL	625	ng/mL
FS79820671	3621_Klep	EDTA Plasma	HPβCD - Plasma	Kleptose HPB	4 days	3621	M	21 months	13,14-dihydro-15-keto prostaglandin F2α	1	NQ	ng/mL	0.781	ng/mL	625	ng/mL
FS79820672	3656_Klep	EDTA Plasma	HPβCD - Plasma	Kleptose HPB	4 days	3656	M	21 months	13,14-dihydro-15-keto prostaglandin F2α	1	NQ	ng/mL	0.781	ng/mL	625	ng/mL
FS79820679	3643_Klep	EDTA Plasma	HPβCD - Plasma	Kleptose HPB	4 days	3643	M	21 months	13,14-dihydro-15-keto prostaglandin F2α	1	NQ	ng/mL	0.781	ng/mL	625	ng/mL
FS79820680	3657_Klep	EDTA Plasma	HPβCD - Plasma	Kleptose HPB	4 days	3657	M	21 months	13,14-dihydro-15-keto prostaglandin F2α	1	NQ	ng/mL	0.781	ng/mL	625	ng/mL
FS79820687	3644_Klep	EDTA Plasma	HPβCD - Plasma	Kleptose HPB	4 days	3644	M	21 months	13,14-dihydro-15-keto prostaglandin F2α	1	NQ	ng/mL	0.781	ng/mL	625	ng/mL
FS79820688	3664_Klep	EDTA Plasma	HPβCD - Plasma	Kleptose HPB	4 days	3664	M	21 months	13,14-dihydro-15-keto prostaglandin F2α	1	NQ	ng/mL	0.781	ng/mL	625	ng/mL
FS79820600	3645_Klep	EDTA Plasma	HPβCD - Plasma	Kleptose HPB	4 days	3645	M	21 months	13,14-EpDPA	1	NQ	ng/mL	1.56	ng/mL	1250	ng/mL
FS79820608	3647_Klep	EDTA Plasma	HPβCD - Plasma	Kleptose HPB	4 days	3647	M	21 months	13,14-EpDPA	1	NQ	ng/mL	1.56	ng/mL	1250	ng/mL
FS79820616	3648_Klep	EDTA Plasma	HPβCD - Plasma	Kleptose HPB	4 days	3648	M	21 months	13,14-EpDPA	1	NQ	ng/mL	1.56	ng/mL	1250	ng/mL
FS79820624	3649_Klep	EDTA Plasma	HPβCD - Plasma	Kleptose HPB	4 days	3649	M	21 months	13,14-EpDPA	1	NQ	ng/mL	1.56	ng/mL	1250	ng/mL
FS79820632	3651_Klep	EDTA Plasma	HPβCD - Plasma	Kleptose HPB	4 days	3651	M	21 months	13,14-EpDPA	1	NQ	ng/mL	1.56	ng/mL	1250	ng/mL
FS79820640	3652_Klep	EDTA Plasma	HPβCD - Plasma	Kleptose HPB	4 days	3652	M	21 months	13,14-EpDPA	1	NQ	ng/mL	1.56	ng/mL	1250	ng/mL
FS79820647	3618_Klep	EDTA Plasma	HPβCD - Plasma	Kleptose HPB	4 days	3618	M	21 months	13,14-EpDPA	1	NQ	ng/mL	1.56	ng/mL	1250	ng/mL
FS79820648	3653_Klep	EDTA Plasma	HPβCD - Plasma	Kleptose HPB	4 days	3653	M	21 months	13,14-EpDPA	1	NQ	ng/mL	1.56	ng/mL	1250	ng/mL
FS79820655	3619_Klep	EDTA Plasma	HPβCD - Plasma	Kleptose HPB	4 days	3619	M	21 months	13,14-EpDPA	1	NQ	ng/mL	1.56	ng/mL	1250	ng/mL
FS79820656	3654_Klep	EDTA Plasma	HPβCD - Plasma	Kleptose HPB	4 days	3654	M	21 months	13,14-EpDPA	1	NQ	ng/mL	1.56	ng/mL	1250	ng/mL
FS79820663	3620_Klep	EDTA Plasma	HPβCD - Plasma	Kleptose HPB	4 days	3620	M	21 months	13,14-EpDPA	1	NQ	ng/mL	1.56	ng/mL	1250	ng/mL
FS79820664	3655_Klep	EDTA Plasma	HPβCD - Plasma	Kleptose HPB	4 days	3655	M	21 months	13,14-EpDPA	1	NQ	ng/mL	1.56	ng/mL	1250	ng/mL
FS79820671	3621_Klep	EDTA Plasma	HPβCD - Plasma	Kleptose HPB	4 days	3621	M	21 months	13,14-EpDPA	1	NQ	ng/mL	1.56	ng/mL	1250	ng/mL
FS79820672	3656_Klep	EDTA Plasma	HPβCD - Plasma	Kleptose HPB	4 days	3656	M	21 months	13,14-EpDPA	1	NQ	ng/mL	1.56	ng/mL	1250	ng/mL
FS79820679	3643_Klep	EDTA Plasma	HPβCD - Plasma	Kleptose HPB	4 days	3643	M	21 months	13,14-EpDPA	1	NQ	ng/mL	1.56	ng/mL	1250	ng/mL
FS79820680	3657_Klep	EDTA Plasma	HPβCD - Plasma	Kleptose HPB	4 days	3657	M	21 months	13,14-EpDPA	1	NQ	ng/mL	1.56	ng/mL	1250	ng/mL
FS79820687	3644_Klep	EDTA Plasma	HPβCD - Plasma	Kleptose HPB	4 days	3644	M	21 months	13,14-EpDPA	1	NQ	ng/mL	1.56	ng/mL	1250	ng/mL
FS79820688	3664_Klep	EDTA Plasma	HPβCD - Plasma	Kleptose HPB	4 days	3664	M	21 months	13,14-EpDPA	1	NQ	ng/mL	1.56	ng/mL	1250	ng/mL
FS79820600	3645_Klep	EDTA Plasma	HPβCD - Plasma	Kleptose HPB	4 days	3645	M	21 months	13-HODE	1	8.43	ng/mL	1.25	ng/mL	1000	ng/mL
FS79820608	3647_Klep	EDTA Plasma	HPβCD - Plasma	Kleptose HPB	4 days	3647	M	21 months	13-HODE	1	6.92	ng/mL	1.25	ng/mL	1000	ng/mL
FS79820616	3648_Klep	EDTA Plasma	HPβCD - Plasma	Kleptose HPB	4 days	3648	M	21 months	13-HODE	1	14.6	ng/mL	1.25	ng/mL	1000	ng/mL
FS79820624	3649_Klep	EDTA Plasma	HPβCD - Plasma	Kleptose HPB	4 days	3649	M	21 months	13-HODE	1	2.25	ng/mL	1.25	ng/mL	1000	ng/mL
FS79820632	3651_Klep	EDTA Plasma	HPβCD - Plasma	Kleptose HPB	4 days	3651	M	21 months	13-HODE	1	4.87	ng/mL	1.25	ng/mL	1000	ng/mL
FS79820640	3652_Klep	EDTA Plasma	HPβCD - Plasma	Kleptose HPB	4 days	3652	M	21 months	13-HODE	1	8.65	ng/mL	1.25	ng/mL	1000	ng/mL
FS79820647	3618_Klep	EDTA Plasma	HPβCD - Plasma	Kleptose HPB	4 days	3618	M	21 months	13-HODE	1	7.03	ng/mL	1.25	ng/mL	1000	ng/mL
FS79820648	3653_Klep	EDTA Plasma	HPβCD - Plasma	Kleptose HPB	4 days	3653	M	21 months	13-HODE	1	7.65	ng/mL	1.25	ng/mL	1000	ng/mL
FS79820655	3619_Klep	EDTA Plasma	HPβCD - Plasma	Kleptose HPB	4 days	3619	M	21 months	13-HODE	1	3.5	ng/mL	1.25	ng/mL	1000	ng/mL
FS79820656	3654_Klep	EDTA Plasma	HPβCD - Plasma	Kleptose HPB	4 days	3654	M	21 months	13-HODE	1	7.05	ng/mL	1.25	ng/mL	1000	ng/mL
FS79820663	3620_Klep	EDTA Plasma	HPβCD - Plasma	Kleptose HPB	4 days	3620	M	21 months	13-HODE	1	6.86	ng/mL	1.25	ng/mL	1000	ng/mL
FS79820664	3655_Klep	EDTA Plasma	HPβCD - Plasma	Kleptose HPB	4 days	3655	M	21 months	13-HODE	1	6.7	ng/mL	1.25	ng/mL	1000	ng/mL
FS79820671	3621_Klep	EDTA Plasma	HPβCD - Plasma	Kleptose HPB	4 days	3621	M	21 months	13-HODE	1	5.36	ng/mL	1.25	ng/mL	1000	ng/mL
FS79820672	3656_Klep	EDTA Plasma	HPβCD - Plasma	Kleptose HPB	4 days	3656	M	21 months	13-HODE	1	4.78	ng/mL	1.25	ng/mL	1000	ng/mL
FS79820679	3643_Klep	EDTA Plasma	HPβCD - Plasma	Kleptose HPB	4 days	3643	M	21 months	13-HODE	1	4.01	ng/mL	1.25	ng/mL	1000	ng/mL
FS79820680	3657_Klep	EDTA Plasma	HPβCD - Plasma	Kleptose HPB	4 days	3657	M	21 months	13-HODE	1	6.42	ng/mL	1.25	ng/mL	1000	ng/mL
FS79820687	3644_Klep	EDTA Plasma	HPβCD - Plasma	Kleptose HPB	4 days	3644	M	21 months	13-HODE	1	8.48	ng/mL	1.25	ng/mL	1000	ng/mL
FS79820688	3664_Klep	EDTA Plasma	HPβCD - Plasma	Kleptose HPB	4 days	3664	M	21 months	13-HODE	1	6.66	ng/mL	1.25	ng/mL	1000	ng/mL
FS79820600	3645_Klep	EDTA Plasma	HPβCD - Plasma	Kleptose HPB	4 days	3645	M	21 months	13-HOTrE	1	0.594	ng/mL	0.625	ng/mL	500	ng/mL	BLOQ
FS79820608	3647_Klep	EDTA Plasma	HPβCD - Plasma	Kleptose HPB	4 days	3647	M	21 months	13-HOTrE	1	0.79	ng/mL	0.625	ng/mL	500	ng/mL
FS79820616	3648_Klep	EDTA Plasma	HPβCD - Plasma	Kleptose HPB	4 days	3648	M	21 months	13-HOTrE	1	0.988	ng/mL	0.625	ng/mL	500	ng/mL
FS79820624	3649_Klep	EDTA Plasma	HPβCD - Plasma	Kleptose HPB	4 days	3649	M	21 months	13-HOTrE	1	0.187	ng/mL	0.625	ng/mL	500	ng/mL	BLOQ
FS79820632	3651_Klep	EDTA Plasma	HPβCD - Plasma	Kleptose HPB	4 days	3651	M	21 months	13-HOTrE	1	0.391	ng/mL	0.625	ng/mL	500	ng/mL	BLOQ
FS79820640	3652_Klep	EDTA Plasma	HPβCD - Plasma	Kleptose HPB	4 days	3652	M	21 months	13-HOTrE	1	0.956	ng/mL	0.625	ng/mL	500	ng/mL
FS79820647	3618_Klep	EDTA Plasma	HPβCD - Plasma	Kleptose HPB	4 days	3618	M	21 months	13-HOTrE	1	0.566	ng/mL	0.625	ng/mL	500	ng/mL	BLOQ
FS79820648	3653_Klep	EDTA Plasma	HPβCD - Plasma	Kleptose HPB	4 days	3653	M	21 months	13-HOTrE	1	0.7	ng/mL	0.625	ng/mL	500	ng/mL
FS79820655	3619_Klep	EDTA Plasma	HPβCD - Plasma	Kleptose HPB	4 days	3619	M	21 months	13-HOTrE	1	0.232	ng/mL	0.625	ng/mL	500	ng/mL	BLOQ
FS79820656	3654_Klep	EDTA Plasma	HPβCD - Plasma	Kleptose HPB	4 days	3654	M	21 months	13-HOTrE	1	0.499	ng/mL	0.625	ng/mL	500	ng/mL	BLOQ
FS79820663	3620_Klep	EDTA Plasma	HPβCD - Plasma	Kleptose HPB	4 days	3620	M	21 months	13-HOTrE	1	0.51	ng/mL	0.625	ng/mL	500	ng/mL	BLOQ
FS79820664	3655_Klep	EDTA Plasma	HPβCD - Plasma	Kleptose HPB	4 days	3655	M	21 months	13-HOTrE	1	0.539	ng/mL	0.625	ng/mL	500	ng/mL	BLOQ
FS79820671	3621_Klep	EDTA Plasma	HPβCD - Plasma	Kleptose HPB	4 days	3621	M	21 months	13-HOTrE	1	0.389	ng/mL	0.625	ng/mL	500	ng/mL	BLOQ
FS79820672	3656_Klep	EDTA Plasma	HPβCD - Plasma	Kleptose HPB	4 days	3656	M	21 months	13-HOTrE	1	0.416	ng/mL	0.625	ng/mL	500	ng/mL	BLOQ
FS79820679	3643_Klep	EDTA Plasma	HPβCD - Plasma	Kleptose HPB	4 days	3643	M	21 months	13-HOTrE	1	0.267	ng/mL	0.625	ng/mL	500	ng/mL	BLOQ
FS79820680	3657_Klep	EDTA Plasma	HPβCD - Plasma	Kleptose HPB	4 days	3657	M	21 months	13-HOTrE	1	0.484	ng/mL	0.625	ng/mL	500	ng/mL	BLOQ
FS79820687	3644_Klep	EDTA Plasma	HPβCD - Plasma	Kleptose HPB	4 days	3644	M	21 months	13-HOTrE	1	0.535	ng/mL	0.625	ng/mL	500	ng/mL	BLOQ
FS79820688	3664_Klep	EDTA Plasma	HPβCD - Plasma	Kleptose HPB	4 days	3664	M	21 months	13-HOTrE	1	0.462	ng/mL	0.625	ng/mL	500	ng/mL	BLOQ
FS79820600	3645_Klep	EDTA Plasma	HPβCD - Plasma	Kleptose HPB	4 days	3645	M	21 months	15(R)-Lipoxin A4	1	NQ	ng/mL	0.0613	ng/mL	49	ng/mL
FS79820608	3647_Klep	EDTA Plasma	HPβCD - Plasma	Kleptose HPB	4 days	3647	M	21 months	15(R)-Lipoxin A4	1	NQ	ng/mL	0.0613	ng/mL	49	ng/mL
FS79820616	3648_Klep	EDTA Plasma	HPβCD - Plasma	Kleptose HPB	4 days	3648	M	21 months	15(R)-Lipoxin A4	1	NQ	ng/mL	0.0613	ng/mL	49	ng/mL
FS79820624	3649_Klep	EDTA Plasma	HPβCD - Plasma	Kleptose HPB	4 days	3649	M	21 months	15(R)-Lipoxin A4	1	NQ	ng/mL	0.0613	ng/mL	49	ng/mL
FS79820632	3651_Klep	EDTA Plasma	HPβCD - Plasma	Kleptose HPB	4 days	3651	M	21 months	15(R)-Lipoxin A4	1	NQ	ng/mL	0.0613	ng/mL	49	ng/mL
FS79820640	3652_Klep	EDTA Plasma	HPβCD - Plasma	Kleptose HPB	4 days	3652	M	21 months	15(R)-Lipoxin A4	1	NQ	ng/mL	0.0613	ng/mL	49	ng/mL
FS79820647	3618_Klep	EDTA Plasma	HPβCD - Plasma	Kleptose HPB	4 days	3618	M	21 months	15(R)-Lipoxin A4	1	NQ	ng/mL	0.0613	ng/mL	49	ng/mL
FS79820648	3653_Klep	EDTA Plasma	HPβCD - Plasma	Kleptose HPB	4 days	3653	M	21 months	15(R)-Lipoxin A4	1	NQ	ng/mL	0.0613	ng/mL	49	ng/mL
FS79820655	3619_Klep	EDTA Plasma	HPβCD - Plasma	Kleptose HPB	4 days	3619	M	21 months	15(R)-Lipoxin A4	1	NQ	ng/mL	0.0613	ng/mL	49	ng/mL
FS79820656	3654_Klep	EDTA Plasma	HPβCD - Plasma	Kleptose HPB	4 days	3654	M	21 months	15(R)-Lipoxin A4	1	NQ	ng/mL	0.0613	ng/mL	49	ng/mL
FS79820663	3620_Klep	EDTA Plasma	HPβCD - Plasma	Kleptose HPB	4 days	3620	M	21 months	15(R)-Lipoxin A4	1	NQ	ng/mL	0.0613	ng/mL	49	ng/mL
FS79820664	3655_Klep	EDTA Plasma	HPβCD - Plasma	Kleptose HPB	4 days	3655	M	21 months	15(R)-Lipoxin A4	1	NQ	ng/mL	0.0613	ng/mL	49	ng/mL
FS79820671	3621_Klep	EDTA Plasma	HPβCD - Plasma	Kleptose HPB	4 days	3621	M	21 months	15(R)-Lipoxin A4	1	NQ	ng/mL	0.0613	ng/mL	49	ng/mL
FS79820672	3656_Klep	EDTA Plasma	HPβCD - Plasma	Kleptose HPB	4 days	3656	M	21 months	15(R)-Lipoxin A4	1	NQ	ng/mL	0.0613	ng/mL	49	ng/mL
FS79820679	3643_Klep	EDTA Plasma	HPβCD - Plasma	Kleptose HPB	4 days	3643	M	21 months	15(R)-Lipoxin A4	1	NQ	ng/mL	0.0613	ng/mL	49	ng/mL
FS79820680	3657_Klep	EDTA Plasma	HPβCD - Plasma	Kleptose HPB	4 days	3657	M	21 months	15(R)-Lipoxin A4	1	NQ	ng/mL	0.0613	ng/mL	49	ng/mL
FS79820687	3644_Klep	EDTA Plasma	HPβCD - Plasma	Kleptose HPB	4 days	3644	M	21 months	15(R)-Lipoxin A4	1	NQ	ng/mL	0.0613	ng/mL	49	ng/mL
FS79820688	3664_Klep	EDTA Plasma	HPβCD - Plasma	Kleptose HPB	4 days	3664	M	21 months	15(R)-Lipoxin A4	1	NQ	ng/mL	0.0613	ng/mL	49	ng/mL
FS79820600	3645_Klep	EDTA Plasma	HPβCD - Plasma	Kleptose HPB	4 days	3645	M	21 months	15-keto prostaglandin F2α	1	NQ	ng/mL	3.1	ng/mL	2480	ng/mL
FS79820608	3647_Klep	EDTA Plasma	HPβCD - Plasma	Kleptose HPB	4 days	3647	M	21 months	15-keto prostaglandin F2α	1	NQ	ng/mL	3.1	ng/mL	2480	ng/mL
FS79820616	3648_Klep	EDTA Plasma	HPβCD - Plasma	Kleptose HPB	4 days	3648	M	21 months	15-keto prostaglandin F2α	1	NQ	ng/mL	3.1	ng/mL	2480	ng/mL
FS79820624	3649_Klep	EDTA Plasma	HPβCD - Plasma	Kleptose HPB	4 days	3649	M	21 months	15-keto prostaglandin F2α	1	NQ	ng/mL	3.1	ng/mL	2480	ng/mL
FS79820632	3651_Klep	EDTA Plasma	HPβCD - Plasma	Kleptose HPB	4 days	3651	M	21 months	15-keto prostaglandin F2α	1	NQ	ng/mL	3.1	ng/mL	2480	ng/mL
FS79820640	3652_Klep	EDTA Plasma	HPβCD - Plasma	Kleptose HPB	4 days	3652	M	21 months	15-keto prostaglandin F2α	1	NQ	ng/mL	3.1	ng/mL	2480	ng/mL
FS79820647	3618_Klep	EDTA Plasma	HPβCD - Plasma	Kleptose HPB	4 days	3618	M	21 months	15-keto prostaglandin F2α	1	NQ	ng/mL	3.1	ng/mL	2480	ng/mL
FS79820648	3653_Klep	EDTA Plasma	HPβCD - Plasma	Kleptose HPB	4 days	3653	M	21 months	15-keto prostaglandin F2α	1	NQ	ng/mL	3.1	ng/mL	2480	ng/mL
FS79820655	3619_Klep	EDTA Plasma	HPβCD - Plasma	Kleptose HPB	4 days	3619	M	21 months	15-keto prostaglandin F2α	1	NQ	ng/mL	3.1	ng/mL	2480	ng/mL
FS79820656	3654_Klep	EDTA Plasma	HPβCD - Plasma	Kleptose HPB	4 days	3654	M	21 months	15-keto prostaglandin F2α	1	NQ	ng/mL	3.1	ng/mL	2480	ng/mL
FS79820663	3620_Klep	EDTA Plasma	HPβCD - Plasma	Kleptose HPB	4 days	3620	M	21 months	15-keto prostaglandin F2α	1	NQ	ng/mL	3.1	ng/mL	2480	ng/mL
FS79820664	3655_Klep	EDTA Plasma	HPβCD - Plasma	Kleptose HPB	4 days	3655	M	21 months	15-keto prostaglandin F2α	1	NQ	ng/mL	3.1	ng/mL	2480	ng/mL
FS79820671	3621_Klep	EDTA Plasma	HPβCD - Plasma	Kleptose HPB	4 days	3621	M	21 months	15-keto prostaglandin F2α	1	NQ	ng/mL	3.1	ng/mL	2480	ng/mL
FS79820672	3656_Klep	EDTA Plasma	HPβCD - Plasma	Kleptose HPB	4 days	3656	M	21 months	15-keto prostaglandin F2α	1	NQ	ng/mL	3.1	ng/mL	2480	ng/mL
FS79820679	3643_Klep	EDTA Plasma	HPβCD - Plasma	Kleptose HPB	4 days	3643	M	21 months	15-keto prostaglandin F2α	1	NQ	ng/mL	3.1	ng/mL	2480	ng/mL
FS79820680	3657_Klep	EDTA Plasma	HPβCD - Plasma	Kleptose HPB	4 days	3657	M	21 months	15-keto prostaglandin F2α	1	NQ	ng/mL	3.1	ng/mL	2480	ng/mL
FS79820687	3644_Klep	EDTA Plasma	HPβCD - Plasma	Kleptose HPB	4 days	3644	M	21 months	15-keto prostaglandin F2α	1	NQ	ng/mL	3.1	ng/mL	2480	ng/mL
FS79820688	3664_Klep	EDTA Plasma	HPβCD - Plasma	Kleptose HPB	4 days	3664	M	21 months	15-keto prostaglandin F2α	1	NQ	ng/mL	3.1	ng/mL	2480	ng/mL
FS79820600	3645_Klep	EDTA Plasma	HPβCD - Plasma	Kleptose HPB	4 days	3645	M	21 months	16-HDHA	1	0.226	ng/mL	1.56	ng/mL	1250	ng/mL	BLOQ
FS79820608	3647_Klep	EDTA Plasma	HPβCD - Plasma	Kleptose HPB	4 days	3647	M	21 months	16-HDHA	1	0.283	ng/mL	1.56	ng/mL	1250	ng/mL	BLOQ
FS79820616	3648_Klep	EDTA Plasma	HPβCD - Plasma	Kleptose HPB	4 days	3648	M	21 months	16-HDHA	1	0.266	ng/mL	1.56	ng/mL	1250	ng/mL	BLOQ
FS79820624	3649_Klep	EDTA Plasma	HPβCD - Plasma	Kleptose HPB	4 days	3649	M	21 months	16-HDHA	1	0.0995	ng/mL	1.56	ng/mL	1250	ng/mL	BLOQ
FS79820632	3651_Klep	EDTA Plasma	HPβCD - Plasma	Kleptose HPB	4 days	3651	M	21 months	16-HDHA	1	0.178	ng/mL	1.56	ng/mL	1250	ng/mL	BLOQ
FS79820640	3652_Klep	EDTA Plasma	HPβCD - Plasma	Kleptose HPB	4 days	3652	M	21 months	16-HDHA	1	0.278	ng/mL	1.56	ng/mL	1250	ng/mL	BLOQ
FS79820647	3618_Klep	EDTA Plasma	HPβCD - Plasma	Kleptose HPB	4 days	3618	M	21 months	16-HDHA	1	0.203	ng/mL	1.56	ng/mL	1250	ng/mL	BLOQ
FS79820648	3653_Klep	EDTA Plasma	HPβCD - Plasma	Kleptose HPB	4 days	3653	M	21 months	16-HDHA	1	0.232	ng/mL	1.56	ng/mL	1250	ng/mL	BLOQ
FS79820655	3619_Klep	EDTA Plasma	HPβCD - Plasma	Kleptose HPB	4 days	3619	M	21 months	16-HDHA	1	0.155	ng/mL	1.56	ng/mL	1250	ng/mL	BLOQ
FS79820656	3654_Klep	EDTA Plasma	HPβCD - Plasma	Kleptose HPB	4 days	3654	M	21 months	16-HDHA	1	0.188	ng/mL	1.56	ng/mL	1250	ng/mL	BLOQ
FS79820663	3620_Klep	EDTA Plasma	HPβCD - Plasma	Kleptose HPB	4 days	3620	M	21 months	16-HDHA	1	0.188	ng/mL	1.56	ng/mL	1250	ng/mL	BLOQ
FS79820664	3655_Klep	EDTA Plasma	HPβCD - Plasma	Kleptose HPB	4 days	3655	M	21 months	16-HDHA	1	0.236	ng/mL	1.56	ng/mL	1250	ng/mL	BLOQ
FS79820671	3621_Klep	EDTA Plasma	HPβCD - Plasma	Kleptose HPB	4 days	3621	M	21 months	16-HDHA	1	0.147	ng/mL	1.56	ng/mL	1250	ng/mL	BLOQ
FS79820672	3656_Klep	EDTA Plasma	HPβCD - Plasma	Kleptose HPB	4 days	3656	M	21 months	16-HDHA	1	0.223	ng/mL	1.56	ng/mL	1250	ng/mL	BLOQ
FS79820679	3643_Klep	EDTA Plasma	HPβCD - Plasma	Kleptose HPB	4 days	3643	M	21 months	16-HDHA	1	0.126	ng/mL	1.56	ng/mL	1250	ng/mL	BLOQ
FS79820680	3657_Klep	EDTA Plasma	HPβCD - Plasma	Kleptose HPB	4 days	3657	M	21 months	16-HDHA	1	0.196	ng/mL	1.56	ng/mL	1250	ng/mL	BLOQ
FS79820687	3644_Klep	EDTA Plasma	HPβCD - Plasma	Kleptose HPB	4 days	3644	M	21 months	16-HDHA	1	0.168	ng/mL	1.56	ng/mL	1250	ng/mL	BLOQ
FS79820688	3664_Klep	EDTA Plasma	HPβCD - Plasma	Kleptose HPB	4 days	3664	M	21 months	16-HDHA	1	0.16	ng/mL	1.56	ng/mL	1250	ng/mL	BLOQ
FS79820600	3645_Klep	EDTA Plasma	HPβCD - Plasma	Kleptose HPB	4 days	3645	M	21 months	17(R)-Resolvin D3	1	NQ	ng/mL	1.49	ng/mL	1193	ng/mL
FS79820608	3647_Klep	EDTA Plasma	HPβCD - Plasma	Kleptose HPB	4 days	3647	M	21 months	17(R)-Resolvin D3	1	NQ	ng/mL	1.49	ng/mL	1193	ng/mL
FS79820616	3648_Klep	EDTA Plasma	HPβCD - Plasma	Kleptose HPB	4 days	3648	M	21 months	17(R)-Resolvin D3	1	NQ	ng/mL	1.49	ng/mL	1193	ng/mL
FS79820624	3649_Klep	EDTA Plasma	HPβCD - Plasma	Kleptose HPB	4 days	3649	M	21 months	17(R)-Resolvin D3	1	NQ	ng/mL	1.49	ng/mL	1193	ng/mL
FS79820632	3651_Klep	EDTA Plasma	HPβCD - Plasma	Kleptose HPB	4 days	3651	M	21 months	17(R)-Resolvin D3	1	NQ	ng/mL	1.49	ng/mL	1193	ng/mL
FS79820640	3652_Klep	EDTA Plasma	HPβCD - Plasma	Kleptose HPB	4 days	3652	M	21 months	17(R)-Resolvin D3	1	NQ	ng/mL	1.49	ng/mL	1193	ng/mL
FS79820647	3618_Klep	EDTA Plasma	HPβCD - Plasma	Kleptose HPB	4 days	3618	M	21 months	17(R)-Resolvin D3	1	NQ	ng/mL	1.49	ng/mL	1193	ng/mL
FS79820648	3653_Klep	EDTA Plasma	HPβCD - Plasma	Kleptose HPB	4 days	3653	M	21 months	17(R)-Resolvin D3	1	NQ	ng/mL	1.49	ng/mL	1193	ng/mL
FS79820655	3619_Klep	EDTA Plasma	HPβCD - Plasma	Kleptose HPB	4 days	3619	M	21 months	17(R)-Resolvin D3	1	NQ	ng/mL	1.49	ng/mL	1193	ng/mL
FS79820656	3654_Klep	EDTA Plasma	HPβCD - Plasma	Kleptose HPB	4 days	3654	M	21 months	17(R)-Resolvin D3	1	NQ	ng/mL	1.49	ng/mL	1193	ng/mL
FS79820663	3620_Klep	EDTA Plasma	HPβCD - Plasma	Kleptose HPB	4 days	3620	M	21 months	17(R)-Resolvin D3	1	NQ	ng/mL	1.49	ng/mL	1193	ng/mL
FS79820664	3655_Klep	EDTA Plasma	HPβCD - Plasma	Kleptose HPB	4 days	3655	M	21 months	17(R)-Resolvin D3	1	NQ	ng/mL	1.49	ng/mL	1193	ng/mL
FS79820671	3621_Klep	EDTA Plasma	HPβCD - Plasma	Kleptose HPB	4 days	3621	M	21 months	17(R)-Resolvin D3	1	NQ	ng/mL	1.49	ng/mL	1193	ng/mL
FS79820672	3656_Klep	EDTA Plasma	HPβCD - Plasma	Kleptose HPB	4 days	3656	M	21 months	17(R)-Resolvin D3	1	NQ	ng/mL	1.49	ng/mL	1193	ng/mL
FS79820679	3643_Klep	EDTA Plasma	HPβCD - Plasma	Kleptose HPB	4 days	3643	M	21 months	17(R)-Resolvin D3	1	NQ	ng/mL	1.49	ng/mL	1193	ng/mL
FS79820680	3657_Klep	EDTA Plasma	HPβCD - Plasma	Kleptose HPB	4 days	3657	M	21 months	17(R)-Resolvin D3	1	NQ	ng/mL	1.49	ng/mL	1193	ng/mL
FS79820687	3644_Klep	EDTA Plasma	HPβCD - Plasma	Kleptose HPB	4 days	3644	M	21 months	17(R)-Resolvin D3	1	NQ	ng/mL	1.49	ng/mL	1193	ng/mL
FS79820688	3664_Klep	EDTA Plasma	HPβCD - Plasma	Kleptose HPB	4 days	3664	M	21 months	17(R)-Resolvin D3	1	NQ	ng/mL	1.49	ng/mL	1193	ng/mL
FS79820600	3645_Klep	EDTA Plasma	HPβCD - Plasma	Kleptose HPB	4 days	3645	M	21 months	17,18-EpETE	1	0.0697	ng/mL	3.13	ng/mL	2500	ng/mL	BLOQ
FS79820608	3647_Klep	EDTA Plasma	HPβCD - Plasma	Kleptose HPB	4 days	3647	M	21 months	17,18-EpETE	1	NQ	ng/mL	3.13	ng/mL	2500	ng/mL
FS79820616	3648_Klep	EDTA Plasma	HPβCD - Plasma	Kleptose HPB	4 days	3648	M	21 months	17,18-EpETE	1	NQ	ng/mL	3.13	ng/mL	2500	ng/mL
FS79820624	3649_Klep	EDTA Plasma	HPβCD - Plasma	Kleptose HPB	4 days	3649	M	21 months	17,18-EpETE	1	NQ	ng/mL	3.13	ng/mL	2500	ng/mL
FS79820632	3651_Klep	EDTA Plasma	HPβCD - Plasma	Kleptose HPB	4 days	3651	M	21 months	17,18-EpETE	1	NQ	ng/mL	3.13	ng/mL	2500	ng/mL
FS79820640	3652_Klep	EDTA Plasma	HPβCD - Plasma	Kleptose HPB	4 days	3652	M	21 months	17,18-EpETE	1	0.0365	ng/mL	3.13	ng/mL	2500	ng/mL	BLOQ
FS79820647	3618_Klep	EDTA Plasma	HPβCD - Plasma	Kleptose HPB	4 days	3618	M	21 months	17,18-EpETE	1	NQ	ng/mL	3.13	ng/mL	2500	ng/mL
FS79820648	3653_Klep	EDTA Plasma	HPβCD - Plasma	Kleptose HPB	4 days	3653	M	21 months	17,18-EpETE	1	NQ	ng/mL	3.13	ng/mL	2500	ng/mL
FS79820655	3619_Klep	EDTA Plasma	HPβCD - Plasma	Kleptose HPB	4 days	3619	M	21 months	17,18-EpETE	1	NQ	ng/mL	3.13	ng/mL	2500	ng/mL
FS79820656	3654_Klep	EDTA Plasma	HPβCD - Plasma	Kleptose HPB	4 days	3654	M	21 months	17,18-EpETE	1	NQ	ng/mL	3.13	ng/mL	2500	ng/mL
FS79820663	3620_Klep	EDTA Plasma	HPβCD - Plasma	Kleptose HPB	4 days	3620	M	21 months	17,18-EpETE	1	NQ	ng/mL	3.13	ng/mL	2500	ng/mL
FS79820664	3655_Klep	EDTA Plasma	HPβCD - Plasma	Kleptose HPB	4 days	3655	M	21 months	17,18-EpETE	1	NQ	ng/mL	3.13	ng/mL	2500	ng/mL
FS79820671	3621_Klep	EDTA Plasma	HPβCD - Plasma	Kleptose HPB	4 days	3621	M	21 months	17,18-EpETE	1	NQ	ng/mL	3.13	ng/mL	2500	ng/mL
FS79820672	3656_Klep	EDTA Plasma	HPβCD - Plasma	Kleptose HPB	4 days	3656	M	21 months	17,18-EpETE	1	NQ	ng/mL	3.13	ng/mL	2500	ng/mL
FS79820679	3643_Klep	EDTA Plasma	HPβCD - Plasma	Kleptose HPB	4 days	3643	M	21 months	17,18-EpETE	1	NQ	ng/mL	3.13	ng/mL	2500	ng/mL
FS79820680	3657_Klep	EDTA Plasma	HPβCD - Plasma	Kleptose HPB	4 days	3657	M	21 months	17,18-EpETE	1	NQ	ng/mL	3.13	ng/mL	2500	ng/mL
FS79820687	3644_Klep	EDTA Plasma	HPβCD - Plasma	Kleptose HPB	4 days	3644	M	21 months	17,18-EpETE	1	0.00773	ng/mL	3.13	ng/mL	2500	ng/mL	BLOQ
FS79820688	3664_Klep	EDTA Plasma	HPβCD - Plasma	Kleptose HPB	4 days	3664	M	21 months	17,18-EpETE	1	NQ	ng/mL	3.13	ng/mL	2500	ng/mL
FS79820600	3645_Klep	EDTA Plasma	HPβCD - Plasma	Kleptose HPB	4 days	3645	M	21 months	17-HDHA	1	0.46	ng/mL	1.54	ng/mL	1231	ng/mL	BLOQ
FS79820608	3647_Klep	EDTA Plasma	HPβCD - Plasma	Kleptose HPB	4 days	3647	M	21 months	17-HDHA	1	0.304	ng/mL	1.54	ng/mL	1231	ng/mL	BLOQ
FS79820616	3648_Klep	EDTA Plasma	HPβCD - Plasma	Kleptose HPB	4 days	3648	M	21 months	17-HDHA	1	0.757	ng/mL	1.54	ng/mL	1231	ng/mL	BLOQ
FS79820624	3649_Klep	EDTA Plasma	HPβCD - Plasma	Kleptose HPB	4 days	3649	M	21 months	17-HDHA	1	0.18	ng/mL	1.54	ng/mL	1231	ng/mL	BLOQ
FS79820632	3651_Klep	EDTA Plasma	HPβCD - Plasma	Kleptose HPB	4 days	3651	M	21 months	17-HDHA	1	0.253	ng/mL	1.54	ng/mL	1231	ng/mL	BLOQ
FS79820640	3652_Klep	EDTA Plasma	HPβCD - Plasma	Kleptose HPB	4 days	3652	M	21 months	17-HDHA	1	0.636	ng/mL	1.54	ng/mL	1231	ng/mL	BLOQ
FS79820647	3618_Klep	EDTA Plasma	HPβCD - Plasma	Kleptose HPB	4 days	3618	M	21 months	17-HDHA	1	0.803	ng/mL	1.54	ng/mL	1231	ng/mL	BLOQ
FS79820648	3653_Klep	EDTA Plasma	HPβCD - Plasma	Kleptose HPB	4 days	3653	M	21 months	17-HDHA	1	0.263	ng/mL	1.54	ng/mL	1231	ng/mL	BLOQ
FS79820655	3619_Klep	EDTA Plasma	HPβCD - Plasma	Kleptose HPB	4 days	3619	M	21 months	17-HDHA	1	0.283	ng/mL	1.54	ng/mL	1231	ng/mL	BLOQ
FS79820656	3654_Klep	EDTA Plasma	HPβCD - Plasma	Kleptose HPB	4 days	3654	M	21 months	17-HDHA	1	0.36	ng/mL	1.54	ng/mL	1231	ng/mL	BLOQ
FS79820663	3620_Klep	EDTA Plasma	HPβCD - Plasma	Kleptose HPB	4 days	3620	M	21 months	17-HDHA	1	0.372	ng/mL	1.54	ng/mL	1231	ng/mL	BLOQ
FS79820664	3655_Klep	EDTA Plasma	HPβCD - Plasma	Kleptose HPB	4 days	3655	M	21 months	17-HDHA	1	0.356	ng/mL	1.54	ng/mL	1231	ng/mL	BLOQ
FS79820671	3621_Klep	EDTA Plasma	HPβCD - Plasma	Kleptose HPB	4 days	3621	M	21 months	17-HDHA	1	0.486	ng/mL	1.54	ng/mL	1231	ng/mL	BLOQ
FS79820672	3656_Klep	EDTA Plasma	HPβCD - Plasma	Kleptose HPB	4 days	3656	M	21 months	17-HDHA	1	0.288	ng/mL	1.54	ng/mL	1231	ng/mL	BLOQ
FS79820679	3643_Klep	EDTA Plasma	HPβCD - Plasma	Kleptose HPB	4 days	3643	M	21 months	17-HDHA	1	0.294	ng/mL	1.54	ng/mL	1231	ng/mL	BLOQ
FS79820680	3657_Klep	EDTA Plasma	HPβCD - Plasma	Kleptose HPB	4 days	3657	M	21 months	17-HDHA	1	0.315	ng/mL	1.54	ng/mL	1231	ng/mL	BLOQ
FS79820687	3644_Klep	EDTA Plasma	HPβCD - Plasma	Kleptose HPB	4 days	3644	M	21 months	17-HDHA	1	0.406	ng/mL	1.54	ng/mL	1231	ng/mL	BLOQ
FS79820688	3664_Klep	EDTA Plasma	HPβCD - Plasma	Kleptose HPB	4 days	3664	M	21 months	17-HDHA	1	0.299	ng/mL	1.54	ng/mL	1231	ng/mL	BLOQ
FS79820600	3645_Klep	EDTA Plasma	HPβCD - Plasma	Kleptose HPB	4 days	3645	M	21 months	19,20-EpDPA	1	2.93	ng/mL	1.53	ng/mL	1225	ng/mL
FS79820608	3647_Klep	EDTA Plasma	HPβCD - Plasma	Kleptose HPB	4 days	3647	M	21 months	19,20-EpDPA	1	1.63	ng/mL	1.53	ng/mL	1225	ng/mL
FS79820616	3648_Klep	EDTA Plasma	HPβCD - Plasma	Kleptose HPB	4 days	3648	M	21 months	19,20-EpDPA	1	1.86	ng/mL	1.53	ng/mL	1225	ng/mL
FS79820624	3649_Klep	EDTA Plasma	HPβCD - Plasma	Kleptose HPB	4 days	3649	M	21 months	19,20-EpDPA	1	1.18	ng/mL	1.53	ng/mL	1225	ng/mL	BLOQ
FS79820632	3651_Klep	EDTA Plasma	HPβCD - Plasma	Kleptose HPB	4 days	3651	M	21 months	19,20-EpDPA	1	2.03	ng/mL	1.53	ng/mL	1225	ng/mL
FS79820640	3652_Klep	EDTA Plasma	HPβCD - Plasma	Kleptose HPB	4 days	3652	M	21 months	19,20-EpDPA	1	1.45	ng/mL	1.53	ng/mL	1225	ng/mL	BLOQ
FS79820647	3618_Klep	EDTA Plasma	HPβCD - Plasma	Kleptose HPB	4 days	3618	M	21 months	19,20-EpDPA	1	2.95	ng/mL	1.53	ng/mL	1225	ng/mL
FS79820648	3653_Klep	EDTA Plasma	HPβCD - Plasma	Kleptose HPB	4 days	3653	M	21 months	19,20-EpDPA	1	1.41	ng/mL	1.53	ng/mL	1225	ng/mL	BLOQ
FS79820655	3619_Klep	EDTA Plasma	HPβCD - Plasma	Kleptose HPB	4 days	3619	M	21 months	19,20-EpDPA	1	2.55	ng/mL	1.53	ng/mL	1225	ng/mL
FS79820656	3654_Klep	EDTA Plasma	HPβCD - Plasma	Kleptose HPB	4 days	3654	M	21 months	19,20-EpDPA	1	2.16	ng/mL	1.53	ng/mL	1225	ng/mL
FS79820663	3620_Klep	EDTA Plasma	HPβCD - Plasma	Kleptose HPB	4 days	3620	M	21 months	19,20-EpDPA	1	2.13	ng/mL	1.53	ng/mL	1225	ng/mL
FS79820664	3655_Klep	EDTA Plasma	HPβCD - Plasma	Kleptose HPB	4 days	3655	M	21 months	19,20-EpDPA	1	1.81	ng/mL	1.53	ng/mL	1225	ng/mL
FS79820671	3621_Klep	EDTA Plasma	HPβCD - Plasma	Kleptose HPB	4 days	3621	M	21 months	19,20-EpDPA	1	1.78	ng/mL	1.53	ng/mL	1225	ng/mL
FS79820672	3656_Klep	EDTA Plasma	HPβCD - Plasma	Kleptose HPB	4 days	3656	M	21 months	19,20-EpDPA	1	2.09	ng/mL	1.53	ng/mL	1225	ng/mL
FS79820679	3643_Klep	EDTA Plasma	HPβCD - Plasma	Kleptose HPB	4 days	3643	M	21 months	19,20-EpDPA	1	1.61	ng/mL	1.53	ng/mL	1225	ng/mL
FS79820680	3657_Klep	EDTA Plasma	HPβCD - Plasma	Kleptose HPB	4 days	3657	M	21 months	19,20-EpDPA	1	1.37	ng/mL	1.53	ng/mL	1225	ng/mL	BLOQ
FS79820687	3644_Klep	EDTA Plasma	HPβCD - Plasma	Kleptose HPB	4 days	3644	M	21 months	19,20-EpDPA	1	2.31	ng/mL	1.53	ng/mL	1225	ng/mL
FS79820688	3664_Klep	EDTA Plasma	HPβCD - Plasma	Kleptose HPB	4 days	3664	M	21 months	19,20-EpDPA	1	1.71	ng/mL	1.53	ng/mL	1225	ng/mL
FS79820600	3645_Klep	EDTA Plasma	HPβCD - Plasma	Kleptose HPB	4 days	3645	M	21 months	20-HETE	1	0.115	ng/mL	0.156	ng/mL	125	ng/mL	BLOQ
FS79820608	3647_Klep	EDTA Plasma	HPβCD - Plasma	Kleptose HPB	4 days	3647	M	21 months	20-HETE	1	NQ	ng/mL	0.156	ng/mL	125	ng/mL
FS79820616	3648_Klep	EDTA Plasma	HPβCD - Plasma	Kleptose HPB	4 days	3648	M	21 months	20-HETE	1	0.0543	ng/mL	0.156	ng/mL	125	ng/mL	BLOQ
FS79820624	3649_Klep	EDTA Plasma	HPβCD - Plasma	Kleptose HPB	4 days	3649	M	21 months	20-HETE	1	0.0874	ng/mL	0.156	ng/mL	125	ng/mL	BLOQ
FS79820632	3651_Klep	EDTA Plasma	HPβCD - Plasma	Kleptose HPB	4 days	3651	M	21 months	20-HETE	1	NQ	ng/mL	0.156	ng/mL	125	ng/mL
FS79820640	3652_Klep	EDTA Plasma	HPβCD - Plasma	Kleptose HPB	4 days	3652	M	21 months	20-HETE	1	NQ	ng/mL	0.156	ng/mL	125	ng/mL
FS79820647	3618_Klep	EDTA Plasma	HPβCD - Plasma	Kleptose HPB	4 days	3618	M	21 months	20-HETE	1	0.0576	ng/mL	0.156	ng/mL	125	ng/mL	BLOQ
FS79820648	3653_Klep	EDTA Plasma	HPβCD - Plasma	Kleptose HPB	4 days	3653	M	21 months	20-HETE	1	0.0535	ng/mL	0.156	ng/mL	125	ng/mL	BLOQ
FS79820655	3619_Klep	EDTA Plasma	HPβCD - Plasma	Kleptose HPB	4 days	3619	M	21 months	20-HETE	1	0.168	ng/mL	0.156	ng/mL	125	ng/mL
FS79820656	3654_Klep	EDTA Plasma	HPβCD - Plasma	Kleptose HPB	4 days	3654	M	21 months	20-HETE	1	0.14	ng/mL	0.156	ng/mL	125	ng/mL	BLOQ
FS79820663	3620_Klep	EDTA Plasma	HPβCD - Plasma	Kleptose HPB	4 days	3620	M	21 months	20-HETE	1	0.0691	ng/mL	0.156	ng/mL	125	ng/mL	BLOQ
FS79820664	3655_Klep	EDTA Plasma	HPβCD - Plasma	Kleptose HPB	4 days	3655	M	21 months	20-HETE	1	0.079	ng/mL	0.156	ng/mL	125	ng/mL	BLOQ
FS79820671	3621_Klep	EDTA Plasma	HPβCD - Plasma	Kleptose HPB	4 days	3621	M	21 months	20-HETE	1	0.067	ng/mL	0.156	ng/mL	125	ng/mL	BLOQ
FS79820672	3656_Klep	EDTA Plasma	HPβCD - Plasma	Kleptose HPB	4 days	3656	M	21 months	20-HETE	1	0.0768	ng/mL	0.156	ng/mL	125	ng/mL	BLOQ
FS79820679	3643_Klep	EDTA Plasma	HPβCD - Plasma	Kleptose HPB	4 days	3643	M	21 months	20-HETE	1	0.113	ng/mL	0.156	ng/mL	125	ng/mL	BLOQ
FS79820680	3657_Klep	EDTA Plasma	HPβCD - Plasma	Kleptose HPB	4 days	3657	M	21 months	20-HETE	1	0.0981	ng/mL	0.156	ng/mL	125	ng/mL	BLOQ
FS79820687	3644_Klep	EDTA Plasma	HPβCD - Plasma	Kleptose HPB	4 days	3644	M	21 months	20-HETE	1	0.0804	ng/mL	0.156	ng/mL	125	ng/mL	BLOQ
FS79820688	3664_Klep	EDTA Plasma	HPβCD - Plasma	Kleptose HPB	4 days	3664	M	21 months	20-HETE	1	0.0597	ng/mL	0.156	ng/mL	125	ng/mL	BLOQ
FS79820600	3645_Klep	EDTA Plasma	HPβCD - Plasma	Kleptose HPB	4 days	3645	M	21 months	20-hydroxy prostaglandin F2α	1	NQ	ng/mL	1.53	ng/mL	1225	ng/mL
FS79820608	3647_Klep	EDTA Plasma	HPβCD - Plasma	Kleptose HPB	4 days	3647	M	21 months	20-hydroxy prostaglandin F2α	1	NQ	ng/mL	1.53	ng/mL	1225	ng/mL
FS79820616	3648_Klep	EDTA Plasma	HPβCD - Plasma	Kleptose HPB	4 days	3648	M	21 months	20-hydroxy prostaglandin F2α	1	NQ	ng/mL	1.53	ng/mL	1225	ng/mL
FS79820624	3649_Klep	EDTA Plasma	HPβCD - Plasma	Kleptose HPB	4 days	3649	M	21 months	20-hydroxy prostaglandin F2α	1	NQ	ng/mL	1.53	ng/mL	1225	ng/mL
FS79820632	3651_Klep	EDTA Plasma	HPβCD - Plasma	Kleptose HPB	4 days	3651	M	21 months	20-hydroxy prostaglandin F2α	1	NQ	ng/mL	1.53	ng/mL	1225	ng/mL
FS79820640	3652_Klep	EDTA Plasma	HPβCD - Plasma	Kleptose HPB	4 days	3652	M	21 months	20-hydroxy prostaglandin F2α	1	NQ	ng/mL	1.53	ng/mL	1225	ng/mL
FS79820647	3618_Klep	EDTA Plasma	HPβCD - Plasma	Kleptose HPB	4 days	3618	M	21 months	20-hydroxy prostaglandin F2α	1	NQ	ng/mL	1.53	ng/mL	1225	ng/mL
FS79820648	3653_Klep	EDTA Plasma	HPβCD - Plasma	Kleptose HPB	4 days	3653	M	21 months	20-hydroxy prostaglandin F2α	1	NQ	ng/mL	1.53	ng/mL	1225	ng/mL
FS79820655	3619_Klep	EDTA Plasma	HPβCD - Plasma	Kleptose HPB	4 days	3619	M	21 months	20-hydroxy prostaglandin F2α	1	NQ	ng/mL	1.53	ng/mL	1225	ng/mL
FS79820656	3654_Klep	EDTA Plasma	HPβCD - Plasma	Kleptose HPB	4 days	3654	M	21 months	20-hydroxy prostaglandin F2α	1	NQ	ng/mL	1.53	ng/mL	1225	ng/mL
FS79820663	3620_Klep	EDTA Plasma	HPβCD - Plasma	Kleptose HPB	4 days	3620	M	21 months	20-hydroxy prostaglandin F2α	1	NQ	ng/mL	1.53	ng/mL	1225	ng/mL
FS79820664	3655_Klep	EDTA Plasma	HPβCD - Plasma	Kleptose HPB	4 days	3655	M	21 months	20-hydroxy prostaglandin F2α	1	NQ	ng/mL	1.53	ng/mL	1225	ng/mL
FS79820671	3621_Klep	EDTA Plasma	HPβCD - Plasma	Kleptose HPB	4 days	3621	M	21 months	20-hydroxy prostaglandin F2α	1	NQ	ng/mL	1.53	ng/mL	1225	ng/mL
FS79820672	3656_Klep	EDTA Plasma	HPβCD - Plasma	Kleptose HPB	4 days	3656	M	21 months	20-hydroxy prostaglandin F2α	1	NQ	ng/mL	1.53	ng/mL	1225	ng/mL
FS79820679	3643_Klep	EDTA Plasma	HPβCD - Plasma	Kleptose HPB	4 days	3643	M	21 months	20-hydroxy prostaglandin F2α	1	NQ	ng/mL	1.53	ng/mL	1225	ng/mL
FS79820680	3657_Klep	EDTA Plasma	HPβCD - Plasma	Kleptose HPB	4 days	3657	M	21 months	20-hydroxy prostaglandin F2α	1	NQ	ng/mL	1.53	ng/mL	1225	ng/mL
FS79820687	3644_Klep	EDTA Plasma	HPβCD - Plasma	Kleptose HPB	4 days	3644	M	21 months	20-hydroxy prostaglandin F2α	1	NQ	ng/mL	1.53	ng/mL	1225	ng/mL
FS79820688	3664_Klep	EDTA Plasma	HPβCD - Plasma	Kleptose HPB	4 days	3664	M	21 months	20-hydroxy prostaglandin F2α	1	NQ	ng/mL	1.53	ng/mL	1225	ng/mL
FS79820600	3645_Klep	EDTA Plasma	HPβCD - Plasma	Kleptose HPB	4 days	3645	M	21 months	5(S),6(R)-DiHETE	1	NQ	ng/mL	0.0781	ng/mL	62.5	ng/mL
FS79820608	3647_Klep	EDTA Plasma	HPβCD - Plasma	Kleptose HPB	4 days	3647	M	21 months	5(S),6(R)-DiHETE	1	NQ	ng/mL	0.0781	ng/mL	62.5	ng/mL
FS79820616	3648_Klep	EDTA Plasma	HPβCD - Plasma	Kleptose HPB	4 days	3648	M	21 months	5(S),6(R)-DiHETE	1	NQ	ng/mL	0.0781	ng/mL	62.5	ng/mL
FS79820624	3649_Klep	EDTA Plasma	HPβCD - Plasma	Kleptose HPB	4 days	3649	M	21 months	5(S),6(R)-DiHETE	1	NQ	ng/mL	0.0781	ng/mL	62.5	ng/mL
FS79820632	3651_Klep	EDTA Plasma	HPβCD - Plasma	Kleptose HPB	4 days	3651	M	21 months	5(S),6(R)-DiHETE	1	NQ	ng/mL	0.0781	ng/mL	62.5	ng/mL
FS79820640	3652_Klep	EDTA Plasma	HPβCD - Plasma	Kleptose HPB	4 days	3652	M	21 months	5(S),6(R)-DiHETE	1	NQ	ng/mL	0.0781	ng/mL	62.5	ng/mL
FS79820647	3618_Klep	EDTA Plasma	HPβCD - Plasma	Kleptose HPB	4 days	3618	M	21 months	5(S),6(R)-DiHETE	1	NQ	ng/mL	0.0781	ng/mL	62.5	ng/mL
FS79820648	3653_Klep	EDTA Plasma	HPβCD - Plasma	Kleptose HPB	4 days	3653	M	21 months	5(S),6(R)-DiHETE	1	NQ	ng/mL	0.0781	ng/mL	62.5	ng/mL
FS79820655	3619_Klep	EDTA Plasma	HPβCD - Plasma	Kleptose HPB	4 days	3619	M	21 months	5(S),6(R)-DiHETE	1	NQ	ng/mL	0.0781	ng/mL	62.5	ng/mL
FS79820656	3654_Klep	EDTA Plasma	HPβCD - Plasma	Kleptose HPB	4 days	3654	M	21 months	5(S),6(R)-DiHETE	1	NQ	ng/mL	0.0781	ng/mL	62.5	ng/mL
FS79820663	3620_Klep	EDTA Plasma	HPβCD - Plasma	Kleptose HPB	4 days	3620	M	21 months	5(S),6(R)-DiHETE	1	NQ	ng/mL	0.0781	ng/mL	62.5	ng/mL
FS79820664	3655_Klep	EDTA Plasma	HPβCD - Plasma	Kleptose HPB	4 days	3655	M	21 months	5(S),6(R)-DiHETE	1	NQ	ng/mL	0.0781	ng/mL	62.5	ng/mL
FS79820671	3621_Klep	EDTA Plasma	HPβCD - Plasma	Kleptose HPB	4 days	3621	M	21 months	5(S),6(R)-DiHETE	1	NQ	ng/mL	0.0781	ng/mL	62.5	ng/mL
FS79820672	3656_Klep	EDTA Plasma	HPβCD - Plasma	Kleptose HPB	4 days	3656	M	21 months	5(S),6(R)-DiHETE	1	NQ	ng/mL	0.0781	ng/mL	62.5	ng/mL
FS79820679	3643_Klep	EDTA Plasma	HPβCD - Plasma	Kleptose HPB	4 days	3643	M	21 months	5(S),6(R)-DiHETE	1	NQ	ng/mL	0.0781	ng/mL	62.5	ng/mL
FS79820680	3657_Klep	EDTA Plasma	HPβCD - Plasma	Kleptose HPB	4 days	3657	M	21 months	5(S),6(R)-DiHETE	1	NQ	ng/mL	0.0781	ng/mL	62.5	ng/mL
FS79820687	3644_Klep	EDTA Plasma	HPβCD - Plasma	Kleptose HPB	4 days	3644	M	21 months	5(S),6(R)-DiHETE	1	NQ	ng/mL	0.0781	ng/mL	62.5	ng/mL
FS79820688	3664_Klep	EDTA Plasma	HPβCD - Plasma	Kleptose HPB	4 days	3664	M	21 months	5(S),6(R)-DiHETE	1	NQ	ng/mL	0.0781	ng/mL	62.5	ng/mL
FS79820600	3645_Klep	EDTA Plasma	HPβCD - Plasma	Kleptose HPB	4 days	3645	M	21 months	5,6-DiHETrE	1	0.19	ng/mL	0.153	ng/mL	123	ng/mL
FS79820608	3647_Klep	EDTA Plasma	HPβCD - Plasma	Kleptose HPB	4 days	3647	M	21 months	5,6-DiHETrE	1	0.119	ng/mL	0.153	ng/mL	123	ng/mL	BLOQ
FS79820616	3648_Klep	EDTA Plasma	HPβCD - Plasma	Kleptose HPB	4 days	3648	M	21 months	5,6-DiHETrE	1	0.0889	ng/mL	0.153	ng/mL	123	ng/mL	BLOQ
FS79820624	3649_Klep	EDTA Plasma	HPβCD - Plasma	Kleptose HPB	4 days	3649	M	21 months	5,6-DiHETrE	1	NQ	ng/mL	0.153	ng/mL	123	ng/mL
FS79820632	3651_Klep	EDTA Plasma	HPβCD - Plasma	Kleptose HPB	4 days	3651	M	21 months	5,6-DiHETrE	1	0.0706	ng/mL	0.153	ng/mL	123	ng/mL	BLOQ
FS79820640	3652_Klep	EDTA Plasma	HPβCD - Plasma	Kleptose HPB	4 days	3652	M	21 months	5,6-DiHETrE	1	0.0387	ng/mL	0.153	ng/mL	123	ng/mL	BLOQ
FS79820647	3618_Klep	EDTA Plasma	HPβCD - Plasma	Kleptose HPB	4 days	3618	M	21 months	5,6-DiHETrE	1	0.117	ng/mL	0.153	ng/mL	123	ng/mL	BLOQ
FS79820648	3653_Klep	EDTA Plasma	HPβCD - Plasma	Kleptose HPB	4 days	3653	M	21 months	5,6-DiHETrE	1	0.00111	ng/mL	0.153	ng/mL	123	ng/mL	BLOQ
FS79820655	3619_Klep	EDTA Plasma	HPβCD - Plasma	Kleptose HPB	4 days	3619	M	21 months	5,6-DiHETrE	1	0.0846	ng/mL	0.153	ng/mL	123	ng/mL	BLOQ
FS79820656	3654_Klep	EDTA Plasma	HPβCD - Plasma	Kleptose HPB	4 days	3654	M	21 months	5,6-DiHETrE	1	0.0693	ng/mL	0.153	ng/mL	123	ng/mL	BLOQ
FS79820663	3620_Klep	EDTA Plasma	HPβCD - Plasma	Kleptose HPB	4 days	3620	M	21 months	5,6-DiHETrE	1	0.0884	ng/mL	0.153	ng/mL	123	ng/mL	BLOQ
FS79820664	3655_Klep	EDTA Plasma	HPβCD - Plasma	Kleptose HPB	4 days	3655	M	21 months	5,6-DiHETrE	1	0.0694	ng/mL	0.153	ng/mL	123	ng/mL	BLOQ
FS79820671	3621_Klep	EDTA Plasma	HPβCD - Plasma	Kleptose HPB	4 days	3621	M	21 months	5,6-DiHETrE	1	0.0826	ng/mL	0.153	ng/mL	123	ng/mL	BLOQ
FS79820672	3656_Klep	EDTA Plasma	HPβCD - Plasma	Kleptose HPB	4 days	3656	M	21 months	5,6-DiHETrE	1	NQ	ng/mL	0.153	ng/mL	123	ng/mL
FS79820679	3643_Klep	EDTA Plasma	HPβCD - Plasma	Kleptose HPB	4 days	3643	M	21 months	5,6-DiHETrE	1	0.217	ng/mL	0.153	ng/mL	123	ng/mL
FS79820680	3657_Klep	EDTA Plasma	HPβCD - Plasma	Kleptose HPB	4 days	3657	M	21 months	5,6-DiHETrE	1	0.0905	ng/mL	0.153	ng/mL	123	ng/mL	BLOQ
FS79820687	3644_Klep	EDTA Plasma	HPβCD - Plasma	Kleptose HPB	4 days	3644	M	21 months	5,6-DiHETrE	1	0.108	ng/mL	0.153	ng/mL	123	ng/mL	BLOQ
FS79820688	3664_Klep	EDTA Plasma	HPβCD - Plasma	Kleptose HPB	4 days	3664	M	21 months	5,6-DiHETrE	1	0.0289	ng/mL	0.153	ng/mL	123	ng/mL	BLOQ
FS79820600	3645_Klep	EDTA Plasma	HPβCD - Plasma	Kleptose HPB	4 days	3645	M	21 months	5,6-EET	1	NQ	ng/mL	31.3	ng/mL	18750	ng/mL
FS79820608	3647_Klep	EDTA Plasma	HPβCD - Plasma	Kleptose HPB	4 days	3647	M	21 months	5,6-EET	1	NQ	ng/mL	31.3	ng/mL	18750	ng/mL
FS79820616	3648_Klep	EDTA Plasma	HPβCD - Plasma	Kleptose HPB	4 days	3648	M	21 months	5,6-EET	1	NQ	ng/mL	31.3	ng/mL	18750	ng/mL
FS79820624	3649_Klep	EDTA Plasma	HPβCD - Plasma	Kleptose HPB	4 days	3649	M	21 months	5,6-EET	1	NQ	ng/mL	31.3	ng/mL	18750	ng/mL
FS79820632	3651_Klep	EDTA Plasma	HPβCD - Plasma	Kleptose HPB	4 days	3651	M	21 months	5,6-EET	1	NQ	ng/mL	31.3	ng/mL	18750	ng/mL
FS79820640	3652_Klep	EDTA Plasma	HPβCD - Plasma	Kleptose HPB	4 days	3652	M	21 months	5,6-EET	1	NQ	ng/mL	31.3	ng/mL	18750	ng/mL
FS79820647	3618_Klep	EDTA Plasma	HPβCD - Plasma	Kleptose HPB	4 days	3618	M	21 months	5,6-EET	1	NQ	ng/mL	31.3	ng/mL	18750	ng/mL
FS79820648	3653_Klep	EDTA Plasma	HPβCD - Plasma	Kleptose HPB	4 days	3653	M	21 months	5,6-EET	1	NQ	ng/mL	31.3	ng/mL	18750	ng/mL
FS79820655	3619_Klep	EDTA Plasma	HPβCD - Plasma	Kleptose HPB	4 days	3619	M	21 months	5,6-EET	1	NQ	ng/mL	31.3	ng/mL	18750	ng/mL
FS79820656	3654_Klep	EDTA Plasma	HPβCD - Plasma	Kleptose HPB	4 days	3654	M	21 months	5,6-EET	1	NQ	ng/mL	31.3	ng/mL	18750	ng/mL
FS79820663	3620_Klep	EDTA Plasma	HPβCD - Plasma	Kleptose HPB	4 days	3620	M	21 months	5,6-EET	1	NQ	ng/mL	31.3	ng/mL	18750	ng/mL
FS79820664	3655_Klep	EDTA Plasma	HPβCD - Plasma	Kleptose HPB	4 days	3655	M	21 months	5,6-EET	1	NQ	ng/mL	31.3	ng/mL	18750	ng/mL
FS79820671	3621_Klep	EDTA Plasma	HPβCD - Plasma	Kleptose HPB	4 days	3621	M	21 months	5,6-EET	1	NQ	ng/mL	31.3	ng/mL	18750	ng/mL
FS79820672	3656_Klep	EDTA Plasma	HPβCD - Plasma	Kleptose HPB	4 days	3656	M	21 months	5,6-EET	1	NQ	ng/mL	31.3	ng/mL	18750	ng/mL
FS79820679	3643_Klep	EDTA Plasma	HPβCD - Plasma	Kleptose HPB	4 days	3643	M	21 months	5,6-EET	1	NQ	ng/mL	31.3	ng/mL	18750	ng/mL
FS79820680	3657_Klep	EDTA Plasma	HPβCD - Plasma	Kleptose HPB	4 days	3657	M	21 months	5,6-EET	1	NQ	ng/mL	31.3	ng/mL	18750	ng/mL
FS79820687	3644_Klep	EDTA Plasma	HPβCD - Plasma	Kleptose HPB	4 days	3644	M	21 months	5,6-EET	1	NQ	ng/mL	31.3	ng/mL	18750	ng/mL
FS79820688	3664_Klep	EDTA Plasma	HPβCD - Plasma	Kleptose HPB	4 days	3664	M	21 months	5,6-EET	1	NQ	ng/mL	31.3	ng/mL	18750	ng/mL
FS79820600	3645_Klep	EDTA Plasma	HPβCD - Plasma	Kleptose HPB	4 days	3645	M	21 months	5-HEPE	1	0.699	ng/mL	0.313	ng/mL	250	ng/mL
FS79820608	3647_Klep	EDTA Plasma	HPβCD - Plasma	Kleptose HPB	4 days	3647	M	21 months	5-HEPE	1	0.457	ng/mL	0.313	ng/mL	250	ng/mL
FS79820616	3648_Klep	EDTA Plasma	HPβCD - Plasma	Kleptose HPB	4 days	3648	M	21 months	5-HEPE	1	0.676	ng/mL	0.313	ng/mL	250	ng/mL
FS79820624	3649_Klep	EDTA Plasma	HPβCD - Plasma	Kleptose HPB	4 days	3649	M	21 months	5-HEPE	1	0.192	ng/mL	0.313	ng/mL	250	ng/mL	BLOQ
FS79820632	3651_Klep	EDTA Plasma	HPβCD - Plasma	Kleptose HPB	4 days	3651	M	21 months	5-HEPE	1	0.454	ng/mL	0.313	ng/mL	250	ng/mL
FS79820640	3652_Klep	EDTA Plasma	HPβCD - Plasma	Kleptose HPB	4 days	3652	M	21 months	5-HEPE	1	0.428	ng/mL	0.313	ng/mL	250	ng/mL
FS79820647	3618_Klep	EDTA Plasma	HPβCD - Plasma	Kleptose HPB	4 days	3618	M	21 months	5-HEPE	1	0.595	ng/mL	0.313	ng/mL	250	ng/mL
FS79820648	3653_Klep	EDTA Plasma	HPβCD - Plasma	Kleptose HPB	4 days	3653	M	21 months	5-HEPE	1	0.394	ng/mL	0.313	ng/mL	250	ng/mL
FS79820655	3619_Klep	EDTA Plasma	HPβCD - Plasma	Kleptose HPB	4 days	3619	M	21 months	5-HEPE	1	0.368	ng/mL	0.313	ng/mL	250	ng/mL
FS79820656	3654_Klep	EDTA Plasma	HPβCD - Plasma	Kleptose HPB	4 days	3654	M	21 months	5-HEPE	1	0.527	ng/mL	0.313	ng/mL	250	ng/mL
FS79820663	3620_Klep	EDTA Plasma	HPβCD - Plasma	Kleptose HPB	4 days	3620	M	21 months	5-HEPE	1	0.629	ng/mL	0.313	ng/mL	250	ng/mL
FS79820664	3655_Klep	EDTA Plasma	HPβCD - Plasma	Kleptose HPB	4 days	3655	M	21 months	5-HEPE	1	0.539	ng/mL	0.313	ng/mL	250	ng/mL
FS79820671	3621_Klep	EDTA Plasma	HPβCD - Plasma	Kleptose HPB	4 days	3621	M	21 months	5-HEPE	1	0.419	ng/mL	0.313	ng/mL	250	ng/mL
FS79820672	3656_Klep	EDTA Plasma	HPβCD - Plasma	Kleptose HPB	4 days	3656	M	21 months	5-HEPE	1	0.386	ng/mL	0.313	ng/mL	250	ng/mL
FS79820679	3643_Klep	EDTA Plasma	HPβCD - Plasma	Kleptose HPB	4 days	3643	M	21 months	5-HEPE	1	0.415	ng/mL	0.313	ng/mL	250	ng/mL
FS79820680	3657_Klep	EDTA Plasma	HPβCD - Plasma	Kleptose HPB	4 days	3657	M	21 months	5-HEPE	1	0.583	ng/mL	0.313	ng/mL	250	ng/mL
FS79820687	3644_Klep	EDTA Plasma	HPβCD - Plasma	Kleptose HPB	4 days	3644	M	21 months	5-HEPE	1	0.623	ng/mL	0.313	ng/mL	250	ng/mL
FS79820688	3664_Klep	EDTA Plasma	HPβCD - Plasma	Kleptose HPB	4 days	3664	M	21 months	5-HEPE	1	0.5	ng/mL	0.313	ng/mL	250	ng/mL
FS79820600	3645_Klep	EDTA Plasma	HPβCD - Plasma	Kleptose HPB	4 days	3645	M	21 months	5-HETE	1	0.736	ng/mL	0.0742	ng/mL	59.4	ng/mL
FS79820608	3647_Klep	EDTA Plasma	HPβCD - Plasma	Kleptose HPB	4 days	3647	M	21 months	5-HETE	1	0.267	ng/mL	0.0742	ng/mL	59.4	ng/mL
FS79820616	3648_Klep	EDTA Plasma	HPβCD - Plasma	Kleptose HPB	4 days	3648	M	21 months	5-HETE	1	0.428	ng/mL	0.0742	ng/mL	59.4	ng/mL
FS79820624	3649_Klep	EDTA Plasma	HPβCD - Plasma	Kleptose HPB	4 days	3649	M	21 months	5-HETE	1	0.248	ng/mL	0.0742	ng/mL	59.4	ng/mL
FS79820632	3651_Klep	EDTA Plasma	HPβCD - Plasma	Kleptose HPB	4 days	3651	M	21 months	5-HETE	1	0.313	ng/mL	0.0742	ng/mL	59.4	ng/mL
FS79820640	3652_Klep	EDTA Plasma	HPβCD - Plasma	Kleptose HPB	4 days	3652	M	21 months	5-HETE	1	0.243	ng/mL	0.0742	ng/mL	59.4	ng/mL
FS79820647	3618_Klep	EDTA Plasma	HPβCD - Plasma	Kleptose HPB	4 days	3618	M	21 months	5-HETE	1	0.575	ng/mL	0.0742	ng/mL	59.4	ng/mL
FS79820648	3653_Klep	EDTA Plasma	HPβCD - Plasma	Kleptose HPB	4 days	3653	M	21 months	5-HETE	1	0.166	ng/mL	0.0742	ng/mL	59.4	ng/mL
FS79820655	3619_Klep	EDTA Plasma	HPβCD - Plasma	Kleptose HPB	4 days	3619	M	21 months	5-HETE	1	0.355	ng/mL	0.0742	ng/mL	59.4	ng/mL
FS79820656	3654_Klep	EDTA Plasma	HPβCD - Plasma	Kleptose HPB	4 days	3654	M	21 months	5-HETE	1	0.376	ng/mL	0.0742	ng/mL	59.4	ng/mL
FS79820663	3620_Klep	EDTA Plasma	HPβCD - Plasma	Kleptose HPB	4 days	3620	M	21 months	5-HETE	1	0.551	ng/mL	0.0742	ng/mL	59.4	ng/mL
FS79820664	3655_Klep	EDTA Plasma	HPβCD - Plasma	Kleptose HPB	4 days	3655	M	21 months	5-HETE	1	0.4	ng/mL	0.0742	ng/mL	59.4	ng/mL
FS79820671	3621_Klep	EDTA Plasma	HPβCD - Plasma	Kleptose HPB	4 days	3621	M	21 months	5-HETE	1	0.397	ng/mL	0.0742	ng/mL	59.4	ng/mL
FS79820672	3656_Klep	EDTA Plasma	HPβCD - Plasma	Kleptose HPB	4 days	3656	M	21 months	5-HETE	1	0.19	ng/mL	0.0742	ng/mL	59.4	ng/mL
FS79820679	3643_Klep	EDTA Plasma	HPβCD - Plasma	Kleptose HPB	4 days	3643	M	21 months	5-HETE	1	0.643	ng/mL	0.0742	ng/mL	59.4	ng/mL
FS79820680	3657_Klep	EDTA Plasma	HPβCD - Plasma	Kleptose HPB	4 days	3657	M	21 months	5-HETE	1	0.272	ng/mL	0.0742	ng/mL	59.4	ng/mL
FS79820687	3644_Klep	EDTA Plasma	HPβCD - Plasma	Kleptose HPB	4 days	3644	M	21 months	5-HETE	1	0.591	ng/mL	0.0742	ng/mL	59.4	ng/mL
FS79820688	3664_Klep	EDTA Plasma	HPβCD - Plasma	Kleptose HPB	4 days	3664	M	21 months	5-HETE	1	0.342	ng/mL	0.0742	ng/mL	59.4	ng/mL
FS79820600	3645_Klep	EDTA Plasma	HPβCD - Plasma	Kleptose HPB	4 days	3645	M	21 months	8,9-EET	1	NQ	ng/mL	6.25	ng/mL	5000	ng/mL
FS79820608	3647_Klep	EDTA Plasma	HPβCD - Plasma	Kleptose HPB	4 days	3647	M	21 months	8,9-EET	1	NQ	ng/mL	6.25	ng/mL	5000	ng/mL
FS79820616	3648_Klep	EDTA Plasma	HPβCD - Plasma	Kleptose HPB	4 days	3648	M	21 months	8,9-EET	1	NQ	ng/mL	6.25	ng/mL	5000	ng/mL
FS79820624	3649_Klep	EDTA Plasma	HPβCD - Plasma	Kleptose HPB	4 days	3649	M	21 months	8,9-EET	1	NQ	ng/mL	6.25	ng/mL	5000	ng/mL
FS79820632	3651_Klep	EDTA Plasma	HPβCD - Plasma	Kleptose HPB	4 days	3651	M	21 months	8,9-EET	1	NQ	ng/mL	6.25	ng/mL	5000	ng/mL
FS79820640	3652_Klep	EDTA Plasma	HPβCD - Plasma	Kleptose HPB	4 days	3652	M	21 months	8,9-EET	1	NQ	ng/mL	6.25	ng/mL	5000	ng/mL
FS79820647	3618_Klep	EDTA Plasma	HPβCD - Plasma	Kleptose HPB	4 days	3618	M	21 months	8,9-EET	1	NQ	ng/mL	6.25	ng/mL	5000	ng/mL
FS79820648	3653_Klep	EDTA Plasma	HPβCD - Plasma	Kleptose HPB	4 days	3653	M	21 months	8,9-EET	1	NQ	ng/mL	6.25	ng/mL	5000	ng/mL
FS79820655	3619_Klep	EDTA Plasma	HPβCD - Plasma	Kleptose HPB	4 days	3619	M	21 months	8,9-EET	1	NQ	ng/mL	6.25	ng/mL	5000	ng/mL
FS79820656	3654_Klep	EDTA Plasma	HPβCD - Plasma	Kleptose HPB	4 days	3654	M	21 months	8,9-EET	1	NQ	ng/mL	6.25	ng/mL	5000	ng/mL
FS79820663	3620_Klep	EDTA Plasma	HPβCD - Plasma	Kleptose HPB	4 days	3620	M	21 months	8,9-EET	1	NQ	ng/mL	6.25	ng/mL	5000	ng/mL
FS79820664	3655_Klep	EDTA Plasma	HPβCD - Plasma	Kleptose HPB	4 days	3655	M	21 months	8,9-EET	1	NQ	ng/mL	6.25	ng/mL	5000	ng/mL
FS79820671	3621_Klep	EDTA Plasma	HPβCD - Plasma	Kleptose HPB	4 days	3621	M	21 months	8,9-EET	1	NQ	ng/mL	6.25	ng/mL	5000	ng/mL
FS79820672	3656_Klep	EDTA Plasma	HPβCD - Plasma	Kleptose HPB	4 days	3656	M	21 months	8,9-EET	1	NQ	ng/mL	6.25	ng/mL	5000	ng/mL
FS79820679	3643_Klep	EDTA Plasma	HPβCD - Plasma	Kleptose HPB	4 days	3643	M	21 months	8,9-EET	1	NQ	ng/mL	6.25	ng/mL	5000	ng/mL
FS79820680	3657_Klep	EDTA Plasma	HPβCD - Plasma	Kleptose HPB	4 days	3657	M	21 months	8,9-EET	1	NQ	ng/mL	6.25	ng/mL	5000	ng/mL
FS79820687	3644_Klep	EDTA Plasma	HPβCD - Plasma	Kleptose HPB	4 days	3644	M	21 months	8,9-EET	1	NQ	ng/mL	6.25	ng/mL	5000	ng/mL
FS79820688	3664_Klep	EDTA Plasma	HPβCD - Plasma	Kleptose HPB	4 days	3664	M	21 months	8,9-EET	1	NQ	ng/mL	6.25	ng/mL	5000	ng/mL
FS79820600	3645_Klep	EDTA Plasma	HPβCD - Plasma	Kleptose HPB	4 days	3645	M	21 months	9,10-DiHOME	1	5.13	ng/mL	3.13	ng/mL	2500	ng/mL
FS79820608	3647_Klep	EDTA Plasma	HPβCD - Plasma	Kleptose HPB	4 days	3647	M	21 months	9,10-DiHOME	1	3	ng/mL	3.13	ng/mL	2500	ng/mL	BLOQ
FS79820616	3648_Klep	EDTA Plasma	HPβCD - Plasma	Kleptose HPB	4 days	3648	M	21 months	9,10-DiHOME	1	4.26	ng/mL	3.13	ng/mL	2500	ng/mL
FS79820624	3649_Klep	EDTA Plasma	HPβCD - Plasma	Kleptose HPB	4 days	3649	M	21 months	9,10-DiHOME	1	1.29	ng/mL	3.13	ng/mL	2500	ng/mL	BLOQ
FS79820632	3651_Klep	EDTA Plasma	HPβCD - Plasma	Kleptose HPB	4 days	3651	M	21 months	9,10-DiHOME	1	3.01	ng/mL	3.13	ng/mL	2500	ng/mL	BLOQ
FS79820640	3652_Klep	EDTA Plasma	HPβCD - Plasma	Kleptose HPB	4 days	3652	M	21 months	9,10-DiHOME	1	5.38	ng/mL	3.13	ng/mL	2500	ng/mL
FS79820647	3618_Klep	EDTA Plasma	HPβCD - Plasma	Kleptose HPB	4 days	3618	M	21 months	9,10-DiHOME	1	3.13	ng/mL	3.13	ng/mL	2500	ng/mL	BLOQ
FS79820648	3653_Klep	EDTA Plasma	HPβCD - Plasma	Kleptose HPB	4 days	3653	M	21 months	9,10-DiHOME	1	4.03	ng/mL	3.13	ng/mL	2500	ng/mL
FS79820655	3619_Klep	EDTA Plasma	HPβCD - Plasma	Kleptose HPB	4 days	3619	M	21 months	9,10-DiHOME	1	4.47	ng/mL	3.13	ng/mL	2500	ng/mL
FS79820656	3654_Klep	EDTA Plasma	HPβCD - Plasma	Kleptose HPB	4 days	3654	M	21 months	9,10-DiHOME	1	5.01	ng/mL	3.13	ng/mL	2500	ng/mL
FS79820663	3620_Klep	EDTA Plasma	HPβCD - Plasma	Kleptose HPB	4 days	3620	M	21 months	9,10-DiHOME	1	2.5	ng/mL	3.13	ng/mL	2500	ng/mL	BLOQ
FS79820664	3655_Klep	EDTA Plasma	HPβCD - Plasma	Kleptose HPB	4 days	3655	M	21 months	9,10-DiHOME	1	5.4	ng/mL	3.13	ng/mL	2500	ng/mL
FS79820671	3621_Klep	EDTA Plasma	HPβCD - Plasma	Kleptose HPB	4 days	3621	M	21 months	9,10-DiHOME	1	2.44	ng/mL	3.13	ng/mL	2500	ng/mL	BLOQ
FS79820672	3656_Klep	EDTA Plasma	HPβCD - Plasma	Kleptose HPB	4 days	3656	M	21 months	9,10-DiHOME	1	4.42	ng/mL	3.13	ng/mL	2500	ng/mL
FS79820679	3643_Klep	EDTA Plasma	HPβCD - Plasma	Kleptose HPB	4 days	3643	M	21 months	9,10-DiHOME	1	2.58	ng/mL	3.13	ng/mL	2500	ng/mL	BLOQ
FS79820680	3657_Klep	EDTA Plasma	HPβCD - Plasma	Kleptose HPB	4 days	3657	M	21 months	9,10-DiHOME	1	2.88	ng/mL	3.13	ng/mL	2500	ng/mL	BLOQ
FS79820687	3644_Klep	EDTA Plasma	HPβCD - Plasma	Kleptose HPB	4 days	3644	M	21 months	9,10-DiHOME	1	3.36	ng/mL	3.13	ng/mL	2500	ng/mL
FS79820688	3664_Klep	EDTA Plasma	HPβCD - Plasma	Kleptose HPB	4 days	3664	M	21 months	9,10-DiHOME	1	4.63	ng/mL	3.13	ng/mL	2500	ng/mL
FS79820600	3645_Klep	EDTA Plasma	HPβCD - Plasma	Kleptose HPB	4 days	3645	M	21 months	9-HETE	1	NQ	ng/mL	0.919	ng/mL	735	ng/mL
FS79820608	3647_Klep	EDTA Plasma	HPβCD - Plasma	Kleptose HPB	4 days	3647	M	21 months	9-HETE	1	NQ	ng/mL	0.919	ng/mL	735	ng/mL
FS79820616	3648_Klep	EDTA Plasma	HPβCD - Plasma	Kleptose HPB	4 days	3648	M	21 months	9-HETE	1	NQ	ng/mL	0.919	ng/mL	735	ng/mL
FS79820624	3649_Klep	EDTA Plasma	HPβCD - Plasma	Kleptose HPB	4 days	3649	M	21 months	9-HETE	1	NQ	ng/mL	0.919	ng/mL	735	ng/mL
FS79820632	3651_Klep	EDTA Plasma	HPβCD - Plasma	Kleptose HPB	4 days	3651	M	21 months	9-HETE	1	NQ	ng/mL	0.919	ng/mL	735	ng/mL
FS79820640	3652_Klep	EDTA Plasma	HPβCD - Plasma	Kleptose HPB	4 days	3652	M	21 months	9-HETE	1	NQ	ng/mL	0.919	ng/mL	735	ng/mL
FS79820647	3618_Klep	EDTA Plasma	HPβCD - Plasma	Kleptose HPB	4 days	3618	M	21 months	9-HETE	1	NQ	ng/mL	0.919	ng/mL	735	ng/mL
FS79820648	3653_Klep	EDTA Plasma	HPβCD - Plasma	Kleptose HPB	4 days	3653	M	21 months	9-HETE	1	NQ	ng/mL	0.919	ng/mL	735	ng/mL
FS79820655	3619_Klep	EDTA Plasma	HPβCD - Plasma	Kleptose HPB	4 days	3619	M	21 months	9-HETE	1	NQ	ng/mL	0.919	ng/mL	735	ng/mL
FS79820656	3654_Klep	EDTA Plasma	HPβCD - Plasma	Kleptose HPB	4 days	3654	M	21 months	9-HETE	1	NQ	ng/mL	0.919	ng/mL	735	ng/mL
FS79820663	3620_Klep	EDTA Plasma	HPβCD - Plasma	Kleptose HPB	4 days	3620	M	21 months	9-HETE	1	NQ	ng/mL	0.919	ng/mL	735	ng/mL
FS79820664	3655_Klep	EDTA Plasma	HPβCD - Plasma	Kleptose HPB	4 days	3655	M	21 months	9-HETE	1	NQ	ng/mL	0.919	ng/mL	735	ng/mL
FS79820671	3621_Klep	EDTA Plasma	HPβCD - Plasma	Kleptose HPB	4 days	3621	M	21 months	9-HETE	1	NQ	ng/mL	0.919	ng/mL	735	ng/mL
FS79820672	3656_Klep	EDTA Plasma	HPβCD - Plasma	Kleptose HPB	4 days	3656	M	21 months	9-HETE	1	NQ	ng/mL	0.919	ng/mL	735	ng/mL
FS79820679	3643_Klep	EDTA Plasma	HPβCD - Plasma	Kleptose HPB	4 days	3643	M	21 months	9-HETE	1	NQ	ng/mL	0.919	ng/mL	735	ng/mL
FS79820680	3657_Klep	EDTA Plasma	HPβCD - Plasma	Kleptose HPB	4 days	3657	M	21 months	9-HETE	1	NQ	ng/mL	0.919	ng/mL	735	ng/mL
FS79820687	3644_Klep	EDTA Plasma	HPβCD - Plasma	Kleptose HPB	4 days	3644	M	21 months	9-HETE	1	NQ	ng/mL	0.919	ng/mL	735	ng/mL
FS79820688	3664_Klep	EDTA Plasma	HPβCD - Plasma	Kleptose HPB	4 days	3664	M	21 months	9-HETE	1	NQ	ng/mL	0.919	ng/mL	735	ng/mL
FS79820600	3645_Klep	EDTA Plasma	HPβCD - Plasma	Kleptose HPB	4 days	3645	M	21 months	9-HODE	1	3.6	ng/mL	1.23	ng/mL	984	ng/mL
FS79820608	3647_Klep	EDTA Plasma	HPβCD - Plasma	Kleptose HPB	4 days	3647	M	21 months	9-HODE	1	3.11	ng/mL	1.23	ng/mL	984	ng/mL
FS79820616	3648_Klep	EDTA Plasma	HPβCD - Plasma	Kleptose HPB	4 days	3648	M	21 months	9-HODE	1	6.88	ng/mL	1.23	ng/mL	984	ng/mL
FS79820624	3649_Klep	EDTA Plasma	HPβCD - Plasma	Kleptose HPB	4 days	3649	M	21 months	9-HODE	1	1.15	ng/mL	1.23	ng/mL	984	ng/mL	BLOQ
FS79820632	3651_Klep	EDTA Plasma	HPβCD - Plasma	Kleptose HPB	4 days	3651	M	21 months	9-HODE	1	2.65	ng/mL	1.23	ng/mL	984	ng/mL
FS79820640	3652_Klep	EDTA Plasma	HPβCD - Plasma	Kleptose HPB	4 days	3652	M	21 months	9-HODE	1	3.61	ng/mL	1.23	ng/mL	984	ng/mL
FS79820647	3618_Klep	EDTA Plasma	HPβCD - Plasma	Kleptose HPB	4 days	3618	M	21 months	9-HODE	1	2.42	ng/mL	1.23	ng/mL	984	ng/mL
FS79820648	3653_Klep	EDTA Plasma	HPβCD - Plasma	Kleptose HPB	4 days	3653	M	21 months	9-HODE	1	3.92	ng/mL	1.23	ng/mL	984	ng/mL
FS79820655	3619_Klep	EDTA Plasma	HPβCD - Plasma	Kleptose HPB	4 days	3619	M	21 months	9-HODE	1	1.85	ng/mL	1.23	ng/mL	984	ng/mL
FS79820656	3654_Klep	EDTA Plasma	HPβCD - Plasma	Kleptose HPB	4 days	3654	M	21 months	9-HODE	1	3.52	ng/mL	1.23	ng/mL	984	ng/mL
FS79820663	3620_Klep	EDTA Plasma	HPβCD - Plasma	Kleptose HPB	4 days	3620	M	21 months	9-HODE	1	2.97	ng/mL	1.23	ng/mL	984	ng/mL
FS79820664	3655_Klep	EDTA Plasma	HPβCD - Plasma	Kleptose HPB	4 days	3655	M	21 months	9-HODE	1	3.63	ng/mL	1.23	ng/mL	984	ng/mL
FS79820671	3621_Klep	EDTA Plasma	HPβCD - Plasma	Kleptose HPB	4 days	3621	M	21 months	9-HODE	1	1.98	ng/mL	1.23	ng/mL	984	ng/mL
FS79820672	3656_Klep	EDTA Plasma	HPβCD - Plasma	Kleptose HPB	4 days	3656	M	21 months	9-HODE	1	2.13	ng/mL	1.23	ng/mL	984	ng/mL
FS79820679	3643_Klep	EDTA Plasma	HPβCD - Plasma	Kleptose HPB	4 days	3643	M	21 months	9-HODE	1	1.76	ng/mL	1.23	ng/mL	984	ng/mL
FS79820680	3657_Klep	EDTA Plasma	HPβCD - Plasma	Kleptose HPB	4 days	3657	M	21 months	9-HODE	1	3.45	ng/mL	1.23	ng/mL	984	ng/mL
FS79820687	3644_Klep	EDTA Plasma	HPβCD - Plasma	Kleptose HPB	4 days	3644	M	21 months	9-HODE	1	4.02	ng/mL	1.23	ng/mL	984	ng/mL
FS79820688	3664_Klep	EDTA Plasma	HPβCD - Plasma	Kleptose HPB	4 days	3664	M	21 months	9-HODE	1	3.71	ng/mL	1.23	ng/mL	984	ng/mL
FS79820600	3645_Klep	EDTA Plasma	HPβCD - Plasma	Kleptose HPB	4 days	3645	M	21 months	9-HOTrE	1	0.235	ng/mL	0.622	ng/mL	498	ng/mL	BLOQ
FS79820608	3647_Klep	EDTA Plasma	HPβCD - Plasma	Kleptose HPB	4 days	3647	M	21 months	9-HOTrE	1	0.272	ng/mL	0.622	ng/mL	498	ng/mL	BLOQ
FS79820616	3648_Klep	EDTA Plasma	HPβCD - Plasma	Kleptose HPB	4 days	3648	M	21 months	9-HOTrE	1	0.537	ng/mL	0.622	ng/mL	498	ng/mL	BLOQ
FS79820624	3649_Klep	EDTA Plasma	HPβCD - Plasma	Kleptose HPB	4 days	3649	M	21 months	9-HOTrE	1	0.0765	ng/mL	0.622	ng/mL	498	ng/mL	BLOQ
FS79820632	3651_Klep	EDTA Plasma	HPβCD - Plasma	Kleptose HPB	4 days	3651	M	21 months	9-HOTrE	1	0.243	ng/mL	0.622	ng/mL	498	ng/mL	BLOQ
FS79820640	3652_Klep	EDTA Plasma	HPβCD - Plasma	Kleptose HPB	4 days	3652	M	21 months	9-HOTrE	1	0.3	ng/mL	0.622	ng/mL	498	ng/mL	BLOQ
FS79820647	3618_Klep	EDTA Plasma	HPβCD - Plasma	Kleptose HPB	4 days	3618	M	21 months	9-HOTrE	1	0.161	ng/mL	0.622	ng/mL	498	ng/mL	BLOQ
FS79820648	3653_Klep	EDTA Plasma	HPβCD - Plasma	Kleptose HPB	4 days	3653	M	21 months	9-HOTrE	1	0.336	ng/mL	0.622	ng/mL	498	ng/mL	BLOQ
FS79820655	3619_Klep	EDTA Plasma	HPβCD - Plasma	Kleptose HPB	4 days	3619	M	21 months	9-HOTrE	1	0.0901	ng/mL	0.622	ng/mL	498	ng/mL	BLOQ
FS79820656	3654_Klep	EDTA Plasma	HPβCD - Plasma	Kleptose HPB	4 days	3654	M	21 months	9-HOTrE	1	0.241	ng/mL	0.622	ng/mL	498	ng/mL	BLOQ
FS79820663	3620_Klep	EDTA Plasma	HPβCD - Plasma	Kleptose HPB	4 days	3620	M	21 months	9-HOTrE	1	0.2	ng/mL	0.622	ng/mL	498	ng/mL	BLOQ
FS79820664	3655_Klep	EDTA Plasma	HPβCD - Plasma	Kleptose HPB	4 days	3655	M	21 months	9-HOTrE	1	0.298	ng/mL	0.622	ng/mL	498	ng/mL	BLOQ
FS79820671	3621_Klep	EDTA Plasma	HPβCD - Plasma	Kleptose HPB	4 days	3621	M	21 months	9-HOTrE	1	0.0989	ng/mL	0.622	ng/mL	498	ng/mL	BLOQ
FS79820672	3656_Klep	EDTA Plasma	HPβCD - Plasma	Kleptose HPB	4 days	3656	M	21 months	9-HOTrE	1	0.167	ng/mL	0.622	ng/mL	498	ng/mL	BLOQ
FS79820679	3643_Klep	EDTA Plasma	HPβCD - Plasma	Kleptose HPB	4 days	3643	M	21 months	9-HOTrE	1	0.124	ng/mL	0.622	ng/mL	498	ng/mL	BLOQ
FS79820680	3657_Klep	EDTA Plasma	HPβCD - Plasma	Kleptose HPB	4 days	3657	M	21 months	9-HOTrE	1	0.306	ng/mL	0.622	ng/mL	498	ng/mL	BLOQ
FS79820687	3644_Klep	EDTA Plasma	HPβCD - Plasma	Kleptose HPB	4 days	3644	M	21 months	9-HOTrE	1	0.279	ng/mL	0.622	ng/mL	498	ng/mL	BLOQ
FS79820688	3664_Klep	EDTA Plasma	HPβCD - Plasma	Kleptose HPB	4 days	3664	M	21 months	9-HOTrE	1	0.247	ng/mL	0.622	ng/mL	498	ng/mL	BLOQ
FS79820600	3645_Klep	EDTA Plasma	HPβCD - Plasma	Kleptose HPB	4 days	3645	M	21 months	Arachidonic acid (AA)	1	320	ng/mL	125	ng/mL	30000	ng/mL
FS79820608	3647_Klep	EDTA Plasma	HPβCD - Plasma	Kleptose HPB	4 days	3647	M	21 months	Arachidonic acid (AA)	1	94.5	ng/mL	125	ng/mL	30000	ng/mL	BLOQ
FS79820616	3648_Klep	EDTA Plasma	HPβCD - Plasma	Kleptose HPB	4 days	3648	M	21 months	Arachidonic acid (AA)	1	261	ng/mL	125	ng/mL	30000	ng/mL
FS79820624	3649_Klep	EDTA Plasma	HPβCD - Plasma	Kleptose HPB	4 days	3649	M	21 months	Arachidonic acid (AA)	1	152	ng/mL	125	ng/mL	30000	ng/mL
FS79820632	3651_Klep	EDTA Plasma	HPβCD - Plasma	Kleptose HPB	4 days	3651	M	21 months	Arachidonic acid (AA)	1	166	ng/mL	125	ng/mL	30000	ng/mL
FS79820640	3652_Klep	EDTA Plasma	HPβCD - Plasma	Kleptose HPB	4 days	3652	M	21 months	Arachidonic acid (AA)	1	103	ng/mL	125	ng/mL	30000	ng/mL	BLOQ
FS79820647	3618_Klep	EDTA Plasma	HPβCD - Plasma	Kleptose HPB	4 days	3618	M	21 months	Arachidonic acid (AA)	1	265	ng/mL	125	ng/mL	30000	ng/mL
FS79820648	3653_Klep	EDTA Plasma	HPβCD - Plasma	Kleptose HPB	4 days	3653	M	21 months	Arachidonic acid (AA)	1	72.3	ng/mL	125	ng/mL	30000	ng/mL	BLOQ
FS79820655	3619_Klep	EDTA Plasma	HPβCD - Plasma	Kleptose HPB	4 days	3619	M	21 months	Arachidonic acid (AA)	1	232	ng/mL	125	ng/mL	30000	ng/mL
FS79820656	3654_Klep	EDTA Plasma	HPβCD - Plasma	Kleptose HPB	4 days	3654	M	21 months	Arachidonic acid (AA)	1	297	ng/mL	125	ng/mL	30000	ng/mL
FS79820663	3620_Klep	EDTA Plasma	HPβCD - Plasma	Kleptose HPB	4 days	3620	M	21 months	Arachidonic acid (AA)	1	250	ng/mL	125	ng/mL	30000	ng/mL
FS79820664	3655_Klep	EDTA Plasma	HPβCD - Plasma	Kleptose HPB	4 days	3655	M	21 months	Arachidonic acid (AA)	1	271	ng/mL	125	ng/mL	30000	ng/mL
FS79820671	3621_Klep	EDTA Plasma	HPβCD - Plasma	Kleptose HPB	4 days	3621	M	21 months	Arachidonic acid (AA)	1	208	ng/mL	125	ng/mL	30000	ng/mL
FS79820672	3656_Klep	EDTA Plasma	HPβCD - Plasma	Kleptose HPB	4 days	3656	M	21 months	Arachidonic acid (AA)	1	126	ng/mL	125	ng/mL	30000	ng/mL
FS79820679	3643_Klep	EDTA Plasma	HPβCD - Plasma	Kleptose HPB	4 days	3643	M	21 months	Arachidonic acid (AA)	1	270	ng/mL	125	ng/mL	30000	ng/mL
FS79820680	3657_Klep	EDTA Plasma	HPβCD - Plasma	Kleptose HPB	4 days	3657	M	21 months	Arachidonic acid (AA)	1	195	ng/mL	125	ng/mL	30000	ng/mL
FS79820687	3644_Klep	EDTA Plasma	HPβCD - Plasma	Kleptose HPB	4 days	3644	M	21 months	Arachidonic acid (AA)	1	283	ng/mL	125	ng/mL	30000	ng/mL
FS79820688	3664_Klep	EDTA Plasma	HPβCD - Plasma	Kleptose HPB	4 days	3664	M	21 months	Arachidonic acid (AA)	1	228	ng/mL	125	ng/mL	30000	ng/mL
FS79820600	3645_Klep	EDTA Plasma	HPβCD - Plasma	Kleptose HPB	4 days	3645	M	21 months	Arachidonoyl ethanolamide (AEA)	1	0.0589	ng/mL	0.622	ng/mL	498	ng/mL	BLOQ
FS79820608	3647_Klep	EDTA Plasma	HPβCD - Plasma	Kleptose HPB	4 days	3647	M	21 months	Arachidonoyl ethanolamide (AEA)	1	0.0968	ng/mL	0.622	ng/mL	498	ng/mL	BLOQ
FS79820616	3648_Klep	EDTA Plasma	HPβCD - Plasma	Kleptose HPB	4 days	3648	M	21 months	Arachidonoyl ethanolamide (AEA)	1	0.201	ng/mL	0.622	ng/mL	498	ng/mL	BLOQ
FS79820624	3649_Klep	EDTA Plasma	HPβCD - Plasma	Kleptose HPB	4 days	3649	M	21 months	Arachidonoyl ethanolamide (AEA)	1	0.127	ng/mL	0.622	ng/mL	498	ng/mL	BLOQ
FS79820632	3651_Klep	EDTA Plasma	HPβCD - Plasma	Kleptose HPB	4 days	3651	M	21 months	Arachidonoyl ethanolamide (AEA)	1	0.0447	ng/mL	0.622	ng/mL	498	ng/mL	BLOQ
FS79820640	3652_Klep	EDTA Plasma	HPβCD - Plasma	Kleptose HPB	4 days	3652	M	21 months	Arachidonoyl ethanolamide (AEA)	1	0.0274	ng/mL	0.622	ng/mL	498	ng/mL	BLOQ
FS79820647	3618_Klep	EDTA Plasma	HPβCD - Plasma	Kleptose HPB	4 days	3618	M	21 months	Arachidonoyl ethanolamide (AEA)	1	0.156	ng/mL	0.622	ng/mL	498	ng/mL	BLOQ
FS79820648	3653_Klep	EDTA Plasma	HPβCD - Plasma	Kleptose HPB	4 days	3653	M	21 months	Arachidonoyl ethanolamide (AEA)	1	NQ	ng/mL	0.622	ng/mL	498	ng/mL
FS79820655	3619_Klep	EDTA Plasma	HPβCD - Plasma	Kleptose HPB	4 days	3619	M	21 months	Arachidonoyl ethanolamide (AEA)	1	0.156	ng/mL	0.622	ng/mL	498	ng/mL	BLOQ
FS79820656	3654_Klep	EDTA Plasma	HPβCD - Plasma	Kleptose HPB	4 days	3654	M	21 months	Arachidonoyl ethanolamide (AEA)	1	0.243	ng/mL	0.622	ng/mL	498	ng/mL	BLOQ
FS79820663	3620_Klep	EDTA Plasma	HPβCD - Plasma	Kleptose HPB	4 days	3620	M	21 months	Arachidonoyl ethanolamide (AEA)	1	0.0978	ng/mL	0.622	ng/mL	498	ng/mL	BLOQ
FS79820664	3655_Klep	EDTA Plasma	HPβCD - Plasma	Kleptose HPB	4 days	3655	M	21 months	Arachidonoyl ethanolamide (AEA)	1	0.372	ng/mL	0.622	ng/mL	498	ng/mL	BLOQ
FS79820671	3621_Klep	EDTA Plasma	HPβCD - Plasma	Kleptose HPB	4 days	3621	M	21 months	Arachidonoyl ethanolamide (AEA)	1	0.0828	ng/mL	0.622	ng/mL	498	ng/mL	BLOQ
FS79820672	3656_Klep	EDTA Plasma	HPβCD - Plasma	Kleptose HPB	4 days	3656	M	21 months	Arachidonoyl ethanolamide (AEA)	1	0.15	ng/mL	0.622	ng/mL	498	ng/mL	BLOQ
FS79820679	3643_Klep	EDTA Plasma	HPβCD - Plasma	Kleptose HPB	4 days	3643	M	21 months	Arachidonoyl ethanolamide (AEA)	1	0.036	ng/mL	0.622	ng/mL	498	ng/mL	BLOQ
FS79820680	3657_Klep	EDTA Plasma	HPβCD - Plasma	Kleptose HPB	4 days	3657	M	21 months	Arachidonoyl ethanolamide (AEA)	1	0.194	ng/mL	0.622	ng/mL	498	ng/mL	BLOQ
FS79820687	3644_Klep	EDTA Plasma	HPβCD - Plasma	Kleptose HPB	4 days	3644	M	21 months	Arachidonoyl ethanolamide (AEA)	1	0.117	ng/mL	0.622	ng/mL	498	ng/mL	BLOQ
FS79820688	3664_Klep	EDTA Plasma	HPβCD - Plasma	Kleptose HPB	4 days	3664	M	21 months	Arachidonoyl ethanolamide (AEA)	1	0.0349	ng/mL	0.622	ng/mL	498	ng/mL	BLOQ
FS79820600	3645_Klep	EDTA Plasma	HPβCD - Plasma	Kleptose HPB	4 days	3645	M	21 months	Docosahexaenoic acid (DHA)	1	1220	ng/mL	12.5	ng/mL	10000	ng/mL
FS79820608	3647_Klep	EDTA Plasma	HPβCD - Plasma	Kleptose HPB	4 days	3647	M	21 months	Docosahexaenoic acid (DHA)	1	506	ng/mL	12.5	ng/mL	10000	ng/mL
FS79820616	3648_Klep	EDTA Plasma	HPβCD - Plasma	Kleptose HPB	4 days	3648	M	21 months	Docosahexaenoic acid (DHA)	1	1070	ng/mL	12.5	ng/mL	10000	ng/mL
FS79820624	3649_Klep	EDTA Plasma	HPβCD - Plasma	Kleptose HPB	4 days	3649	M	21 months	Docosahexaenoic acid (DHA)	1	658	ng/mL	12.5	ng/mL	10000	ng/mL
FS79820632	3651_Klep	EDTA Plasma	HPβCD - Plasma	Kleptose HPB	4 days	3651	M	21 months	Docosahexaenoic acid (DHA)	1	905	ng/mL	12.5	ng/mL	10000	ng/mL
FS79820640	3652_Klep	EDTA Plasma	HPβCD - Plasma	Kleptose HPB	4 days	3652	M	21 months	Docosahexaenoic acid (DHA)	1	539	ng/mL	12.5	ng/mL	10000	ng/mL
FS79820647	3618_Klep	EDTA Plasma	HPβCD - Plasma	Kleptose HPB	4 days	3618	M	21 months	Docosahexaenoic acid (DHA)	1	1280	ng/mL	12.5	ng/mL	10000	ng/mL
FS79820648	3653_Klep	EDTA Plasma	HPβCD - Plasma	Kleptose HPB	4 days	3653	M	21 months	Docosahexaenoic acid (DHA)	1	600	ng/mL	12.5	ng/mL	10000	ng/mL
FS79820655	3619_Klep	EDTA Plasma	HPβCD - Plasma	Kleptose HPB	4 days	3619	M	21 months	Docosahexaenoic acid (DHA)	1	1080	ng/mL	12.5	ng/mL	10000	ng/mL
FS79820656	3654_Klep	EDTA Plasma	HPβCD - Plasma	Kleptose HPB	4 days	3654	M	21 months	Docosahexaenoic acid (DHA)	1	1510	ng/mL	12.5	ng/mL	10000	ng/mL
FS79820663	3620_Klep	EDTA Plasma	HPβCD - Plasma	Kleptose HPB	4 days	3620	M	21 months	Docosahexaenoic acid (DHA)	1	805	ng/mL	12.5	ng/mL	10000	ng/mL
FS79820664	3655_Klep	EDTA Plasma	HPβCD - Plasma	Kleptose HPB	4 days	3655	M	21 months	Docosahexaenoic acid (DHA)	1	1110	ng/mL	12.5	ng/mL	10000	ng/mL
FS79820671	3621_Klep	EDTA Plasma	HPβCD - Plasma	Kleptose HPB	4 days	3621	M	21 months	Docosahexaenoic acid (DHA)	1	902	ng/mL	12.5	ng/mL	10000	ng/mL
FS79820672	3656_Klep	EDTA Plasma	HPβCD - Plasma	Kleptose HPB	4 days	3656	M	21 months	Docosahexaenoic acid (DHA)	1	873	ng/mL	12.5	ng/mL	10000	ng/mL
FS79820679	3643_Klep	EDTA Plasma	HPβCD - Plasma	Kleptose HPB	4 days	3643	M	21 months	Docosahexaenoic acid (DHA)	1	1110	ng/mL	12.5	ng/mL	10000	ng/mL
FS79820680	3657_Klep	EDTA Plasma	HPβCD - Plasma	Kleptose HPB	4 days	3657	M	21 months	Docosahexaenoic acid (DHA)	1	804	ng/mL	12.5	ng/mL	10000	ng/mL
FS79820687	3644_Klep	EDTA Plasma	HPβCD - Plasma	Kleptose HPB	4 days	3644	M	21 months	Docosahexaenoic acid (DHA)	1	1220	ng/mL	12.5	ng/mL	10000	ng/mL
FS79820688	3664_Klep	EDTA Plasma	HPβCD - Plasma	Kleptose HPB	4 days	3664	M	21 months	Docosahexaenoic acid (DHA)	1	777	ng/mL	12.5	ng/mL	10000	ng/mL
FS79820600	3645_Klep	EDTA Plasma	HPβCD - Plasma	Kleptose HPB	4 days	3645	M	21 months	Docosahexaenoyl ethanolamide (DHEA)	1	0.509	ng/mL	0.156	ng/mL	125	ng/mL
FS79820608	3647_Klep	EDTA Plasma	HPβCD - Plasma	Kleptose HPB	4 days	3647	M	21 months	Docosahexaenoyl ethanolamide (DHEA)	1	0.682	ng/mL	0.156	ng/mL	125	ng/mL
FS79820616	3648_Klep	EDTA Plasma	HPβCD - Plasma	Kleptose HPB	4 days	3648	M	21 months	Docosahexaenoyl ethanolamide (DHEA)	1	0.574	ng/mL	0.156	ng/mL	125	ng/mL
FS79820624	3649_Klep	EDTA Plasma	HPβCD - Plasma	Kleptose HPB	4 days	3649	M	21 months	Docosahexaenoyl ethanolamide (DHEA)	1	0.425	ng/mL	0.156	ng/mL	125	ng/mL
FS79820632	3651_Klep	EDTA Plasma	HPβCD - Plasma	Kleptose HPB	4 days	3651	M	21 months	Docosahexaenoyl ethanolamide (DHEA)	1	0.477	ng/mL	0.156	ng/mL	125	ng/mL
FS79820640	3652_Klep	EDTA Plasma	HPβCD - Plasma	Kleptose HPB	4 days	3652	M	21 months	Docosahexaenoyl ethanolamide (DHEA)	1	0.452	ng/mL	0.156	ng/mL	125	ng/mL
FS79820647	3618_Klep	EDTA Plasma	HPβCD - Plasma	Kleptose HPB	4 days	3618	M	21 months	Docosahexaenoyl ethanolamide (DHEA)	1	0.467	ng/mL	0.156	ng/mL	125	ng/mL
FS79820648	3653_Klep	EDTA Plasma	HPβCD - Plasma	Kleptose HPB	4 days	3653	M	21 months	Docosahexaenoyl ethanolamide (DHEA)	1	0.508	ng/mL	0.156	ng/mL	125	ng/mL
FS79820655	3619_Klep	EDTA Plasma	HPβCD - Plasma	Kleptose HPB	4 days	3619	M	21 months	Docosahexaenoyl ethanolamide (DHEA)	1	0.594	ng/mL	0.156	ng/mL	125	ng/mL
FS79820656	3654_Klep	EDTA Plasma	HPβCD - Plasma	Kleptose HPB	4 days	3654	M	21 months	Docosahexaenoyl ethanolamide (DHEA)	1	0.728	ng/mL	0.156	ng/mL	125	ng/mL
FS79820663	3620_Klep	EDTA Plasma	HPβCD - Plasma	Kleptose HPB	4 days	3620	M	21 months	Docosahexaenoyl ethanolamide (DHEA)	1	0.474	ng/mL	0.156	ng/mL	125	ng/mL
FS79820664	3655_Klep	EDTA Plasma	HPβCD - Plasma	Kleptose HPB	4 days	3655	M	21 months	Docosahexaenoyl ethanolamide (DHEA)	1	0.865	ng/mL	0.156	ng/mL	125	ng/mL
FS79820671	3621_Klep	EDTA Plasma	HPβCD - Plasma	Kleptose HPB	4 days	3621	M	21 months	Docosahexaenoyl ethanolamide (DHEA)	1	0.419	ng/mL	0.156	ng/mL	125	ng/mL
FS79820672	3656_Klep	EDTA Plasma	HPβCD - Plasma	Kleptose HPB	4 days	3656	M	21 months	Docosahexaenoyl ethanolamide (DHEA)	1	0.705	ng/mL	0.156	ng/mL	125	ng/mL
FS79820679	3643_Klep	EDTA Plasma	HPβCD - Plasma	Kleptose HPB	4 days	3643	M	21 months	Docosahexaenoyl ethanolamide (DHEA)	1	0.417	ng/mL	0.156	ng/mL	125	ng/mL
FS79820680	3657_Klep	EDTA Plasma	HPβCD - Plasma	Kleptose HPB	4 days	3657	M	21 months	Docosahexaenoyl ethanolamide (DHEA)	1	0.513	ng/mL	0.156	ng/mL	125	ng/mL
FS79820687	3644_Klep	EDTA Plasma	HPβCD - Plasma	Kleptose HPB	4 days	3644	M	21 months	Docosahexaenoyl ethanolamide (DHEA)	1	0.514	ng/mL	0.156	ng/mL	125	ng/mL
FS79820688	3664_Klep	EDTA Plasma	HPβCD - Plasma	Kleptose HPB	4 days	3664	M	21 months	Docosahexaenoyl ethanolamide (DHEA)	1	0.417	ng/mL	0.156	ng/mL	125	ng/mL
FS79820600	3645_Klep	EDTA Plasma	HPβCD - Plasma	Kleptose HPB	4 days	3645	M	21 months	Docosapentaenoic acid (DPA)	1	230	ng/mL	24.7	ng/mL	19780	ng/mL
FS79820608	3647_Klep	EDTA Plasma	HPβCD - Plasma	Kleptose HPB	4 days	3647	M	21 months	Docosapentaenoic acid (DPA)	1	87.7	ng/mL	24.7	ng/mL	19780	ng/mL
FS79820616	3648_Klep	EDTA Plasma	HPβCD - Plasma	Kleptose HPB	4 days	3648	M	21 months	Docosapentaenoic acid (DPA)	1	214	ng/mL	24.7	ng/mL	19780	ng/mL
FS79820624	3649_Klep	EDTA Plasma	HPβCD - Plasma	Kleptose HPB	4 days	3649	M	21 months	Docosapentaenoic acid (DPA)	1	142	ng/mL	24.7	ng/mL	19780	ng/mL
FS79820632	3651_Klep	EDTA Plasma	HPβCD - Plasma	Kleptose HPB	4 days	3651	M	21 months	Docosapentaenoic acid (DPA)	1	136	ng/mL	24.7	ng/mL	19780	ng/mL
FS79820640	3652_Klep	EDTA Plasma	HPβCD - Plasma	Kleptose HPB	4 days	3652	M	21 months	Docosapentaenoic acid (DPA)	1	70.1	ng/mL	24.7	ng/mL	19780	ng/mL
FS79820647	3618_Klep	EDTA Plasma	HPβCD - Plasma	Kleptose HPB	4 days	3618	M	21 months	Docosapentaenoic acid (DPA)	1	154	ng/mL	24.7	ng/mL	19780	ng/mL
FS79820648	3653_Klep	EDTA Plasma	HPβCD - Plasma	Kleptose HPB	4 days	3653	M	21 months	Docosapentaenoic acid (DPA)	1	108	ng/mL	24.7	ng/mL	19780	ng/mL
FS79820655	3619_Klep	EDTA Plasma	HPβCD - Plasma	Kleptose HPB	4 days	3619	M	21 months	Docosapentaenoic acid (DPA)	1	150	ng/mL	24.7	ng/mL	19780	ng/mL
FS79820656	3654_Klep	EDTA Plasma	HPβCD - Plasma	Kleptose HPB	4 days	3654	M	21 months	Docosapentaenoic acid (DPA)	1	283	ng/mL	24.7	ng/mL	19780	ng/mL
FS79820663	3620_Klep	EDTA Plasma	HPβCD - Plasma	Kleptose HPB	4 days	3620	M	21 months	Docosapentaenoic acid (DPA)	1	128	ng/mL	24.7	ng/mL	19780	ng/mL
FS79820664	3655_Klep	EDTA Plasma	HPβCD - Plasma	Kleptose HPB	4 days	3655	M	21 months	Docosapentaenoic acid (DPA)	1	209	ng/mL	24.7	ng/mL	19780	ng/mL
FS79820671	3621_Klep	EDTA Plasma	HPβCD - Plasma	Kleptose HPB	4 days	3621	M	21 months	Docosapentaenoic acid (DPA)	1	142	ng/mL	24.7	ng/mL	19780	ng/mL
FS79820672	3656_Klep	EDTA Plasma	HPβCD - Plasma	Kleptose HPB	4 days	3656	M	21 months	Docosapentaenoic acid (DPA)	1	164	ng/mL	24.7	ng/mL	19780	ng/mL
FS79820679	3643_Klep	EDTA Plasma	HPβCD - Plasma	Kleptose HPB	4 days	3643	M	21 months	Docosapentaenoic acid (DPA)	1	139	ng/mL	24.7	ng/mL	19780	ng/mL
FS79820680	3657_Klep	EDTA Plasma	HPβCD - Plasma	Kleptose HPB	4 days	3657	M	21 months	Docosapentaenoic acid (DPA)	1	124	ng/mL	24.7	ng/mL	19780	ng/mL
FS79820687	3644_Klep	EDTA Plasma	HPβCD - Plasma	Kleptose HPB	4 days	3644	M	21 months	Docosapentaenoic acid (DPA)	1	212	ng/mL	24.7	ng/mL	19780	ng/mL
FS79820688	3664_Klep	EDTA Plasma	HPβCD - Plasma	Kleptose HPB	4 days	3664	M	21 months	Docosapentaenoic acid (DPA)	1	99.7	ng/mL	24.7	ng/mL	19780	ng/mL
FS79820600	3645_Klep	EDTA Plasma	HPβCD - Plasma	Kleptose HPB	4 days	3645	M	21 months	Eicosapentaenoic acid (EPA)	1	191	ng/mL	30.6	ng/mL	24500	ng/mL
FS79820608	3647_Klep	EDTA Plasma	HPβCD - Plasma	Kleptose HPB	4 days	3647	M	21 months	Eicosapentaenoic acid (EPA)	1	64.3	ng/mL	30.6	ng/mL	24500	ng/mL
FS79820616	3648_Klep	EDTA Plasma	HPβCD - Plasma	Kleptose HPB	4 days	3648	M	21 months	Eicosapentaenoic acid (EPA)	1	169	ng/mL	30.6	ng/mL	24500	ng/mL
FS79820624	3649_Klep	EDTA Plasma	HPβCD - Plasma	Kleptose HPB	4 days	3649	M	21 months	Eicosapentaenoic acid (EPA)	1	106	ng/mL	30.6	ng/mL	24500	ng/mL
FS79820632	3651_Klep	EDTA Plasma	HPβCD - Plasma	Kleptose HPB	4 days	3651	M	21 months	Eicosapentaenoic acid (EPA)	1	111	ng/mL	30.6	ng/mL	24500	ng/mL
FS79820640	3652_Klep	EDTA Plasma	HPβCD - Plasma	Kleptose HPB	4 days	3652	M	21 months	Eicosapentaenoic acid (EPA)	1	67.4	ng/mL	30.6	ng/mL	24500	ng/mL
FS79820647	3618_Klep	EDTA Plasma	HPβCD - Plasma	Kleptose HPB	4 days	3618	M	21 months	Eicosapentaenoic acid (EPA)	1	174	ng/mL	30.6	ng/mL	24500	ng/mL
FS79820648	3653_Klep	EDTA Plasma	HPβCD - Plasma	Kleptose HPB	4 days	3653	M	21 months	Eicosapentaenoic acid (EPA)	1	83.9	ng/mL	30.6	ng/mL	24500	ng/mL
FS79820655	3619_Klep	EDTA Plasma	HPβCD - Plasma	Kleptose HPB	4 days	3619	M	21 months	Eicosapentaenoic acid (EPA)	1	100	ng/mL	30.6	ng/mL	24500	ng/mL
FS79820656	3654_Klep	EDTA Plasma	HPβCD - Plasma	Kleptose HPB	4 days	3654	M	21 months	Eicosapentaenoic acid (EPA)	1	170	ng/mL	30.6	ng/mL	24500	ng/mL
FS79820663	3620_Klep	EDTA Plasma	HPβCD - Plasma	Kleptose HPB	4 days	3620	M	21 months	Eicosapentaenoic acid (EPA)	1	146	ng/mL	30.6	ng/mL	24500	ng/mL
FS79820664	3655_Klep	EDTA Plasma	HPβCD - Plasma	Kleptose HPB	4 days	3655	M	21 months	Eicosapentaenoic acid (EPA)	1	128	ng/mL	30.6	ng/mL	24500	ng/mL
FS79820671	3621_Klep	EDTA Plasma	HPβCD - Plasma	Kleptose HPB	4 days	3621	M	21 months	Eicosapentaenoic acid (EPA)	1	125	ng/mL	30.6	ng/mL	24500	ng/mL
FS79820672	3656_Klep	EDTA Plasma	HPβCD - Plasma	Kleptose HPB	4 days	3656	M	21 months	Eicosapentaenoic acid (EPA)	1	84.1	ng/mL	30.6	ng/mL	24500	ng/mL
FS79820679	3643_Klep	EDTA Plasma	HPβCD - Plasma	Kleptose HPB	4 days	3643	M	21 months	Eicosapentaenoic acid (EPA)	1	115	ng/mL	30.6	ng/mL	24500	ng/mL
FS79820680	3657_Klep	EDTA Plasma	HPβCD - Plasma	Kleptose HPB	4 days	3657	M	21 months	Eicosapentaenoic acid (EPA)	1	134	ng/mL	30.6	ng/mL	24500	ng/mL
FS79820687	3644_Klep	EDTA Plasma	HPβCD - Plasma	Kleptose HPB	4 days	3644	M	21 months	Eicosapentaenoic acid (EPA)	1	221	ng/mL	30.6	ng/mL	24500	ng/mL
FS79820688	3664_Klep	EDTA Plasma	HPβCD - Plasma	Kleptose HPB	4 days	3664	M	21 months	Eicosapentaenoic acid (EPA)	1	106	ng/mL	30.6	ng/mL	24500	ng/mL
FS79820600	3645_Klep	EDTA Plasma	HPβCD - Plasma	Kleptose HPB	4 days	3645	M	21 months	Leukotriene B4	1	NQ	ng/mL	0.153	ng/mL	123	ng/mL
FS79820608	3647_Klep	EDTA Plasma	HPβCD - Plasma	Kleptose HPB	4 days	3647	M	21 months	Leukotriene B4	1	NQ	ng/mL	0.153	ng/mL	123	ng/mL
FS79820616	3648_Klep	EDTA Plasma	HPβCD - Plasma	Kleptose HPB	4 days	3648	M	21 months	Leukotriene B4	1	NQ	ng/mL	0.153	ng/mL	123	ng/mL
FS79820624	3649_Klep	EDTA Plasma	HPβCD - Plasma	Kleptose HPB	4 days	3649	M	21 months	Leukotriene B4	1	NQ	ng/mL	0.153	ng/mL	123	ng/mL
FS79820632	3651_Klep	EDTA Plasma	HPβCD - Plasma	Kleptose HPB	4 days	3651	M	21 months	Leukotriene B4	1	NQ	ng/mL	0.153	ng/mL	123	ng/mL
FS79820640	3652_Klep	EDTA Plasma	HPβCD - Plasma	Kleptose HPB	4 days	3652	M	21 months	Leukotriene B4	1	NQ	ng/mL	0.153	ng/mL	123	ng/mL
FS79820647	3618_Klep	EDTA Plasma	HPβCD - Plasma	Kleptose HPB	4 days	3618	M	21 months	Leukotriene B4	1	NQ	ng/mL	0.153	ng/mL	123	ng/mL
FS79820648	3653_Klep	EDTA Plasma	HPβCD - Plasma	Kleptose HPB	4 days	3653	M	21 months	Leukotriene B4	1	NQ	ng/mL	0.153	ng/mL	123	ng/mL
FS79820655	3619_Klep	EDTA Plasma	HPβCD - Plasma	Kleptose HPB	4 days	3619	M	21 months	Leukotriene B4	1	NQ	ng/mL	0.153	ng/mL	123	ng/mL
FS79820656	3654_Klep	EDTA Plasma	HPβCD - Plasma	Kleptose HPB	4 days	3654	M	21 months	Leukotriene B4	1	NQ	ng/mL	0.153	ng/mL	123	ng/mL
FS79820663	3620_Klep	EDTA Plasma	HPβCD - Plasma	Kleptose HPB	4 days	3620	M	21 months	Leukotriene B4	1	NQ	ng/mL	0.153	ng/mL	123	ng/mL
FS79820664	3655_Klep	EDTA Plasma	HPβCD - Plasma	Kleptose HPB	4 days	3655	M	21 months	Leukotriene B4	1	NQ	ng/mL	0.153	ng/mL	123	ng/mL
FS79820671	3621_Klep	EDTA Plasma	HPβCD - Plasma	Kleptose HPB	4 days	3621	M	21 months	Leukotriene B4	1	NQ	ng/mL	0.153	ng/mL	123	ng/mL
FS79820672	3656_Klep	EDTA Plasma	HPβCD - Plasma	Kleptose HPB	4 days	3656	M	21 months	Leukotriene B4	1	NQ	ng/mL	0.153	ng/mL	123	ng/mL
FS79820679	3643_Klep	EDTA Plasma	HPβCD - Plasma	Kleptose HPB	4 days	3643	M	21 months	Leukotriene B4	1	NQ	ng/mL	0.153	ng/mL	123	ng/mL
FS79820680	3657_Klep	EDTA Plasma	HPβCD - Plasma	Kleptose HPB	4 days	3657	M	21 months	Leukotriene B4	1	NQ	ng/mL	0.153	ng/mL	123	ng/mL
FS79820687	3644_Klep	EDTA Plasma	HPβCD - Plasma	Kleptose HPB	4 days	3644	M	21 months	Leukotriene B4	1	NQ	ng/mL	0.153	ng/mL	123	ng/mL
FS79820688	3664_Klep	EDTA Plasma	HPβCD - Plasma	Kleptose HPB	4 days	3664	M	21 months	Leukotriene B4	1	NQ	ng/mL	0.153	ng/mL	123	ng/mL
FS79820600	3645_Klep	EDTA Plasma	HPβCD - Plasma	Kleptose HPB	4 days	3645	M	21 months	Leukotriene C4	1	NQ	ng/mL	4.86	ng/mL	972	ng/mL
FS79820608	3647_Klep	EDTA Plasma	HPβCD - Plasma	Kleptose HPB	4 days	3647	M	21 months	Leukotriene C4	1	NQ	ng/mL	4.86	ng/mL	972	ng/mL
FS79820616	3648_Klep	EDTA Plasma	HPβCD - Plasma	Kleptose HPB	4 days	3648	M	21 months	Leukotriene C4	1	NQ	ng/mL	4.86	ng/mL	972	ng/mL
FS79820624	3649_Klep	EDTA Plasma	HPβCD - Plasma	Kleptose HPB	4 days	3649	M	21 months	Leukotriene C4	1	NQ	ng/mL	4.86	ng/mL	972	ng/mL
FS79820632	3651_Klep	EDTA Plasma	HPβCD - Plasma	Kleptose HPB	4 days	3651	M	21 months	Leukotriene C4	1	NQ	ng/mL	4.86	ng/mL	972	ng/mL
FS79820640	3652_Klep	EDTA Plasma	HPβCD - Plasma	Kleptose HPB	4 days	3652	M	21 months	Leukotriene C4	1	NQ	ng/mL	4.86	ng/mL	972	ng/mL
FS79820647	3618_Klep	EDTA Plasma	HPβCD - Plasma	Kleptose HPB	4 days	3618	M	21 months	Leukotriene C4	1	NQ	ng/mL	4.86	ng/mL	972	ng/mL
FS79820648	3653_Klep	EDTA Plasma	HPβCD - Plasma	Kleptose HPB	4 days	3653	M	21 months	Leukotriene C4	1	NQ	ng/mL	4.86	ng/mL	972	ng/mL
FS79820655	3619_Klep	EDTA Plasma	HPβCD - Plasma	Kleptose HPB	4 days	3619	M	21 months	Leukotriene C4	1	NQ	ng/mL	4.86	ng/mL	972	ng/mL
FS79820656	3654_Klep	EDTA Plasma	HPβCD - Plasma	Kleptose HPB	4 days	3654	M	21 months	Leukotriene C4	1	NQ	ng/mL	4.86	ng/mL	972	ng/mL
FS79820663	3620_Klep	EDTA Plasma	HPβCD - Plasma	Kleptose HPB	4 days	3620	M	21 months	Leukotriene C4	1	NQ	ng/mL	4.86	ng/mL	972	ng/mL
FS79820664	3655_Klep	EDTA Plasma	HPβCD - Plasma	Kleptose HPB	4 days	3655	M	21 months	Leukotriene C4	1	NQ	ng/mL	4.86	ng/mL	972	ng/mL
FS79820671	3621_Klep	EDTA Plasma	HPβCD - Plasma	Kleptose HPB	4 days	3621	M	21 months	Leukotriene C4	1	NQ	ng/mL	4.86	ng/mL	972	ng/mL
FS79820672	3656_Klep	EDTA Plasma	HPβCD - Plasma	Kleptose HPB	4 days	3656	M	21 months	Leukotriene C4	1	NQ	ng/mL	4.86	ng/mL	972	ng/mL
FS79820679	3643_Klep	EDTA Plasma	HPβCD - Plasma	Kleptose HPB	4 days	3643	M	21 months	Leukotriene C4	1	NQ	ng/mL	4.86	ng/mL	972	ng/mL
FS79820680	3657_Klep	EDTA Plasma	HPβCD - Plasma	Kleptose HPB	4 days	3657	M	21 months	Leukotriene C4	1	NQ	ng/mL	4.86	ng/mL	972	ng/mL
FS79820687	3644_Klep	EDTA Plasma	HPβCD - Plasma	Kleptose HPB	4 days	3644	M	21 months	Leukotriene C4	1	NQ	ng/mL	4.86	ng/mL	972	ng/mL
FS79820688	3664_Klep	EDTA Plasma	HPβCD - Plasma	Kleptose HPB	4 days	3664	M	21 months	Leukotriene C4	1	NQ	ng/mL	4.86	ng/mL	972	ng/mL
FS79820600	3645_Klep	EDTA Plasma	HPβCD - Plasma	Kleptose HPB	4 days	3645	M	21 months	Leukotriene D4	1	NQ	ng/mL	0.385	ng/mL	308	ng/mL
FS79820608	3647_Klep	EDTA Plasma	HPβCD - Plasma	Kleptose HPB	4 days	3647	M	21 months	Leukotriene D4	1	NQ	ng/mL	0.385	ng/mL	308	ng/mL
FS79820616	3648_Klep	EDTA Plasma	HPβCD - Plasma	Kleptose HPB	4 days	3648	M	21 months	Leukotriene D4	1	NQ	ng/mL	0.385	ng/mL	308	ng/mL
FS79820624	3649_Klep	EDTA Plasma	HPβCD - Plasma	Kleptose HPB	4 days	3649	M	21 months	Leukotriene D4	1	NQ	ng/mL	0.385	ng/mL	308	ng/mL
FS79820632	3651_Klep	EDTA Plasma	HPβCD - Plasma	Kleptose HPB	4 days	3651	M	21 months	Leukotriene D4	1	NQ	ng/mL	0.385	ng/mL	308	ng/mL
FS79820640	3652_Klep	EDTA Plasma	HPβCD - Plasma	Kleptose HPB	4 days	3652	M	21 months	Leukotriene D4	1	NQ	ng/mL	0.385	ng/mL	308	ng/mL
FS79820647	3618_Klep	EDTA Plasma	HPβCD - Plasma	Kleptose HPB	4 days	3618	M	21 months	Leukotriene D4	1	NQ	ng/mL	0.385	ng/mL	308	ng/mL
FS79820648	3653_Klep	EDTA Plasma	HPβCD - Plasma	Kleptose HPB	4 days	3653	M	21 months	Leukotriene D4	1	NQ	ng/mL	0.385	ng/mL	308	ng/mL
FS79820655	3619_Klep	EDTA Plasma	HPβCD - Plasma	Kleptose HPB	4 days	3619	M	21 months	Leukotriene D4	1	NQ	ng/mL	0.385	ng/mL	308	ng/mL
FS79820656	3654_Klep	EDTA Plasma	HPβCD - Plasma	Kleptose HPB	4 days	3654	M	21 months	Leukotriene D4	1	NQ	ng/mL	0.385	ng/mL	308	ng/mL
FS79820663	3620_Klep	EDTA Plasma	HPβCD - Plasma	Kleptose HPB	4 days	3620	M	21 months	Leukotriene D4	1	NQ	ng/mL	0.385	ng/mL	308	ng/mL
FS79820664	3655_Klep	EDTA Plasma	HPβCD - Plasma	Kleptose HPB	4 days	3655	M	21 months	Leukotriene D4	1	NQ	ng/mL	0.385	ng/mL	308	ng/mL
FS79820671	3621_Klep	EDTA Plasma	HPβCD - Plasma	Kleptose HPB	4 days	3621	M	21 months	Leukotriene D4	1	NQ	ng/mL	0.385	ng/mL	308	ng/mL
FS79820672	3656_Klep	EDTA Plasma	HPβCD - Plasma	Kleptose HPB	4 days	3656	M	21 months	Leukotriene D4	1	NQ	ng/mL	0.385	ng/mL	308	ng/mL
FS79820679	3643_Klep	EDTA Plasma	HPβCD - Plasma	Kleptose HPB	4 days	3643	M	21 months	Leukotriene D4	1	NQ	ng/mL	0.385	ng/mL	308	ng/mL
FS79820680	3657_Klep	EDTA Plasma	HPβCD - Plasma	Kleptose HPB	4 days	3657	M	21 months	Leukotriene D4	1	NQ	ng/mL	0.385	ng/mL	308	ng/mL
FS79820687	3644_Klep	EDTA Plasma	HPβCD - Plasma	Kleptose HPB	4 days	3644	M	21 months	Leukotriene D4	1	NQ	ng/mL	0.385	ng/mL	308	ng/mL
FS79820688	3664_Klep	EDTA Plasma	HPβCD - Plasma	Kleptose HPB	4 days	3664	M	21 months	Leukotriene D4	1	NQ	ng/mL	0.385	ng/mL	308	ng/mL
FS79820600	3645_Klep	EDTA Plasma	HPβCD - Plasma	Kleptose HPB	4 days	3645	M	21 months	Leukotriene E4	1	NQ	ng/mL	0.388	ng/mL	310	ng/mL
FS79820608	3647_Klep	EDTA Plasma	HPβCD - Plasma	Kleptose HPB	4 days	3647	M	21 months	Leukotriene E4	1	NQ	ng/mL	0.388	ng/mL	310	ng/mL
FS79820616	3648_Klep	EDTA Plasma	HPβCD - Plasma	Kleptose HPB	4 days	3648	M	21 months	Leukotriene E4	1	NQ	ng/mL	0.388	ng/mL	310	ng/mL
FS79820624	3649_Klep	EDTA Plasma	HPβCD - Plasma	Kleptose HPB	4 days	3649	M	21 months	Leukotriene E4	1	NQ	ng/mL	0.388	ng/mL	310	ng/mL
FS79820632	3651_Klep	EDTA Plasma	HPβCD - Plasma	Kleptose HPB	4 days	3651	M	21 months	Leukotriene E4	1	NQ	ng/mL	0.388	ng/mL	310	ng/mL
FS79820640	3652_Klep	EDTA Plasma	HPβCD - Plasma	Kleptose HPB	4 days	3652	M	21 months	Leukotriene E4	1	NQ	ng/mL	0.388	ng/mL	310	ng/mL
FS79820647	3618_Klep	EDTA Plasma	HPβCD - Plasma	Kleptose HPB	4 days	3618	M	21 months	Leukotriene E4	1	NQ	ng/mL	0.388	ng/mL	310	ng/mL
FS79820648	3653_Klep	EDTA Plasma	HPβCD - Plasma	Kleptose HPB	4 days	3653	M	21 months	Leukotriene E4	1	NQ	ng/mL	0.388	ng/mL	310	ng/mL
FS79820655	3619_Klep	EDTA Plasma	HPβCD - Plasma	Kleptose HPB	4 days	3619	M	21 months	Leukotriene E4	1	NQ	ng/mL	0.388	ng/mL	310	ng/mL
FS79820656	3654_Klep	EDTA Plasma	HPβCD - Plasma	Kleptose HPB	4 days	3654	M	21 months	Leukotriene E4	1	NQ	ng/mL	0.388	ng/mL	310	ng/mL
FS79820663	3620_Klep	EDTA Plasma	HPβCD - Plasma	Kleptose HPB	4 days	3620	M	21 months	Leukotriene E4	1	NQ	ng/mL	0.388	ng/mL	310	ng/mL
FS79820664	3655_Klep	EDTA Plasma	HPβCD - Plasma	Kleptose HPB	4 days	3655	M	21 months	Leukotriene E4	1	NQ	ng/mL	0.388	ng/mL	310	ng/mL
FS79820671	3621_Klep	EDTA Plasma	HPβCD - Plasma	Kleptose HPB	4 days	3621	M	21 months	Leukotriene E4	1	NQ	ng/mL	0.388	ng/mL	310	ng/mL
FS79820672	3656_Klep	EDTA Plasma	HPβCD - Plasma	Kleptose HPB	4 days	3656	M	21 months	Leukotriene E4	1	NQ	ng/mL	0.388	ng/mL	310	ng/mL
FS79820679	3643_Klep	EDTA Plasma	HPβCD - Plasma	Kleptose HPB	4 days	3643	M	21 months	Leukotriene E4	1	NQ	ng/mL	0.388	ng/mL	310	ng/mL
FS79820680	3657_Klep	EDTA Plasma	HPβCD - Plasma	Kleptose HPB	4 days	3657	M	21 months	Leukotriene E4	1	NQ	ng/mL	0.388	ng/mL	310	ng/mL
FS79820687	3644_Klep	EDTA Plasma	HPβCD - Plasma	Kleptose HPB	4 days	3644	M	21 months	Leukotriene E4	1	NQ	ng/mL	0.388	ng/mL	310	ng/mL
FS79820688	3664_Klep	EDTA Plasma	HPβCD - Plasma	Kleptose HPB	4 days	3664	M	21 months	Leukotriene E4	1	NQ	ng/mL	0.388	ng/mL	310	ng/mL
FS79820600	3645_Klep	EDTA Plasma	HPβCD - Plasma	Kleptose HPB	4 days	3645	M	21 months	Lipoxin A4	1	NQ	ng/mL	0.0613	ng/mL	49	ng/mL
FS79820608	3647_Klep	EDTA Plasma	HPβCD - Plasma	Kleptose HPB	4 days	3647	M	21 months	Lipoxin A4	1	NQ	ng/mL	0.0613	ng/mL	49	ng/mL
FS79820616	3648_Klep	EDTA Plasma	HPβCD - Plasma	Kleptose HPB	4 days	3648	M	21 months	Lipoxin A4	1	NQ	ng/mL	0.0613	ng/mL	49	ng/mL
FS79820624	3649_Klep	EDTA Plasma	HPβCD - Plasma	Kleptose HPB	4 days	3649	M	21 months	Lipoxin A4	1	NQ	ng/mL	0.0613	ng/mL	49	ng/mL
FS79820632	3651_Klep	EDTA Plasma	HPβCD - Plasma	Kleptose HPB	4 days	3651	M	21 months	Lipoxin A4	1	NQ	ng/mL	0.0613	ng/mL	49	ng/mL
FS79820640	3652_Klep	EDTA Plasma	HPβCD - Plasma	Kleptose HPB	4 days	3652	M	21 months	Lipoxin A4	1	NQ	ng/mL	0.0613	ng/mL	49	ng/mL
FS79820647	3618_Klep	EDTA Plasma	HPβCD - Plasma	Kleptose HPB	4 days	3618	M	21 months	Lipoxin A4	1	NQ	ng/mL	0.0613	ng/mL	49	ng/mL
FS79820648	3653_Klep	EDTA Plasma	HPβCD - Plasma	Kleptose HPB	4 days	3653	M	21 months	Lipoxin A4	1	NQ	ng/mL	0.0613	ng/mL	49	ng/mL
FS79820655	3619_Klep	EDTA Plasma	HPβCD - Plasma	Kleptose HPB	4 days	3619	M	21 months	Lipoxin A4	1	NQ	ng/mL	0.0613	ng/mL	49	ng/mL
FS79820656	3654_Klep	EDTA Plasma	HPβCD - Plasma	Kleptose HPB	4 days	3654	M	21 months	Lipoxin A4	1	NQ	ng/mL	0.0613	ng/mL	49	ng/mL
FS79820663	3620_Klep	EDTA Plasma	HPβCD - Plasma	Kleptose HPB	4 days	3620	M	21 months	Lipoxin A4	1	NQ	ng/mL	0.0613	ng/mL	49	ng/mL
FS79820664	3655_Klep	EDTA Plasma	HPβCD - Plasma	Kleptose HPB	4 days	3655	M	21 months	Lipoxin A4	1	NQ	ng/mL	0.0613	ng/mL	49	ng/mL
FS79820671	3621_Klep	EDTA Plasma	HPβCD - Plasma	Kleptose HPB	4 days	3621	M	21 months	Lipoxin A4	1	NQ	ng/mL	0.0613	ng/mL	49	ng/mL
FS79820672	3656_Klep	EDTA Plasma	HPβCD - Plasma	Kleptose HPB	4 days	3656	M	21 months	Lipoxin A4	1	NQ	ng/mL	0.0613	ng/mL	49	ng/mL
FS79820679	3643_Klep	EDTA Plasma	HPβCD - Plasma	Kleptose HPB	4 days	3643	M	21 months	Lipoxin A4	1	NQ	ng/mL	0.0613	ng/mL	49	ng/mL
FS79820680	3657_Klep	EDTA Plasma	HPβCD - Plasma	Kleptose HPB	4 days	3657	M	21 months	Lipoxin A4	1	NQ	ng/mL	0.0613	ng/mL	49	ng/mL
FS79820687	3644_Klep	EDTA Plasma	HPβCD - Plasma	Kleptose HPB	4 days	3644	M	21 months	Lipoxin A4	1	NQ	ng/mL	0.0613	ng/mL	49	ng/mL
FS79820688	3664_Klep	EDTA Plasma	HPβCD - Plasma	Kleptose HPB	4 days	3664	M	21 months	Lipoxin A4	1	NQ	ng/mL	0.0613	ng/mL	49	ng/mL
FS79820600	3645_Klep	EDTA Plasma	HPβCD - Plasma	Kleptose HPB	4 days	3645	M	21 months	Lipoxin A5	1	NQ	ng/mL	0.0742	ng/mL	59.4	ng/mL
FS79820608	3647_Klep	EDTA Plasma	HPβCD - Plasma	Kleptose HPB	4 days	3647	M	21 months	Lipoxin A5	1	NQ	ng/mL	0.0742	ng/mL	59.4	ng/mL
FS79820616	3648_Klep	EDTA Plasma	HPβCD - Plasma	Kleptose HPB	4 days	3648	M	21 months	Lipoxin A5	1	NQ	ng/mL	0.0742	ng/mL	59.4	ng/mL
FS79820624	3649_Klep	EDTA Plasma	HPβCD - Plasma	Kleptose HPB	4 days	3649	M	21 months	Lipoxin A5	1	NQ	ng/mL	0.0742	ng/mL	59.4	ng/mL
FS79820632	3651_Klep	EDTA Plasma	HPβCD - Plasma	Kleptose HPB	4 days	3651	M	21 months	Lipoxin A5	1	NQ	ng/mL	0.0742	ng/mL	59.4	ng/mL
FS79820640	3652_Klep	EDTA Plasma	HPβCD - Plasma	Kleptose HPB	4 days	3652	M	21 months	Lipoxin A5	1	NQ	ng/mL	0.0742	ng/mL	59.4	ng/mL
FS79820647	3618_Klep	EDTA Plasma	HPβCD - Plasma	Kleptose HPB	4 days	3618	M	21 months	Lipoxin A5	1	NQ	ng/mL	0.0742	ng/mL	59.4	ng/mL
FS79820648	3653_Klep	EDTA Plasma	HPβCD - Plasma	Kleptose HPB	4 days	3653	M	21 months	Lipoxin A5	1	NQ	ng/mL	0.0742	ng/mL	59.4	ng/mL
FS79820655	3619_Klep	EDTA Plasma	HPβCD - Plasma	Kleptose HPB	4 days	3619	M	21 months	Lipoxin A5	1	NQ	ng/mL	0.0742	ng/mL	59.4	ng/mL
FS79820656	3654_Klep	EDTA Plasma	HPβCD - Plasma	Kleptose HPB	4 days	3654	M	21 months	Lipoxin A5	1	NQ	ng/mL	0.0742	ng/mL	59.4	ng/mL
FS79820663	3620_Klep	EDTA Plasma	HPβCD - Plasma	Kleptose HPB	4 days	3620	M	21 months	Lipoxin A5	1	NQ	ng/mL	0.0742	ng/mL	59.4	ng/mL
FS79820664	3655_Klep	EDTA Plasma	HPβCD - Plasma	Kleptose HPB	4 days	3655	M	21 months	Lipoxin A5	1	NQ	ng/mL	0.0742	ng/mL	59.4	ng/mL
FS79820671	3621_Klep	EDTA Plasma	HPβCD - Plasma	Kleptose HPB	4 days	3621	M	21 months	Lipoxin A5	1	NQ	ng/mL	0.0742	ng/mL	59.4	ng/mL
FS79820672	3656_Klep	EDTA Plasma	HPβCD - Plasma	Kleptose HPB	4 days	3656	M	21 months	Lipoxin A5	1	NQ	ng/mL	0.0742	ng/mL	59.4	ng/mL
FS79820679	3643_Klep	EDTA Plasma	HPβCD - Plasma	Kleptose HPB	4 days	3643	M	21 months	Lipoxin A5	1	NQ	ng/mL	0.0742	ng/mL	59.4	ng/mL
FS79820680	3657_Klep	EDTA Plasma	HPβCD - Plasma	Kleptose HPB	4 days	3657	M	21 months	Lipoxin A5	1	NQ	ng/mL	0.0742	ng/mL	59.4	ng/mL
FS79820687	3644_Klep	EDTA Plasma	HPβCD - Plasma	Kleptose HPB	4 days	3644	M	21 months	Lipoxin A5	1	NQ	ng/mL	0.0742	ng/mL	59.4	ng/mL
FS79820688	3664_Klep	EDTA Plasma	HPβCD - Plasma	Kleptose HPB	4 days	3664	M	21 months	Lipoxin A5	1	NQ	ng/mL	0.0742	ng/mL	59.4	ng/mL
FS79820600	3645_Klep	EDTA Plasma	HPβCD - Plasma	Kleptose HPB	4 days	3645	M	21 months	Lipoxin B4	1	NQ	ng/mL	1.55	ng/mL	1240	ng/mL
FS79820608	3647_Klep	EDTA Plasma	HPβCD - Plasma	Kleptose HPB	4 days	3647	M	21 months	Lipoxin B4	1	NQ	ng/mL	1.55	ng/mL	1240	ng/mL
FS79820616	3648_Klep	EDTA Plasma	HPβCD - Plasma	Kleptose HPB	4 days	3648	M	21 months	Lipoxin B4	1	NQ	ng/mL	1.55	ng/mL	1240	ng/mL
FS79820624	3649_Klep	EDTA Plasma	HPβCD - Plasma	Kleptose HPB	4 days	3649	M	21 months	Lipoxin B4	1	NQ	ng/mL	1.55	ng/mL	1240	ng/mL
FS79820632	3651_Klep	EDTA Plasma	HPβCD - Plasma	Kleptose HPB	4 days	3651	M	21 months	Lipoxin B4	1	NQ	ng/mL	1.55	ng/mL	1240	ng/mL
FS79820640	3652_Klep	EDTA Plasma	HPβCD - Plasma	Kleptose HPB	4 days	3652	M	21 months	Lipoxin B4	1	NQ	ng/mL	1.55	ng/mL	1240	ng/mL
FS79820647	3618_Klep	EDTA Plasma	HPβCD - Plasma	Kleptose HPB	4 days	3618	M	21 months	Lipoxin B4	1	NQ	ng/mL	1.55	ng/mL	1240	ng/mL
FS79820648	3653_Klep	EDTA Plasma	HPβCD - Plasma	Kleptose HPB	4 days	3653	M	21 months	Lipoxin B4	1	NQ	ng/mL	1.55	ng/mL	1240	ng/mL
FS79820655	3619_Klep	EDTA Plasma	HPβCD - Plasma	Kleptose HPB	4 days	3619	M	21 months	Lipoxin B4	1	NQ	ng/mL	1.55	ng/mL	1240	ng/mL
FS79820656	3654_Klep	EDTA Plasma	HPβCD - Plasma	Kleptose HPB	4 days	3654	M	21 months	Lipoxin B4	1	NQ	ng/mL	1.55	ng/mL	1240	ng/mL
FS79820663	3620_Klep	EDTA Plasma	HPβCD - Plasma	Kleptose HPB	4 days	3620	M	21 months	Lipoxin B4	1	NQ	ng/mL	1.55	ng/mL	1240	ng/mL
FS79820664	3655_Klep	EDTA Plasma	HPβCD - Plasma	Kleptose HPB	4 days	3655	M	21 months	Lipoxin B4	1	NQ	ng/mL	1.55	ng/mL	1240	ng/mL
FS79820671	3621_Klep	EDTA Plasma	HPβCD - Plasma	Kleptose HPB	4 days	3621	M	21 months	Lipoxin B4	1	NQ	ng/mL	1.55	ng/mL	1240	ng/mL
FS79820672	3656_Klep	EDTA Plasma	HPβCD - Plasma	Kleptose HPB	4 days	3656	M	21 months	Lipoxin B4	1	NQ	ng/mL	1.55	ng/mL	1240	ng/mL
FS79820679	3643_Klep	EDTA Plasma	HPβCD - Plasma	Kleptose HPB	4 days	3643	M	21 months	Lipoxin B4	1	NQ	ng/mL	1.55	ng/mL	1240	ng/mL
FS79820680	3657_Klep	EDTA Plasma	HPβCD - Plasma	Kleptose HPB	4 days	3657	M	21 months	Lipoxin B4	1	NQ	ng/mL	1.55	ng/mL	1240	ng/mL
FS79820687	3644_Klep	EDTA Plasma	HPβCD - Plasma	Kleptose HPB	4 days	3644	M	21 months	Lipoxin B4	1	NQ	ng/mL	1.55	ng/mL	1240	ng/mL
FS79820688	3664_Klep	EDTA Plasma	HPβCD - Plasma	Kleptose HPB	4 days	3664	M	21 months	Lipoxin B4	1	NQ	ng/mL	1.55	ng/mL	1240	ng/mL
FS79820600	3645_Klep	EDTA Plasma	HPβCD - Plasma	Kleptose HPB	4 days	3645	M	21 months	Maresin 1	1	NQ	ng/mL	1.55	ng/mL	1236	ng/mL
FS79820608	3647_Klep	EDTA Plasma	HPβCD - Plasma	Kleptose HPB	4 days	3647	M	21 months	Maresin 1	1	NQ	ng/mL	1.55	ng/mL	1236	ng/mL
FS79820616	3648_Klep	EDTA Plasma	HPβCD - Plasma	Kleptose HPB	4 days	3648	M	21 months	Maresin 1	1	NQ	ng/mL	1.55	ng/mL	1236	ng/mL
FS79820624	3649_Klep	EDTA Plasma	HPβCD - Plasma	Kleptose HPB	4 days	3649	M	21 months	Maresin 1	1	NQ	ng/mL	1.55	ng/mL	1236	ng/mL
FS79820632	3651_Klep	EDTA Plasma	HPβCD - Plasma	Kleptose HPB	4 days	3651	M	21 months	Maresin 1	1	NQ	ng/mL	1.55	ng/mL	1236	ng/mL
FS79820640	3652_Klep	EDTA Plasma	HPβCD - Plasma	Kleptose HPB	4 days	3652	M	21 months	Maresin 1	1	NQ	ng/mL	1.55	ng/mL	1236	ng/mL
FS79820647	3618_Klep	EDTA Plasma	HPβCD - Plasma	Kleptose HPB	4 days	3618	M	21 months	Maresin 1	1	NQ	ng/mL	1.55	ng/mL	1236	ng/mL
FS79820648	3653_Klep	EDTA Plasma	HPβCD - Plasma	Kleptose HPB	4 days	3653	M	21 months	Maresin 1	1	NQ	ng/mL	1.55	ng/mL	1236	ng/mL
FS79820655	3619_Klep	EDTA Plasma	HPβCD - Plasma	Kleptose HPB	4 days	3619	M	21 months	Maresin 1	1	NQ	ng/mL	1.55	ng/mL	1236	ng/mL
FS79820656	3654_Klep	EDTA Plasma	HPβCD - Plasma	Kleptose HPB	4 days	3654	M	21 months	Maresin 1	1	NQ	ng/mL	1.55	ng/mL	1236	ng/mL
FS79820663	3620_Klep	EDTA Plasma	HPβCD - Plasma	Kleptose HPB	4 days	3620	M	21 months	Maresin 1	1	NQ	ng/mL	1.55	ng/mL	1236	ng/mL
FS79820664	3655_Klep	EDTA Plasma	HPβCD - Plasma	Kleptose HPB	4 days	3655	M	21 months	Maresin 1	1	NQ	ng/mL	1.55	ng/mL	1236	ng/mL
FS79820671	3621_Klep	EDTA Plasma	HPβCD - Plasma	Kleptose HPB	4 days	3621	M	21 months	Maresin 1	1	NQ	ng/mL	1.55	ng/mL	1236	ng/mL
FS79820672	3656_Klep	EDTA Plasma	HPβCD - Plasma	Kleptose HPB	4 days	3656	M	21 months	Maresin 1	1	NQ	ng/mL	1.55	ng/mL	1236	ng/mL
FS79820679	3643_Klep	EDTA Plasma	HPβCD - Plasma	Kleptose HPB	4 days	3643	M	21 months	Maresin 1	1	NQ	ng/mL	1.55	ng/mL	1236	ng/mL
FS79820680	3657_Klep	EDTA Plasma	HPβCD - Plasma	Kleptose HPB	4 days	3657	M	21 months	Maresin 1	1	NQ	ng/mL	1.55	ng/mL	1236	ng/mL
FS79820687	3644_Klep	EDTA Plasma	HPβCD - Plasma	Kleptose HPB	4 days	3644	M	21 months	Maresin 1	1	NQ	ng/mL	1.55	ng/mL	1236	ng/mL
FS79820688	3664_Klep	EDTA Plasma	HPβCD - Plasma	Kleptose HPB	4 days	3664	M	21 months	Maresin 1	1	NQ	ng/mL	1.55	ng/mL	1236	ng/mL
FS79820600	3645_Klep	EDTA Plasma	HPβCD - Plasma	Kleptose HPB	4 days	3645	M	21 months	Maresin 2	1	NQ	ng/mL	0.304	ng/mL	243	ng/mL
FS79820608	3647_Klep	EDTA Plasma	HPβCD - Plasma	Kleptose HPB	4 days	3647	M	21 months	Maresin 2	1	NQ	ng/mL	0.304	ng/mL	243	ng/mL
FS79820616	3648_Klep	EDTA Plasma	HPβCD - Plasma	Kleptose HPB	4 days	3648	M	21 months	Maresin 2	1	NQ	ng/mL	0.304	ng/mL	243	ng/mL
FS79820624	3649_Klep	EDTA Plasma	HPβCD - Plasma	Kleptose HPB	4 days	3649	M	21 months	Maresin 2	1	NQ	ng/mL	0.304	ng/mL	243	ng/mL
FS79820632	3651_Klep	EDTA Plasma	HPβCD - Plasma	Kleptose HPB	4 days	3651	M	21 months	Maresin 2	1	NQ	ng/mL	0.304	ng/mL	243	ng/mL
FS79820640	3652_Klep	EDTA Plasma	HPβCD - Plasma	Kleptose HPB	4 days	3652	M	21 months	Maresin 2	1	NQ	ng/mL	0.304	ng/mL	243	ng/mL
FS79820647	3618_Klep	EDTA Plasma	HPβCD - Plasma	Kleptose HPB	4 days	3618	M	21 months	Maresin 2	1	NQ	ng/mL	0.304	ng/mL	243	ng/mL
FS79820648	3653_Klep	EDTA Plasma	HPβCD - Plasma	Kleptose HPB	4 days	3653	M	21 months	Maresin 2	1	NQ	ng/mL	0.304	ng/mL	243	ng/mL
FS79820655	3619_Klep	EDTA Plasma	HPβCD - Plasma	Kleptose HPB	4 days	3619	M	21 months	Maresin 2	1	NQ	ng/mL	0.304	ng/mL	243	ng/mL
FS79820656	3654_Klep	EDTA Plasma	HPβCD - Plasma	Kleptose HPB	4 days	3654	M	21 months	Maresin 2	1	NQ	ng/mL	0.304	ng/mL	243	ng/mL
FS79820663	3620_Klep	EDTA Plasma	HPβCD - Plasma	Kleptose HPB	4 days	3620	M	21 months	Maresin 2	1	NQ	ng/mL	0.304	ng/mL	243	ng/mL
FS79820664	3655_Klep	EDTA Plasma	HPβCD - Plasma	Kleptose HPB	4 days	3655	M	21 months	Maresin 2	1	NQ	ng/mL	0.304	ng/mL	243	ng/mL
FS79820671	3621_Klep	EDTA Plasma	HPβCD - Plasma	Kleptose HPB	4 days	3621	M	21 months	Maresin 2	1	NQ	ng/mL	0.304	ng/mL	243	ng/mL
FS79820672	3656_Klep	EDTA Plasma	HPβCD - Plasma	Kleptose HPB	4 days	3656	M	21 months	Maresin 2	1	NQ	ng/mL	0.304	ng/mL	243	ng/mL
FS79820679	3643_Klep	EDTA Plasma	HPβCD - Plasma	Kleptose HPB	4 days	3643	M	21 months	Maresin 2	1	NQ	ng/mL	0.304	ng/mL	243	ng/mL
FS79820680	3657_Klep	EDTA Plasma	HPβCD - Plasma	Kleptose HPB	4 days	3657	M	21 months	Maresin 2	1	NQ	ng/mL	0.304	ng/mL	243	ng/mL
FS79820687	3644_Klep	EDTA Plasma	HPβCD - Plasma	Kleptose HPB	4 days	3644	M	21 months	Maresin 2	1	NQ	ng/mL	0.304	ng/mL	243	ng/mL
FS79820688	3664_Klep	EDTA Plasma	HPβCD - Plasma	Kleptose HPB	4 days	3664	M	21 months	Maresin 2	1	NQ	ng/mL	0.304	ng/mL	243	ng/mL
FS79820600	3645_Klep	EDTA Plasma	HPβCD - Plasma	Kleptose HPB	4 days	3645	M	21 months	MCTR3	1	NQ	ng/mL	0.615	ng/mL	492	ng/mL
FS79820608	3647_Klep	EDTA Plasma	HPβCD - Plasma	Kleptose HPB	4 days	3647	M	21 months	MCTR3	1	NQ	ng/mL	0.615	ng/mL	492	ng/mL
FS79820616	3648_Klep	EDTA Plasma	HPβCD - Plasma	Kleptose HPB	4 days	3648	M	21 months	MCTR3	1	NQ	ng/mL	0.615	ng/mL	492	ng/mL
FS79820624	3649_Klep	EDTA Plasma	HPβCD - Plasma	Kleptose HPB	4 days	3649	M	21 months	MCTR3	1	NQ	ng/mL	0.615	ng/mL	492	ng/mL
FS79820632	3651_Klep	EDTA Plasma	HPβCD - Plasma	Kleptose HPB	4 days	3651	M	21 months	MCTR3	1	NQ	ng/mL	0.615	ng/mL	492	ng/mL
FS79820640	3652_Klep	EDTA Plasma	HPβCD - Plasma	Kleptose HPB	4 days	3652	M	21 months	MCTR3	1	NQ	ng/mL	0.615	ng/mL	492	ng/mL
FS79820647	3618_Klep	EDTA Plasma	HPβCD - Plasma	Kleptose HPB	4 days	3618	M	21 months	MCTR3	1	NQ	ng/mL	0.615	ng/mL	492	ng/mL
FS79820648	3653_Klep	EDTA Plasma	HPβCD - Plasma	Kleptose HPB	4 days	3653	M	21 months	MCTR3	1	NQ	ng/mL	0.615	ng/mL	492	ng/mL
FS79820655	3619_Klep	EDTA Plasma	HPβCD - Plasma	Kleptose HPB	4 days	3619	M	21 months	MCTR3	1	NQ	ng/mL	0.615	ng/mL	492	ng/mL
FS79820656	3654_Klep	EDTA Plasma	HPβCD - Plasma	Kleptose HPB	4 days	3654	M	21 months	MCTR3	1	NQ	ng/mL	0.615	ng/mL	492	ng/mL
FS79820663	3620_Klep	EDTA Plasma	HPβCD - Plasma	Kleptose HPB	4 days	3620	M	21 months	MCTR3	1	NQ	ng/mL	0.615	ng/mL	492	ng/mL
FS79820664	3655_Klep	EDTA Plasma	HPβCD - Plasma	Kleptose HPB	4 days	3655	M	21 months	MCTR3	1	NQ	ng/mL	0.615	ng/mL	492	ng/mL
FS79820671	3621_Klep	EDTA Plasma	HPβCD - Plasma	Kleptose HPB	4 days	3621	M	21 months	MCTR3	1	NQ	ng/mL	0.615	ng/mL	492	ng/mL
FS79820672	3656_Klep	EDTA Plasma	HPβCD - Plasma	Kleptose HPB	4 days	3656	M	21 months	MCTR3	1	NQ	ng/mL	0.615	ng/mL	492	ng/mL
FS79820679	3643_Klep	EDTA Plasma	HPβCD - Plasma	Kleptose HPB	4 days	3643	M	21 months	MCTR3	1	NQ	ng/mL	0.615	ng/mL	492	ng/mL
FS79820680	3657_Klep	EDTA Plasma	HPβCD - Plasma	Kleptose HPB	4 days	3657	M	21 months	MCTR3	1	NQ	ng/mL	0.615	ng/mL	492	ng/mL
FS79820687	3644_Klep	EDTA Plasma	HPβCD - Plasma	Kleptose HPB	4 days	3644	M	21 months	MCTR3	1	NQ	ng/mL	0.615	ng/mL	492	ng/mL
FS79820688	3664_Klep	EDTA Plasma	HPβCD - Plasma	Kleptose HPB	4 days	3664	M	21 months	MCTR3	1	NQ	ng/mL	0.615	ng/mL	492	ng/mL
FS79820600	3645_Klep	EDTA Plasma	HPβCD - Plasma	Kleptose HPB	4 days	3645	M	21 months	PCTR1	1	NQ	ng/mL	6.13	ng/mL	1226	ng/mL
FS79820608	3647_Klep	EDTA Plasma	HPβCD - Plasma	Kleptose HPB	4 days	3647	M	21 months	PCTR1	1	NQ	ng/mL	6.13	ng/mL	1226	ng/mL
FS79820616	3648_Klep	EDTA Plasma	HPβCD - Plasma	Kleptose HPB	4 days	3648	M	21 months	PCTR1	1	NQ	ng/mL	6.13	ng/mL	1226	ng/mL
FS79820624	3649_Klep	EDTA Plasma	HPβCD - Plasma	Kleptose HPB	4 days	3649	M	21 months	PCTR1	1	NQ	ng/mL	6.13	ng/mL	1226	ng/mL
FS79820632	3651_Klep	EDTA Plasma	HPβCD - Plasma	Kleptose HPB	4 days	3651	M	21 months	PCTR1	1	NQ	ng/mL	6.13	ng/mL	1226	ng/mL
FS79820640	3652_Klep	EDTA Plasma	HPβCD - Plasma	Kleptose HPB	4 days	3652	M	21 months	PCTR1	1	NQ	ng/mL	6.13	ng/mL	1226	ng/mL
FS79820647	3618_Klep	EDTA Plasma	HPβCD - Plasma	Kleptose HPB	4 days	3618	M	21 months	PCTR1	1	NQ	ng/mL	6.13	ng/mL	1226	ng/mL
FS79820648	3653_Klep	EDTA Plasma	HPβCD - Plasma	Kleptose HPB	4 days	3653	M	21 months	PCTR1	1	NQ	ng/mL	6.13	ng/mL	1226	ng/mL
FS79820655	3619_Klep	EDTA Plasma	HPβCD - Plasma	Kleptose HPB	4 days	3619	M	21 months	PCTR1	1	NQ	ng/mL	6.13	ng/mL	1226	ng/mL
FS79820656	3654_Klep	EDTA Plasma	HPβCD - Plasma	Kleptose HPB	4 days	3654	M	21 months	PCTR1	1	NQ	ng/mL	6.13	ng/mL	1226	ng/mL
FS79820663	3620_Klep	EDTA Plasma	HPβCD - Plasma	Kleptose HPB	4 days	3620	M	21 months	PCTR1	1	NQ	ng/mL	6.13	ng/mL	1226	ng/mL
FS79820664	3655_Klep	EDTA Plasma	HPβCD - Plasma	Kleptose HPB	4 days	3655	M	21 months	PCTR1	1	NQ	ng/mL	6.13	ng/mL	1226	ng/mL
FS79820671	3621_Klep	EDTA Plasma	HPβCD - Plasma	Kleptose HPB	4 days	3621	M	21 months	PCTR1	1	NQ	ng/mL	6.13	ng/mL	1226	ng/mL
FS79820672	3656_Klep	EDTA Plasma	HPβCD - Plasma	Kleptose HPB	4 days	3656	M	21 months	PCTR1	1	NQ	ng/mL	6.13	ng/mL	1226	ng/mL
FS79820679	3643_Klep	EDTA Plasma	HPβCD - Plasma	Kleptose HPB	4 days	3643	M	21 months	PCTR1	1	NQ	ng/mL	6.13	ng/mL	1226	ng/mL
FS79820680	3657_Klep	EDTA Plasma	HPβCD - Plasma	Kleptose HPB	4 days	3657	M	21 months	PCTR1	1	NQ	ng/mL	6.13	ng/mL	1226	ng/mL
FS79820687	3644_Klep	EDTA Plasma	HPβCD - Plasma	Kleptose HPB	4 days	3644	M	21 months	PCTR1	1	NQ	ng/mL	6.13	ng/mL	1226	ng/mL
FS79820688	3664_Klep	EDTA Plasma	HPβCD - Plasma	Kleptose HPB	4 days	3664	M	21 months	PCTR1	1	NQ	ng/mL	6.13	ng/mL	1226	ng/mL
FS79820600	3645_Klep	EDTA Plasma	HPβCD - Plasma	Kleptose HPB	4 days	3645	M	21 months	Prostaglandin D2	1	NQ	ng/mL	3.13	ng/mL	1875	ng/mL
FS79820608	3647_Klep	EDTA Plasma	HPβCD - Plasma	Kleptose HPB	4 days	3647	M	21 months	Prostaglandin D2	1	NQ	ng/mL	3.13	ng/mL	1875	ng/mL
FS79820616	3648_Klep	EDTA Plasma	HPβCD - Plasma	Kleptose HPB	4 days	3648	M	21 months	Prostaglandin D2	1	NQ	ng/mL	3.13	ng/mL	1875	ng/mL
FS79820624	3649_Klep	EDTA Plasma	HPβCD - Plasma	Kleptose HPB	4 days	3649	M	21 months	Prostaglandin D2	1	NQ	ng/mL	3.13	ng/mL	1875	ng/mL
FS79820632	3651_Klep	EDTA Plasma	HPβCD - Plasma	Kleptose HPB	4 days	3651	M	21 months	Prostaglandin D2	1	NQ	ng/mL	3.13	ng/mL	1875	ng/mL
FS79820640	3652_Klep	EDTA Plasma	HPβCD - Plasma	Kleptose HPB	4 days	3652	M	21 months	Prostaglandin D2	1	NQ	ng/mL	3.13	ng/mL	1875	ng/mL
FS79820647	3618_Klep	EDTA Plasma	HPβCD - Plasma	Kleptose HPB	4 days	3618	M	21 months	Prostaglandin D2	1	NQ	ng/mL	3.13	ng/mL	1875	ng/mL
FS79820648	3653_Klep	EDTA Plasma	HPβCD - Plasma	Kleptose HPB	4 days	3653	M	21 months	Prostaglandin D2	1	NQ	ng/mL	3.13	ng/mL	1875	ng/mL
FS79820655	3619_Klep	EDTA Plasma	HPβCD - Plasma	Kleptose HPB	4 days	3619	M	21 months	Prostaglandin D2	1	NQ	ng/mL	3.13	ng/mL	1875	ng/mL
FS79820656	3654_Klep	EDTA Plasma	HPβCD - Plasma	Kleptose HPB	4 days	3654	M	21 months	Prostaglandin D2	1	NQ	ng/mL	3.13	ng/mL	1875	ng/mL
FS79820663	3620_Klep	EDTA Plasma	HPβCD - Plasma	Kleptose HPB	4 days	3620	M	21 months	Prostaglandin D2	1	NQ	ng/mL	3.13	ng/mL	1875	ng/mL
FS79820664	3655_Klep	EDTA Plasma	HPβCD - Plasma	Kleptose HPB	4 days	3655	M	21 months	Prostaglandin D2	1	NQ	ng/mL	3.13	ng/mL	1875	ng/mL
FS79820671	3621_Klep	EDTA Plasma	HPβCD - Plasma	Kleptose HPB	4 days	3621	M	21 months	Prostaglandin D2	1	NQ	ng/mL	3.13	ng/mL	1875	ng/mL
FS79820672	3656_Klep	EDTA Plasma	HPβCD - Plasma	Kleptose HPB	4 days	3656	M	21 months	Prostaglandin D2	1	NQ	ng/mL	3.13	ng/mL	1875	ng/mL
FS79820679	3643_Klep	EDTA Plasma	HPβCD - Plasma	Kleptose HPB	4 days	3643	M	21 months	Prostaglandin D2	1	NQ	ng/mL	3.13	ng/mL	1875	ng/mL
FS79820680	3657_Klep	EDTA Plasma	HPβCD - Plasma	Kleptose HPB	4 days	3657	M	21 months	Prostaglandin D2	1	NQ	ng/mL	3.13	ng/mL	1875	ng/mL
FS79820687	3644_Klep	EDTA Plasma	HPβCD - Plasma	Kleptose HPB	4 days	3644	M	21 months	Prostaglandin D2	1	NQ	ng/mL	3.13	ng/mL	1875	ng/mL
FS79820688	3664_Klep	EDTA Plasma	HPβCD - Plasma	Kleptose HPB	4 days	3664	M	21 months	Prostaglandin D2	1	NQ	ng/mL	3.13	ng/mL	1875	ng/mL
FS79820600	3645_Klep	EDTA Plasma	HPβCD - Plasma	Kleptose HPB	4 days	3645	M	21 months	Prostaglandin E2	1	1.4	ng/mL	1.56	ng/mL	1250	ng/mL	BLOQ
FS79820608	3647_Klep	EDTA Plasma	HPβCD - Plasma	Kleptose HPB	4 days	3647	M	21 months	Prostaglandin E2	1	8.53	ng/mL	1.56	ng/mL	1250	ng/mL
FS79820616	3648_Klep	EDTA Plasma	HPβCD - Plasma	Kleptose HPB	4 days	3648	M	21 months	Prostaglandin E2	1	1.58	ng/mL	1.56	ng/mL	1250	ng/mL
FS79820624	3649_Klep	EDTA Plasma	HPβCD - Plasma	Kleptose HPB	4 days	3649	M	21 months	Prostaglandin E2	1	1.47	ng/mL	1.56	ng/mL	1250	ng/mL	BLOQ
FS79820632	3651_Klep	EDTA Plasma	HPβCD - Plasma	Kleptose HPB	4 days	3651	M	21 months	Prostaglandin E2	1	1.38	ng/mL	1.56	ng/mL	1250	ng/mL	BLOQ
FS79820640	3652_Klep	EDTA Plasma	HPβCD - Plasma	Kleptose HPB	4 days	3652	M	21 months	Prostaglandin E2	1	4.36	ng/mL	1.56	ng/mL	1250	ng/mL
FS79820647	3618_Klep	EDTA Plasma	HPβCD - Plasma	Kleptose HPB	4 days	3618	M	21 months	Prostaglandin E2	1	1.34	ng/mL	1.56	ng/mL	1250	ng/mL	BLOQ
FS79820648	3653_Klep	EDTA Plasma	HPβCD - Plasma	Kleptose HPB	4 days	3653	M	21 months	Prostaglandin E2	1	5.46	ng/mL	1.56	ng/mL	1250	ng/mL
FS79820655	3619_Klep	EDTA Plasma	HPβCD - Plasma	Kleptose HPB	4 days	3619	M	21 months	Prostaglandin E2	1	2.23	ng/mL	1.56	ng/mL	1250	ng/mL
FS79820656	3654_Klep	EDTA Plasma	HPβCD - Plasma	Kleptose HPB	4 days	3654	M	21 months	Prostaglandin E2	1	1.81	ng/mL	1.56	ng/mL	1250	ng/mL
FS79820663	3620_Klep	EDTA Plasma	HPβCD - Plasma	Kleptose HPB	4 days	3620	M	21 months	Prostaglandin E2	1	1.63	ng/mL	1.56	ng/mL	1250	ng/mL
FS79820664	3655_Klep	EDTA Plasma	HPβCD - Plasma	Kleptose HPB	4 days	3655	M	21 months	Prostaglandin E2	1	1.11	ng/mL	1.56	ng/mL	1250	ng/mL	BLOQ
FS79820671	3621_Klep	EDTA Plasma	HPβCD - Plasma	Kleptose HPB	4 days	3621	M	21 months	Prostaglandin E2	1	1.22	ng/mL	1.56	ng/mL	1250	ng/mL	BLOQ
FS79820672	3656_Klep	EDTA Plasma	HPβCD - Plasma	Kleptose HPB	4 days	3656	M	21 months	Prostaglandin E2	1	2.34	ng/mL	1.56	ng/mL	1250	ng/mL
FS79820679	3643_Klep	EDTA Plasma	HPβCD - Plasma	Kleptose HPB	4 days	3643	M	21 months	Prostaglandin E2	1	1.67	ng/mL	1.56	ng/mL	1250	ng/mL
FS79820680	3657_Klep	EDTA Plasma	HPβCD - Plasma	Kleptose HPB	4 days	3657	M	21 months	Prostaglandin E2	1	NQ	ng/mL	1.56	ng/mL	1250	ng/mL
FS79820687	3644_Klep	EDTA Plasma	HPβCD - Plasma	Kleptose HPB	4 days	3644	M	21 months	Prostaglandin E2	1	0.69	ng/mL	1.56	ng/mL	1250	ng/mL	BLOQ
FS79820688	3664_Klep	EDTA Plasma	HPβCD - Plasma	Kleptose HPB	4 days	3664	M	21 months	Prostaglandin E2	1	1.13	ng/mL	1.56	ng/mL	1250	ng/mL	BLOQ
FS79820600	3645_Klep	EDTA Plasma	HPβCD - Plasma	Kleptose HPB	4 days	3645	M	21 months	Prostaglandin J2	1	NQ	ng/mL	0.24	ng/mL	192	ng/mL
FS79820608	3647_Klep	EDTA Plasma	HPβCD - Plasma	Kleptose HPB	4 days	3647	M	21 months	Prostaglandin J2	1	NQ	ng/mL	0.24	ng/mL	192	ng/mL
FS79820616	3648_Klep	EDTA Plasma	HPβCD - Plasma	Kleptose HPB	4 days	3648	M	21 months	Prostaglandin J2	1	NQ	ng/mL	0.24	ng/mL	192	ng/mL
FS79820624	3649_Klep	EDTA Plasma	HPβCD - Plasma	Kleptose HPB	4 days	3649	M	21 months	Prostaglandin J2	1	NQ	ng/mL	0.24	ng/mL	192	ng/mL
FS79820632	3651_Klep	EDTA Plasma	HPβCD - Plasma	Kleptose HPB	4 days	3651	M	21 months	Prostaglandin J2	1	NQ	ng/mL	0.24	ng/mL	192	ng/mL
FS79820640	3652_Klep	EDTA Plasma	HPβCD - Plasma	Kleptose HPB	4 days	3652	M	21 months	Prostaglandin J2	1	NQ	ng/mL	0.24	ng/mL	192	ng/mL
FS79820647	3618_Klep	EDTA Plasma	HPβCD - Plasma	Kleptose HPB	4 days	3618	M	21 months	Prostaglandin J2	1	NQ	ng/mL	0.24	ng/mL	192	ng/mL
FS79820648	3653_Klep	EDTA Plasma	HPβCD - Plasma	Kleptose HPB	4 days	3653	M	21 months	Prostaglandin J2	1	NQ	ng/mL	0.24	ng/mL	192	ng/mL
FS79820655	3619_Klep	EDTA Plasma	HPβCD - Plasma	Kleptose HPB	4 days	3619	M	21 months	Prostaglandin J2	1	NQ	ng/mL	0.24	ng/mL	192	ng/mL
FS79820656	3654_Klep	EDTA Plasma	HPβCD - Plasma	Kleptose HPB	4 days	3654	M	21 months	Prostaglandin J2	1	NQ	ng/mL	0.24	ng/mL	192	ng/mL
FS79820663	3620_Klep	EDTA Plasma	HPβCD - Plasma	Kleptose HPB	4 days	3620	M	21 months	Prostaglandin J2	1	NQ	ng/mL	0.24	ng/mL	192	ng/mL
FS79820664	3655_Klep	EDTA Plasma	HPβCD - Plasma	Kleptose HPB	4 days	3655	M	21 months	Prostaglandin J2	1	NQ	ng/mL	0.24	ng/mL	192	ng/mL
FS79820671	3621_Klep	EDTA Plasma	HPβCD - Plasma	Kleptose HPB	4 days	3621	M	21 months	Prostaglandin J2	1	NQ	ng/mL	0.24	ng/mL	192	ng/mL
FS79820672	3656_Klep	EDTA Plasma	HPβCD - Plasma	Kleptose HPB	4 days	3656	M	21 months	Prostaglandin J2	1	NQ	ng/mL	0.24	ng/mL	192	ng/mL
FS79820679	3643_Klep	EDTA Plasma	HPβCD - Plasma	Kleptose HPB	4 days	3643	M	21 months	Prostaglandin J2	1	NQ	ng/mL	0.24	ng/mL	192	ng/mL
FS79820680	3657_Klep	EDTA Plasma	HPβCD - Plasma	Kleptose HPB	4 days	3657	M	21 months	Prostaglandin J2	1	NQ	ng/mL	0.24	ng/mL	192	ng/mL
FS79820687	3644_Klep	EDTA Plasma	HPβCD - Plasma	Kleptose HPB	4 days	3644	M	21 months	Prostaglandin J2	1	NQ	ng/mL	0.24	ng/mL	192	ng/mL
FS79820688	3664_Klep	EDTA Plasma	HPβCD - Plasma	Kleptose HPB	4 days	3664	M	21 months	Prostaglandin J2	1	NQ	ng/mL	0.24	ng/mL	192	ng/mL
FS79820600	3645_Klep	EDTA Plasma	HPβCD - Plasma	Kleptose HPB	4 days	3645	M	21 months	Protectin D1	1	NQ	ng/mL	0.619	ng/mL	496	ng/mL
FS79820608	3647_Klep	EDTA Plasma	HPβCD - Plasma	Kleptose HPB	4 days	3647	M	21 months	Protectin D1	1	NQ	ng/mL	0.619	ng/mL	496	ng/mL
FS79820616	3648_Klep	EDTA Plasma	HPβCD - Plasma	Kleptose HPB	4 days	3648	M	21 months	Protectin D1	1	NQ	ng/mL	0.619	ng/mL	496	ng/mL
FS79820624	3649_Klep	EDTA Plasma	HPβCD - Plasma	Kleptose HPB	4 days	3649	M	21 months	Protectin D1	1	NQ	ng/mL	0.619	ng/mL	496	ng/mL
FS79820632	3651_Klep	EDTA Plasma	HPβCD - Plasma	Kleptose HPB	4 days	3651	M	21 months	Protectin D1	1	NQ	ng/mL	0.619	ng/mL	496	ng/mL
FS79820640	3652_Klep	EDTA Plasma	HPβCD - Plasma	Kleptose HPB	4 days	3652	M	21 months	Protectin D1	1	NQ	ng/mL	0.619	ng/mL	496	ng/mL
FS79820647	3618_Klep	EDTA Plasma	HPβCD - Plasma	Kleptose HPB	4 days	3618	M	21 months	Protectin D1	1	NQ	ng/mL	0.619	ng/mL	496	ng/mL
FS79820648	3653_Klep	EDTA Plasma	HPβCD - Plasma	Kleptose HPB	4 days	3653	M	21 months	Protectin D1	1	NQ	ng/mL	0.619	ng/mL	496	ng/mL
FS79820655	3619_Klep	EDTA Plasma	HPβCD - Plasma	Kleptose HPB	4 days	3619	M	21 months	Protectin D1	1	NQ	ng/mL	0.619	ng/mL	496	ng/mL
FS79820656	3654_Klep	EDTA Plasma	HPβCD - Plasma	Kleptose HPB	4 days	3654	M	21 months	Protectin D1	1	NQ	ng/mL	0.619	ng/mL	496	ng/mL
FS79820663	3620_Klep	EDTA Plasma	HPβCD - Plasma	Kleptose HPB	4 days	3620	M	21 months	Protectin D1	1	NQ	ng/mL	0.619	ng/mL	496	ng/mL
FS79820664	3655_Klep	EDTA Plasma	HPβCD - Plasma	Kleptose HPB	4 days	3655	M	21 months	Protectin D1	1	NQ	ng/mL	0.619	ng/mL	496	ng/mL
FS79820671	3621_Klep	EDTA Plasma	HPβCD - Plasma	Kleptose HPB	4 days	3621	M	21 months	Protectin D1	1	NQ	ng/mL	0.619	ng/mL	496	ng/mL
FS79820672	3656_Klep	EDTA Plasma	HPβCD - Plasma	Kleptose HPB	4 days	3656	M	21 months	Protectin D1	1	NQ	ng/mL	0.619	ng/mL	496	ng/mL
FS79820679	3643_Klep	EDTA Plasma	HPβCD - Plasma	Kleptose HPB	4 days	3643	M	21 months	Protectin D1	1	NQ	ng/mL	0.619	ng/mL	496	ng/mL
FS79820680	3657_Klep	EDTA Plasma	HPβCD - Plasma	Kleptose HPB	4 days	3657	M	21 months	Protectin D1	1	NQ	ng/mL	0.619	ng/mL	496	ng/mL
FS79820687	3644_Klep	EDTA Plasma	HPβCD - Plasma	Kleptose HPB	4 days	3644	M	21 months	Protectin D1	1	NQ	ng/mL	0.619	ng/mL	496	ng/mL
FS79820688	3664_Klep	EDTA Plasma	HPβCD - Plasma	Kleptose HPB	4 days	3664	M	21 months	Protectin D1	1	NQ	ng/mL	0.619	ng/mL	496	ng/mL
FS79820600	3645_Klep	EDTA Plasma	HPβCD - Plasma	Kleptose HPB	4 days	3645	M	21 months	Protectin DX	1	NQ	ng/mL	0.153	ng/mL	123	ng/mL
FS79820608	3647_Klep	EDTA Plasma	HPβCD - Plasma	Kleptose HPB	4 days	3647	M	21 months	Protectin DX	1	NQ	ng/mL	0.153	ng/mL	123	ng/mL
FS79820616	3648_Klep	EDTA Plasma	HPβCD - Plasma	Kleptose HPB	4 days	3648	M	21 months	Protectin DX	1	NQ	ng/mL	0.153	ng/mL	123	ng/mL
FS79820624	3649_Klep	EDTA Plasma	HPβCD - Plasma	Kleptose HPB	4 days	3649	M	21 months	Protectin DX	1	NQ	ng/mL	0.153	ng/mL	123	ng/mL
FS79820632	3651_Klep	EDTA Plasma	HPβCD - Plasma	Kleptose HPB	4 days	3651	M	21 months	Protectin DX	1	NQ	ng/mL	0.153	ng/mL	123	ng/mL
FS79820640	3652_Klep	EDTA Plasma	HPβCD - Plasma	Kleptose HPB	4 days	3652	M	21 months	Protectin DX	1	NQ	ng/mL	0.153	ng/mL	123	ng/mL
FS79820647	3618_Klep	EDTA Plasma	HPβCD - Plasma	Kleptose HPB	4 days	3618	M	21 months	Protectin DX	1	NQ	ng/mL	0.153	ng/mL	123	ng/mL
FS79820648	3653_Klep	EDTA Plasma	HPβCD - Plasma	Kleptose HPB	4 days	3653	M	21 months	Protectin DX	1	NQ	ng/mL	0.153	ng/mL	123	ng/mL
FS79820655	3619_Klep	EDTA Plasma	HPβCD - Plasma	Kleptose HPB	4 days	3619	M	21 months	Protectin DX	1	NQ	ng/mL	0.153	ng/mL	123	ng/mL
FS79820656	3654_Klep	EDTA Plasma	HPβCD - Plasma	Kleptose HPB	4 days	3654	M	21 months	Protectin DX	1	NQ	ng/mL	0.153	ng/mL	123	ng/mL
FS79820663	3620_Klep	EDTA Plasma	HPβCD - Plasma	Kleptose HPB	4 days	3620	M	21 months	Protectin DX	1	NQ	ng/mL	0.153	ng/mL	123	ng/mL
FS79820664	3655_Klep	EDTA Plasma	HPβCD - Plasma	Kleptose HPB	4 days	3655	M	21 months	Protectin DX	1	NQ	ng/mL	0.153	ng/mL	123	ng/mL
FS79820671	3621_Klep	EDTA Plasma	HPβCD - Plasma	Kleptose HPB	4 days	3621	M	21 months	Protectin DX	1	NQ	ng/mL	0.153	ng/mL	123	ng/mL
FS79820672	3656_Klep	EDTA Plasma	HPβCD - Plasma	Kleptose HPB	4 days	3656	M	21 months	Protectin DX	1	NQ	ng/mL	0.153	ng/mL	123	ng/mL
FS79820679	3643_Klep	EDTA Plasma	HPβCD - Plasma	Kleptose HPB	4 days	3643	M	21 months	Protectin DX	1	NQ	ng/mL	0.153	ng/mL	123	ng/mL
FS79820680	3657_Klep	EDTA Plasma	HPβCD - Plasma	Kleptose HPB	4 days	3657	M	21 months	Protectin DX	1	NQ	ng/mL	0.153	ng/mL	123	ng/mL
FS79820687	3644_Klep	EDTA Plasma	HPβCD - Plasma	Kleptose HPB	4 days	3644	M	21 months	Protectin DX	1	NQ	ng/mL	0.153	ng/mL	123	ng/mL
FS79820688	3664_Klep	EDTA Plasma	HPβCD - Plasma	Kleptose HPB	4 days	3664	M	21 months	Protectin DX	1	NQ	ng/mL	0.153	ng/mL	123	ng/mL
FS79820600	3645_Klep	EDTA Plasma	HPβCD - Plasma	Kleptose HPB	4 days	3645	M	21 months	Resolvin D1	1	NQ	ng/mL	0.0778	ng/mL	62.3	ng/mL
FS79820608	3647_Klep	EDTA Plasma	HPβCD - Plasma	Kleptose HPB	4 days	3647	M	21 months	Resolvin D1	1	NQ	ng/mL	0.0778	ng/mL	62.3	ng/mL
FS79820616	3648_Klep	EDTA Plasma	HPβCD - Plasma	Kleptose HPB	4 days	3648	M	21 months	Resolvin D1	1	NQ	ng/mL	0.0778	ng/mL	62.3	ng/mL
FS79820624	3649_Klep	EDTA Plasma	HPβCD - Plasma	Kleptose HPB	4 days	3649	M	21 months	Resolvin D1	1	NQ	ng/mL	0.0778	ng/mL	62.3	ng/mL
FS79820632	3651_Klep	EDTA Plasma	HPβCD - Plasma	Kleptose HPB	4 days	3651	M	21 months	Resolvin D1	1	NQ	ng/mL	0.0778	ng/mL	62.3	ng/mL
FS79820640	3652_Klep	EDTA Plasma	HPβCD - Plasma	Kleptose HPB	4 days	3652	M	21 months	Resolvin D1	1	NQ	ng/mL	0.0778	ng/mL	62.3	ng/mL
FS79820647	3618_Klep	EDTA Plasma	HPβCD - Plasma	Kleptose HPB	4 days	3618	M	21 months	Resolvin D1	1	NQ	ng/mL	0.0778	ng/mL	62.3	ng/mL
FS79820648	3653_Klep	EDTA Plasma	HPβCD - Plasma	Kleptose HPB	4 days	3653	M	21 months	Resolvin D1	1	NQ	ng/mL	0.0778	ng/mL	62.3	ng/mL
FS79820655	3619_Klep	EDTA Plasma	HPβCD - Plasma	Kleptose HPB	4 days	3619	M	21 months	Resolvin D1	1	NQ	ng/mL	0.0778	ng/mL	62.3	ng/mL
FS79820656	3654_Klep	EDTA Plasma	HPβCD - Plasma	Kleptose HPB	4 days	3654	M	21 months	Resolvin D1	1	NQ	ng/mL	0.0778	ng/mL	62.3	ng/mL
FS79820663	3620_Klep	EDTA Plasma	HPβCD - Plasma	Kleptose HPB	4 days	3620	M	21 months	Resolvin D1	1	NQ	ng/mL	0.0778	ng/mL	62.3	ng/mL
FS79820664	3655_Klep	EDTA Plasma	HPβCD - Plasma	Kleptose HPB	4 days	3655	M	21 months	Resolvin D1	1	NQ	ng/mL	0.0778	ng/mL	62.3	ng/mL
FS79820671	3621_Klep	EDTA Plasma	HPβCD - Plasma	Kleptose HPB	4 days	3621	M	21 months	Resolvin D1	1	NQ	ng/mL	0.0778	ng/mL	62.3	ng/mL
FS79820672	3656_Klep	EDTA Plasma	HPβCD - Plasma	Kleptose HPB	4 days	3656	M	21 months	Resolvin D1	1	NQ	ng/mL	0.0778	ng/mL	62.3	ng/mL
FS79820679	3643_Klep	EDTA Plasma	HPβCD - Plasma	Kleptose HPB	4 days	3643	M	21 months	Resolvin D1	1	NQ	ng/mL	0.0778	ng/mL	62.3	ng/mL
FS79820680	3657_Klep	EDTA Plasma	HPβCD - Plasma	Kleptose HPB	4 days	3657	M	21 months	Resolvin D1	1	NQ	ng/mL	0.0778	ng/mL	62.3	ng/mL
FS79820687	3644_Klep	EDTA Plasma	HPβCD - Plasma	Kleptose HPB	4 days	3644	M	21 months	Resolvin D1	1	NQ	ng/mL	0.0778	ng/mL	62.3	ng/mL
FS79820688	3664_Klep	EDTA Plasma	HPβCD - Plasma	Kleptose HPB	4 days	3664	M	21 months	Resolvin D1	1	NQ	ng/mL	0.0778	ng/mL	62.3	ng/mL
FS79820600	3645_Klep	EDTA Plasma	HPβCD - Plasma	Kleptose HPB	4 days	3645	M	21 months	Resolvin D2	1	NQ	ng/mL	1.56	ng/mL	1250	ng/mL
FS79820608	3647_Klep	EDTA Plasma	HPβCD - Plasma	Kleptose HPB	4 days	3647	M	21 months	Resolvin D2	1	NQ	ng/mL	1.56	ng/mL	1250	ng/mL
FS79820616	3648_Klep	EDTA Plasma	HPβCD - Plasma	Kleptose HPB	4 days	3648	M	21 months	Resolvin D2	1	NQ	ng/mL	1.56	ng/mL	1250	ng/mL
FS79820624	3649_Klep	EDTA Plasma	HPβCD - Plasma	Kleptose HPB	4 days	3649	M	21 months	Resolvin D2	1	NQ	ng/mL	1.56	ng/mL	1250	ng/mL
FS79820632	3651_Klep	EDTA Plasma	HPβCD - Plasma	Kleptose HPB	4 days	3651	M	21 months	Resolvin D2	1	NQ	ng/mL	1.56	ng/mL	1250	ng/mL
FS79820640	3652_Klep	EDTA Plasma	HPβCD - Plasma	Kleptose HPB	4 days	3652	M	21 months	Resolvin D2	1	NQ	ng/mL	1.56	ng/mL	1250	ng/mL
FS79820647	3618_Klep	EDTA Plasma	HPβCD - Plasma	Kleptose HPB	4 days	3618	M	21 months	Resolvin D2	1	NQ	ng/mL	1.56	ng/mL	1250	ng/mL
FS79820648	3653_Klep	EDTA Plasma	HPβCD - Plasma	Kleptose HPB	4 days	3653	M	21 months	Resolvin D2	1	NQ	ng/mL	1.56	ng/mL	1250	ng/mL
FS79820655	3619_Klep	EDTA Plasma	HPβCD - Plasma	Kleptose HPB	4 days	3619	M	21 months	Resolvin D2	1	NQ	ng/mL	1.56	ng/mL	1250	ng/mL
FS79820656	3654_Klep	EDTA Plasma	HPβCD - Plasma	Kleptose HPB	4 days	3654	M	21 months	Resolvin D2	1	NQ	ng/mL	1.56	ng/mL	1250	ng/mL
FS79820663	3620_Klep	EDTA Plasma	HPβCD - Plasma	Kleptose HPB	4 days	3620	M	21 months	Resolvin D2	1	NQ	ng/mL	1.56	ng/mL	1250	ng/mL
FS79820664	3655_Klep	EDTA Plasma	HPβCD - Plasma	Kleptose HPB	4 days	3655	M	21 months	Resolvin D2	1	NQ	ng/mL	1.56	ng/mL	1250	ng/mL
FS79820671	3621_Klep	EDTA Plasma	HPβCD - Plasma	Kleptose HPB	4 days	3621	M	21 months	Resolvin D2	1	NQ	ng/mL	1.56	ng/mL	1250	ng/mL
FS79820672	3656_Klep	EDTA Plasma	HPβCD - Plasma	Kleptose HPB	4 days	3656	M	21 months	Resolvin D2	1	NQ	ng/mL	1.56	ng/mL	1250	ng/mL
FS79820679	3643_Klep	EDTA Plasma	HPβCD - Plasma	Kleptose HPB	4 days	3643	M	21 months	Resolvin D2	1	NQ	ng/mL	1.56	ng/mL	1250	ng/mL
FS79820680	3657_Klep	EDTA Plasma	HPβCD - Plasma	Kleptose HPB	4 days	3657	M	21 months	Resolvin D2	1	NQ	ng/mL	1.56	ng/mL	1250	ng/mL
FS79820687	3644_Klep	EDTA Plasma	HPβCD - Plasma	Kleptose HPB	4 days	3644	M	21 months	Resolvin D2	1	NQ	ng/mL	1.56	ng/mL	1250	ng/mL
FS79820688	3664_Klep	EDTA Plasma	HPβCD - Plasma	Kleptose HPB	4 days	3664	M	21 months	Resolvin D2	1	NQ	ng/mL	1.56	ng/mL	1250	ng/mL
FS79820600	3645_Klep	EDTA Plasma	HPβCD - Plasma	Kleptose HPB	4 days	3645	M	21 months	Resolvin D4	1	NQ	ng/mL	0.308	ng/mL	61.6	ng/mL
FS79820608	3647_Klep	EDTA Plasma	HPβCD - Plasma	Kleptose HPB	4 days	3647	M	21 months	Resolvin D4	1	NQ	ng/mL	0.308	ng/mL	61.6	ng/mL
FS79820616	3648_Klep	EDTA Plasma	HPβCD - Plasma	Kleptose HPB	4 days	3648	M	21 months	Resolvin D4	1	NQ	ng/mL	0.308	ng/mL	61.6	ng/mL
FS79820624	3649_Klep	EDTA Plasma	HPβCD - Plasma	Kleptose HPB	4 days	3649	M	21 months	Resolvin D4	1	NQ	ng/mL	0.308	ng/mL	61.6	ng/mL
FS79820632	3651_Klep	EDTA Plasma	HPβCD - Plasma	Kleptose HPB	4 days	3651	M	21 months	Resolvin D4	1	NQ	ng/mL	0.308	ng/mL	61.6	ng/mL
FS79820640	3652_Klep	EDTA Plasma	HPβCD - Plasma	Kleptose HPB	4 days	3652	M	21 months	Resolvin D4	1	NQ	ng/mL	0.308	ng/mL	61.6	ng/mL
FS79820647	3618_Klep	EDTA Plasma	HPβCD - Plasma	Kleptose HPB	4 days	3618	M	21 months	Resolvin D4	1	NQ	ng/mL	0.308	ng/mL	61.6	ng/mL
FS79820648	3653_Klep	EDTA Plasma	HPβCD - Plasma	Kleptose HPB	4 days	3653	M	21 months	Resolvin D4	1	NQ	ng/mL	0.308	ng/mL	61.6	ng/mL
FS79820655	3619_Klep	EDTA Plasma	HPβCD - Plasma	Kleptose HPB	4 days	3619	M	21 months	Resolvin D4	1	NQ	ng/mL	0.308	ng/mL	61.6	ng/mL
FS79820656	3654_Klep	EDTA Plasma	HPβCD - Plasma	Kleptose HPB	4 days	3654	M	21 months	Resolvin D4	1	NQ	ng/mL	0.308	ng/mL	61.6	ng/mL
FS79820663	3620_Klep	EDTA Plasma	HPβCD - Plasma	Kleptose HPB	4 days	3620	M	21 months	Resolvin D4	1	NQ	ng/mL	0.308	ng/mL	61.6	ng/mL
FS79820664	3655_Klep	EDTA Plasma	HPβCD - Plasma	Kleptose HPB	4 days	3655	M	21 months	Resolvin D4	1	NQ	ng/mL	0.308	ng/mL	61.6	ng/mL
FS79820671	3621_Klep	EDTA Plasma	HPβCD - Plasma	Kleptose HPB	4 days	3621	M	21 months	Resolvin D4	1	NQ	ng/mL	0.308	ng/mL	61.6	ng/mL
FS79820672	3656_Klep	EDTA Plasma	HPβCD - Plasma	Kleptose HPB	4 days	3656	M	21 months	Resolvin D4	1	NQ	ng/mL	0.308	ng/mL	61.6	ng/mL
FS79820679	3643_Klep	EDTA Plasma	HPβCD - Plasma	Kleptose HPB	4 days	3643	M	21 months	Resolvin D4	1	NQ	ng/mL	0.308	ng/mL	61.6	ng/mL
FS79820680	3657_Klep	EDTA Plasma	HPβCD - Plasma	Kleptose HPB	4 days	3657	M	21 months	Resolvin D4	1	NQ	ng/mL	0.308	ng/mL	61.6	ng/mL
FS79820687	3644_Klep	EDTA Plasma	HPβCD - Plasma	Kleptose HPB	4 days	3644	M	21 months	Resolvin D4	1	NQ	ng/mL	0.308	ng/mL	61.6	ng/mL
FS79820688	3664_Klep	EDTA Plasma	HPβCD - Plasma	Kleptose HPB	4 days	3664	M	21 months	Resolvin D4	1	NQ	ng/mL	0.308	ng/mL	61.6	ng/mL
FS79820600	3645_Klep	EDTA Plasma	HPβCD - Plasma	Kleptose HPB	4 days	3645	M	21 months	Resolvin D5	1	NQ	ng/mL	0.614	ng/mL	492	ng/mL
FS79820608	3647_Klep	EDTA Plasma	HPβCD - Plasma	Kleptose HPB	4 days	3647	M	21 months	Resolvin D5	1	NQ	ng/mL	0.614	ng/mL	492	ng/mL
FS79820616	3648_Klep	EDTA Plasma	HPβCD - Plasma	Kleptose HPB	4 days	3648	M	21 months	Resolvin D5	1	NQ	ng/mL	0.614	ng/mL	492	ng/mL
FS79820624	3649_Klep	EDTA Plasma	HPβCD - Plasma	Kleptose HPB	4 days	3649	M	21 months	Resolvin D5	1	NQ	ng/mL	0.614	ng/mL	492	ng/mL
FS79820632	3651_Klep	EDTA Plasma	HPβCD - Plasma	Kleptose HPB	4 days	3651	M	21 months	Resolvin D5	1	NQ	ng/mL	0.614	ng/mL	492	ng/mL
FS79820640	3652_Klep	EDTA Plasma	HPβCD - Plasma	Kleptose HPB	4 days	3652	M	21 months	Resolvin D5	1	NQ	ng/mL	0.614	ng/mL	492	ng/mL
FS79820647	3618_Klep	EDTA Plasma	HPβCD - Plasma	Kleptose HPB	4 days	3618	M	21 months	Resolvin D5	1	NQ	ng/mL	0.614	ng/mL	492	ng/mL
FS79820648	3653_Klep	EDTA Plasma	HPβCD - Plasma	Kleptose HPB	4 days	3653	M	21 months	Resolvin D5	1	NQ	ng/mL	0.614	ng/mL	492	ng/mL
FS79820655	3619_Klep	EDTA Plasma	HPβCD - Plasma	Kleptose HPB	4 days	3619	M	21 months	Resolvin D5	1	NQ	ng/mL	0.614	ng/mL	492	ng/mL
FS79820656	3654_Klep	EDTA Plasma	HPβCD - Plasma	Kleptose HPB	4 days	3654	M	21 months	Resolvin D5	1	NQ	ng/mL	0.614	ng/mL	492	ng/mL
FS79820663	3620_Klep	EDTA Plasma	HPβCD - Plasma	Kleptose HPB	4 days	3620	M	21 months	Resolvin D5	1	NQ	ng/mL	0.614	ng/mL	492	ng/mL
FS79820664	3655_Klep	EDTA Plasma	HPβCD - Plasma	Kleptose HPB	4 days	3655	M	21 months	Resolvin D5	1	NQ	ng/mL	0.614	ng/mL	492	ng/mL
FS79820671	3621_Klep	EDTA Plasma	HPβCD - Plasma	Kleptose HPB	4 days	3621	M	21 months	Resolvin D5	1	NQ	ng/mL	0.614	ng/mL	492	ng/mL
FS79820672	3656_Klep	EDTA Plasma	HPβCD - Plasma	Kleptose HPB	4 days	3656	M	21 months	Resolvin D5	1	NQ	ng/mL	0.614	ng/mL	492	ng/mL
FS79820679	3643_Klep	EDTA Plasma	HPβCD - Plasma	Kleptose HPB	4 days	3643	M	21 months	Resolvin D5	1	NQ	ng/mL	0.614	ng/mL	492	ng/mL
FS79820680	3657_Klep	EDTA Plasma	HPβCD - Plasma	Kleptose HPB	4 days	3657	M	21 months	Resolvin D5	1	NQ	ng/mL	0.614	ng/mL	492	ng/mL
FS79820687	3644_Klep	EDTA Plasma	HPβCD - Plasma	Kleptose HPB	4 days	3644	M	21 months	Resolvin D5	1	NQ	ng/mL	0.614	ng/mL	492	ng/mL
FS79820688	3664_Klep	EDTA Plasma	HPβCD - Plasma	Kleptose HPB	4 days	3664	M	21 months	Resolvin D5	1	NQ	ng/mL	0.614	ng/mL	492	ng/mL
FS79820600	3645_Klep	EDTA Plasma	HPβCD - Plasma	Kleptose HPB	4 days	3645	M	21 months	Resolvin E1	1	NQ	ng/mL	0.598	ng/mL	479	ng/mL
FS79820608	3647_Klep	EDTA Plasma	HPβCD - Plasma	Kleptose HPB	4 days	3647	M	21 months	Resolvin E1	1	NQ	ng/mL	0.598	ng/mL	479	ng/mL
FS79820616	3648_Klep	EDTA Plasma	HPβCD - Plasma	Kleptose HPB	4 days	3648	M	21 months	Resolvin E1	1	NQ	ng/mL	0.598	ng/mL	479	ng/mL
FS79820624	3649_Klep	EDTA Plasma	HPβCD - Plasma	Kleptose HPB	4 days	3649	M	21 months	Resolvin E1	1	NQ	ng/mL	0.598	ng/mL	479	ng/mL
FS79820632	3651_Klep	EDTA Plasma	HPβCD - Plasma	Kleptose HPB	4 days	3651	M	21 months	Resolvin E1	1	NQ	ng/mL	0.598	ng/mL	479	ng/mL
FS79820640	3652_Klep	EDTA Plasma	HPβCD - Plasma	Kleptose HPB	4 days	3652	M	21 months	Resolvin E1	1	NQ	ng/mL	0.598	ng/mL	479	ng/mL
FS79820647	3618_Klep	EDTA Plasma	HPβCD - Plasma	Kleptose HPB	4 days	3618	M	21 months	Resolvin E1	1	NQ	ng/mL	0.598	ng/mL	479	ng/mL
FS79820648	3653_Klep	EDTA Plasma	HPβCD - Plasma	Kleptose HPB	4 days	3653	M	21 months	Resolvin E1	1	NQ	ng/mL	0.598	ng/mL	479	ng/mL
FS79820655	3619_Klep	EDTA Plasma	HPβCD - Plasma	Kleptose HPB	4 days	3619	M	21 months	Resolvin E1	1	NQ	ng/mL	0.598	ng/mL	479	ng/mL
FS79820656	3654_Klep	EDTA Plasma	HPβCD - Plasma	Kleptose HPB	4 days	3654	M	21 months	Resolvin E1	1	NQ	ng/mL	0.598	ng/mL	479	ng/mL
FS79820663	3620_Klep	EDTA Plasma	HPβCD - Plasma	Kleptose HPB	4 days	3620	M	21 months	Resolvin E1	1	NQ	ng/mL	0.598	ng/mL	479	ng/mL
FS79820664	3655_Klep	EDTA Plasma	HPβCD - Plasma	Kleptose HPB	4 days	3655	M	21 months	Resolvin E1	1	NQ	ng/mL	0.598	ng/mL	479	ng/mL
FS79820671	3621_Klep	EDTA Plasma	HPβCD - Plasma	Kleptose HPB	4 days	3621	M	21 months	Resolvin E1	1	NQ	ng/mL	0.598	ng/mL	479	ng/mL
FS79820672	3656_Klep	EDTA Plasma	HPβCD - Plasma	Kleptose HPB	4 days	3656	M	21 months	Resolvin E1	1	NQ	ng/mL	0.598	ng/mL	479	ng/mL
FS79820679	3643_Klep	EDTA Plasma	HPβCD - Plasma	Kleptose HPB	4 days	3643	M	21 months	Resolvin E1	1	NQ	ng/mL	0.598	ng/mL	479	ng/mL
FS79820680	3657_Klep	EDTA Plasma	HPβCD - Plasma	Kleptose HPB	4 days	3657	M	21 months	Resolvin E1	1	NQ	ng/mL	0.598	ng/mL	479	ng/mL
FS79820687	3644_Klep	EDTA Plasma	HPβCD - Plasma	Kleptose HPB	4 days	3644	M	21 months	Resolvin E1	1	NQ	ng/mL	0.598	ng/mL	479	ng/mL
FS79820688	3664_Klep	EDTA Plasma	HPβCD - Plasma	Kleptose HPB	4 days	3664	M	21 months	Resolvin E1	1	NQ	ng/mL	0.598	ng/mL	479	ng/mL
FS79820600	3645_Klep	EDTA Plasma	HPβCD - Plasma	Kleptose HPB	4 days	3645	M	21 months	Resolvin E2	1	NQ	ng/mL	3.13	ng/mL	2500	ng/mL
FS79820608	3647_Klep	EDTA Plasma	HPβCD - Plasma	Kleptose HPB	4 days	3647	M	21 months	Resolvin E2	1	NQ	ng/mL	3.13	ng/mL	2500	ng/mL
FS79820616	3648_Klep	EDTA Plasma	HPβCD - Plasma	Kleptose HPB	4 days	3648	M	21 months	Resolvin E2	1	NQ	ng/mL	3.13	ng/mL	2500	ng/mL
FS79820624	3649_Klep	EDTA Plasma	HPβCD - Plasma	Kleptose HPB	4 days	3649	M	21 months	Resolvin E2	1	NQ	ng/mL	3.13	ng/mL	2500	ng/mL
FS79820632	3651_Klep	EDTA Plasma	HPβCD - Plasma	Kleptose HPB	4 days	3651	M	21 months	Resolvin E2	1	NQ	ng/mL	3.13	ng/mL	2500	ng/mL
FS79820640	3652_Klep	EDTA Plasma	HPβCD - Plasma	Kleptose HPB	4 days	3652	M	21 months	Resolvin E2	1	NQ	ng/mL	3.13	ng/mL	2500	ng/mL
FS79820647	3618_Klep	EDTA Plasma	HPβCD - Plasma	Kleptose HPB	4 days	3618	M	21 months	Resolvin E2	1	NQ	ng/mL	3.13	ng/mL	2500	ng/mL
FS79820648	3653_Klep	EDTA Plasma	HPβCD - Plasma	Kleptose HPB	4 days	3653	M	21 months	Resolvin E2	1	NQ	ng/mL	3.13	ng/mL	2500	ng/mL
FS79820655	3619_Klep	EDTA Plasma	HPβCD - Plasma	Kleptose HPB	4 days	3619	M	21 months	Resolvin E2	1	NQ	ng/mL	3.13	ng/mL	2500	ng/mL
FS79820656	3654_Klep	EDTA Plasma	HPβCD - Plasma	Kleptose HPB	4 days	3654	M	21 months	Resolvin E2	1	NQ	ng/mL	3.13	ng/mL	2500	ng/mL
FS79820663	3620_Klep	EDTA Plasma	HPβCD - Plasma	Kleptose HPB	4 days	3620	M	21 months	Resolvin E2	1	NQ	ng/mL	3.13	ng/mL	2500	ng/mL
FS79820664	3655_Klep	EDTA Plasma	HPβCD - Plasma	Kleptose HPB	4 days	3655	M	21 months	Resolvin E2	1	NQ	ng/mL	3.13	ng/mL	2500	ng/mL
FS79820671	3621_Klep	EDTA Plasma	HPβCD - Plasma	Kleptose HPB	4 days	3621	M	21 months	Resolvin E2	1	NQ	ng/mL	3.13	ng/mL	2500	ng/mL
FS79820672	3656_Klep	EDTA Plasma	HPβCD - Plasma	Kleptose HPB	4 days	3656	M	21 months	Resolvin E2	1	NQ	ng/mL	3.13	ng/mL	2500	ng/mL
FS79820679	3643_Klep	EDTA Plasma	HPβCD - Plasma	Kleptose HPB	4 days	3643	M	21 months	Resolvin E2	1	NQ	ng/mL	3.13	ng/mL	2500	ng/mL
FS79820680	3657_Klep	EDTA Plasma	HPβCD - Plasma	Kleptose HPB	4 days	3657	M	21 months	Resolvin E2	1	NQ	ng/mL	3.13	ng/mL	2500	ng/mL
FS79820687	3644_Klep	EDTA Plasma	HPβCD - Plasma	Kleptose HPB	4 days	3644	M	21 months	Resolvin E2	1	NQ	ng/mL	3.13	ng/mL	2500	ng/mL
FS79820688	3664_Klep	EDTA Plasma	HPβCD - Plasma	Kleptose HPB	4 days	3664	M	21 months	Resolvin E2	1	NQ	ng/mL	3.13	ng/mL	2500	ng/mL
FS79820600	3645_Klep	EDTA Plasma	HPβCD - Plasma	Kleptose HPB	4 days	3645	M	21 months	Thromboxane B2	1	0.0866	ng/mL	0.781	ng/mL	625	ng/mL	BLOQ
FS79820608	3647_Klep	EDTA Plasma	HPβCD - Plasma	Kleptose HPB	4 days	3647	M	21 months	Thromboxane B2	1	0.0348	ng/mL	0.781	ng/mL	625	ng/mL	BLOQ
FS79820616	3648_Klep	EDTA Plasma	HPβCD - Plasma	Kleptose HPB	4 days	3648	M	21 months	Thromboxane B2	1	0.157	ng/mL	0.781	ng/mL	625	ng/mL	BLOQ
FS79820624	3649_Klep	EDTA Plasma	HPβCD - Plasma	Kleptose HPB	4 days	3649	M	21 months	Thromboxane B2	1	0.0079	ng/mL	0.781	ng/mL	625	ng/mL	BLOQ
FS79820632	3651_Klep	EDTA Plasma	HPβCD - Plasma	Kleptose HPB	4 days	3651	M	21 months	Thromboxane B2	1	NQ	ng/mL	0.781	ng/mL	625	ng/mL
FS79820640	3652_Klep	EDTA Plasma	HPβCD - Plasma	Kleptose HPB	4 days	3652	M	21 months	Thromboxane B2	1	1.93	ng/mL	0.781	ng/mL	625	ng/mL
FS79820647	3618_Klep	EDTA Plasma	HPβCD - Plasma	Kleptose HPB	4 days	3618	M	21 months	Thromboxane B2	1	0.202	ng/mL	0.781	ng/mL	625	ng/mL	BLOQ
FS79820648	3653_Klep	EDTA Plasma	HPβCD - Plasma	Kleptose HPB	4 days	3653	M	21 months	Thromboxane B2	1	NQ	ng/mL	0.781	ng/mL	625	ng/mL
FS79820655	3619_Klep	EDTA Plasma	HPβCD - Plasma	Kleptose HPB	4 days	3619	M	21 months	Thromboxane B2	1	0.0311	ng/mL	0.781	ng/mL	625	ng/mL	BLOQ
FS79820656	3654_Klep	EDTA Plasma	HPβCD - Plasma	Kleptose HPB	4 days	3654	M	21 months	Thromboxane B2	1	0.0729	ng/mL	0.781	ng/mL	625	ng/mL	BLOQ
FS79820663	3620_Klep	EDTA Plasma	HPβCD - Plasma	Kleptose HPB	4 days	3620	M	21 months	Thromboxane B2	1	0.0672	ng/mL	0.781	ng/mL	625	ng/mL	BLOQ
FS79820664	3655_Klep	EDTA Plasma	HPβCD - Plasma	Kleptose HPB	4 days	3655	M	21 months	Thromboxane B2	1	0.28	ng/mL	0.781	ng/mL	625	ng/mL	BLOQ
FS79820671	3621_Klep	EDTA Plasma	HPβCD - Plasma	Kleptose HPB	4 days	3621	M	21 months	Thromboxane B2	1	0.192	ng/mL	0.781	ng/mL	625	ng/mL	BLOQ
FS79820672	3656_Klep	EDTA Plasma	HPβCD - Plasma	Kleptose HPB	4 days	3656	M	21 months	Thromboxane B2	1	0.085	ng/mL	0.781	ng/mL	625	ng/mL	BLOQ
FS79820679	3643_Klep	EDTA Plasma	HPβCD - Plasma	Kleptose HPB	4 days	3643	M	21 months	Thromboxane B2	1	0.101	ng/mL	0.781	ng/mL	625	ng/mL	BLOQ
FS79820680	3657_Klep	EDTA Plasma	HPβCD - Plasma	Kleptose HPB	4 days	3657	M	21 months	Thromboxane B2	1	0.021	ng/mL	0.781	ng/mL	625	ng/mL	BLOQ
FS79820687	3644_Klep	EDTA Plasma	HPβCD - Plasma	Kleptose HPB	4 days	3644	M	21 months	Thromboxane B2	1	0.037	ng/mL	0.781	ng/mL	625	ng/mL	BLOQ
FS79820688	3664_Klep	EDTA Plasma	HPβCD - Plasma	Kleptose HPB	4 days	3664	M	21 months	Thromboxane B2	1	0.0691	ng/mL	0.781	ng/mL	625	ng/mL	BLOQ
FS79820597	3630_Veh	EDTA Plasma	Vehicle - Plasma	Vehicle	4 days	3630	M	21 months	11,12-DiHETrE	1	0.0857	ng/mL	0.154	ng/mL	123	ng/mL	BLOQ
FS79820605	3632_Veh	EDTA Plasma	Vehicle - Plasma	Vehicle	4 days	3632	M	21 months	11,12-DiHETrE	1	0.0772	ng/mL	0.154	ng/mL	123	ng/mL	BLOQ
FS79820613	3637_Veh	EDTA Plasma	Vehicle - Plasma	Vehicle	4 days	3637	M	21 months	11,12-DiHETrE	1	0.208	ng/mL	0.154	ng/mL	123	ng/mL
FS79820621	3639_Veh	EDTA Plasma	Vehicle - Plasma	Vehicle	4 days	3639	M	21 months	11,12-DiHETrE	1	0.155	ng/mL	0.154	ng/mL	123	ng/mL
FS79820629	3640_Veh	EDTA Plasma	Vehicle - Plasma	Vehicle	4 days	3640	M	21 months	11,12-DiHETrE	1	0.0896	ng/mL	0.154	ng/mL	123	ng/mL	BLOQ
FS79820637	3641_Veh	EDTA Plasma	Vehicle - Plasma	Vehicle	4 days	3641	M	21 months	11,12-DiHETrE	1	0.2	ng/mL	0.154	ng/mL	123	ng/mL
FS79820644	3622_Veh	EDTA Plasma	Vehicle - Plasma	Vehicle	4 days	3622	M	21 months	11,12-DiHETrE	1	0.113	ng/mL	0.154	ng/mL	123	ng/mL	BLOQ
FS79820645	3642_Veh	EDTA Plasma	Vehicle - Plasma	Vehicle	4 days	3642	M	21 months	11,12-DiHETrE	1	0.121	ng/mL	0.154	ng/mL	123	ng/mL	BLOQ
FS79820652	3623_Veh	EDTA Plasma	Vehicle - Plasma	Vehicle	4 days	3623	M	21 months	11,12-DiHETrE	1	0.167	ng/mL	0.154	ng/mL	123	ng/mL
FS79820653	3658_Veh	EDTA Plasma	Vehicle - Plasma	Vehicle	4 days	3658	M	21 months	11,12-DiHETrE	1	0.154	ng/mL	0.154	ng/mL	123	ng/mL	BLOQ
FS79820660	3624_Veh	EDTA Plasma	Vehicle - Plasma	Vehicle	4 days	3624	M	21 months	11,12-DiHETrE	1	0.0741	ng/mL	0.154	ng/mL	123	ng/mL	BLOQ
FS79820661	3659_Veh	EDTA Plasma	Vehicle - Plasma	Vehicle	4 days	3659	M	21 months	11,12-DiHETrE	1	0.232	ng/mL	0.154	ng/mL	123	ng/mL
FS79820668	3625_Veh	EDTA Plasma	Vehicle - Plasma	Vehicle	4 days	3625	M	21 months	11,12-DiHETrE	1	0.0941	ng/mL	0.154	ng/mL	123	ng/mL	BLOQ
FS79820669	3660_Veh	EDTA Plasma	Vehicle - Plasma	Vehicle	4 days	3660	M	21 months	11,12-DiHETrE	1	0.123	ng/mL	0.154	ng/mL	123	ng/mL	BLOQ
FS79820676	3626_Veh	EDTA Plasma	Vehicle - Plasma	Vehicle	4 days	3626	M	21 months	11,12-DiHETrE	1	0.165	ng/mL	0.154	ng/mL	123	ng/mL
FS79820677	3662_Veh	EDTA Plasma	Vehicle - Plasma	Vehicle	4 days	3662	M	21 months	11,12-DiHETrE	1	0.101	ng/mL	0.154	ng/mL	123	ng/mL	BLOQ
FS79820684	3629_Veh	EDTA Plasma	Vehicle - Plasma	Vehicle	4 days	3629	M	21 months	11,12-DiHETrE	1	0.108	ng/mL	0.154	ng/mL	123	ng/mL	BLOQ
FS79820685	3663_Veh	EDTA Plasma	Vehicle - Plasma	Vehicle	4 days	3663	M	21 months	11,12-DiHETrE	1	0.0995	ng/mL	0.154	ng/mL	123	ng/mL	BLOQ
FS79820597	3630_Veh	EDTA Plasma	Vehicle - Plasma	Vehicle	4 days	3630	M	21 months	12,13-EpOME	1	3.92	ng/mL	3.13	ng/mL	2500	ng/mL
FS79820605	3632_Veh	EDTA Plasma	Vehicle - Plasma	Vehicle	4 days	3632	M	21 months	12,13-EpOME	1	1.84	ng/mL	3.13	ng/mL	2500	ng/mL	BLOQ
FS79820613	3637_Veh	EDTA Plasma	Vehicle - Plasma	Vehicle	4 days	3637	M	21 months	12,13-EpOME	1	0.741	ng/mL	3.13	ng/mL	2500	ng/mL	BLOQ
FS79820621	3639_Veh	EDTA Plasma	Vehicle - Plasma	Vehicle	4 days	3639	M	21 months	12,13-EpOME	1	2.5	ng/mL	3.13	ng/mL	2500	ng/mL	BLOQ
FS79820629	3640_Veh	EDTA Plasma	Vehicle - Plasma	Vehicle	4 days	3640	M	21 months	12,13-EpOME	1	1.87	ng/mL	3.13	ng/mL	2500	ng/mL	BLOQ
FS79820637	3641_Veh	EDTA Plasma	Vehicle - Plasma	Vehicle	4 days	3641	M	21 months	12,13-EpOME	1	1.57	ng/mL	3.13	ng/mL	2500	ng/mL	BLOQ
FS79820644	3622_Veh	EDTA Plasma	Vehicle - Plasma	Vehicle	4 days	3622	M	21 months	12,13-EpOME	1	2.06	ng/mL	3.13	ng/mL	2500	ng/mL	BLOQ
FS79820645	3642_Veh	EDTA Plasma	Vehicle - Plasma	Vehicle	4 days	3642	M	21 months	12,13-EpOME	1	2.48	ng/mL	3.13	ng/mL	2500	ng/mL	BLOQ
FS79820652	3623_Veh	EDTA Plasma	Vehicle - Plasma	Vehicle	4 days	3623	M	21 months	12,13-EpOME	1	2.41	ng/mL	3.13	ng/mL	2500	ng/mL	BLOQ
FS79820653	3658_Veh	EDTA Plasma	Vehicle - Plasma	Vehicle	4 days	3658	M	21 months	12,13-EpOME	1	1.78	ng/mL	3.13	ng/mL	2500	ng/mL	BLOQ
FS79820660	3624_Veh	EDTA Plasma	Vehicle - Plasma	Vehicle	4 days	3624	M	21 months	12,13-EpOME	1	2.11	ng/mL	3.13	ng/mL	2500	ng/mL	BLOQ
FS79820661	3659_Veh	EDTA Plasma	Vehicle - Plasma	Vehicle	4 days	3659	M	21 months	12,13-EpOME	1	1.6	ng/mL	3.13	ng/mL	2500	ng/mL	BLOQ
FS79820668	3625_Veh	EDTA Plasma	Vehicle - Plasma	Vehicle	4 days	3625	M	21 months	12,13-EpOME	1	2.23	ng/mL	3.13	ng/mL	2500	ng/mL	BLOQ
FS79820669	3660_Veh	EDTA Plasma	Vehicle - Plasma	Vehicle	4 days	3660	M	21 months	12,13-EpOME	1	2.37	ng/mL	3.13	ng/mL	2500	ng/mL	BLOQ
FS79820676	3626_Veh	EDTA Plasma	Vehicle - Plasma	Vehicle	4 days	3626	M	21 months	12,13-EpOME	1	2.31	ng/mL	3.13	ng/mL	2500	ng/mL	BLOQ
FS79820677	3662_Veh	EDTA Plasma	Vehicle - Plasma	Vehicle	4 days	3662	M	21 months	12,13-EpOME	1	2.88	ng/mL	3.13	ng/mL	2500	ng/mL	BLOQ
FS79820684	3629_Veh	EDTA Plasma	Vehicle - Plasma	Vehicle	4 days	3629	M	21 months	12,13-EpOME	1	1.64	ng/mL	3.13	ng/mL	2500	ng/mL	BLOQ
FS79820685	3663_Veh	EDTA Plasma	Vehicle - Plasma	Vehicle	4 days	3663	M	21 months	12,13-EpOME	1	2.36	ng/mL	3.13	ng/mL	2500	ng/mL	BLOQ
FS79820597	3630_Veh	EDTA Plasma	Vehicle - Plasma	Vehicle	4 days	3630	M	21 months	12-HEPE	1	9.65	ng/mL	0.155	ng/mL	124	ng/mL
FS79820605	3632_Veh	EDTA Plasma	Vehicle - Plasma	Vehicle	4 days	3632	M	21 months	12-HEPE	1	22.7	ng/mL	0.155	ng/mL	124	ng/mL
FS79820613	3637_Veh	EDTA Plasma	Vehicle - Plasma	Vehicle	4 days	3637	M	21 months	12-HEPE	1	13.9	ng/mL	0.155	ng/mL	124	ng/mL
FS79820621	3639_Veh	EDTA Plasma	Vehicle - Plasma	Vehicle	4 days	3639	M	21 months	12-HEPE	1	5.79	ng/mL	0.155	ng/mL	124	ng/mL
FS79820629	3640_Veh	EDTA Plasma	Vehicle - Plasma	Vehicle	4 days	3640	M	21 months	12-HEPE	1	15.4	ng/mL	0.155	ng/mL	124	ng/mL
FS79820637	3641_Veh	EDTA Plasma	Vehicle - Plasma	Vehicle	4 days	3641	M	21 months	12-HEPE	1	23.4	ng/mL	0.155	ng/mL	124	ng/mL
FS79820644	3622_Veh	EDTA Plasma	Vehicle - Plasma	Vehicle	4 days	3622	M	21 months	12-HEPE	1	8.26	ng/mL	0.155	ng/mL	124	ng/mL
FS79820645	3642_Veh	EDTA Plasma	Vehicle - Plasma	Vehicle	4 days	3642	M	21 months	12-HEPE	1	18.4	ng/mL	0.155	ng/mL	124	ng/mL
FS79820652	3623_Veh	EDTA Plasma	Vehicle - Plasma	Vehicle	4 days	3623	M	21 months	12-HEPE	1	24.6	ng/mL	0.155	ng/mL	124	ng/mL
FS79820653	3658_Veh	EDTA Plasma	Vehicle - Plasma	Vehicle	4 days	3658	M	21 months	12-HEPE	1	4.7	ng/mL	0.155	ng/mL	124	ng/mL
FS79820660	3624_Veh	EDTA Plasma	Vehicle - Plasma	Vehicle	4 days	3624	M	21 months	12-HEPE	1	12.7	ng/mL	0.155	ng/mL	124	ng/mL
FS79820661	3659_Veh	EDTA Plasma	Vehicle - Plasma	Vehicle	4 days	3659	M	21 months	12-HEPE	1	5.99	ng/mL	0.155	ng/mL	124	ng/mL
FS79820668	3625_Veh	EDTA Plasma	Vehicle - Plasma	Vehicle	4 days	3625	M	21 months	12-HEPE	1	14.5	ng/mL	0.155	ng/mL	124	ng/mL
FS79820669	3660_Veh	EDTA Plasma	Vehicle - Plasma	Vehicle	4 days	3660	M	21 months	12-HEPE	1	6.3	ng/mL	0.155	ng/mL	124	ng/mL
FS79820676	3626_Veh	EDTA Plasma	Vehicle - Plasma	Vehicle	4 days	3626	M	21 months	12-HEPE	1	22.1	ng/mL	0.155	ng/mL	124	ng/mL
FS79820677	3662_Veh	EDTA Plasma	Vehicle - Plasma	Vehicle	4 days	3662	M	21 months	12-HEPE	1	2.13	ng/mL	0.155	ng/mL	124	ng/mL
FS79820684	3629_Veh	EDTA Plasma	Vehicle - Plasma	Vehicle	4 days	3629	M	21 months	12-HEPE	1	20.6	ng/mL	0.155	ng/mL	124	ng/mL
FS79820685	3663_Veh	EDTA Plasma	Vehicle - Plasma	Vehicle	4 days	3663	M	21 months	12-HEPE	1	2.1	ng/mL	0.155	ng/mL	124	ng/mL
FS79820597	3630_Veh	EDTA Plasma	Vehicle - Plasma	Vehicle	4 days	3630	M	21 months	12-HETE	1	18.2	ng/mL	0.15	ng/mL	120	ng/mL
FS79820605	3632_Veh	EDTA Plasma	Vehicle - Plasma	Vehicle	4 days	3632	M	21 months	12-HETE	1	37.2	ng/mL	0.15	ng/mL	120	ng/mL
FS79820613	3637_Veh	EDTA Plasma	Vehicle - Plasma	Vehicle	4 days	3637	M	21 months	12-HETE	1	28.6	ng/mL	0.15	ng/mL	120	ng/mL
FS79820621	3639_Veh	EDTA Plasma	Vehicle - Plasma	Vehicle	4 days	3639	M	21 months	12-HETE	1	11	ng/mL	0.15	ng/mL	120	ng/mL
FS79820629	3640_Veh	EDTA Plasma	Vehicle - Plasma	Vehicle	4 days	3640	M	21 months	12-HETE	1	18.8	ng/mL	0.15	ng/mL	120	ng/mL
FS79820637	3641_Veh	EDTA Plasma	Vehicle - Plasma	Vehicle	4 days	3641	M	21 months	12-HETE	1	28.4	ng/mL	0.15	ng/mL	120	ng/mL
FS79820644	3622_Veh	EDTA Plasma	Vehicle - Plasma	Vehicle	4 days	3622	M	21 months	12-HETE	1	14.4	ng/mL	0.15	ng/mL	120	ng/mL
FS79820645	3642_Veh	EDTA Plasma	Vehicle - Plasma	Vehicle	4 days	3642	M	21 months	12-HETE	1	24.8	ng/mL	0.15	ng/mL	120	ng/mL
FS79820652	3623_Veh	EDTA Plasma	Vehicle - Plasma	Vehicle	4 days	3623	M	21 months	12-HETE	1	37.9	ng/mL	0.15	ng/mL	120	ng/mL
FS79820653	3658_Veh	EDTA Plasma	Vehicle - Plasma	Vehicle	4 days	3658	M	21 months	12-HETE	1	13.5	ng/mL	0.15	ng/mL	120	ng/mL
FS79820660	3624_Veh	EDTA Plasma	Vehicle - Plasma	Vehicle	4 days	3624	M	21 months	12-HETE	1	18.4	ng/mL	0.15	ng/mL	120	ng/mL
FS79820661	3659_Veh	EDTA Plasma	Vehicle - Plasma	Vehicle	4 days	3659	M	21 months	12-HETE	1	8.17	ng/mL	0.15	ng/mL	120	ng/mL
FS79820668	3625_Veh	EDTA Plasma	Vehicle - Plasma	Vehicle	4 days	3625	M	21 months	12-HETE	1	26.2	ng/mL	0.15	ng/mL	120	ng/mL
FS79820669	3660_Veh	EDTA Plasma	Vehicle - Plasma	Vehicle	4 days	3660	M	21 months	12-HETE	1	11.3	ng/mL	0.15	ng/mL	120	ng/mL
FS79820676	3626_Veh	EDTA Plasma	Vehicle - Plasma	Vehicle	4 days	3626	M	21 months	12-HETE	1	36.6	ng/mL	0.15	ng/mL	120	ng/mL
FS79820677	3662_Veh	EDTA Plasma	Vehicle - Plasma	Vehicle	4 days	3662	M	21 months	12-HETE	1	3.81	ng/mL	0.15	ng/mL	120	ng/mL
FS79820684	3629_Veh	EDTA Plasma	Vehicle - Plasma	Vehicle	4 days	3629	M	21 months	12-HETE	1	61.8	ng/mL	0.15	ng/mL	120	ng/mL
FS79820685	3663_Veh	EDTA Plasma	Vehicle - Plasma	Vehicle	4 days	3663	M	21 months	12-HETE	1	4.62	ng/mL	0.15	ng/mL	120	ng/mL
FS79820597	3630_Veh	EDTA Plasma	Vehicle - Plasma	Vehicle	4 days	3630	M	21 months	12-HHTrE	1	NQ	ng/mL	12.3	ng/mL	9840	ng/mL
FS79820605	3632_Veh	EDTA Plasma	Vehicle - Plasma	Vehicle	4 days	3632	M	21 months	12-HHTrE	1	NQ	ng/mL	12.3	ng/mL	9840	ng/mL
FS79820613	3637_Veh	EDTA Plasma	Vehicle - Plasma	Vehicle	4 days	3637	M	21 months	12-HHTrE	1	NQ	ng/mL	12.3	ng/mL	9840	ng/mL
FS79820621	3639_Veh	EDTA Plasma	Vehicle - Plasma	Vehicle	4 days	3639	M	21 months	12-HHTrE	1	NQ	ng/mL	12.3	ng/mL	9840	ng/mL
FS79820629	3640_Veh	EDTA Plasma	Vehicle - Plasma	Vehicle	4 days	3640	M	21 months	12-HHTrE	1	NQ	ng/mL	12.3	ng/mL	9840	ng/mL
FS79820637	3641_Veh	EDTA Plasma	Vehicle - Plasma	Vehicle	4 days	3641	M	21 months	12-HHTrE	1	NQ	ng/mL	12.3	ng/mL	9840	ng/mL
FS79820644	3622_Veh	EDTA Plasma	Vehicle - Plasma	Vehicle	4 days	3622	M	21 months	12-HHTrE	1	NQ	ng/mL	12.3	ng/mL	9840	ng/mL
FS79820645	3642_Veh	EDTA Plasma	Vehicle - Plasma	Vehicle	4 days	3642	M	21 months	12-HHTrE	1	NQ	ng/mL	12.3	ng/mL	9840	ng/mL
FS79820652	3623_Veh	EDTA Plasma	Vehicle - Plasma	Vehicle	4 days	3623	M	21 months	12-HHTrE	1	NQ	ng/mL	12.3	ng/mL	9840	ng/mL
FS79820653	3658_Veh	EDTA Plasma	Vehicle - Plasma	Vehicle	4 days	3658	M	21 months	12-HHTrE	1	NQ	ng/mL	12.3	ng/mL	9840	ng/mL
FS79820660	3624_Veh	EDTA Plasma	Vehicle - Plasma	Vehicle	4 days	3624	M	21 months	12-HHTrE	1	NQ	ng/mL	12.3	ng/mL	9840	ng/mL
FS79820661	3659_Veh	EDTA Plasma	Vehicle - Plasma	Vehicle	4 days	3659	M	21 months	12-HHTrE	1	NQ	ng/mL	12.3	ng/mL	9840	ng/mL
FS79820668	3625_Veh	EDTA Plasma	Vehicle - Plasma	Vehicle	4 days	3625	M	21 months	12-HHTrE	1	NQ	ng/mL	12.3	ng/mL	9840	ng/mL
FS79820669	3660_Veh	EDTA Plasma	Vehicle - Plasma	Vehicle	4 days	3660	M	21 months	12-HHTrE	1	NQ	ng/mL	12.3	ng/mL	9840	ng/mL
FS79820676	3626_Veh	EDTA Plasma	Vehicle - Plasma	Vehicle	4 days	3626	M	21 months	12-HHTrE	1	NQ	ng/mL	12.3	ng/mL	9840	ng/mL
FS79820677	3662_Veh	EDTA Plasma	Vehicle - Plasma	Vehicle	4 days	3662	M	21 months	12-HHTrE	1	NQ	ng/mL	12.3	ng/mL	9840	ng/mL
FS79820684	3629_Veh	EDTA Plasma	Vehicle - Plasma	Vehicle	4 days	3629	M	21 months	12-HHTrE	1	NQ	ng/mL	12.3	ng/mL	9840	ng/mL
FS79820685	3663_Veh	EDTA Plasma	Vehicle - Plasma	Vehicle	4 days	3663	M	21 months	12-HHTrE	1	NQ	ng/mL	12.3	ng/mL	9840	ng/mL
FS79820597	3630_Veh	EDTA Plasma	Vehicle - Plasma	Vehicle	4 days	3630	M	21 months	13,14-dihydro-15-keto prostaglandin D2	1	NQ	ng/mL	1.53	ng/mL	1225	ng/mL
FS79820605	3632_Veh	EDTA Plasma	Vehicle - Plasma	Vehicle	4 days	3632	M	21 months	13,14-dihydro-15-keto prostaglandin D2	1	NQ	ng/mL	1.53	ng/mL	1225	ng/mL
FS79820613	3637_Veh	EDTA Plasma	Vehicle - Plasma	Vehicle	4 days	3637	M	21 months	13,14-dihydro-15-keto prostaglandin D2	1	0.385	ng/mL	1.53	ng/mL	1225	ng/mL	BLOQ
FS79820621	3639_Veh	EDTA Plasma	Vehicle - Plasma	Vehicle	4 days	3639	M	21 months	13,14-dihydro-15-keto prostaglandin D2	1	0.367	ng/mL	1.53	ng/mL	1225	ng/mL	BLOQ
FS79820629	3640_Veh	EDTA Plasma	Vehicle - Plasma	Vehicle	4 days	3640	M	21 months	13,14-dihydro-15-keto prostaglandin D2	1	0.167	ng/mL	1.53	ng/mL	1225	ng/mL	BLOQ
FS79820637	3641_Veh	EDTA Plasma	Vehicle - Plasma	Vehicle	4 days	3641	M	21 months	13,14-dihydro-15-keto prostaglandin D2	1	0.174	ng/mL	1.53	ng/mL	1225	ng/mL	BLOQ
FS79820644	3622_Veh	EDTA Plasma	Vehicle - Plasma	Vehicle	4 days	3622	M	21 months	13,14-dihydro-15-keto prostaglandin D2	1	0.225	ng/mL	1.53	ng/mL	1225	ng/mL	BLOQ
FS79820645	3642_Veh	EDTA Plasma	Vehicle - Plasma	Vehicle	4 days	3642	M	21 months	13,14-dihydro-15-keto prostaglandin D2	1	0.202	ng/mL	1.53	ng/mL	1225	ng/mL	BLOQ
FS79820652	3623_Veh	EDTA Plasma	Vehicle - Plasma	Vehicle	4 days	3623	M	21 months	13,14-dihydro-15-keto prostaglandin D2	1	NQ	ng/mL	1.53	ng/mL	1225	ng/mL
FS79820653	3658_Veh	EDTA Plasma	Vehicle - Plasma	Vehicle	4 days	3658	M	21 months	13,14-dihydro-15-keto prostaglandin D2	1	NQ	ng/mL	1.53	ng/mL	1225	ng/mL
FS79820660	3624_Veh	EDTA Plasma	Vehicle - Plasma	Vehicle	4 days	3624	M	21 months	13,14-dihydro-15-keto prostaglandin D2	1	NQ	ng/mL	1.53	ng/mL	1225	ng/mL
FS79820661	3659_Veh	EDTA Plasma	Vehicle - Plasma	Vehicle	4 days	3659	M	21 months	13,14-dihydro-15-keto prostaglandin D2	1	0.63	ng/mL	1.53	ng/mL	1225	ng/mL	BLOQ
FS79820668	3625_Veh	EDTA Plasma	Vehicle - Plasma	Vehicle	4 days	3625	M	21 months	13,14-dihydro-15-keto prostaglandin D2	1	0.185	ng/mL	1.53	ng/mL	1225	ng/mL	BLOQ
FS79820669	3660_Veh	EDTA Plasma	Vehicle - Plasma	Vehicle	4 days	3660	M	21 months	13,14-dihydro-15-keto prostaglandin D2	1	0.15	ng/mL	1.53	ng/mL	1225	ng/mL	BLOQ
FS79820676	3626_Veh	EDTA Plasma	Vehicle - Plasma	Vehicle	4 days	3626	M	21 months	13,14-dihydro-15-keto prostaglandin D2	1	NQ	ng/mL	1.53	ng/mL	1225	ng/mL
FS79820677	3662_Veh	EDTA Plasma	Vehicle - Plasma	Vehicle	4 days	3662	M	21 months	13,14-dihydro-15-keto prostaglandin D2	1	0.173	ng/mL	1.53	ng/mL	1225	ng/mL	BLOQ
FS79820684	3629_Veh	EDTA Plasma	Vehicle - Plasma	Vehicle	4 days	3629	M	21 months	13,14-dihydro-15-keto prostaglandin D2	1	0.205	ng/mL	1.53	ng/mL	1225	ng/mL	BLOQ
FS79820685	3663_Veh	EDTA Plasma	Vehicle - Plasma	Vehicle	4 days	3663	M	21 months	13,14-dihydro-15-keto prostaglandin D2	1	0.191	ng/mL	1.53	ng/mL	1225	ng/mL	BLOQ
FS79820597	3630_Veh	EDTA Plasma	Vehicle - Plasma	Vehicle	4 days	3630	M	21 months	13,14-dihydro-15-keto prostaglandin F2α	1	NQ	ng/mL	0.781	ng/mL	625	ng/mL
FS79820605	3632_Veh	EDTA Plasma	Vehicle - Plasma	Vehicle	4 days	3632	M	21 months	13,14-dihydro-15-keto prostaglandin F2α	1	NQ	ng/mL	0.781	ng/mL	625	ng/mL
FS79820613	3637_Veh	EDTA Plasma	Vehicle - Plasma	Vehicle	4 days	3637	M	21 months	13,14-dihydro-15-keto prostaglandin F2α	1	NQ	ng/mL	0.781	ng/mL	625	ng/mL
FS79820621	3639_Veh	EDTA Plasma	Vehicle - Plasma	Vehicle	4 days	3639	M	21 months	13,14-dihydro-15-keto prostaglandin F2α	1	NQ	ng/mL	0.781	ng/mL	625	ng/mL
FS79820629	3640_Veh	EDTA Plasma	Vehicle - Plasma	Vehicle	4 days	3640	M	21 months	13,14-dihydro-15-keto prostaglandin F2α	1	NQ	ng/mL	0.781	ng/mL	625	ng/mL
FS79820637	3641_Veh	EDTA Plasma	Vehicle - Plasma	Vehicle	4 days	3641	M	21 months	13,14-dihydro-15-keto prostaglandin F2α	1	NQ	ng/mL	0.781	ng/mL	625	ng/mL
FS79820644	3622_Veh	EDTA Plasma	Vehicle - Plasma	Vehicle	4 days	3622	M	21 months	13,14-dihydro-15-keto prostaglandin F2α	1	NQ	ng/mL	0.781	ng/mL	625	ng/mL
FS79820645	3642_Veh	EDTA Plasma	Vehicle - Plasma	Vehicle	4 days	3642	M	21 months	13,14-dihydro-15-keto prostaglandin F2α	1	NQ	ng/mL	0.781	ng/mL	625	ng/mL
FS79820652	3623_Veh	EDTA Plasma	Vehicle - Plasma	Vehicle	4 days	3623	M	21 months	13,14-dihydro-15-keto prostaglandin F2α	1	NQ	ng/mL	0.781	ng/mL	625	ng/mL
FS79820653	3658_Veh	EDTA Plasma	Vehicle - Plasma	Vehicle	4 days	3658	M	21 months	13,14-dihydro-15-keto prostaglandin F2α	1	NQ	ng/mL	0.781	ng/mL	625	ng/mL
FS79820660	3624_Veh	EDTA Plasma	Vehicle - Plasma	Vehicle	4 days	3624	M	21 months	13,14-dihydro-15-keto prostaglandin F2α	1	NQ	ng/mL	0.781	ng/mL	625	ng/mL
FS79820661	3659_Veh	EDTA Plasma	Vehicle - Plasma	Vehicle	4 days	3659	M	21 months	13,14-dihydro-15-keto prostaglandin F2α	1	NQ	ng/mL	0.781	ng/mL	625	ng/mL
FS79820668	3625_Veh	EDTA Plasma	Vehicle - Plasma	Vehicle	4 days	3625	M	21 months	13,14-dihydro-15-keto prostaglandin F2α	1	NQ	ng/mL	0.781	ng/mL	625	ng/mL
FS79820669	3660_Veh	EDTA Plasma	Vehicle - Plasma	Vehicle	4 days	3660	M	21 months	13,14-dihydro-15-keto prostaglandin F2α	1	NQ	ng/mL	0.781	ng/mL	625	ng/mL
FS79820676	3626_Veh	EDTA Plasma	Vehicle - Plasma	Vehicle	4 days	3626	M	21 months	13,14-dihydro-15-keto prostaglandin F2α	1	NQ	ng/mL	0.781	ng/mL	625	ng/mL
FS79820677	3662_Veh	EDTA Plasma	Vehicle - Plasma	Vehicle	4 days	3662	M	21 months	13,14-dihydro-15-keto prostaglandin F2α	1	NQ	ng/mL	0.781	ng/mL	625	ng/mL
FS79820684	3629_Veh	EDTA Plasma	Vehicle - Plasma	Vehicle	4 days	3629	M	21 months	13,14-dihydro-15-keto prostaglandin F2α	1	NQ	ng/mL	0.781	ng/mL	625	ng/mL
FS79820685	3663_Veh	EDTA Plasma	Vehicle - Plasma	Vehicle	4 days	3663	M	21 months	13,14-dihydro-15-keto prostaglandin F2α	1	NQ	ng/mL	0.781	ng/mL	625	ng/mL
FS79820597	3630_Veh	EDTA Plasma	Vehicle - Plasma	Vehicle	4 days	3630	M	21 months	13,14-EpDPA	1	NQ	ng/mL	1.56	ng/mL	1250	ng/mL
FS79820605	3632_Veh	EDTA Plasma	Vehicle - Plasma	Vehicle	4 days	3632	M	21 months	13,14-EpDPA	1	NQ	ng/mL	1.56	ng/mL	1250	ng/mL
FS79820613	3637_Veh	EDTA Plasma	Vehicle - Plasma	Vehicle	4 days	3637	M	21 months	13,14-EpDPA	1	NQ	ng/mL	1.56	ng/mL	1250	ng/mL
FS79820621	3639_Veh	EDTA Plasma	Vehicle - Plasma	Vehicle	4 days	3639	M	21 months	13,14-EpDPA	1	NQ	ng/mL	1.56	ng/mL	1250	ng/mL
FS79820629	3640_Veh	EDTA Plasma	Vehicle - Plasma	Vehicle	4 days	3640	M	21 months	13,14-EpDPA	1	NQ	ng/mL	1.56	ng/mL	1250	ng/mL
FS79820637	3641_Veh	EDTA Plasma	Vehicle - Plasma	Vehicle	4 days	3641	M	21 months	13,14-EpDPA	1	NQ	ng/mL	1.56	ng/mL	1250	ng/mL
FS79820644	3622_Veh	EDTA Plasma	Vehicle - Plasma	Vehicle	4 days	3622	M	21 months	13,14-EpDPA	1	NQ	ng/mL	1.56	ng/mL	1250	ng/mL
FS79820645	3642_Veh	EDTA Plasma	Vehicle - Plasma	Vehicle	4 days	3642	M	21 months	13,14-EpDPA	1	NQ	ng/mL	1.56	ng/mL	1250	ng/mL
FS79820652	3623_Veh	EDTA Plasma	Vehicle - Plasma	Vehicle	4 days	3623	M	21 months	13,14-EpDPA	1	NQ	ng/mL	1.56	ng/mL	1250	ng/mL
FS79820653	3658_Veh	EDTA Plasma	Vehicle - Plasma	Vehicle	4 days	3658	M	21 months	13,14-EpDPA	1	NQ	ng/mL	1.56	ng/mL	1250	ng/mL
FS79820660	3624_Veh	EDTA Plasma	Vehicle - Plasma	Vehicle	4 days	3624	M	21 months	13,14-EpDPA	1	NQ	ng/mL	1.56	ng/mL	1250	ng/mL
FS79820661	3659_Veh	EDTA Plasma	Vehicle - Plasma	Vehicle	4 days	3659	M	21 months	13,14-EpDPA	1	NQ	ng/mL	1.56	ng/mL	1250	ng/mL
FS79820668	3625_Veh	EDTA Plasma	Vehicle - Plasma	Vehicle	4 days	3625	M	21 months	13,14-EpDPA	1	NQ	ng/mL	1.56	ng/mL	1250	ng/mL
FS79820669	3660_Veh	EDTA Plasma	Vehicle - Plasma	Vehicle	4 days	3660	M	21 months	13,14-EpDPA	1	NQ	ng/mL	1.56	ng/mL	1250	ng/mL
FS79820676	3626_Veh	EDTA Plasma	Vehicle - Plasma	Vehicle	4 days	3626	M	21 months	13,14-EpDPA	1	NQ	ng/mL	1.56	ng/mL	1250	ng/mL
FS79820677	3662_Veh	EDTA Plasma	Vehicle - Plasma	Vehicle	4 days	3662	M	21 months	13,14-EpDPA	1	NQ	ng/mL	1.56	ng/mL	1250	ng/mL
FS79820684	3629_Veh	EDTA Plasma	Vehicle - Plasma	Vehicle	4 days	3629	M	21 months	13,14-EpDPA	1	NQ	ng/mL	1.56	ng/mL	1250	ng/mL
FS79820685	3663_Veh	EDTA Plasma	Vehicle - Plasma	Vehicle	4 days	3663	M	21 months	13,14-EpDPA	1	NQ	ng/mL	1.56	ng/mL	1250	ng/mL
FS79820597	3630_Veh	EDTA Plasma	Vehicle - Plasma	Vehicle	4 days	3630	M	21 months	13-HODE	1	12.4	ng/mL	1.25	ng/mL	1000	ng/mL
FS79820605	3632_Veh	EDTA Plasma	Vehicle - Plasma	Vehicle	4 days	3632	M	21 months	13-HODE	1	6.3	ng/mL	1.25	ng/mL	1000	ng/mL
FS79820613	3637_Veh	EDTA Plasma	Vehicle - Plasma	Vehicle	4 days	3637	M	21 months	13-HODE	1	5.32	ng/mL	1.25	ng/mL	1000	ng/mL
FS79820621	3639_Veh	EDTA Plasma	Vehicle - Plasma	Vehicle	4 days	3639	M	21 months	13-HODE	1	7.32	ng/mL	1.25	ng/mL	1000	ng/mL
FS79820629	3640_Veh	EDTA Plasma	Vehicle - Plasma	Vehicle	4 days	3640	M	21 months	13-HODE	1	9.24	ng/mL	1.25	ng/mL	1000	ng/mL
FS79820637	3641_Veh	EDTA Plasma	Vehicle - Plasma	Vehicle	4 days	3641	M	21 months	13-HODE	1	13.1	ng/mL	1.25	ng/mL	1000	ng/mL
FS79820644	3622_Veh	EDTA Plasma	Vehicle - Plasma	Vehicle	4 days	3622	M	21 months	13-HODE	1	8.17	ng/mL	1.25	ng/mL	1000	ng/mL
FS79820645	3642_Veh	EDTA Plasma	Vehicle - Plasma	Vehicle	4 days	3642	M	21 months	13-HODE	1	8.94	ng/mL	1.25	ng/mL	1000	ng/mL
FS79820652	3623_Veh	EDTA Plasma	Vehicle - Plasma	Vehicle	4 days	3623	M	21 months	13-HODE	1	12	ng/mL	1.25	ng/mL	1000	ng/mL
FS79820653	3658_Veh	EDTA Plasma	Vehicle - Plasma	Vehicle	4 days	3658	M	21 months	13-HODE	1	5.37	ng/mL	1.25	ng/mL	1000	ng/mL
FS79820660	3624_Veh	EDTA Plasma	Vehicle - Plasma	Vehicle	4 days	3624	M	21 months	13-HODE	1	9.78	ng/mL	1.25	ng/mL	1000	ng/mL
FS79820661	3659_Veh	EDTA Plasma	Vehicle - Plasma	Vehicle	4 days	3659	M	21 months	13-HODE	1	8.24	ng/mL	1.25	ng/mL	1000	ng/mL
FS79820668	3625_Veh	EDTA Plasma	Vehicle - Plasma	Vehicle	4 days	3625	M	21 months	13-HODE	1	9.03	ng/mL	1.25	ng/mL	1000	ng/mL
FS79820669	3660_Veh	EDTA Plasma	Vehicle - Plasma	Vehicle	4 days	3660	M	21 months	13-HODE	1	6.85	ng/mL	1.25	ng/mL	1000	ng/mL
FS79820676	3626_Veh	EDTA Plasma	Vehicle - Plasma	Vehicle	4 days	3626	M	21 months	13-HODE	1	6.78	ng/mL	1.25	ng/mL	1000	ng/mL
FS79820677	3662_Veh	EDTA Plasma	Vehicle - Plasma	Vehicle	4 days	3662	M	21 months	13-HODE	1	8.63	ng/mL	1.25	ng/mL	1000	ng/mL
FS79820684	3629_Veh	EDTA Plasma	Vehicle - Plasma	Vehicle	4 days	3629	M	21 months	13-HODE	1	9.18	ng/mL	1.25	ng/mL	1000	ng/mL
FS79820685	3663_Veh	EDTA Plasma	Vehicle - Plasma	Vehicle	4 days	3663	M	21 months	13-HODE	1	8.43	ng/mL	1.25	ng/mL	1000	ng/mL
FS79820597	3630_Veh	EDTA Plasma	Vehicle - Plasma	Vehicle	4 days	3630	M	21 months	13-HOTrE	1	0.889	ng/mL	0.625	ng/mL	500	ng/mL
FS79820605	3632_Veh	EDTA Plasma	Vehicle - Plasma	Vehicle	4 days	3632	M	21 months	13-HOTrE	1	0.535	ng/mL	0.625	ng/mL	500	ng/mL	BLOQ
FS79820613	3637_Veh	EDTA Plasma	Vehicle - Plasma	Vehicle	4 days	3637	M	21 months	13-HOTrE	1	0.43	ng/mL	0.625	ng/mL	500	ng/mL	BLOQ
FS79820621	3639_Veh	EDTA Plasma	Vehicle - Plasma	Vehicle	4 days	3639	M	21 months	13-HOTrE	1	0.623	ng/mL	0.625	ng/mL	500	ng/mL	BLOQ
FS79820629	3640_Veh	EDTA Plasma	Vehicle - Plasma	Vehicle	4 days	3640	M	21 months	13-HOTrE	1	0.756	ng/mL	0.625	ng/mL	500	ng/mL
FS79820637	3641_Veh	EDTA Plasma	Vehicle - Plasma	Vehicle	4 days	3641	M	21 months	13-HOTrE	1	0.879	ng/mL	0.625	ng/mL	500	ng/mL
FS79820644	3622_Veh	EDTA Plasma	Vehicle - Plasma	Vehicle	4 days	3622	M	21 months	13-HOTrE	1	0.557	ng/mL	0.625	ng/mL	500	ng/mL	BLOQ
FS79820645	3642_Veh	EDTA Plasma	Vehicle - Plasma	Vehicle	4 days	3642	M	21 months	13-HOTrE	1	0.642	ng/mL	0.625	ng/mL	500	ng/mL
FS79820652	3623_Veh	EDTA Plasma	Vehicle - Plasma	Vehicle	4 days	3623	M	21 months	13-HOTrE	1	0.755	ng/mL	0.625	ng/mL	500	ng/mL
FS79820653	3658_Veh	EDTA Plasma	Vehicle - Plasma	Vehicle	4 days	3658	M	21 months	13-HOTrE	1	0.324	ng/mL	0.625	ng/mL	500	ng/mL	BLOQ
FS79820660	3624_Veh	EDTA Plasma	Vehicle - Plasma	Vehicle	4 days	3624	M	21 months	13-HOTrE	1	0.775	ng/mL	0.625	ng/mL	500	ng/mL
FS79820661	3659_Veh	EDTA Plasma	Vehicle - Plasma	Vehicle	4 days	3659	M	21 months	13-HOTrE	1	0.583	ng/mL	0.625	ng/mL	500	ng/mL	BLOQ
FS79820668	3625_Veh	EDTA Plasma	Vehicle - Plasma	Vehicle	4 days	3625	M	21 months	13-HOTrE	1	0.62	ng/mL	0.625	ng/mL	500	ng/mL	BLOQ
FS79820669	3660_Veh	EDTA Plasma	Vehicle - Plasma	Vehicle	4 days	3660	M	21 months	13-HOTrE	1	0.485	ng/mL	0.625	ng/mL	500	ng/mL	BLOQ
FS79820676	3626_Veh	EDTA Plasma	Vehicle - Plasma	Vehicle	4 days	3626	M	21 months	13-HOTrE	1	0.542	ng/mL	0.625	ng/mL	500	ng/mL	BLOQ
FS79820677	3662_Veh	EDTA Plasma	Vehicle - Plasma	Vehicle	4 days	3662	M	21 months	13-HOTrE	1	0.537	ng/mL	0.625	ng/mL	500	ng/mL	BLOQ
FS79820684	3629_Veh	EDTA Plasma	Vehicle - Plasma	Vehicle	4 days	3629	M	21 months	13-HOTrE	1	0.712	ng/mL	0.625	ng/mL	500	ng/mL
FS79820685	3663_Veh	EDTA Plasma	Vehicle - Plasma	Vehicle	4 days	3663	M	21 months	13-HOTrE	1	0.608	ng/mL	0.625	ng/mL	500	ng/mL	BLOQ
FS79820597	3630_Veh	EDTA Plasma	Vehicle - Plasma	Vehicle	4 days	3630	M	21 months	15(R)-Lipoxin A4	1	NQ	ng/mL	0.0613	ng/mL	49	ng/mL
FS79820605	3632_Veh	EDTA Plasma	Vehicle - Plasma	Vehicle	4 days	3632	M	21 months	15(R)-Lipoxin A4	1	NQ	ng/mL	0.0613	ng/mL	49	ng/mL
FS79820613	3637_Veh	EDTA Plasma	Vehicle - Plasma	Vehicle	4 days	3637	M	21 months	15(R)-Lipoxin A4	1	NQ	ng/mL	0.0613	ng/mL	49	ng/mL
FS79820621	3639_Veh	EDTA Plasma	Vehicle - Plasma	Vehicle	4 days	3639	M	21 months	15(R)-Lipoxin A4	1	NQ	ng/mL	0.0613	ng/mL	49	ng/mL
FS79820629	3640_Veh	EDTA Plasma	Vehicle - Plasma	Vehicle	4 days	3640	M	21 months	15(R)-Lipoxin A4	1	NQ	ng/mL	0.0613	ng/mL	49	ng/mL
FS79820637	3641_Veh	EDTA Plasma	Vehicle - Plasma	Vehicle	4 days	3641	M	21 months	15(R)-Lipoxin A4	1	NQ	ng/mL	0.0613	ng/mL	49	ng/mL
FS79820644	3622_Veh	EDTA Plasma	Vehicle - Plasma	Vehicle	4 days	3622	M	21 months	15(R)-Lipoxin A4	1	NQ	ng/mL	0.0613	ng/mL	49	ng/mL
FS79820645	3642_Veh	EDTA Plasma	Vehicle - Plasma	Vehicle	4 days	3642	M	21 months	15(R)-Lipoxin A4	1	NQ	ng/mL	0.0613	ng/mL	49	ng/mL
FS79820652	3623_Veh	EDTA Plasma	Vehicle - Plasma	Vehicle	4 days	3623	M	21 months	15(R)-Lipoxin A4	1	NQ	ng/mL	0.0613	ng/mL	49	ng/mL
FS79820653	3658_Veh	EDTA Plasma	Vehicle - Plasma	Vehicle	4 days	3658	M	21 months	15(R)-Lipoxin A4	1	NQ	ng/mL	0.0613	ng/mL	49	ng/mL
FS79820660	3624_Veh	EDTA Plasma	Vehicle - Plasma	Vehicle	4 days	3624	M	21 months	15(R)-Lipoxin A4	1	NQ	ng/mL	0.0613	ng/mL	49	ng/mL
FS79820661	3659_Veh	EDTA Plasma	Vehicle - Plasma	Vehicle	4 days	3659	M	21 months	15(R)-Lipoxin A4	1	NQ	ng/mL	0.0613	ng/mL	49	ng/mL
FS79820668	3625_Veh	EDTA Plasma	Vehicle - Plasma	Vehicle	4 days	3625	M	21 months	15(R)-Lipoxin A4	1	NQ	ng/mL	0.0613	ng/mL	49	ng/mL
FS79820669	3660_Veh	EDTA Plasma	Vehicle - Plasma	Vehicle	4 days	3660	M	21 months	15(R)-Lipoxin A4	1	NQ	ng/mL	0.0613	ng/mL	49	ng/mL
FS79820676	3626_Veh	EDTA Plasma	Vehicle - Plasma	Vehicle	4 days	3626	M	21 months	15(R)-Lipoxin A4	1	NQ	ng/mL	0.0613	ng/mL	49	ng/mL
FS79820677	3662_Veh	EDTA Plasma	Vehicle - Plasma	Vehicle	4 days	3662	M	21 months	15(R)-Lipoxin A4	1	NQ	ng/mL	0.0613	ng/mL	49	ng/mL
FS79820684	3629_Veh	EDTA Plasma	Vehicle - Plasma	Vehicle	4 days	3629	M	21 months	15(R)-Lipoxin A4	1	NQ	ng/mL	0.0613	ng/mL	49	ng/mL
FS79820685	3663_Veh	EDTA Plasma	Vehicle - Plasma	Vehicle	4 days	3663	M	21 months	15(R)-Lipoxin A4	1	NQ	ng/mL	0.0613	ng/mL	49	ng/mL
FS79820597	3630_Veh	EDTA Plasma	Vehicle - Plasma	Vehicle	4 days	3630	M	21 months	15-keto prostaglandin F2α	1	NQ	ng/mL	3.1	ng/mL	2480	ng/mL
FS79820605	3632_Veh	EDTA Plasma	Vehicle - Plasma	Vehicle	4 days	3632	M	21 months	15-keto prostaglandin F2α	1	NQ	ng/mL	3.1	ng/mL	2480	ng/mL
FS79820613	3637_Veh	EDTA Plasma	Vehicle - Plasma	Vehicle	4 days	3637	M	21 months	15-keto prostaglandin F2α	1	NQ	ng/mL	3.1	ng/mL	2480	ng/mL
FS79820621	3639_Veh	EDTA Plasma	Vehicle - Plasma	Vehicle	4 days	3639	M	21 months	15-keto prostaglandin F2α	1	NQ	ng/mL	3.1	ng/mL	2480	ng/mL
FS79820629	3640_Veh	EDTA Plasma	Vehicle - Plasma	Vehicle	4 days	3640	M	21 months	15-keto prostaglandin F2α	1	NQ	ng/mL	3.1	ng/mL	2480	ng/mL
FS79820637	3641_Veh	EDTA Plasma	Vehicle - Plasma	Vehicle	4 days	3641	M	21 months	15-keto prostaglandin F2α	1	NQ	ng/mL	3.1	ng/mL	2480	ng/mL
FS79820644	3622_Veh	EDTA Plasma	Vehicle - Plasma	Vehicle	4 days	3622	M	21 months	15-keto prostaglandin F2α	1	NQ	ng/mL	3.1	ng/mL	2480	ng/mL
FS79820645	3642_Veh	EDTA Plasma	Vehicle - Plasma	Vehicle	4 days	3642	M	21 months	15-keto prostaglandin F2α	1	NQ	ng/mL	3.1	ng/mL	2480	ng/mL
FS79820652	3623_Veh	EDTA Plasma	Vehicle - Plasma	Vehicle	4 days	3623	M	21 months	15-keto prostaglandin F2α	1	NQ	ng/mL	3.1	ng/mL	2480	ng/mL
FS79820653	3658_Veh	EDTA Plasma	Vehicle - Plasma	Vehicle	4 days	3658	M	21 months	15-keto prostaglandin F2α	1	NQ	ng/mL	3.1	ng/mL	2480	ng/mL
FS79820660	3624_Veh	EDTA Plasma	Vehicle - Plasma	Vehicle	4 days	3624	M	21 months	15-keto prostaglandin F2α	1	NQ	ng/mL	3.1	ng/mL	2480	ng/mL
FS79820661	3659_Veh	EDTA Plasma	Vehicle - Plasma	Vehicle	4 days	3659	M	21 months	15-keto prostaglandin F2α	1	NQ	ng/mL	3.1	ng/mL	2480	ng/mL
FS79820668	3625_Veh	EDTA Plasma	Vehicle - Plasma	Vehicle	4 days	3625	M	21 months	15-keto prostaglandin F2α	1	NQ	ng/mL	3.1	ng/mL	2480	ng/mL
FS79820669	3660_Veh	EDTA Plasma	Vehicle - Plasma	Vehicle	4 days	3660	M	21 months	15-keto prostaglandin F2α	1	NQ	ng/mL	3.1	ng/mL	2480	ng/mL
FS79820676	3626_Veh	EDTA Plasma	Vehicle - Plasma	Vehicle	4 days	3626	M	21 months	15-keto prostaglandin F2α	1	NQ	ng/mL	3.1	ng/mL	2480	ng/mL
FS79820677	3662_Veh	EDTA Plasma	Vehicle - Plasma	Vehicle	4 days	3662	M	21 months	15-keto prostaglandin F2α	1	NQ	ng/mL	3.1	ng/mL	2480	ng/mL
FS79820684	3629_Veh	EDTA Plasma	Vehicle - Plasma	Vehicle	4 days	3629	M	21 months	15-keto prostaglandin F2α	1	NQ	ng/mL	3.1	ng/mL	2480	ng/mL
FS79820685	3663_Veh	EDTA Plasma	Vehicle - Plasma	Vehicle	4 days	3663	M	21 months	15-keto prostaglandin F2α	1	NQ	ng/mL	3.1	ng/mL	2480	ng/mL
FS79820597	3630_Veh	EDTA Plasma	Vehicle - Plasma	Vehicle	4 days	3630	M	21 months	16-HDHA	1	0.295	ng/mL	1.56	ng/mL	1250	ng/mL	BLOQ
FS79820605	3632_Veh	EDTA Plasma	Vehicle - Plasma	Vehicle	4 days	3632	M	21 months	16-HDHA	1	0.155	ng/mL	1.56	ng/mL	1250	ng/mL	BLOQ
FS79820613	3637_Veh	EDTA Plasma	Vehicle - Plasma	Vehicle	4 days	3637	M	21 months	16-HDHA	1	0.248	ng/mL	1.56	ng/mL	1250	ng/mL	BLOQ
FS79820621	3639_Veh	EDTA Plasma	Vehicle - Plasma	Vehicle	4 days	3639	M	21 months	16-HDHA	1	0.319	ng/mL	1.56	ng/mL	1250	ng/mL	BLOQ
FS79820629	3640_Veh	EDTA Plasma	Vehicle - Plasma	Vehicle	4 days	3640	M	21 months	16-HDHA	1	0.199	ng/mL	1.56	ng/mL	1250	ng/mL	BLOQ
FS79820637	3641_Veh	EDTA Plasma	Vehicle - Plasma	Vehicle	4 days	3641	M	21 months	16-HDHA	1	0.304	ng/mL	1.56	ng/mL	1250	ng/mL	BLOQ
FS79820644	3622_Veh	EDTA Plasma	Vehicle - Plasma	Vehicle	4 days	3622	M	21 months	16-HDHA	1	0.193	ng/mL	1.56	ng/mL	1250	ng/mL	BLOQ
FS79820645	3642_Veh	EDTA Plasma	Vehicle - Plasma	Vehicle	4 days	3642	M	21 months	16-HDHA	1	0.172	ng/mL	1.56	ng/mL	1250	ng/mL	BLOQ
FS79820652	3623_Veh	EDTA Plasma	Vehicle - Plasma	Vehicle	4 days	3623	M	21 months	16-HDHA	1	0.263	ng/mL	1.56	ng/mL	1250	ng/mL	BLOQ
FS79820653	3658_Veh	EDTA Plasma	Vehicle - Plasma	Vehicle	4 days	3658	M	21 months	16-HDHA	1	0.175	ng/mL	1.56	ng/mL	1250	ng/mL	BLOQ
FS79820660	3624_Veh	EDTA Plasma	Vehicle - Plasma	Vehicle	4 days	3624	M	21 months	16-HDHA	1	0.178	ng/mL	1.56	ng/mL	1250	ng/mL	BLOQ
FS79820661	3659_Veh	EDTA Plasma	Vehicle - Plasma	Vehicle	4 days	3659	M	21 months	16-HDHA	1	0.392	ng/mL	1.56	ng/mL	1250	ng/mL	BLOQ
FS79820668	3625_Veh	EDTA Plasma	Vehicle - Plasma	Vehicle	4 days	3625	M	21 months	16-HDHA	1	0.175	ng/mL	1.56	ng/mL	1250	ng/mL	BLOQ
FS79820669	3660_Veh	EDTA Plasma	Vehicle - Plasma	Vehicle	4 days	3660	M	21 months	16-HDHA	1	0.207	ng/mL	1.56	ng/mL	1250	ng/mL	BLOQ
FS79820676	3626_Veh	EDTA Plasma	Vehicle - Plasma	Vehicle	4 days	3626	M	21 months	16-HDHA	1	0.18	ng/mL	1.56	ng/mL	1250	ng/mL	BLOQ
FS79820677	3662_Veh	EDTA Plasma	Vehicle - Plasma	Vehicle	4 days	3662	M	21 months	16-HDHA	1	0.161	ng/mL	1.56	ng/mL	1250	ng/mL	BLOQ
FS79820684	3629_Veh	EDTA Plasma	Vehicle - Plasma	Vehicle	4 days	3629	M	21 months	16-HDHA	1	0.211	ng/mL	1.56	ng/mL	1250	ng/mL	BLOQ
FS79820685	3663_Veh	EDTA Plasma	Vehicle - Plasma	Vehicle	4 days	3663	M	21 months	16-HDHA	1	0.177	ng/mL	1.56	ng/mL	1250	ng/mL	BLOQ
FS79820597	3630_Veh	EDTA Plasma	Vehicle - Plasma	Vehicle	4 days	3630	M	21 months	17(R)-Resolvin D3	1	NQ	ng/mL	1.49	ng/mL	1193	ng/mL
FS79820605	3632_Veh	EDTA Plasma	Vehicle - Plasma	Vehicle	4 days	3632	M	21 months	17(R)-Resolvin D3	1	NQ	ng/mL	1.49	ng/mL	1193	ng/mL
FS79820613	3637_Veh	EDTA Plasma	Vehicle - Plasma	Vehicle	4 days	3637	M	21 months	17(R)-Resolvin D3	1	NQ	ng/mL	1.49	ng/mL	1193	ng/mL
FS79820621	3639_Veh	EDTA Plasma	Vehicle - Plasma	Vehicle	4 days	3639	M	21 months	17(R)-Resolvin D3	1	NQ	ng/mL	1.49	ng/mL	1193	ng/mL
FS79820629	3640_Veh	EDTA Plasma	Vehicle - Plasma	Vehicle	4 days	3640	M	21 months	17(R)-Resolvin D3	1	NQ	ng/mL	1.49	ng/mL	1193	ng/mL
FS79820637	3641_Veh	EDTA Plasma	Vehicle - Plasma	Vehicle	4 days	3641	M	21 months	17(R)-Resolvin D3	1	NQ	ng/mL	1.49	ng/mL	1193	ng/mL
FS79820644	3622_Veh	EDTA Plasma	Vehicle - Plasma	Vehicle	4 days	3622	M	21 months	17(R)-Resolvin D3	1	NQ	ng/mL	1.49	ng/mL	1193	ng/mL
FS79820645	3642_Veh	EDTA Plasma	Vehicle - Plasma	Vehicle	4 days	3642	M	21 months	17(R)-Resolvin D3	1	NQ	ng/mL	1.49	ng/mL	1193	ng/mL
FS79820652	3623_Veh	EDTA Plasma	Vehicle - Plasma	Vehicle	4 days	3623	M	21 months	17(R)-Resolvin D3	1	NQ	ng/mL	1.49	ng/mL	1193	ng/mL
FS79820653	3658_Veh	EDTA Plasma	Vehicle - Plasma	Vehicle	4 days	3658	M	21 months	17(R)-Resolvin D3	1	NQ	ng/mL	1.49	ng/mL	1193	ng/mL
FS79820660	3624_Veh	EDTA Plasma	Vehicle - Plasma	Vehicle	4 days	3624	M	21 months	17(R)-Resolvin D3	1	NQ	ng/mL	1.49	ng/mL	1193	ng/mL
FS79820661	3659_Veh	EDTA Plasma	Vehicle - Plasma	Vehicle	4 days	3659	M	21 months	17(R)-Resolvin D3	1	NQ	ng/mL	1.49	ng/mL	1193	ng/mL
FS79820668	3625_Veh	EDTA Plasma	Vehicle - Plasma	Vehicle	4 days	3625	M	21 months	17(R)-Resolvin D3	1	NQ	ng/mL	1.49	ng/mL	1193	ng/mL
FS79820669	3660_Veh	EDTA Plasma	Vehicle - Plasma	Vehicle	4 days	3660	M	21 months	17(R)-Resolvin D3	1	NQ	ng/mL	1.49	ng/mL	1193	ng/mL
FS79820676	3626_Veh	EDTA Plasma	Vehicle - Plasma	Vehicle	4 days	3626	M	21 months	17(R)-Resolvin D3	1	NQ	ng/mL	1.49	ng/mL	1193	ng/mL
FS79820677	3662_Veh	EDTA Plasma	Vehicle - Plasma	Vehicle	4 days	3662	M	21 months	17(R)-Resolvin D3	1	NQ	ng/mL	1.49	ng/mL	1193	ng/mL
FS79820684	3629_Veh	EDTA Plasma	Vehicle - Plasma	Vehicle	4 days	3629	M	21 months	17(R)-Resolvin D3	1	NQ	ng/mL	1.49	ng/mL	1193	ng/mL
FS79820685	3663_Veh	EDTA Plasma	Vehicle - Plasma	Vehicle	4 days	3663	M	21 months	17(R)-Resolvin D3	1	NQ	ng/mL	1.49	ng/mL	1193	ng/mL
FS79820597	3630_Veh	EDTA Plasma	Vehicle - Plasma	Vehicle	4 days	3630	M	21 months	17,18-EpETE	1	0.183	ng/mL	3.13	ng/mL	2500	ng/mL	BLOQ
FS79820605	3632_Veh	EDTA Plasma	Vehicle - Plasma	Vehicle	4 days	3632	M	21 months	17,18-EpETE	1	NQ	ng/mL	3.13	ng/mL	2500	ng/mL
FS79820613	3637_Veh	EDTA Plasma	Vehicle - Plasma	Vehicle	4 days	3637	M	21 months	17,18-EpETE	1	NQ	ng/mL	3.13	ng/mL	2500	ng/mL
FS79820621	3639_Veh	EDTA Plasma	Vehicle - Plasma	Vehicle	4 days	3639	M	21 months	17,18-EpETE	1	0.195	ng/mL	3.13	ng/mL	2500	ng/mL	BLOQ
FS79820629	3640_Veh	EDTA Plasma	Vehicle - Plasma	Vehicle	4 days	3640	M	21 months	17,18-EpETE	1	NQ	ng/mL	3.13	ng/mL	2500	ng/mL
FS79820637	3641_Veh	EDTA Plasma	Vehicle - Plasma	Vehicle	4 days	3641	M	21 months	17,18-EpETE	1	0.0311	ng/mL	3.13	ng/mL	2500	ng/mL	BLOQ
FS79820644	3622_Veh	EDTA Plasma	Vehicle - Plasma	Vehicle	4 days	3622	M	21 months	17,18-EpETE	1	0.0109	ng/mL	3.13	ng/mL	2500	ng/mL	BLOQ
FS79820645	3642_Veh	EDTA Plasma	Vehicle - Plasma	Vehicle	4 days	3642	M	21 months	17,18-EpETE	1	0.275	ng/mL	3.13	ng/mL	2500	ng/mL	BLOQ
FS79820652	3623_Veh	EDTA Plasma	Vehicle - Plasma	Vehicle	4 days	3623	M	21 months	17,18-EpETE	1	0.0706	ng/mL	3.13	ng/mL	2500	ng/mL	BLOQ
FS79820653	3658_Veh	EDTA Plasma	Vehicle - Plasma	Vehicle	4 days	3658	M	21 months	17,18-EpETE	1	NQ	ng/mL	3.13	ng/mL	2500	ng/mL
FS79820660	3624_Veh	EDTA Plasma	Vehicle - Plasma	Vehicle	4 days	3624	M	21 months	17,18-EpETE	1	0.0697	ng/mL	3.13	ng/mL	2500	ng/mL	BLOQ
FS79820661	3659_Veh	EDTA Plasma	Vehicle - Plasma	Vehicle	4 days	3659	M	21 months	17,18-EpETE	1	0.118	ng/mL	3.13	ng/mL	2500	ng/mL	BLOQ
FS79820668	3625_Veh	EDTA Plasma	Vehicle - Plasma	Vehicle	4 days	3625	M	21 months	17,18-EpETE	1	0.139	ng/mL	3.13	ng/mL	2500	ng/mL	BLOQ
FS79820669	3660_Veh	EDTA Plasma	Vehicle - Plasma	Vehicle	4 days	3660	M	21 months	17,18-EpETE	1	0.102	ng/mL	3.13	ng/mL	2500	ng/mL	BLOQ
FS79820676	3626_Veh	EDTA Plasma	Vehicle - Plasma	Vehicle	4 days	3626	M	21 months	17,18-EpETE	1	0.423	ng/mL	3.13	ng/mL	2500	ng/mL	BLOQ
FS79820677	3662_Veh	EDTA Plasma	Vehicle - Plasma	Vehicle	4 days	3662	M	21 months	17,18-EpETE	1	0.345	ng/mL	3.13	ng/mL	2500	ng/mL	BLOQ
FS79820684	3629_Veh	EDTA Plasma	Vehicle - Plasma	Vehicle	4 days	3629	M	21 months	17,18-EpETE	1	NQ	ng/mL	3.13	ng/mL	2500	ng/mL
FS79820685	3663_Veh	EDTA Plasma	Vehicle - Plasma	Vehicle	4 days	3663	M	21 months	17,18-EpETE	1	0.0314	ng/mL	3.13	ng/mL	2500	ng/mL	BLOQ
FS79820597	3630_Veh	EDTA Plasma	Vehicle - Plasma	Vehicle	4 days	3630	M	21 months	17-HDHA	1	0.514	ng/mL	1.54	ng/mL	1231	ng/mL	BLOQ
FS79820605	3632_Veh	EDTA Plasma	Vehicle - Plasma	Vehicle	4 days	3632	M	21 months	17-HDHA	1	0.503	ng/mL	1.54	ng/mL	1231	ng/mL	BLOQ
FS79820613	3637_Veh	EDTA Plasma	Vehicle - Plasma	Vehicle	4 days	3637	M	21 months	17-HDHA	1	0.547	ng/mL	1.54	ng/mL	1231	ng/mL	BLOQ
FS79820621	3639_Veh	EDTA Plasma	Vehicle - Plasma	Vehicle	4 days	3639	M	21 months	17-HDHA	1	0.395	ng/mL	1.54	ng/mL	1231	ng/mL	BLOQ
FS79820629	3640_Veh	EDTA Plasma	Vehicle - Plasma	Vehicle	4 days	3640	M	21 months	17-HDHA	1	0.376	ng/mL	1.54	ng/mL	1231	ng/mL	BLOQ
FS79820637	3641_Veh	EDTA Plasma	Vehicle - Plasma	Vehicle	4 days	3641	M	21 months	17-HDHA	1	0.525	ng/mL	1.54	ng/mL	1231	ng/mL	BLOQ
FS79820644	3622_Veh	EDTA Plasma	Vehicle - Plasma	Vehicle	4 days	3622	M	21 months	17-HDHA	1	0.353	ng/mL	1.54	ng/mL	1231	ng/mL	BLOQ
FS79820645	3642_Veh	EDTA Plasma	Vehicle - Plasma	Vehicle	4 days	3642	M	21 months	17-HDHA	1	0.484	ng/mL	1.54	ng/mL	1231	ng/mL	BLOQ
FS79820652	3623_Veh	EDTA Plasma	Vehicle - Plasma	Vehicle	4 days	3623	M	21 months	17-HDHA	1	0.634	ng/mL	1.54	ng/mL	1231	ng/mL	BLOQ
FS79820653	3658_Veh	EDTA Plasma	Vehicle - Plasma	Vehicle	4 days	3658	M	21 months	17-HDHA	1	0.27	ng/mL	1.54	ng/mL	1231	ng/mL	BLOQ
FS79820660	3624_Veh	EDTA Plasma	Vehicle - Plasma	Vehicle	4 days	3624	M	21 months	17-HDHA	1	0.369	ng/mL	1.54	ng/mL	1231	ng/mL	BLOQ
FS79820661	3659_Veh	EDTA Plasma	Vehicle - Plasma	Vehicle	4 days	3659	M	21 months	17-HDHA	1	0.35	ng/mL	1.54	ng/mL	1231	ng/mL	BLOQ
FS79820668	3625_Veh	EDTA Plasma	Vehicle - Plasma	Vehicle	4 days	3625	M	21 months	17-HDHA	1	0.503	ng/mL	1.54	ng/mL	1231	ng/mL	BLOQ
FS79820669	3660_Veh	EDTA Plasma	Vehicle - Plasma	Vehicle	4 days	3660	M	21 months	17-HDHA	1	0.415	ng/mL	1.54	ng/mL	1231	ng/mL	BLOQ
FS79820676	3626_Veh	EDTA Plasma	Vehicle - Plasma	Vehicle	4 days	3626	M	21 months	17-HDHA	1	0.442	ng/mL	1.54	ng/mL	1231	ng/mL	BLOQ
FS79820677	3662_Veh	EDTA Plasma	Vehicle - Plasma	Vehicle	4 days	3662	M	21 months	17-HDHA	1	0.223	ng/mL	1.54	ng/mL	1231	ng/mL	BLOQ
FS79820684	3629_Veh	EDTA Plasma	Vehicle - Plasma	Vehicle	4 days	3629	M	21 months	17-HDHA	1	0.63	ng/mL	1.54	ng/mL	1231	ng/mL	BLOQ
FS79820685	3663_Veh	EDTA Plasma	Vehicle - Plasma	Vehicle	4 days	3663	M	21 months	17-HDHA	1	0.275	ng/mL	1.54	ng/mL	1231	ng/mL	BLOQ
FS79820597	3630_Veh	EDTA Plasma	Vehicle - Plasma	Vehicle	4 days	3630	M	21 months	19,20-EpDPA	1	1.66	ng/mL	1.53	ng/mL	1225	ng/mL
FS79820605	3632_Veh	EDTA Plasma	Vehicle - Plasma	Vehicle	4 days	3632	M	21 months	19,20-EpDPA	1	1.22	ng/mL	1.53	ng/mL	1225	ng/mL	BLOQ
FS79820613	3637_Veh	EDTA Plasma	Vehicle - Plasma	Vehicle	4 days	3637	M	21 months	19,20-EpDPA	1	2.6	ng/mL	1.53	ng/mL	1225	ng/mL
FS79820621	3639_Veh	EDTA Plasma	Vehicle - Plasma	Vehicle	4 days	3639	M	21 months	19,20-EpDPA	1	2.36	ng/mL	1.53	ng/mL	1225	ng/mL
FS79820629	3640_Veh	EDTA Plasma	Vehicle - Plasma	Vehicle	4 days	3640	M	21 months	19,20-EpDPA	1	1.52	ng/mL	1.53	ng/mL	1225	ng/mL	BLOQ
FS79820637	3641_Veh	EDTA Plasma	Vehicle - Plasma	Vehicle	4 days	3641	M	21 months	19,20-EpDPA	1	4.11	ng/mL	1.53	ng/mL	1225	ng/mL
FS79820644	3622_Veh	EDTA Plasma	Vehicle - Plasma	Vehicle	4 days	3622	M	21 months	19,20-EpDPA	1	2.22	ng/mL	1.53	ng/mL	1225	ng/mL
FS79820645	3642_Veh	EDTA Plasma	Vehicle - Plasma	Vehicle	4 days	3642	M	21 months	19,20-EpDPA	1	2.42	ng/mL	1.53	ng/mL	1225	ng/mL
FS79820652	3623_Veh	EDTA Plasma	Vehicle - Plasma	Vehicle	4 days	3623	M	21 months	19,20-EpDPA	1	3.35	ng/mL	1.53	ng/mL	1225	ng/mL
FS79820653	3658_Veh	EDTA Plasma	Vehicle - Plasma	Vehicle	4 days	3658	M	21 months	19,20-EpDPA	1	2.69	ng/mL	1.53	ng/mL	1225	ng/mL
FS79820660	3624_Veh	EDTA Plasma	Vehicle - Plasma	Vehicle	4 days	3624	M	21 months	19,20-EpDPA	1	1.36	ng/mL	1.53	ng/mL	1225	ng/mL	BLOQ
FS79820661	3659_Veh	EDTA Plasma	Vehicle - Plasma	Vehicle	4 days	3659	M	21 months	19,20-EpDPA	1	3.98	ng/mL	1.53	ng/mL	1225	ng/mL
FS79820668	3625_Veh	EDTA Plasma	Vehicle - Plasma	Vehicle	4 days	3625	M	21 months	19,20-EpDPA	1	1.55	ng/mL	1.53	ng/mL	1225	ng/mL
FS79820669	3660_Veh	EDTA Plasma	Vehicle - Plasma	Vehicle	4 days	3660	M	21 months	19,20-EpDPA	1	2.25	ng/mL	1.53	ng/mL	1225	ng/mL
FS79820676	3626_Veh	EDTA Plasma	Vehicle - Plasma	Vehicle	4 days	3626	M	21 months	19,20-EpDPA	1	2.56	ng/mL	1.53	ng/mL	1225	ng/mL
FS79820677	3662_Veh	EDTA Plasma	Vehicle - Plasma	Vehicle	4 days	3662	M	21 months	19,20-EpDPA	1	1.08	ng/mL	1.53	ng/mL	1225	ng/mL	BLOQ
FS79820684	3629_Veh	EDTA Plasma	Vehicle - Plasma	Vehicle	4 days	3629	M	21 months	19,20-EpDPA	1	1.86	ng/mL	1.53	ng/mL	1225	ng/mL
FS79820685	3663_Veh	EDTA Plasma	Vehicle - Plasma	Vehicle	4 days	3663	M	21 months	19,20-EpDPA	1	1.33	ng/mL	1.53	ng/mL	1225	ng/mL	BLOQ
FS79820597	3630_Veh	EDTA Plasma	Vehicle - Plasma	Vehicle	4 days	3630	M	21 months	20-HETE	1	0.0824	ng/mL	0.156	ng/mL	125	ng/mL	BLOQ
FS79820605	3632_Veh	EDTA Plasma	Vehicle - Plasma	Vehicle	4 days	3632	M	21 months	20-HETE	1	0.118	ng/mL	0.156	ng/mL	125	ng/mL	BLOQ
FS79820613	3637_Veh	EDTA Plasma	Vehicle - Plasma	Vehicle	4 days	3637	M	21 months	20-HETE	1	0.165	ng/mL	0.156	ng/mL	125	ng/mL
FS79820621	3639_Veh	EDTA Plasma	Vehicle - Plasma	Vehicle	4 days	3639	M	21 months	20-HETE	1	0.0495	ng/mL	0.156	ng/mL	125	ng/mL	BLOQ
FS79820629	3640_Veh	EDTA Plasma	Vehicle - Plasma	Vehicle	4 days	3640	M	21 months	20-HETE	1	0.0786	ng/mL	0.156	ng/mL	125	ng/mL	BLOQ
FS79820637	3641_Veh	EDTA Plasma	Vehicle - Plasma	Vehicle	4 days	3641	M	21 months	20-HETE	1	0.176	ng/mL	0.156	ng/mL	125	ng/mL
FS79820644	3622_Veh	EDTA Plasma	Vehicle - Plasma	Vehicle	4 days	3622	M	21 months	20-HETE	1	0.108	ng/mL	0.156	ng/mL	125	ng/mL	BLOQ
FS79820645	3642_Veh	EDTA Plasma	Vehicle - Plasma	Vehicle	4 days	3642	M	21 months	20-HETE	1	0.135	ng/mL	0.156	ng/mL	125	ng/mL	BLOQ
FS79820652	3623_Veh	EDTA Plasma	Vehicle - Plasma	Vehicle	4 days	3623	M	21 months	20-HETE	1	0.197	ng/mL	0.156	ng/mL	125	ng/mL
FS79820653	3658_Veh	EDTA Plasma	Vehicle - Plasma	Vehicle	4 days	3658	M	21 months	20-HETE	1	0.117	ng/mL	0.156	ng/mL	125	ng/mL	BLOQ
FS79820660	3624_Veh	EDTA Plasma	Vehicle - Plasma	Vehicle	4 days	3624	M	21 months	20-HETE	1	NQ	ng/mL	0.156	ng/mL	125	ng/mL
FS79820661	3659_Veh	EDTA Plasma	Vehicle - Plasma	Vehicle	4 days	3659	M	21 months	20-HETE	1	0.201	ng/mL	0.156	ng/mL	125	ng/mL
FS79820668	3625_Veh	EDTA Plasma	Vehicle - Plasma	Vehicle	4 days	3625	M	21 months	20-HETE	1	NQ	ng/mL	0.156	ng/mL	125	ng/mL
FS79820669	3660_Veh	EDTA Plasma	Vehicle - Plasma	Vehicle	4 days	3660	M	21 months	20-HETE	1	0.117	ng/mL	0.156	ng/mL	125	ng/mL	BLOQ
FS79820676	3626_Veh	EDTA Plasma	Vehicle - Plasma	Vehicle	4 days	3626	M	21 months	20-HETE	1	0.192	ng/mL	0.156	ng/mL	125	ng/mL
FS79820677	3662_Veh	EDTA Plasma	Vehicle - Plasma	Vehicle	4 days	3662	M	21 months	20-HETE	1	NQ	ng/mL	0.156	ng/mL	125	ng/mL
FS79820684	3629_Veh	EDTA Plasma	Vehicle - Plasma	Vehicle	4 days	3629	M	21 months	20-HETE	1	0.101	ng/mL	0.156	ng/mL	125	ng/mL	BLOQ
FS79820685	3663_Veh	EDTA Plasma	Vehicle - Plasma	Vehicle	4 days	3663	M	21 months	20-HETE	1	0.0759	ng/mL	0.156	ng/mL	125	ng/mL	BLOQ
FS79820597	3630_Veh	EDTA Plasma	Vehicle - Plasma	Vehicle	4 days	3630	M	21 months	20-hydroxy prostaglandin F2α	1	NQ	ng/mL	1.53	ng/mL	1225	ng/mL
FS79820605	3632_Veh	EDTA Plasma	Vehicle - Plasma	Vehicle	4 days	3632	M	21 months	20-hydroxy prostaglandin F2α	1	NQ	ng/mL	1.53	ng/mL	1225	ng/mL
FS79820613	3637_Veh	EDTA Plasma	Vehicle - Plasma	Vehicle	4 days	3637	M	21 months	20-hydroxy prostaglandin F2α	1	NQ	ng/mL	1.53	ng/mL	1225	ng/mL
FS79820621	3639_Veh	EDTA Plasma	Vehicle - Plasma	Vehicle	4 days	3639	M	21 months	20-hydroxy prostaglandin F2α	1	NQ	ng/mL	1.53	ng/mL	1225	ng/mL
FS79820629	3640_Veh	EDTA Plasma	Vehicle - Plasma	Vehicle	4 days	3640	M	21 months	20-hydroxy prostaglandin F2α	1	NQ	ng/mL	1.53	ng/mL	1225	ng/mL
FS79820637	3641_Veh	EDTA Plasma	Vehicle - Plasma	Vehicle	4 days	3641	M	21 months	20-hydroxy prostaglandin F2α	1	NQ	ng/mL	1.53	ng/mL	1225	ng/mL
FS79820644	3622_Veh	EDTA Plasma	Vehicle - Plasma	Vehicle	4 days	3622	M	21 months	20-hydroxy prostaglandin F2α	1	NQ	ng/mL	1.53	ng/mL	1225	ng/mL
FS79820645	3642_Veh	EDTA Plasma	Vehicle - Plasma	Vehicle	4 days	3642	M	21 months	20-hydroxy prostaglandin F2α	1	NQ	ng/mL	1.53	ng/mL	1225	ng/mL
FS79820652	3623_Veh	EDTA Plasma	Vehicle - Plasma	Vehicle	4 days	3623	M	21 months	20-hydroxy prostaglandin F2α	1	NQ	ng/mL	1.53	ng/mL	1225	ng/mL
FS79820653	3658_Veh	EDTA Plasma	Vehicle - Plasma	Vehicle	4 days	3658	M	21 months	20-hydroxy prostaglandin F2α	1	NQ	ng/mL	1.53	ng/mL	1225	ng/mL
FS79820660	3624_Veh	EDTA Plasma	Vehicle - Plasma	Vehicle	4 days	3624	M	21 months	20-hydroxy prostaglandin F2α	1	NQ	ng/mL	1.53	ng/mL	1225	ng/mL
FS79820661	3659_Veh	EDTA Plasma	Vehicle - Plasma	Vehicle	4 days	3659	M	21 months	20-hydroxy prostaglandin F2α	1	NQ	ng/mL	1.53	ng/mL	1225	ng/mL
FS79820668	3625_Veh	EDTA Plasma	Vehicle - Plasma	Vehicle	4 days	3625	M	21 months	20-hydroxy prostaglandin F2α	1	NQ	ng/mL	1.53	ng/mL	1225	ng/mL
FS79820669	3660_Veh	EDTA Plasma	Vehicle - Plasma	Vehicle	4 days	3660	M	21 months	20-hydroxy prostaglandin F2α	1	NQ	ng/mL	1.53	ng/mL	1225	ng/mL
FS79820676	3626_Veh	EDTA Plasma	Vehicle - Plasma	Vehicle	4 days	3626	M	21 months	20-hydroxy prostaglandin F2α	1	NQ	ng/mL	1.53	ng/mL	1225	ng/mL
FS79820677	3662_Veh	EDTA Plasma	Vehicle - Plasma	Vehicle	4 days	3662	M	21 months	20-hydroxy prostaglandin F2α	1	NQ	ng/mL	1.53	ng/mL	1225	ng/mL
FS79820684	3629_Veh	EDTA Plasma	Vehicle - Plasma	Vehicle	4 days	3629	M	21 months	20-hydroxy prostaglandin F2α	1	NQ	ng/mL	1.53	ng/mL	1225	ng/mL
FS79820685	3663_Veh	EDTA Plasma	Vehicle - Plasma	Vehicle	4 days	3663	M	21 months	20-hydroxy prostaglandin F2α	1	NQ	ng/mL	1.53	ng/mL	1225	ng/mL
FS79820597	3630_Veh	EDTA Plasma	Vehicle - Plasma	Vehicle	4 days	3630	M	21 months	5(S),6(R)-DiHETE	1	NQ	ng/mL	0.0781	ng/mL	62.5	ng/mL
FS79820605	3632_Veh	EDTA Plasma	Vehicle - Plasma	Vehicle	4 days	3632	M	21 months	5(S),6(R)-DiHETE	1	NQ	ng/mL	0.0781	ng/mL	62.5	ng/mL
FS79820613	3637_Veh	EDTA Plasma	Vehicle - Plasma	Vehicle	4 days	3637	M	21 months	5(S),6(R)-DiHETE	1	NQ	ng/mL	0.0781	ng/mL	62.5	ng/mL
FS79820621	3639_Veh	EDTA Plasma	Vehicle - Plasma	Vehicle	4 days	3639	M	21 months	5(S),6(R)-DiHETE	1	NQ	ng/mL	0.0781	ng/mL	62.5	ng/mL
FS79820629	3640_Veh	EDTA Plasma	Vehicle - Plasma	Vehicle	4 days	3640	M	21 months	5(S),6(R)-DiHETE	1	NQ	ng/mL	0.0781	ng/mL	62.5	ng/mL
FS79820637	3641_Veh	EDTA Plasma	Vehicle - Plasma	Vehicle	4 days	3641	M	21 months	5(S),6(R)-DiHETE	1	NQ	ng/mL	0.0781	ng/mL	62.5	ng/mL
FS79820644	3622_Veh	EDTA Plasma	Vehicle - Plasma	Vehicle	4 days	3622	M	21 months	5(S),6(R)-DiHETE	1	NQ	ng/mL	0.0781	ng/mL	62.5	ng/mL
FS79820645	3642_Veh	EDTA Plasma	Vehicle - Plasma	Vehicle	4 days	3642	M	21 months	5(S),6(R)-DiHETE	1	NQ	ng/mL	0.0781	ng/mL	62.5	ng/mL
FS79820652	3623_Veh	EDTA Plasma	Vehicle - Plasma	Vehicle	4 days	3623	M	21 months	5(S),6(R)-DiHETE	1	NQ	ng/mL	0.0781	ng/mL	62.5	ng/mL
FS79820653	3658_Veh	EDTA Plasma	Vehicle - Plasma	Vehicle	4 days	3658	M	21 months	5(S),6(R)-DiHETE	1	NQ	ng/mL	0.0781	ng/mL	62.5	ng/mL
FS79820660	3624_Veh	EDTA Plasma	Vehicle - Plasma	Vehicle	4 days	3624	M	21 months	5(S),6(R)-DiHETE	1	NQ	ng/mL	0.0781	ng/mL	62.5	ng/mL
FS79820661	3659_Veh	EDTA Plasma	Vehicle - Plasma	Vehicle	4 days	3659	M	21 months	5(S),6(R)-DiHETE	1	NQ	ng/mL	0.0781	ng/mL	62.5	ng/mL
FS79820668	3625_Veh	EDTA Plasma	Vehicle - Plasma	Vehicle	4 days	3625	M	21 months	5(S),6(R)-DiHETE	1	NQ	ng/mL	0.0781	ng/mL	62.5	ng/mL
FS79820669	3660_Veh	EDTA Plasma	Vehicle - Plasma	Vehicle	4 days	3660	M	21 months	5(S),6(R)-DiHETE	1	NQ	ng/mL	0.0781	ng/mL	62.5	ng/mL
FS79820676	3626_Veh	EDTA Plasma	Vehicle - Plasma	Vehicle	4 days	3626	M	21 months	5(S),6(R)-DiHETE	1	NQ	ng/mL	0.0781	ng/mL	62.5	ng/mL
FS79820677	3662_Veh	EDTA Plasma	Vehicle - Plasma	Vehicle	4 days	3662	M	21 months	5(S),6(R)-DiHETE	1	NQ	ng/mL	0.0781	ng/mL	62.5	ng/mL
FS79820684	3629_Veh	EDTA Plasma	Vehicle - Plasma	Vehicle	4 days	3629	M	21 months	5(S),6(R)-DiHETE	1	NQ	ng/mL	0.0781	ng/mL	62.5	ng/mL
FS79820685	3663_Veh	EDTA Plasma	Vehicle - Plasma	Vehicle	4 days	3663	M	21 months	5(S),6(R)-DiHETE	1	NQ	ng/mL	0.0781	ng/mL	62.5	ng/mL
FS79820597	3630_Veh	EDTA Plasma	Vehicle - Plasma	Vehicle	4 days	3630	M	21 months	5,6-DiHETrE	1	0.0822	ng/mL	0.153	ng/mL	123	ng/mL	BLOQ
FS79820605	3632_Veh	EDTA Plasma	Vehicle - Plasma	Vehicle	4 days	3632	M	21 months	5,6-DiHETrE	1	0.112	ng/mL	0.153	ng/mL	123	ng/mL	BLOQ
FS79820613	3637_Veh	EDTA Plasma	Vehicle - Plasma	Vehicle	4 days	3637	M	21 months	5,6-DiHETrE	1	0.0464	ng/mL	0.153	ng/mL	123	ng/mL	BLOQ
FS79820621	3639_Veh	EDTA Plasma	Vehicle - Plasma	Vehicle	4 days	3639	M	21 months	5,6-DiHETrE	1	0.0957	ng/mL	0.153	ng/mL	123	ng/mL	BLOQ
FS79820629	3640_Veh	EDTA Plasma	Vehicle - Plasma	Vehicle	4 days	3640	M	21 months	5,6-DiHETrE	1	0.0872	ng/mL	0.153	ng/mL	123	ng/mL	BLOQ
FS79820637	3641_Veh	EDTA Plasma	Vehicle - Plasma	Vehicle	4 days	3641	M	21 months	5,6-DiHETrE	1	0.167	ng/mL	0.153	ng/mL	123	ng/mL
FS79820644	3622_Veh	EDTA Plasma	Vehicle - Plasma	Vehicle	4 days	3622	M	21 months	5,6-DiHETrE	1	0.155	ng/mL	0.153	ng/mL	123	ng/mL
FS79820645	3642_Veh	EDTA Plasma	Vehicle - Plasma	Vehicle	4 days	3642	M	21 months	5,6-DiHETrE	1	0.102	ng/mL	0.153	ng/mL	123	ng/mL	BLOQ
FS79820652	3623_Veh	EDTA Plasma	Vehicle - Plasma	Vehicle	4 days	3623	M	21 months	5,6-DiHETrE	1	0.139	ng/mL	0.153	ng/mL	123	ng/mL	BLOQ
FS79820653	3658_Veh	EDTA Plasma	Vehicle - Plasma	Vehicle	4 days	3658	M	21 months	5,6-DiHETrE	1	0.0756	ng/mL	0.153	ng/mL	123	ng/mL	BLOQ
FS79820660	3624_Veh	EDTA Plasma	Vehicle - Plasma	Vehicle	4 days	3624	M	21 months	5,6-DiHETrE	1	0.0897	ng/mL	0.153	ng/mL	123	ng/mL	BLOQ
FS79820661	3659_Veh	EDTA Plasma	Vehicle - Plasma	Vehicle	4 days	3659	M	21 months	5,6-DiHETrE	1	0.129	ng/mL	0.153	ng/mL	123	ng/mL	BLOQ
FS79820668	3625_Veh	EDTA Plasma	Vehicle - Plasma	Vehicle	4 days	3625	M	21 months	5,6-DiHETrE	1	0.121	ng/mL	0.153	ng/mL	123	ng/mL	BLOQ
FS79820669	3660_Veh	EDTA Plasma	Vehicle - Plasma	Vehicle	4 days	3660	M	21 months	5,6-DiHETrE	1	0.0947	ng/mL	0.153	ng/mL	123	ng/mL	BLOQ
FS79820676	3626_Veh	EDTA Plasma	Vehicle - Plasma	Vehicle	4 days	3626	M	21 months	5,6-DiHETrE	1	0.254	ng/mL	0.153	ng/mL	123	ng/mL
FS79820677	3662_Veh	EDTA Plasma	Vehicle - Plasma	Vehicle	4 days	3662	M	21 months	5,6-DiHETrE	1	0.115	ng/mL	0.153	ng/mL	123	ng/mL	BLOQ
FS79820684	3629_Veh	EDTA Plasma	Vehicle - Plasma	Vehicle	4 days	3629	M	21 months	5,6-DiHETrE	1	NQ	ng/mL	0.153	ng/mL	123	ng/mL
FS79820685	3663_Veh	EDTA Plasma	Vehicle - Plasma	Vehicle	4 days	3663	M	21 months	5,6-DiHETrE	1	0.102	ng/mL	0.153	ng/mL	123	ng/mL	BLOQ
FS79820597	3630_Veh	EDTA Plasma	Vehicle - Plasma	Vehicle	4 days	3630	M	21 months	5,6-EET	1	NQ	ng/mL	31.3	ng/mL	18750	ng/mL
FS79820605	3632_Veh	EDTA Plasma	Vehicle - Plasma	Vehicle	4 days	3632	M	21 months	5,6-EET	1	NQ	ng/mL	31.3	ng/mL	18750	ng/mL
FS79820613	3637_Veh	EDTA Plasma	Vehicle - Plasma	Vehicle	4 days	3637	M	21 months	5,6-EET	1	NQ	ng/mL	31.3	ng/mL	18750	ng/mL
FS79820621	3639_Veh	EDTA Plasma	Vehicle - Plasma	Vehicle	4 days	3639	M	21 months	5,6-EET	1	NQ	ng/mL	31.3	ng/mL	18750	ng/mL
FS79820629	3640_Veh	EDTA Plasma	Vehicle - Plasma	Vehicle	4 days	3640	M	21 months	5,6-EET	1	NQ	ng/mL	31.3	ng/mL	18750	ng/mL
FS79820637	3641_Veh	EDTA Plasma	Vehicle - Plasma	Vehicle	4 days	3641	M	21 months	5,6-EET	1	NQ	ng/mL	31.3	ng/mL	18750	ng/mL
FS79820644	3622_Veh	EDTA Plasma	Vehicle - Plasma	Vehicle	4 days	3622	M	21 months	5,6-EET	1	NQ	ng/mL	31.3	ng/mL	18750	ng/mL
FS79820645	3642_Veh	EDTA Plasma	Vehicle - Plasma	Vehicle	4 days	3642	M	21 months	5,6-EET	1	NQ	ng/mL	31.3	ng/mL	18750	ng/mL
FS79820652	3623_Veh	EDTA Plasma	Vehicle - Plasma	Vehicle	4 days	3623	M	21 months	5,6-EET	1	NQ	ng/mL	31.3	ng/mL	18750	ng/mL
FS79820653	3658_Veh	EDTA Plasma	Vehicle - Plasma	Vehicle	4 days	3658	M	21 months	5,6-EET	1	NQ	ng/mL	31.3	ng/mL	18750	ng/mL
FS79820660	3624_Veh	EDTA Plasma	Vehicle - Plasma	Vehicle	4 days	3624	M	21 months	5,6-EET	1	NQ	ng/mL	31.3	ng/mL	18750	ng/mL
FS79820661	3659_Veh	EDTA Plasma	Vehicle - Plasma	Vehicle	4 days	3659	M	21 months	5,6-EET	1	NQ	ng/mL	31.3	ng/mL	18750	ng/mL
FS79820668	3625_Veh	EDTA Plasma	Vehicle - Plasma	Vehicle	4 days	3625	M	21 months	5,6-EET	1	NQ	ng/mL	31.3	ng/mL	18750	ng/mL
FS79820669	3660_Veh	EDTA Plasma	Vehicle - Plasma	Vehicle	4 days	3660	M	21 months	5,6-EET	1	NQ	ng/mL	31.3	ng/mL	18750	ng/mL
FS79820676	3626_Veh	EDTA Plasma	Vehicle - Plasma	Vehicle	4 days	3626	M	21 months	5,6-EET	1	NQ	ng/mL	31.3	ng/mL	18750	ng/mL
FS79820677	3662_Veh	EDTA Plasma	Vehicle - Plasma	Vehicle	4 days	3662	M	21 months	5,6-EET	1	NQ	ng/mL	31.3	ng/mL	18750	ng/mL
FS79820684	3629_Veh	EDTA Plasma	Vehicle - Plasma	Vehicle	4 days	3629	M	21 months	5,6-EET	1	NQ	ng/mL	31.3	ng/mL	18750	ng/mL
FS79820685	3663_Veh	EDTA Plasma	Vehicle - Plasma	Vehicle	4 days	3663	M	21 months	5,6-EET	1	NQ	ng/mL	31.3	ng/mL	18750	ng/mL
FS79820597	3630_Veh	EDTA Plasma	Vehicle - Plasma	Vehicle	4 days	3630	M	21 months	5-HEPE	1	0.935	ng/mL	0.313	ng/mL	250	ng/mL
FS79820605	3632_Veh	EDTA Plasma	Vehicle - Plasma	Vehicle	4 days	3632	M	21 months	5-HEPE	1	0.539	ng/mL	0.313	ng/mL	250	ng/mL
FS79820613	3637_Veh	EDTA Plasma	Vehicle - Plasma	Vehicle	4 days	3637	M	21 months	5-HEPE	1	0.46	ng/mL	0.313	ng/mL	250	ng/mL
FS79820621	3639_Veh	EDTA Plasma	Vehicle - Plasma	Vehicle	4 days	3639	M	21 months	5-HEPE	1	0.576	ng/mL	0.313	ng/mL	250	ng/mL
FS79820629	3640_Veh	EDTA Plasma	Vehicle - Plasma	Vehicle	4 days	3640	M	21 months	5-HEPE	1	0.646	ng/mL	0.313	ng/mL	250	ng/mL
FS79820637	3641_Veh	EDTA Plasma	Vehicle - Plasma	Vehicle	4 days	3641	M	21 months	5-HEPE	1	1.01	ng/mL	0.313	ng/mL	250	ng/mL
FS79820644	3622_Veh	EDTA Plasma	Vehicle - Plasma	Vehicle	4 days	3622	M	21 months	5-HEPE	1	0.655	ng/mL	0.313	ng/mL	250	ng/mL
FS79820645	3642_Veh	EDTA Plasma	Vehicle - Plasma	Vehicle	4 days	3642	M	21 months	5-HEPE	1	0.787	ng/mL	0.313	ng/mL	250	ng/mL
FS79820652	3623_Veh	EDTA Plasma	Vehicle - Plasma	Vehicle	4 days	3623	M	21 months	5-HEPE	1	0.93	ng/mL	0.313	ng/mL	250	ng/mL
FS79820653	3658_Veh	EDTA Plasma	Vehicle - Plasma	Vehicle	4 days	3658	M	21 months	5-HEPE	1	0.523	ng/mL	0.313	ng/mL	250	ng/mL
FS79820660	3624_Veh	EDTA Plasma	Vehicle - Plasma	Vehicle	4 days	3624	M	21 months	5-HEPE	1	0.916	ng/mL	0.313	ng/mL	250	ng/mL
FS79820661	3659_Veh	EDTA Plasma	Vehicle - Plasma	Vehicle	4 days	3659	M	21 months	5-HEPE	1	0.59	ng/mL	0.313	ng/mL	250	ng/mL
FS79820668	3625_Veh	EDTA Plasma	Vehicle - Plasma	Vehicle	4 days	3625	M	21 months	5-HEPE	1	0.725	ng/mL	0.313	ng/mL	250	ng/mL
FS79820669	3660_Veh	EDTA Plasma	Vehicle - Plasma	Vehicle	4 days	3660	M	21 months	5-HEPE	1	0.57	ng/mL	0.313	ng/mL	250	ng/mL
FS79820676	3626_Veh	EDTA Plasma	Vehicle - Plasma	Vehicle	4 days	3626	M	21 months	5-HEPE	1	1.05	ng/mL	0.313	ng/mL	250	ng/mL
FS79820677	3662_Veh	EDTA Plasma	Vehicle - Plasma	Vehicle	4 days	3662	M	21 months	5-HEPE	1	0.757	ng/mL	0.313	ng/mL	250	ng/mL
FS79820684	3629_Veh	EDTA Plasma	Vehicle - Plasma	Vehicle	4 days	3629	M	21 months	5-HEPE	1	0.596	ng/mL	0.313	ng/mL	250	ng/mL
FS79820685	3663_Veh	EDTA Plasma	Vehicle - Plasma	Vehicle	4 days	3663	M	21 months	5-HEPE	1	0.717	ng/mL	0.313	ng/mL	250	ng/mL
FS79820597	3630_Veh	EDTA Plasma	Vehicle - Plasma	Vehicle	4 days	3630	M	21 months	5-HETE	1	0.554	ng/mL	0.0742	ng/mL	59.4	ng/mL
FS79820605	3632_Veh	EDTA Plasma	Vehicle - Plasma	Vehicle	4 days	3632	M	21 months	5-HETE	1	0.519	ng/mL	0.0742	ng/mL	59.4	ng/mL
FS79820613	3637_Veh	EDTA Plasma	Vehicle - Plasma	Vehicle	4 days	3637	M	21 months	5-HETE	1	0.342	ng/mL	0.0742	ng/mL	59.4	ng/mL
FS79820621	3639_Veh	EDTA Plasma	Vehicle - Plasma	Vehicle	4 days	3639	M	21 months	5-HETE	1	0.366	ng/mL	0.0742	ng/mL	59.4	ng/mL
FS79820629	3640_Veh	EDTA Plasma	Vehicle - Plasma	Vehicle	4 days	3640	M	21 months	5-HETE	1	0.464	ng/mL	0.0742	ng/mL	59.4	ng/mL
FS79820637	3641_Veh	EDTA Plasma	Vehicle - Plasma	Vehicle	4 days	3641	M	21 months	5-HETE	1	0.901	ng/mL	0.0742	ng/mL	59.4	ng/mL
FS79820644	3622_Veh	EDTA Plasma	Vehicle - Plasma	Vehicle	4 days	3622	M	21 months	5-HETE	1	0.612	ng/mL	0.0742	ng/mL	59.4	ng/mL
FS79820645	3642_Veh	EDTA Plasma	Vehicle - Plasma	Vehicle	4 days	3642	M	21 months	5-HETE	1	0.525	ng/mL	0.0742	ng/mL	59.4	ng/mL
FS79820652	3623_Veh	EDTA Plasma	Vehicle - Plasma	Vehicle	4 days	3623	M	21 months	5-HETE	1	0.605	ng/mL	0.0742	ng/mL	59.4	ng/mL
FS79820653	3658_Veh	EDTA Plasma	Vehicle - Plasma	Vehicle	4 days	3658	M	21 months	5-HETE	1	0.49	ng/mL	0.0742	ng/mL	59.4	ng/mL
FS79820660	3624_Veh	EDTA Plasma	Vehicle - Plasma	Vehicle	4 days	3624	M	21 months	5-HETE	1	0.702	ng/mL	0.0742	ng/mL	59.4	ng/mL
FS79820661	3659_Veh	EDTA Plasma	Vehicle - Plasma	Vehicle	4 days	3659	M	21 months	5-HETE	1	0.342	ng/mL	0.0742	ng/mL	59.4	ng/mL
FS79820668	3625_Veh	EDTA Plasma	Vehicle - Plasma	Vehicle	4 days	3625	M	21 months	5-HETE	1	0.686	ng/mL	0.0742	ng/mL	59.4	ng/mL
FS79820669	3660_Veh	EDTA Plasma	Vehicle - Plasma	Vehicle	4 days	3660	M	21 months	5-HETE	1	0.38	ng/mL	0.0742	ng/mL	59.4	ng/mL
FS79820676	3626_Veh	EDTA Plasma	Vehicle - Plasma	Vehicle	4 days	3626	M	21 months	5-HETE	1	0.827	ng/mL	0.0742	ng/mL	59.4	ng/mL
FS79820677	3662_Veh	EDTA Plasma	Vehicle - Plasma	Vehicle	4 days	3662	M	21 months	5-HETE	1	0.376	ng/mL	0.0742	ng/mL	59.4	ng/mL
FS79820684	3629_Veh	EDTA Plasma	Vehicle - Plasma	Vehicle	4 days	3629	M	21 months	5-HETE	1	0.303	ng/mL	0.0742	ng/mL	59.4	ng/mL
FS79820685	3663_Veh	EDTA Plasma	Vehicle - Plasma	Vehicle	4 days	3663	M	21 months	5-HETE	1	0.35	ng/mL	0.0742	ng/mL	59.4	ng/mL
FS79820597	3630_Veh	EDTA Plasma	Vehicle - Plasma	Vehicle	4 days	3630	M	21 months	8,9-EET	1	NQ	ng/mL	6.25	ng/mL	5000	ng/mL
FS79820605	3632_Veh	EDTA Plasma	Vehicle - Plasma	Vehicle	4 days	3632	M	21 months	8,9-EET	1	NQ	ng/mL	6.25	ng/mL	5000	ng/mL
FS79820613	3637_Veh	EDTA Plasma	Vehicle - Plasma	Vehicle	4 days	3637	M	21 months	8,9-EET	1	NQ	ng/mL	6.25	ng/mL	5000	ng/mL
FS79820621	3639_Veh	EDTA Plasma	Vehicle - Plasma	Vehicle	4 days	3639	M	21 months	8,9-EET	1	NQ	ng/mL	6.25	ng/mL	5000	ng/mL
FS79820629	3640_Veh	EDTA Plasma	Vehicle - Plasma	Vehicle	4 days	3640	M	21 months	8,9-EET	1	NQ	ng/mL	6.25	ng/mL	5000	ng/mL
FS79820637	3641_Veh	EDTA Plasma	Vehicle - Plasma	Vehicle	4 days	3641	M	21 months	8,9-EET	1	NQ	ng/mL	6.25	ng/mL	5000	ng/mL
FS79820644	3622_Veh	EDTA Plasma	Vehicle - Plasma	Vehicle	4 days	3622	M	21 months	8,9-EET	1	NQ	ng/mL	6.25	ng/mL	5000	ng/mL
FS79820645	3642_Veh	EDTA Plasma	Vehicle - Plasma	Vehicle	4 days	3642	M	21 months	8,9-EET	1	NQ	ng/mL	6.25	ng/mL	5000	ng/mL
FS79820652	3623_Veh	EDTA Plasma	Vehicle - Plasma	Vehicle	4 days	3623	M	21 months	8,9-EET	1	NQ	ng/mL	6.25	ng/mL	5000	ng/mL
FS79820653	3658_Veh	EDTA Plasma	Vehicle - Plasma	Vehicle	4 days	3658	M	21 months	8,9-EET	1	NQ	ng/mL	6.25	ng/mL	5000	ng/mL
FS79820660	3624_Veh	EDTA Plasma	Vehicle - Plasma	Vehicle	4 days	3624	M	21 months	8,9-EET	1	NQ	ng/mL	6.25	ng/mL	5000	ng/mL
FS79820661	3659_Veh	EDTA Plasma	Vehicle - Plasma	Vehicle	4 days	3659	M	21 months	8,9-EET	1	NQ	ng/mL	6.25	ng/mL	5000	ng/mL
FS79820668	3625_Veh	EDTA Plasma	Vehicle - Plasma	Vehicle	4 days	3625	M	21 months	8,9-EET	1	NQ	ng/mL	6.25	ng/mL	5000	ng/mL
FS79820669	3660_Veh	EDTA Plasma	Vehicle - Plasma	Vehicle	4 days	3660	M	21 months	8,9-EET	1	NQ	ng/mL	6.25	ng/mL	5000	ng/mL
FS79820676	3626_Veh	EDTA Plasma	Vehicle - Plasma	Vehicle	4 days	3626	M	21 months	8,9-EET	1	NQ	ng/mL	6.25	ng/mL	5000	ng/mL
FS79820677	3662_Veh	EDTA Plasma	Vehicle - Plasma	Vehicle	4 days	3662	M	21 months	8,9-EET	1	NQ	ng/mL	6.25	ng/mL	5000	ng/mL
FS79820684	3629_Veh	EDTA Plasma	Vehicle - Plasma	Vehicle	4 days	3629	M	21 months	8,9-EET	1	NQ	ng/mL	6.25	ng/mL	5000	ng/mL
FS79820685	3663_Veh	EDTA Plasma	Vehicle - Plasma	Vehicle	4 days	3663	M	21 months	8,9-EET	1	NQ	ng/mL	6.25	ng/mL	5000	ng/mL
FS79820597	3630_Veh	EDTA Plasma	Vehicle - Plasma	Vehicle	4 days	3630	M	21 months	9,10-DiHOME	1	2.73	ng/mL	3.13	ng/mL	2500	ng/mL	BLOQ
FS79820605	3632_Veh	EDTA Plasma	Vehicle - Plasma	Vehicle	4 days	3632	M	21 months	9,10-DiHOME	1	1.84	ng/mL	3.13	ng/mL	2500	ng/mL	BLOQ
FS79820613	3637_Veh	EDTA Plasma	Vehicle - Plasma	Vehicle	4 days	3637	M	21 months	9,10-DiHOME	1	6.74	ng/mL	3.13	ng/mL	2500	ng/mL
FS79820621	3639_Veh	EDTA Plasma	Vehicle - Plasma	Vehicle	4 days	3639	M	21 months	9,10-DiHOME	1	3.46	ng/mL	3.13	ng/mL	2500	ng/mL
FS79820629	3640_Veh	EDTA Plasma	Vehicle - Plasma	Vehicle	4 days	3640	M	21 months	9,10-DiHOME	1	3.39	ng/mL	3.13	ng/mL	2500	ng/mL
FS79820637	3641_Veh	EDTA Plasma	Vehicle - Plasma	Vehicle	4 days	3641	M	21 months	9,10-DiHOME	1	6.17	ng/mL	3.13	ng/mL	2500	ng/mL
FS79820644	3622_Veh	EDTA Plasma	Vehicle - Plasma	Vehicle	4 days	3622	M	21 months	9,10-DiHOME	1	3.09	ng/mL	3.13	ng/mL	2500	ng/mL	BLOQ
FS79820645	3642_Veh	EDTA Plasma	Vehicle - Plasma	Vehicle	4 days	3642	M	21 months	9,10-DiHOME	1	3.2	ng/mL	3.13	ng/mL	2500	ng/mL
FS79820652	3623_Veh	EDTA Plasma	Vehicle - Plasma	Vehicle	4 days	3623	M	21 months	9,10-DiHOME	1	5.1	ng/mL	3.13	ng/mL	2500	ng/mL
FS79820653	3658_Veh	EDTA Plasma	Vehicle - Plasma	Vehicle	4 days	3658	M	21 months	9,10-DiHOME	1	5.32	ng/mL	3.13	ng/mL	2500	ng/mL
FS79820660	3624_Veh	EDTA Plasma	Vehicle - Plasma	Vehicle	4 days	3624	M	21 months	9,10-DiHOME	1	1.88	ng/mL	3.13	ng/mL	2500	ng/mL	BLOQ
FS79820661	3659_Veh	EDTA Plasma	Vehicle - Plasma	Vehicle	4 days	3659	M	21 months	9,10-DiHOME	1	8.97	ng/mL	3.13	ng/mL	2500	ng/mL
FS79820668	3625_Veh	EDTA Plasma	Vehicle - Plasma	Vehicle	4 days	3625	M	21 months	9,10-DiHOME	1	2.04	ng/mL	3.13	ng/mL	2500	ng/mL	BLOQ
FS79820669	3660_Veh	EDTA Plasma	Vehicle - Plasma	Vehicle	4 days	3660	M	21 months	9,10-DiHOME	1	4.7	ng/mL	3.13	ng/mL	2500	ng/mL
FS79820676	3626_Veh	EDTA Plasma	Vehicle - Plasma	Vehicle	4 days	3626	M	21 months	9,10-DiHOME	1	1.81	ng/mL	3.13	ng/mL	2500	ng/mL	BLOQ
FS79820677	3662_Veh	EDTA Plasma	Vehicle - Plasma	Vehicle	4 days	3662	M	21 months	9,10-DiHOME	1	2.35	ng/mL	3.13	ng/mL	2500	ng/mL	BLOQ
FS79820684	3629_Veh	EDTA Plasma	Vehicle - Plasma	Vehicle	4 days	3629	M	21 months	9,10-DiHOME	1	2.46	ng/mL	3.13	ng/mL	2500	ng/mL	BLOQ
FS79820685	3663_Veh	EDTA Plasma	Vehicle - Plasma	Vehicle	4 days	3663	M	21 months	9,10-DiHOME	1	4.34	ng/mL	3.13	ng/mL	2500	ng/mL
FS79820597	3630_Veh	EDTA Plasma	Vehicle - Plasma	Vehicle	4 days	3630	M	21 months	9-HETE	1	NQ	ng/mL	0.919	ng/mL	735	ng/mL
FS79820605	3632_Veh	EDTA Plasma	Vehicle - Plasma	Vehicle	4 days	3632	M	21 months	9-HETE	1	NQ	ng/mL	0.919	ng/mL	735	ng/mL
FS79820613	3637_Veh	EDTA Plasma	Vehicle - Plasma	Vehicle	4 days	3637	M	21 months	9-HETE	1	NQ	ng/mL	0.919	ng/mL	735	ng/mL
FS79820621	3639_Veh	EDTA Plasma	Vehicle - Plasma	Vehicle	4 days	3639	M	21 months	9-HETE	1	NQ	ng/mL	0.919	ng/mL	735	ng/mL
FS79820629	3640_Veh	EDTA Plasma	Vehicle - Plasma	Vehicle	4 days	3640	M	21 months	9-HETE	1	NQ	ng/mL	0.919	ng/mL	735	ng/mL
FS79820637	3641_Veh	EDTA Plasma	Vehicle - Plasma	Vehicle	4 days	3641	M	21 months	9-HETE	1	NQ	ng/mL	0.919	ng/mL	735	ng/mL
FS79820644	3622_Veh	EDTA Plasma	Vehicle - Plasma	Vehicle	4 days	3622	M	21 months	9-HETE	1	NQ	ng/mL	0.919	ng/mL	735	ng/mL
FS79820645	3642_Veh	EDTA Plasma	Vehicle - Plasma	Vehicle	4 days	3642	M	21 months	9-HETE	1	NQ	ng/mL	0.919	ng/mL	735	ng/mL
FS79820652	3623_Veh	EDTA Plasma	Vehicle - Plasma	Vehicle	4 days	3623	M	21 months	9-HETE	1	NQ	ng/mL	0.919	ng/mL	735	ng/mL
FS79820653	3658_Veh	EDTA Plasma	Vehicle - Plasma	Vehicle	4 days	3658	M	21 months	9-HETE	1	NQ	ng/mL	0.919	ng/mL	735	ng/mL
FS79820660	3624_Veh	EDTA Plasma	Vehicle - Plasma	Vehicle	4 days	3624	M	21 months	9-HETE	1	NQ	ng/mL	0.919	ng/mL	735	ng/mL
FS79820661	3659_Veh	EDTA Plasma	Vehicle - Plasma	Vehicle	4 days	3659	M	21 months	9-HETE	1	NQ	ng/mL	0.919	ng/mL	735	ng/mL
FS79820668	3625_Veh	EDTA Plasma	Vehicle - Plasma	Vehicle	4 days	3625	M	21 months	9-HETE	1	NQ	ng/mL	0.919	ng/mL	735	ng/mL
FS79820669	3660_Veh	EDTA Plasma	Vehicle - Plasma	Vehicle	4 days	3660	M	21 months	9-HETE	1	NQ	ng/mL	0.919	ng/mL	735	ng/mL
FS79820676	3626_Veh	EDTA Plasma	Vehicle - Plasma	Vehicle	4 days	3626	M	21 months	9-HETE	1	NQ	ng/mL	0.919	ng/mL	735	ng/mL
FS79820677	3662_Veh	EDTA Plasma	Vehicle - Plasma	Vehicle	4 days	3662	M	21 months	9-HETE	1	NQ	ng/mL	0.919	ng/mL	735	ng/mL
FS79820684	3629_Veh	EDTA Plasma	Vehicle - Plasma	Vehicle	4 days	3629	M	21 months	9-HETE	1	NQ	ng/mL	0.919	ng/mL	735	ng/mL
FS79820685	3663_Veh	EDTA Plasma	Vehicle - Plasma	Vehicle	4 days	3663	M	21 months	9-HETE	1	NQ	ng/mL	0.919	ng/mL	735	ng/mL
FS79820597	3630_Veh	EDTA Plasma	Vehicle - Plasma	Vehicle	4 days	3630	M	21 months	9-HODE	1	5.76	ng/mL	1.23	ng/mL	984	ng/mL
FS79820605	3632_Veh	EDTA Plasma	Vehicle - Plasma	Vehicle	4 days	3632	M	21 months	9-HODE	1	2.82	ng/mL	1.23	ng/mL	984	ng/mL
FS79820613	3637_Veh	EDTA Plasma	Vehicle - Plasma	Vehicle	4 days	3637	M	21 months	9-HODE	1	1.96	ng/mL	1.23	ng/mL	984	ng/mL
FS79820621	3639_Veh	EDTA Plasma	Vehicle - Plasma	Vehicle	4 days	3639	M	21 months	9-HODE	1	4.13	ng/mL	1.23	ng/mL	984	ng/mL
FS79820629	3640_Veh	EDTA Plasma	Vehicle - Plasma	Vehicle	4 days	3640	M	21 months	9-HODE	1	4.14	ng/mL	1.23	ng/mL	984	ng/mL
FS79820637	3641_Veh	EDTA Plasma	Vehicle - Plasma	Vehicle	4 days	3641	M	21 months	9-HODE	1	4.8	ng/mL	1.23	ng/mL	984	ng/mL
FS79820644	3622_Veh	EDTA Plasma	Vehicle - Plasma	Vehicle	4 days	3622	M	21 months	9-HODE	1	3.87	ng/mL	1.23	ng/mL	984	ng/mL
FS79820645	3642_Veh	EDTA Plasma	Vehicle - Plasma	Vehicle	4 days	3642	M	21 months	9-HODE	1	4.16	ng/mL	1.23	ng/mL	984	ng/mL
FS79820652	3623_Veh	EDTA Plasma	Vehicle - Plasma	Vehicle	4 days	3623	M	21 months	9-HODE	1	4.71	ng/mL	1.23	ng/mL	984	ng/mL
FS79820653	3658_Veh	EDTA Plasma	Vehicle - Plasma	Vehicle	4 days	3658	M	21 months	9-HODE	1	2.94	ng/mL	1.23	ng/mL	984	ng/mL
FS79820660	3624_Veh	EDTA Plasma	Vehicle - Plasma	Vehicle	4 days	3624	M	21 months	9-HODE	1	3.57	ng/mL	1.23	ng/mL	984	ng/mL
FS79820661	3659_Veh	EDTA Plasma	Vehicle - Plasma	Vehicle	4 days	3659	M	21 months	9-HODE	1	3.92	ng/mL	1.23	ng/mL	984	ng/mL
FS79820668	3625_Veh	EDTA Plasma	Vehicle - Plasma	Vehicle	4 days	3625	M	21 months	9-HODE	1	4.38	ng/mL	1.23	ng/mL	984	ng/mL
FS79820669	3660_Veh	EDTA Plasma	Vehicle - Plasma	Vehicle	4 days	3660	M	21 months	9-HODE	1	3.52	ng/mL	1.23	ng/mL	984	ng/mL
FS79820676	3626_Veh	EDTA Plasma	Vehicle - Plasma	Vehicle	4 days	3626	M	21 months	9-HODE	1	2.58	ng/mL	1.23	ng/mL	984	ng/mL
FS79820677	3662_Veh	EDTA Plasma	Vehicle - Plasma	Vehicle	4 days	3662	M	21 months	9-HODE	1	4.68	ng/mL	1.23	ng/mL	984	ng/mL
FS79820684	3629_Veh	EDTA Plasma	Vehicle - Plasma	Vehicle	4 days	3629	M	21 months	9-HODE	1	3.75	ng/mL	1.23	ng/mL	984	ng/mL
FS79820685	3663_Veh	EDTA Plasma	Vehicle - Plasma	Vehicle	4 days	3663	M	21 months	9-HODE	1	5.19	ng/mL	1.23	ng/mL	984	ng/mL
FS79820597	3630_Veh	EDTA Plasma	Vehicle - Plasma	Vehicle	4 days	3630	M	21 months	9-HOTrE	1	0.508	ng/mL	0.622	ng/mL	498	ng/mL	BLOQ
FS79820605	3632_Veh	EDTA Plasma	Vehicle - Plasma	Vehicle	4 days	3632	M	21 months	9-HOTrE	1	0.208	ng/mL	0.622	ng/mL	498	ng/mL	BLOQ
FS79820613	3637_Veh	EDTA Plasma	Vehicle - Plasma	Vehicle	4 days	3637	M	21 months	9-HOTrE	1	0.141	ng/mL	0.622	ng/mL	498	ng/mL	BLOQ
FS79820621	3639_Veh	EDTA Plasma	Vehicle - Plasma	Vehicle	4 days	3639	M	21 months	9-HOTrE	1	0.33	ng/mL	0.622	ng/mL	498	ng/mL	BLOQ
FS79820629	3640_Veh	EDTA Plasma	Vehicle - Plasma	Vehicle	4 days	3640	M	21 months	9-HOTrE	1	0.345	ng/mL	0.622	ng/mL	498	ng/mL	BLOQ
FS79820637	3641_Veh	EDTA Plasma	Vehicle - Plasma	Vehicle	4 days	3641	M	21 months	9-HOTrE	1	0.345	ng/mL	0.622	ng/mL	498	ng/mL	BLOQ
FS79820644	3622_Veh	EDTA Plasma	Vehicle - Plasma	Vehicle	4 days	3622	M	21 months	9-HOTrE	1	0.29	ng/mL	0.622	ng/mL	498	ng/mL	BLOQ
FS79820645	3642_Veh	EDTA Plasma	Vehicle - Plasma	Vehicle	4 days	3642	M	21 months	9-HOTrE	1	0.326	ng/mL	0.622	ng/mL	498	ng/mL	BLOQ
FS79820652	3623_Veh	EDTA Plasma	Vehicle - Plasma	Vehicle	4 days	3623	M	21 months	9-HOTrE	1	0.267	ng/mL	0.622	ng/mL	498	ng/mL	BLOQ
FS79820653	3658_Veh	EDTA Plasma	Vehicle - Plasma	Vehicle	4 days	3658	M	21 months	9-HOTrE	1	0.129	ng/mL	0.622	ng/mL	498	ng/mL	BLOQ
FS79820660	3624_Veh	EDTA Plasma	Vehicle - Plasma	Vehicle	4 days	3624	M	21 months	9-HOTrE	1	0.329	ng/mL	0.622	ng/mL	498	ng/mL	BLOQ
FS79820661	3659_Veh	EDTA Plasma	Vehicle - Plasma	Vehicle	4 days	3659	M	21 months	9-HOTrE	1	0.23	ng/mL	0.622	ng/mL	498	ng/mL	BLOQ
FS79820668	3625_Veh	EDTA Plasma	Vehicle - Plasma	Vehicle	4 days	3625	M	21 months	9-HOTrE	1	0.289	ng/mL	0.622	ng/mL	498	ng/mL	BLOQ
FS79820669	3660_Veh	EDTA Plasma	Vehicle - Plasma	Vehicle	4 days	3660	M	21 months	9-HOTrE	1	0.237	ng/mL	0.622	ng/mL	498	ng/mL	BLOQ
FS79820676	3626_Veh	EDTA Plasma	Vehicle - Plasma	Vehicle	4 days	3626	M	21 months	9-HOTrE	1	0.242	ng/mL	0.622	ng/mL	498	ng/mL	BLOQ
FS79820677	3662_Veh	EDTA Plasma	Vehicle - Plasma	Vehicle	4 days	3662	M	21 months	9-HOTrE	1	0.39	ng/mL	0.622	ng/mL	498	ng/mL	BLOQ
FS79820684	3629_Veh	EDTA Plasma	Vehicle - Plasma	Vehicle	4 days	3629	M	21 months	9-HOTrE	1	0.285	ng/mL	0.622	ng/mL	498	ng/mL	BLOQ
FS79820685	3663_Veh	EDTA Plasma	Vehicle - Plasma	Vehicle	4 days	3663	M	21 months	9-HOTrE	1	0.413	ng/mL	0.622	ng/mL	498	ng/mL	BLOQ
FS79820597	3630_Veh	EDTA Plasma	Vehicle - Plasma	Vehicle	4 days	3630	M	21 months	Arachidonic acid (AA)	1	176	ng/mL	125	ng/mL	30000	ng/mL
FS79820605	3632_Veh	EDTA Plasma	Vehicle - Plasma	Vehicle	4 days	3632	M	21 months	Arachidonic acid (AA)	1	175	ng/mL	125	ng/mL	30000	ng/mL
FS79820613	3637_Veh	EDTA Plasma	Vehicle - Plasma	Vehicle	4 days	3637	M	21 months	Arachidonic acid (AA)	1	162	ng/mL	125	ng/mL	30000	ng/mL
FS79820621	3639_Veh	EDTA Plasma	Vehicle - Plasma	Vehicle	4 days	3639	M	21 months	Arachidonic acid (AA)	1	105	ng/mL	125	ng/mL	30000	ng/mL	BLOQ
FS79820629	3640_Veh	EDTA Plasma	Vehicle - Plasma	Vehicle	4 days	3640	M	21 months	Arachidonic acid (AA)	1	134	ng/mL	125	ng/mL	30000	ng/mL
FS79820637	3641_Veh	EDTA Plasma	Vehicle - Plasma	Vehicle	4 days	3641	M	21 months	Arachidonic acid (AA)	1	272	ng/mL	125	ng/mL	30000	ng/mL
FS79820644	3622_Veh	EDTA Plasma	Vehicle - Plasma	Vehicle	4 days	3622	M	21 months	Arachidonic acid (AA)	1	239	ng/mL	125	ng/mL	30000	ng/mL
FS79820645	3642_Veh	EDTA Plasma	Vehicle - Plasma	Vehicle	4 days	3642	M	21 months	Arachidonic acid (AA)	1	167	ng/mL	125	ng/mL	30000	ng/mL
FS79820652	3623_Veh	EDTA Plasma	Vehicle - Plasma	Vehicle	4 days	3623	M	21 months	Arachidonic acid (AA)	1	271	ng/mL	125	ng/mL	30000	ng/mL
FS79820653	3658_Veh	EDTA Plasma	Vehicle - Plasma	Vehicle	4 days	3658	M	21 months	Arachidonic acid (AA)	1	270	ng/mL	125	ng/mL	30000	ng/mL
FS79820660	3624_Veh	EDTA Plasma	Vehicle - Plasma	Vehicle	4 days	3624	M	21 months	Arachidonic acid (AA)	1	132	ng/mL	125	ng/mL	30000	ng/mL
FS79820661	3659_Veh	EDTA Plasma	Vehicle - Plasma	Vehicle	4 days	3659	M	21 months	Arachidonic acid (AA)	1	218	ng/mL	125	ng/mL	30000	ng/mL
FS79820668	3625_Veh	EDTA Plasma	Vehicle - Plasma	Vehicle	4 days	3625	M	21 months	Arachidonic acid (AA)	1	202	ng/mL	125	ng/mL	30000	ng/mL
FS79820669	3660_Veh	EDTA Plasma	Vehicle - Plasma	Vehicle	4 days	3660	M	21 months	Arachidonic acid (AA)	1	167	ng/mL	125	ng/mL	30000	ng/mL
FS79820676	3626_Veh	EDTA Plasma	Vehicle - Plasma	Vehicle	4 days	3626	M	21 months	Arachidonic acid (AA)	1	204	ng/mL	125	ng/mL	30000	ng/mL
FS79820677	3662_Veh	EDTA Plasma	Vehicle - Plasma	Vehicle	4 days	3662	M	21 months	Arachidonic acid (AA)	1	149	ng/mL	125	ng/mL	30000	ng/mL
FS79820684	3629_Veh	EDTA Plasma	Vehicle - Plasma	Vehicle	4 days	3629	M	21 months	Arachidonic acid (AA)	1	156	ng/mL	125	ng/mL	30000	ng/mL
FS79820685	3663_Veh	EDTA Plasma	Vehicle - Plasma	Vehicle	4 days	3663	M	21 months	Arachidonic acid (AA)	1	207	ng/mL	125	ng/mL	30000	ng/mL
FS79820597	3630_Veh	EDTA Plasma	Vehicle - Plasma	Vehicle	4 days	3630	M	21 months	Arachidonoyl ethanolamide (AEA)	1	0.0851	ng/mL	0.622	ng/mL	498	ng/mL	BLOQ
FS79820605	3632_Veh	EDTA Plasma	Vehicle - Plasma	Vehicle	4 days	3632	M	21 months	Arachidonoyl ethanolamide (AEA)	1	NQ	ng/mL	0.622	ng/mL	498	ng/mL
FS79820613	3637_Veh	EDTA Plasma	Vehicle - Plasma	Vehicle	4 days	3637	M	21 months	Arachidonoyl ethanolamide (AEA)	1	0.154	ng/mL	0.622	ng/mL	498	ng/mL	BLOQ
FS79820621	3639_Veh	EDTA Plasma	Vehicle - Plasma	Vehicle	4 days	3639	M	21 months	Arachidonoyl ethanolamide (AEA)	1	0.119	ng/mL	0.622	ng/mL	498	ng/mL	BLOQ
FS79820629	3640_Veh	EDTA Plasma	Vehicle - Plasma	Vehicle	4 days	3640	M	21 months	Arachidonoyl ethanolamide (AEA)	1	0.0149	ng/mL	0.622	ng/mL	498	ng/mL	BLOQ
FS79820637	3641_Veh	EDTA Plasma	Vehicle - Plasma	Vehicle	4 days	3641	M	21 months	Arachidonoyl ethanolamide (AEA)	1	0.0925	ng/mL	0.622	ng/mL	498	ng/mL	BLOQ
FS79820644	3622_Veh	EDTA Plasma	Vehicle - Plasma	Vehicle	4 days	3622	M	21 months	Arachidonoyl ethanolamide (AEA)	1	0.195	ng/mL	0.622	ng/mL	498	ng/mL	BLOQ
FS79820645	3642_Veh	EDTA Plasma	Vehicle - Plasma	Vehicle	4 days	3642	M	21 months	Arachidonoyl ethanolamide (AEA)	1	0.00156	ng/mL	0.622	ng/mL	498	ng/mL	BLOQ
FS79820652	3623_Veh	EDTA Plasma	Vehicle - Plasma	Vehicle	4 days	3623	M	21 months	Arachidonoyl ethanolamide (AEA)	1	0.0902	ng/mL	0.622	ng/mL	498	ng/mL	BLOQ
FS79820653	3658_Veh	EDTA Plasma	Vehicle - Plasma	Vehicle	4 days	3658	M	21 months	Arachidonoyl ethanolamide (AEA)	1	0.176	ng/mL	0.622	ng/mL	498	ng/mL	BLOQ
FS79820660	3624_Veh	EDTA Plasma	Vehicle - Plasma	Vehicle	4 days	3624	M	21 months	Arachidonoyl ethanolamide (AEA)	1	0.0223	ng/mL	0.622	ng/mL	498	ng/mL	BLOQ
FS79820661	3659_Veh	EDTA Plasma	Vehicle - Plasma	Vehicle	4 days	3659	M	21 months	Arachidonoyl ethanolamide (AEA)	1	0.115	ng/mL	0.622	ng/mL	498	ng/mL	BLOQ
FS79820668	3625_Veh	EDTA Plasma	Vehicle - Plasma	Vehicle	4 days	3625	M	21 months	Arachidonoyl ethanolamide (AEA)	1	0.06	ng/mL	0.622	ng/mL	498	ng/mL	BLOQ
FS79820669	3660_Veh	EDTA Plasma	Vehicle - Plasma	Vehicle	4 days	3660	M	21 months	Arachidonoyl ethanolamide (AEA)	1	0.129	ng/mL	0.622	ng/mL	498	ng/mL	BLOQ
FS79820676	3626_Veh	EDTA Plasma	Vehicle - Plasma	Vehicle	4 days	3626	M	21 months	Arachidonoyl ethanolamide (AEA)	1	0.0237	ng/mL	0.622	ng/mL	498	ng/mL	BLOQ
FS79820677	3662_Veh	EDTA Plasma	Vehicle - Plasma	Vehicle	4 days	3662	M	21 months	Arachidonoyl ethanolamide (AEA)	1	NQ	ng/mL	0.622	ng/mL	498	ng/mL
FS79820684	3629_Veh	EDTA Plasma	Vehicle - Plasma	Vehicle	4 days	3629	M	21 months	Arachidonoyl ethanolamide (AEA)	1	NQ	ng/mL	0.622	ng/mL	498	ng/mL
FS79820685	3663_Veh	EDTA Plasma	Vehicle - Plasma	Vehicle	4 days	3663	M	21 months	Arachidonoyl ethanolamide (AEA)	1	0.0601	ng/mL	0.622	ng/mL	498	ng/mL	BLOQ
FS79820597	3630_Veh	EDTA Plasma	Vehicle - Plasma	Vehicle	4 days	3630	M	21 months	Docosahexaenoic acid (DHA)	1	835	ng/mL	12.5	ng/mL	10000	ng/mL
FS79820605	3632_Veh	EDTA Plasma	Vehicle - Plasma	Vehicle	4 days	3632	M	21 months	Docosahexaenoic acid (DHA)	1	760	ng/mL	12.5	ng/mL	10000	ng/mL
FS79820613	3637_Veh	EDTA Plasma	Vehicle - Plasma	Vehicle	4 days	3637	M	21 months	Docosahexaenoic acid (DHA)	1	1070	ng/mL	12.5	ng/mL	10000	ng/mL
FS79820621	3639_Veh	EDTA Plasma	Vehicle - Plasma	Vehicle	4 days	3639	M	21 months	Docosahexaenoic acid (DHA)	1	652	ng/mL	12.5	ng/mL	10000	ng/mL
FS79820629	3640_Veh	EDTA Plasma	Vehicle - Plasma	Vehicle	4 days	3640	M	21 months	Docosahexaenoic acid (DHA)	1	735	ng/mL	12.5	ng/mL	10000	ng/mL
FS79820637	3641_Veh	EDTA Plasma	Vehicle - Plasma	Vehicle	4 days	3641	M	21 months	Docosahexaenoic acid (DHA)	1	2360	ng/mL	12.5	ng/mL	10000	ng/mL
FS79820644	3622_Veh	EDTA Plasma	Vehicle - Plasma	Vehicle	4 days	3622	M	21 months	Docosahexaenoic acid (DHA)	1	1440	ng/mL	12.5	ng/mL	10000	ng/mL
FS79820645	3642_Veh	EDTA Plasma	Vehicle - Plasma	Vehicle	4 days	3642	M	21 months	Docosahexaenoic acid (DHA)	1	943	ng/mL	12.5	ng/mL	10000	ng/mL
FS79820652	3623_Veh	EDTA Plasma	Vehicle - Plasma	Vehicle	4 days	3623	M	21 months	Docosahexaenoic acid (DHA)	1	1910	ng/mL	12.5	ng/mL	10000	ng/mL
FS79820653	3658_Veh	EDTA Plasma	Vehicle - Plasma	Vehicle	4 days	3658	M	21 months	Docosahexaenoic acid (DHA)	1	1400	ng/mL	12.5	ng/mL	10000	ng/mL
FS79820660	3624_Veh	EDTA Plasma	Vehicle - Plasma	Vehicle	4 days	3624	M	21 months	Docosahexaenoic acid (DHA)	1	543	ng/mL	12.5	ng/mL	10000	ng/mL
FS79820661	3659_Veh	EDTA Plasma	Vehicle - Plasma	Vehicle	4 days	3659	M	21 months	Docosahexaenoic acid (DHA)	1	1960	ng/mL	12.5	ng/mL	10000	ng/mL
FS79820668	3625_Veh	EDTA Plasma	Vehicle - Plasma	Vehicle	4 days	3625	M	21 months	Docosahexaenoic acid (DHA)	1	1160	ng/mL	12.5	ng/mL	10000	ng/mL
FS79820669	3660_Veh	EDTA Plasma	Vehicle - Plasma	Vehicle	4 days	3660	M	21 months	Docosahexaenoic acid (DHA)	1	1090	ng/mL	12.5	ng/mL	10000	ng/mL
FS79820676	3626_Veh	EDTA Plasma	Vehicle - Plasma	Vehicle	4 days	3626	M	21 months	Docosahexaenoic acid (DHA)	1	845	ng/mL	12.5	ng/mL	10000	ng/mL
FS79820677	3662_Veh	EDTA Plasma	Vehicle - Plasma	Vehicle	4 days	3662	M	21 months	Docosahexaenoic acid (DHA)	1	634	ng/mL	12.5	ng/mL	10000	ng/mL
FS79820684	3629_Veh	EDTA Plasma	Vehicle - Plasma	Vehicle	4 days	3629	M	21 months	Docosahexaenoic acid (DHA)	1	865	ng/mL	12.5	ng/mL	10000	ng/mL
FS79820685	3663_Veh	EDTA Plasma	Vehicle - Plasma	Vehicle	4 days	3663	M	21 months	Docosahexaenoic acid (DHA)	1	655	ng/mL	12.5	ng/mL	10000	ng/mL
FS79820597	3630_Veh	EDTA Plasma	Vehicle - Plasma	Vehicle	4 days	3630	M	21 months	Docosahexaenoyl ethanolamide (DHEA)	1	0.394	ng/mL	0.156	ng/mL	125	ng/mL
FS79820605	3632_Veh	EDTA Plasma	Vehicle - Plasma	Vehicle	4 days	3632	M	21 months	Docosahexaenoyl ethanolamide (DHEA)	1	0.21	ng/mL	0.156	ng/mL	125	ng/mL
FS79820613	3637_Veh	EDTA Plasma	Vehicle - Plasma	Vehicle	4 days	3637	M	21 months	Docosahexaenoyl ethanolamide (DHEA)	1	0.757	ng/mL	0.156	ng/mL	125	ng/mL
FS79820621	3639_Veh	EDTA Plasma	Vehicle - Plasma	Vehicle	4 days	3639	M	21 months	Docosahexaenoyl ethanolamide (DHEA)	1	0.664	ng/mL	0.156	ng/mL	125	ng/mL
FS79820629	3640_Veh	EDTA Plasma	Vehicle - Plasma	Vehicle	4 days	3640	M	21 months	Docosahexaenoyl ethanolamide (DHEA)	1	0.322	ng/mL	0.156	ng/mL	125	ng/mL
FS79820637	3641_Veh	EDTA Plasma	Vehicle - Plasma	Vehicle	4 days	3641	M	21 months	Docosahexaenoyl ethanolamide (DHEA)	1	0.579	ng/mL	0.156	ng/mL	125	ng/mL
FS79820644	3622_Veh	EDTA Plasma	Vehicle - Plasma	Vehicle	4 days	3622	M	21 months	Docosahexaenoyl ethanolamide (DHEA)	1	0.49	ng/mL	0.156	ng/mL	125	ng/mL
FS79820645	3642_Veh	EDTA Plasma	Vehicle - Plasma	Vehicle	4 days	3642	M	21 months	Docosahexaenoyl ethanolamide (DHEA)	1	0.394	ng/mL	0.156	ng/mL	125	ng/mL
FS79820652	3623_Veh	EDTA Plasma	Vehicle - Plasma	Vehicle	4 days	3623	M	21 months	Docosahexaenoyl ethanolamide (DHEA)	1	0.46	ng/mL	0.156	ng/mL	125	ng/mL
FS79820653	3658_Veh	EDTA Plasma	Vehicle - Plasma	Vehicle	4 days	3658	M	21 months	Docosahexaenoyl ethanolamide (DHEA)	1	0.593	ng/mL	0.156	ng/mL	125	ng/mL
FS79820660	3624_Veh	EDTA Plasma	Vehicle - Plasma	Vehicle	4 days	3624	M	21 months	Docosahexaenoyl ethanolamide (DHEA)	1	0.311	ng/mL	0.156	ng/mL	125	ng/mL
FS79820661	3659_Veh	EDTA Plasma	Vehicle - Plasma	Vehicle	4 days	3659	M	21 months	Docosahexaenoyl ethanolamide (DHEA)	1	0.682	ng/mL	0.156	ng/mL	125	ng/mL
FS79820668	3625_Veh	EDTA Plasma	Vehicle - Plasma	Vehicle	4 days	3625	M	21 months	Docosahexaenoyl ethanolamide (DHEA)	1	0.374	ng/mL	0.156	ng/mL	125	ng/mL
FS79820669	3660_Veh	EDTA Plasma	Vehicle - Plasma	Vehicle	4 days	3660	M	21 months	Docosahexaenoyl ethanolamide (DHEA)	1	0.617	ng/mL	0.156	ng/mL	125	ng/mL
FS79820676	3626_Veh	EDTA Plasma	Vehicle - Plasma	Vehicle	4 days	3626	M	21 months	Docosahexaenoyl ethanolamide (DHEA)	1	0.41	ng/mL	0.156	ng/mL	125	ng/mL
FS79820677	3662_Veh	EDTA Plasma	Vehicle - Plasma	Vehicle	4 days	3662	M	21 months	Docosahexaenoyl ethanolamide (DHEA)	1	0.318	ng/mL	0.156	ng/mL	125	ng/mL
FS79820684	3629_Veh	EDTA Plasma	Vehicle - Plasma	Vehicle	4 days	3629	M	21 months	Docosahexaenoyl ethanolamide (DHEA)	1	0.343	ng/mL	0.156	ng/mL	125	ng/mL
FS79820685	3663_Veh	EDTA Plasma	Vehicle - Plasma	Vehicle	4 days	3663	M	21 months	Docosahexaenoyl ethanolamide (DHEA)	1	0.519	ng/mL	0.156	ng/mL	125	ng/mL
FS79820597	3630_Veh	EDTA Plasma	Vehicle - Plasma	Vehicle	4 days	3630	M	21 months	Docosapentaenoic acid (DPA)	1	183	ng/mL	24.7	ng/mL	19780	ng/mL
FS79820605	3632_Veh	EDTA Plasma	Vehicle - Plasma	Vehicle	4 days	3632	M	21 months	Docosapentaenoic acid (DPA)	1	116	ng/mL	24.7	ng/mL	19780	ng/mL
FS79820613	3637_Veh	EDTA Plasma	Vehicle - Plasma	Vehicle	4 days	3637	M	21 months	Docosapentaenoic acid (DPA)	1	147	ng/mL	24.7	ng/mL	19780	ng/mL
FS79820621	3639_Veh	EDTA Plasma	Vehicle - Plasma	Vehicle	4 days	3639	M	21 months	Docosapentaenoic acid (DPA)	1	93.8	ng/mL	24.7	ng/mL	19780	ng/mL
FS79820629	3640_Veh	EDTA Plasma	Vehicle - Plasma	Vehicle	4 days	3640	M	21 months	Docosapentaenoic acid (DPA)	1	148	ng/mL	24.7	ng/mL	19780	ng/mL
FS79820637	3641_Veh	EDTA Plasma	Vehicle - Plasma	Vehicle	4 days	3641	M	21 months	Docosapentaenoic acid (DPA)	1	339	ng/mL	24.7	ng/mL	19780	ng/mL
FS79820644	3622_Veh	EDTA Plasma	Vehicle - Plasma	Vehicle	4 days	3622	M	21 months	Docosapentaenoic acid (DPA)	1	169	ng/mL	24.7	ng/mL	19780	ng/mL
FS79820645	3642_Veh	EDTA Plasma	Vehicle - Plasma	Vehicle	4 days	3642	M	21 months	Docosapentaenoic acid (DPA)	1	142	ng/mL	24.7	ng/mL	19780	ng/mL
FS79820652	3623_Veh	EDTA Plasma	Vehicle - Plasma	Vehicle	4 days	3623	M	21 months	Docosapentaenoic acid (DPA)	1	264	ng/mL	24.7	ng/mL	19780	ng/mL
FS79820653	3658_Veh	EDTA Plasma	Vehicle - Plasma	Vehicle	4 days	3658	M	21 months	Docosapentaenoic acid (DPA)	1	232	ng/mL	24.7	ng/mL	19780	ng/mL
FS79820660	3624_Veh	EDTA Plasma	Vehicle - Plasma	Vehicle	4 days	3624	M	21 months	Docosapentaenoic acid (DPA)	1	131	ng/mL	24.7	ng/mL	19780	ng/mL
FS79820661	3659_Veh	EDTA Plasma	Vehicle - Plasma	Vehicle	4 days	3659	M	21 months	Docosapentaenoic acid (DPA)	1	238	ng/mL	24.7	ng/mL	19780	ng/mL
FS79820668	3625_Veh	EDTA Plasma	Vehicle - Plasma	Vehicle	4 days	3625	M	21 months	Docosapentaenoic acid (DPA)	1	154	ng/mL	24.7	ng/mL	19780	ng/mL
FS79820669	3660_Veh	EDTA Plasma	Vehicle - Plasma	Vehicle	4 days	3660	M	21 months	Docosapentaenoic acid (DPA)	1	138	ng/mL	24.7	ng/mL	19780	ng/mL
FS79820676	3626_Veh	EDTA Plasma	Vehicle - Plasma	Vehicle	4 days	3626	M	21 months	Docosapentaenoic acid (DPA)	1	203	ng/mL	24.7	ng/mL	19780	ng/mL
FS79820677	3662_Veh	EDTA Plasma	Vehicle - Plasma	Vehicle	4 days	3662	M	21 months	Docosapentaenoic acid (DPA)	1	73.6	ng/mL	24.7	ng/mL	19780	ng/mL
FS79820684	3629_Veh	EDTA Plasma	Vehicle - Plasma	Vehicle	4 days	3629	M	21 months	Docosapentaenoic acid (DPA)	1	105	ng/mL	24.7	ng/mL	19780	ng/mL
FS79820685	3663_Veh	EDTA Plasma	Vehicle - Plasma	Vehicle	4 days	3663	M	21 months	Docosapentaenoic acid (DPA)	1	121	ng/mL	24.7	ng/mL	19780	ng/mL
FS79820597	3630_Veh	EDTA Plasma	Vehicle - Plasma	Vehicle	4 days	3630	M	21 months	Eicosapentaenoic acid (EPA)	1	145	ng/mL	30.6	ng/mL	24500	ng/mL
FS79820605	3632_Veh	EDTA Plasma	Vehicle - Plasma	Vehicle	4 days	3632	M	21 months	Eicosapentaenoic acid (EPA)	1	119	ng/mL	30.6	ng/mL	24500	ng/mL
FS79820613	3637_Veh	EDTA Plasma	Vehicle - Plasma	Vehicle	4 days	3637	M	21 months	Eicosapentaenoic acid (EPA)	1	97.5	ng/mL	30.6	ng/mL	24500	ng/mL
FS79820621	3639_Veh	EDTA Plasma	Vehicle - Plasma	Vehicle	4 days	3639	M	21 months	Eicosapentaenoic acid (EPA)	1	61.9	ng/mL	30.6	ng/mL	24500	ng/mL
FS79820629	3640_Veh	EDTA Plasma	Vehicle - Plasma	Vehicle	4 days	3640	M	21 months	Eicosapentaenoic acid (EPA)	1	116	ng/mL	30.6	ng/mL	24500	ng/mL
FS79820637	3641_Veh	EDTA Plasma	Vehicle - Plasma	Vehicle	4 days	3641	M	21 months	Eicosapentaenoic acid (EPA)	1	260	ng/mL	30.6	ng/mL	24500	ng/mL
FS79820644	3622_Veh	EDTA Plasma	Vehicle - Plasma	Vehicle	4 days	3622	M	21 months	Eicosapentaenoic acid (EPA)	1	161	ng/mL	30.6	ng/mL	24500	ng/mL
FS79820645	3642_Veh	EDTA Plasma	Vehicle - Plasma	Vehicle	4 days	3642	M	21 months	Eicosapentaenoic acid (EPA)	1	143	ng/mL	30.6	ng/mL	24500	ng/mL
FS79820652	3623_Veh	EDTA Plasma	Vehicle - Plasma	Vehicle	4 days	3623	M	21 months	Eicosapentaenoic acid (EPA)	1	218	ng/mL	30.6	ng/mL	24500	ng/mL
FS79820653	3658_Veh	EDTA Plasma	Vehicle - Plasma	Vehicle	4 days	3658	M	21 months	Eicosapentaenoic acid (EPA)	1	140	ng/mL	30.6	ng/mL	24500	ng/mL
FS79820660	3624_Veh	EDTA Plasma	Vehicle - Plasma	Vehicle	4 days	3624	M	21 months	Eicosapentaenoic acid (EPA)	1	164	ng/mL	30.6	ng/mL	24500	ng/mL
FS79820661	3659_Veh	EDTA Plasma	Vehicle - Plasma	Vehicle	4 days	3659	M	21 months	Eicosapentaenoic acid (EPA)	1	179	ng/mL	30.6	ng/mL	24500	ng/mL
FS79820668	3625_Veh	EDTA Plasma	Vehicle - Plasma	Vehicle	4 days	3625	M	21 months	Eicosapentaenoic acid (EPA)	1	174	ng/mL	30.6	ng/mL	24500	ng/mL
FS79820669	3660_Veh	EDTA Plasma	Vehicle - Plasma	Vehicle	4 days	3660	M	21 months	Eicosapentaenoic acid (EPA)	1	102	ng/mL	30.6	ng/mL	24500	ng/mL
FS79820676	3626_Veh	EDTA Plasma	Vehicle - Plasma	Vehicle	4 days	3626	M	21 months	Eicosapentaenoic acid (EPA)	1	161	ng/mL	30.6	ng/mL	24500	ng/mL
FS79820677	3662_Veh	EDTA Plasma	Vehicle - Plasma	Vehicle	4 days	3662	M	21 months	Eicosapentaenoic acid (EPA)	1	81.6	ng/mL	30.6	ng/mL	24500	ng/mL
FS79820684	3629_Veh	EDTA Plasma	Vehicle - Plasma	Vehicle	4 days	3629	M	21 months	Eicosapentaenoic acid (EPA)	1	108	ng/mL	30.6	ng/mL	24500	ng/mL
FS79820685	3663_Veh	EDTA Plasma	Vehicle - Plasma	Vehicle	4 days	3663	M	21 months	Eicosapentaenoic acid (EPA)	1	97	ng/mL	30.6	ng/mL	24500	ng/mL
FS79820597	3630_Veh	EDTA Plasma	Vehicle - Plasma	Vehicle	4 days	3630	M	21 months	Leukotriene B4	1	NQ	ng/mL	0.153	ng/mL	123	ng/mL
FS79820605	3632_Veh	EDTA Plasma	Vehicle - Plasma	Vehicle	4 days	3632	M	21 months	Leukotriene B4	1	NQ	ng/mL	0.153	ng/mL	123	ng/mL
FS79820613	3637_Veh	EDTA Plasma	Vehicle - Plasma	Vehicle	4 days	3637	M	21 months	Leukotriene B4	1	NQ	ng/mL	0.153	ng/mL	123	ng/mL
FS79820621	3639_Veh	EDTA Plasma	Vehicle - Plasma	Vehicle	4 days	3639	M	21 months	Leukotriene B4	1	NQ	ng/mL	0.153	ng/mL	123	ng/mL
FS79820629	3640_Veh	EDTA Plasma	Vehicle - Plasma	Vehicle	4 days	3640	M	21 months	Leukotriene B4	1	NQ	ng/mL	0.153	ng/mL	123	ng/mL
FS79820637	3641_Veh	EDTA Plasma	Vehicle - Plasma	Vehicle	4 days	3641	M	21 months	Leukotriene B4	1	NQ	ng/mL	0.153	ng/mL	123	ng/mL
FS79820644	3622_Veh	EDTA Plasma	Vehicle - Plasma	Vehicle	4 days	3622	M	21 months	Leukotriene B4	1	NQ	ng/mL	0.153	ng/mL	123	ng/mL
FS79820645	3642_Veh	EDTA Plasma	Vehicle - Plasma	Vehicle	4 days	3642	M	21 months	Leukotriene B4	1	NQ	ng/mL	0.153	ng/mL	123	ng/mL
FS79820652	3623_Veh	EDTA Plasma	Vehicle - Plasma	Vehicle	4 days	3623	M	21 months	Leukotriene B4	1	NQ	ng/mL	0.153	ng/mL	123	ng/mL
FS79820653	3658_Veh	EDTA Plasma	Vehicle - Plasma	Vehicle	4 days	3658	M	21 months	Leukotriene B4	1	NQ	ng/mL	0.153	ng/mL	123	ng/mL
FS79820660	3624_Veh	EDTA Plasma	Vehicle - Plasma	Vehicle	4 days	3624	M	21 months	Leukotriene B4	1	NQ	ng/mL	0.153	ng/mL	123	ng/mL
FS79820661	3659_Veh	EDTA Plasma	Vehicle - Plasma	Vehicle	4 days	3659	M	21 months	Leukotriene B4	1	NQ	ng/mL	0.153	ng/mL	123	ng/mL
FS79820668	3625_Veh	EDTA Plasma	Vehicle - Plasma	Vehicle	4 days	3625	M	21 months	Leukotriene B4	1	NQ	ng/mL	0.153	ng/mL	123	ng/mL
FS79820669	3660_Veh	EDTA Plasma	Vehicle - Plasma	Vehicle	4 days	3660	M	21 months	Leukotriene B4	1	NQ	ng/mL	0.153	ng/mL	123	ng/mL
FS79820676	3626_Veh	EDTA Plasma	Vehicle - Plasma	Vehicle	4 days	3626	M	21 months	Leukotriene B4	1	NQ	ng/mL	0.153	ng/mL	123	ng/mL
FS79820677	3662_Veh	EDTA Plasma	Vehicle - Plasma	Vehicle	4 days	3662	M	21 months	Leukotriene B4	1	NQ	ng/mL	0.153	ng/mL	123	ng/mL
FS79820684	3629_Veh	EDTA Plasma	Vehicle - Plasma	Vehicle	4 days	3629	M	21 months	Leukotriene B4	1	NQ	ng/mL	0.153	ng/mL	123	ng/mL
FS79820685	3663_Veh	EDTA Plasma	Vehicle - Plasma	Vehicle	4 days	3663	M	21 months	Leukotriene B4	1	NQ	ng/mL	0.153	ng/mL	123	ng/mL
FS79820597	3630_Veh	EDTA Plasma	Vehicle - Plasma	Vehicle	4 days	3630	M	21 months	Leukotriene C4	1	NQ	ng/mL	4.86	ng/mL	972	ng/mL
FS79820605	3632_Veh	EDTA Plasma	Vehicle - Plasma	Vehicle	4 days	3632	M	21 months	Leukotriene C4	1	NQ	ng/mL	4.86	ng/mL	972	ng/mL
FS79820613	3637_Veh	EDTA Plasma	Vehicle - Plasma	Vehicle	4 days	3637	M	21 months	Leukotriene C4	1	NQ	ng/mL	4.86	ng/mL	972	ng/mL
FS79820621	3639_Veh	EDTA Plasma	Vehicle - Plasma	Vehicle	4 days	3639	M	21 months	Leukotriene C4	1	NQ	ng/mL	4.86	ng/mL	972	ng/mL
FS79820629	3640_Veh	EDTA Plasma	Vehicle - Plasma	Vehicle	4 days	3640	M	21 months	Leukotriene C4	1	NQ	ng/mL	4.86	ng/mL	972	ng/mL
FS79820637	3641_Veh	EDTA Plasma	Vehicle - Plasma	Vehicle	4 days	3641	M	21 months	Leukotriene C4	1	NQ	ng/mL	4.86	ng/mL	972	ng/mL
FS79820644	3622_Veh	EDTA Plasma	Vehicle - Plasma	Vehicle	4 days	3622	M	21 months	Leukotriene C4	1	NQ	ng/mL	4.86	ng/mL	972	ng/mL
FS79820645	3642_Veh	EDTA Plasma	Vehicle - Plasma	Vehicle	4 days	3642	M	21 months	Leukotriene C4	1	NQ	ng/mL	4.86	ng/mL	972	ng/mL
FS79820652	3623_Veh	EDTA Plasma	Vehicle - Plasma	Vehicle	4 days	3623	M	21 months	Leukotriene C4	1	NQ	ng/mL	4.86	ng/mL	972	ng/mL
FS79820653	3658_Veh	EDTA Plasma	Vehicle - Plasma	Vehicle	4 days	3658	M	21 months	Leukotriene C4	1	NQ	ng/mL	4.86	ng/mL	972	ng/mL
FS79820660	3624_Veh	EDTA Plasma	Vehicle - Plasma	Vehicle	4 days	3624	M	21 months	Leukotriene C4	1	NQ	ng/mL	4.86	ng/mL	972	ng/mL
FS79820661	3659_Veh	EDTA Plasma	Vehicle - Plasma	Vehicle	4 days	3659	M	21 months	Leukotriene C4	1	NQ	ng/mL	4.86	ng/mL	972	ng/mL
FS79820668	3625_Veh	EDTA Plasma	Vehicle - Plasma	Vehicle	4 days	3625	M	21 months	Leukotriene C4	1	NQ	ng/mL	4.86	ng/mL	972	ng/mL
FS79820669	3660_Veh	EDTA Plasma	Vehicle - Plasma	Vehicle	4 days	3660	M	21 months	Leukotriene C4	1	NQ	ng/mL	4.86	ng/mL	972	ng/mL
FS79820676	3626_Veh	EDTA Plasma	Vehicle - Plasma	Vehicle	4 days	3626	M	21 months	Leukotriene C4	1	NQ	ng/mL	4.86	ng/mL	972	ng/mL
FS79820677	3662_Veh	EDTA Plasma	Vehicle - Plasma	Vehicle	4 days	3662	M	21 months	Leukotriene C4	1	NQ	ng/mL	4.86	ng/mL	972	ng/mL
FS79820684	3629_Veh	EDTA Plasma	Vehicle - Plasma	Vehicle	4 days	3629	M	21 months	Leukotriene C4	1	NQ	ng/mL	4.86	ng/mL	972	ng/mL
FS79820685	3663_Veh	EDTA Plasma	Vehicle - Plasma	Vehicle	4 days	3663	M	21 months	Leukotriene C4	1	NQ	ng/mL	4.86	ng/mL	972	ng/mL
FS79820597	3630_Veh	EDTA Plasma	Vehicle - Plasma	Vehicle	4 days	3630	M	21 months	Leukotriene D4	1	NQ	ng/mL	0.385	ng/mL	308	ng/mL
FS79820605	3632_Veh	EDTA Plasma	Vehicle - Plasma	Vehicle	4 days	3632	M	21 months	Leukotriene D4	1	NQ	ng/mL	0.385	ng/mL	308	ng/mL
FS79820613	3637_Veh	EDTA Plasma	Vehicle - Plasma	Vehicle	4 days	3637	M	21 months	Leukotriene D4	1	NQ	ng/mL	0.385	ng/mL	308	ng/mL
FS79820621	3639_Veh	EDTA Plasma	Vehicle - Plasma	Vehicle	4 days	3639	M	21 months	Leukotriene D4	1	NQ	ng/mL	0.385	ng/mL	308	ng/mL
FS79820629	3640_Veh	EDTA Plasma	Vehicle - Plasma	Vehicle	4 days	3640	M	21 months	Leukotriene D4	1	NQ	ng/mL	0.385	ng/mL	308	ng/mL
FS79820637	3641_Veh	EDTA Plasma	Vehicle - Plasma	Vehicle	4 days	3641	M	21 months	Leukotriene D4	1	NQ	ng/mL	0.385	ng/mL	308	ng/mL
FS79820644	3622_Veh	EDTA Plasma	Vehicle - Plasma	Vehicle	4 days	3622	M	21 months	Leukotriene D4	1	NQ	ng/mL	0.385	ng/mL	308	ng/mL
FS79820645	3642_Veh	EDTA Plasma	Vehicle - Plasma	Vehicle	4 days	3642	M	21 months	Leukotriene D4	1	NQ	ng/mL	0.385	ng/mL	308	ng/mL
FS79820652	3623_Veh	EDTA Plasma	Vehicle - Plasma	Vehicle	4 days	3623	M	21 months	Leukotriene D4	1	NQ	ng/mL	0.385	ng/mL	308	ng/mL
FS79820653	3658_Veh	EDTA Plasma	Vehicle - Plasma	Vehicle	4 days	3658	M	21 months	Leukotriene D4	1	NQ	ng/mL	0.385	ng/mL	308	ng/mL
FS79820660	3624_Veh	EDTA Plasma	Vehicle - Plasma	Vehicle	4 days	3624	M	21 months	Leukotriene D4	1	NQ	ng/mL	0.385	ng/mL	308	ng/mL
FS79820661	3659_Veh	EDTA Plasma	Vehicle - Plasma	Vehicle	4 days	3659	M	21 months	Leukotriene D4	1	NQ	ng/mL	0.385	ng/mL	308	ng/mL
FS79820668	3625_Veh	EDTA Plasma	Vehicle - Plasma	Vehicle	4 days	3625	M	21 months	Leukotriene D4	1	NQ	ng/mL	0.385	ng/mL	308	ng/mL
FS79820669	3660_Veh	EDTA Plasma	Vehicle - Plasma	Vehicle	4 days	3660	M	21 months	Leukotriene D4	1	NQ	ng/mL	0.385	ng/mL	308	ng/mL
FS79820676	3626_Veh	EDTA Plasma	Vehicle - Plasma	Vehicle	4 days	3626	M	21 months	Leukotriene D4	1	NQ	ng/mL	0.385	ng/mL	308	ng/mL
FS79820677	3662_Veh	EDTA Plasma	Vehicle - Plasma	Vehicle	4 days	3662	M	21 months	Leukotriene D4	1	NQ	ng/mL	0.385	ng/mL	308	ng/mL
FS79820684	3629_Veh	EDTA Plasma	Vehicle - Plasma	Vehicle	4 days	3629	M	21 months	Leukotriene D4	1	NQ	ng/mL	0.385	ng/mL	308	ng/mL
FS79820685	3663_Veh	EDTA Plasma	Vehicle - Plasma	Vehicle	4 days	3663	M	21 months	Leukotriene D4	1	NQ	ng/mL	0.385	ng/mL	308	ng/mL
FS79820597	3630_Veh	EDTA Plasma	Vehicle - Plasma	Vehicle	4 days	3630	M	21 months	Leukotriene E4	1	NQ	ng/mL	0.388	ng/mL	310	ng/mL
FS79820605	3632_Veh	EDTA Plasma	Vehicle - Plasma	Vehicle	4 days	3632	M	21 months	Leukotriene E4	1	NQ	ng/mL	0.388	ng/mL	310	ng/mL
FS79820613	3637_Veh	EDTA Plasma	Vehicle - Plasma	Vehicle	4 days	3637	M	21 months	Leukotriene E4	1	NQ	ng/mL	0.388	ng/mL	310	ng/mL
FS79820621	3639_Veh	EDTA Plasma	Vehicle - Plasma	Vehicle	4 days	3639	M	21 months	Leukotriene E4	1	NQ	ng/mL	0.388	ng/mL	310	ng/mL
FS79820629	3640_Veh	EDTA Plasma	Vehicle - Plasma	Vehicle	4 days	3640	M	21 months	Leukotriene E4	1	NQ	ng/mL	0.388	ng/mL	310	ng/mL
FS79820637	3641_Veh	EDTA Plasma	Vehicle - Plasma	Vehicle	4 days	3641	M	21 months	Leukotriene E4	1	NQ	ng/mL	0.388	ng/mL	310	ng/mL
FS79820644	3622_Veh	EDTA Plasma	Vehicle - Plasma	Vehicle	4 days	3622	M	21 months	Leukotriene E4	1	NQ	ng/mL	0.388	ng/mL	310	ng/mL
FS79820645	3642_Veh	EDTA Plasma	Vehicle - Plasma	Vehicle	4 days	3642	M	21 months	Leukotriene E4	1	NQ	ng/mL	0.388	ng/mL	310	ng/mL
FS79820652	3623_Veh	EDTA Plasma	Vehicle - Plasma	Vehicle	4 days	3623	M	21 months	Leukotriene E4	1	NQ	ng/mL	0.388	ng/mL	310	ng/mL
FS79820653	3658_Veh	EDTA Plasma	Vehicle - Plasma	Vehicle	4 days	3658	M	21 months	Leukotriene E4	1	NQ	ng/mL	0.388	ng/mL	310	ng/mL
FS79820660	3624_Veh	EDTA Plasma	Vehicle - Plasma	Vehicle	4 days	3624	M	21 months	Leukotriene E4	1	NQ	ng/mL	0.388	ng/mL	310	ng/mL
FS79820661	3659_Veh	EDTA Plasma	Vehicle - Plasma	Vehicle	4 days	3659	M	21 months	Leukotriene E4	1	NQ	ng/mL	0.388	ng/mL	310	ng/mL
FS79820668	3625_Veh	EDTA Plasma	Vehicle - Plasma	Vehicle	4 days	3625	M	21 months	Leukotriene E4	1	NQ	ng/mL	0.388	ng/mL	310	ng/mL
FS79820669	3660_Veh	EDTA Plasma	Vehicle - Plasma	Vehicle	4 days	3660	M	21 months	Leukotriene E4	1	NQ	ng/mL	0.388	ng/mL	310	ng/mL
FS79820676	3626_Veh	EDTA Plasma	Vehicle - Plasma	Vehicle	4 days	3626	M	21 months	Leukotriene E4	1	NQ	ng/mL	0.388	ng/mL	310	ng/mL
FS79820677	3662_Veh	EDTA Plasma	Vehicle - Plasma	Vehicle	4 days	3662	M	21 months	Leukotriene E4	1	NQ	ng/mL	0.388	ng/mL	310	ng/mL
FS79820684	3629_Veh	EDTA Plasma	Vehicle - Plasma	Vehicle	4 days	3629	M	21 months	Leukotriene E4	1	NQ	ng/mL	0.388	ng/mL	310	ng/mL
FS79820685	3663_Veh	EDTA Plasma	Vehicle - Plasma	Vehicle	4 days	3663	M	21 months	Leukotriene E4	1	NQ	ng/mL	0.388	ng/mL	310	ng/mL
FS79820597	3630_Veh	EDTA Plasma	Vehicle - Plasma	Vehicle	4 days	3630	M	21 months	Lipoxin A4	1	NQ	ng/mL	0.0613	ng/mL	49	ng/mL
FS79820605	3632_Veh	EDTA Plasma	Vehicle - Plasma	Vehicle	4 days	3632	M	21 months	Lipoxin A4	1	NQ	ng/mL	0.0613	ng/mL	49	ng/mL
FS79820613	3637_Veh	EDTA Plasma	Vehicle - Plasma	Vehicle	4 days	3637	M	21 months	Lipoxin A4	1	NQ	ng/mL	0.0613	ng/mL	49	ng/mL
FS79820621	3639_Veh	EDTA Plasma	Vehicle - Plasma	Vehicle	4 days	3639	M	21 months	Lipoxin A4	1	NQ	ng/mL	0.0613	ng/mL	49	ng/mL
FS79820629	3640_Veh	EDTA Plasma	Vehicle - Plasma	Vehicle	4 days	3640	M	21 months	Lipoxin A4	1	NQ	ng/mL	0.0613	ng/mL	49	ng/mL
FS79820637	3641_Veh	EDTA Plasma	Vehicle - Plasma	Vehicle	4 days	3641	M	21 months	Lipoxin A4	1	NQ	ng/mL	0.0613	ng/mL	49	ng/mL
FS79820644	3622_Veh	EDTA Plasma	Vehicle - Plasma	Vehicle	4 days	3622	M	21 months	Lipoxin A4	1	NQ	ng/mL	0.0613	ng/mL	49	ng/mL
FS79820645	3642_Veh	EDTA Plasma	Vehicle - Plasma	Vehicle	4 days	3642	M	21 months	Lipoxin A4	1	NQ	ng/mL	0.0613	ng/mL	49	ng/mL
FS79820652	3623_Veh	EDTA Plasma	Vehicle - Plasma	Vehicle	4 days	3623	M	21 months	Lipoxin A4	1	NQ	ng/mL	0.0613	ng/mL	49	ng/mL
FS79820653	3658_Veh	EDTA Plasma	Vehicle - Plasma	Vehicle	4 days	3658	M	21 months	Lipoxin A4	1	NQ	ng/mL	0.0613	ng/mL	49	ng/mL
FS79820660	3624_Veh	EDTA Plasma	Vehicle - Plasma	Vehicle	4 days	3624	M	21 months	Lipoxin A4	1	NQ	ng/mL	0.0613	ng/mL	49	ng/mL
FS79820661	3659_Veh	EDTA Plasma	Vehicle - Plasma	Vehicle	4 days	3659	M	21 months	Lipoxin A4	1	NQ	ng/mL	0.0613	ng/mL	49	ng/mL
FS79820668	3625_Veh	EDTA Plasma	Vehicle - Plasma	Vehicle	4 days	3625	M	21 months	Lipoxin A4	1	NQ	ng/mL	0.0613	ng/mL	49	ng/mL
FS79820669	3660_Veh	EDTA Plasma	Vehicle - Plasma	Vehicle	4 days	3660	M	21 months	Lipoxin A4	1	NQ	ng/mL	0.0613	ng/mL	49	ng/mL
FS79820676	3626_Veh	EDTA Plasma	Vehicle - Plasma	Vehicle	4 days	3626	M	21 months	Lipoxin A4	1	NQ	ng/mL	0.0613	ng/mL	49	ng/mL
FS79820677	3662_Veh	EDTA Plasma	Vehicle - Plasma	Vehicle	4 days	3662	M	21 months	Lipoxin A4	1	NQ	ng/mL	0.0613	ng/mL	49	ng/mL
FS79820684	3629_Veh	EDTA Plasma	Vehicle - Plasma	Vehicle	4 days	3629	M	21 months	Lipoxin A4	1	NQ	ng/mL	0.0613	ng/mL	49	ng/mL
FS79820685	3663_Veh	EDTA Plasma	Vehicle - Plasma	Vehicle	4 days	3663	M	21 months	Lipoxin A4	1	NQ	ng/mL	0.0613	ng/mL	49	ng/mL
FS79820597	3630_Veh	EDTA Plasma	Vehicle - Plasma	Vehicle	4 days	3630	M	21 months	Lipoxin A5	1	NQ	ng/mL	0.0742	ng/mL	59.4	ng/mL
FS79820605	3632_Veh	EDTA Plasma	Vehicle - Plasma	Vehicle	4 days	3632	M	21 months	Lipoxin A5	1	NQ	ng/mL	0.0742	ng/mL	59.4	ng/mL
FS79820613	3637_Veh	EDTA Plasma	Vehicle - Plasma	Vehicle	4 days	3637	M	21 months	Lipoxin A5	1	NQ	ng/mL	0.0742	ng/mL	59.4	ng/mL
FS79820621	3639_Veh	EDTA Plasma	Vehicle - Plasma	Vehicle	4 days	3639	M	21 months	Lipoxin A5	1	NQ	ng/mL	0.0742	ng/mL	59.4	ng/mL
FS79820629	3640_Veh	EDTA Plasma	Vehicle - Plasma	Vehicle	4 days	3640	M	21 months	Lipoxin A5	1	NQ	ng/mL	0.0742	ng/mL	59.4	ng/mL
FS79820637	3641_Veh	EDTA Plasma	Vehicle - Plasma	Vehicle	4 days	3641	M	21 months	Lipoxin A5	1	NQ	ng/mL	0.0742	ng/mL	59.4	ng/mL
FS79820644	3622_Veh	EDTA Plasma	Vehicle - Plasma	Vehicle	4 days	3622	M	21 months	Lipoxin A5	1	NQ	ng/mL	0.0742	ng/mL	59.4	ng/mL
FS79820645	3642_Veh	EDTA Plasma	Vehicle - Plasma	Vehicle	4 days	3642	M	21 months	Lipoxin A5	1	NQ	ng/mL	0.0742	ng/mL	59.4	ng/mL
FS79820652	3623_Veh	EDTA Plasma	Vehicle - Plasma	Vehicle	4 days	3623	M	21 months	Lipoxin A5	1	NQ	ng/mL	0.0742	ng/mL	59.4	ng/mL
FS79820653	3658_Veh	EDTA Plasma	Vehicle - Plasma	Vehicle	4 days	3658	M	21 months	Lipoxin A5	1	NQ	ng/mL	0.0742	ng/mL	59.4	ng/mL
FS79820660	3624_Veh	EDTA Plasma	Vehicle - Plasma	Vehicle	4 days	3624	M	21 months	Lipoxin A5	1	NQ	ng/mL	0.0742	ng/mL	59.4	ng/mL
FS79820661	3659_Veh	EDTA Plasma	Vehicle - Plasma	Vehicle	4 days	3659	M	21 months	Lipoxin A5	1	NQ	ng/mL	0.0742	ng/mL	59.4	ng/mL
FS79820668	3625_Veh	EDTA Plasma	Vehicle - Plasma	Vehicle	4 days	3625	M	21 months	Lipoxin A5	1	NQ	ng/mL	0.0742	ng/mL	59.4	ng/mL
FS79820669	3660_Veh	EDTA Plasma	Vehicle - Plasma	Vehicle	4 days	3660	M	21 months	Lipoxin A5	1	NQ	ng/mL	0.0742	ng/mL	59.4	ng/mL
FS79820676	3626_Veh	EDTA Plasma	Vehicle - Plasma	Vehicle	4 days	3626	M	21 months	Lipoxin A5	1	NQ	ng/mL	0.0742	ng/mL	59.4	ng/mL
FS79820677	3662_Veh	EDTA Plasma	Vehicle - Plasma	Vehicle	4 days	3662	M	21 months	Lipoxin A5	1	NQ	ng/mL	0.0742	ng/mL	59.4	ng/mL
FS79820684	3629_Veh	EDTA Plasma	Vehicle - Plasma	Vehicle	4 days	3629	M	21 months	Lipoxin A5	1	NQ	ng/mL	0.0742	ng/mL	59.4	ng/mL
FS79820685	3663_Veh	EDTA Plasma	Vehicle - Plasma	Vehicle	4 days	3663	M	21 months	Lipoxin A5	1	NQ	ng/mL	0.0742	ng/mL	59.4	ng/mL
FS79820597	3630_Veh	EDTA Plasma	Vehicle - Plasma	Vehicle	4 days	3630	M	21 months	Lipoxin B4	1	NQ	ng/mL	1.55	ng/mL	1240	ng/mL
FS79820605	3632_Veh	EDTA Plasma	Vehicle - Plasma	Vehicle	4 days	3632	M	21 months	Lipoxin B4	1	NQ	ng/mL	1.55	ng/mL	1240	ng/mL
FS79820613	3637_Veh	EDTA Plasma	Vehicle - Plasma	Vehicle	4 days	3637	M	21 months	Lipoxin B4	1	NQ	ng/mL	1.55	ng/mL	1240	ng/mL
FS79820621	3639_Veh	EDTA Plasma	Vehicle - Plasma	Vehicle	4 days	3639	M	21 months	Lipoxin B4	1	NQ	ng/mL	1.55	ng/mL	1240	ng/mL
FS79820629	3640_Veh	EDTA Plasma	Vehicle - Plasma	Vehicle	4 days	3640	M	21 months	Lipoxin B4	1	NQ	ng/mL	1.55	ng/mL	1240	ng/mL
FS79820637	3641_Veh	EDTA Plasma	Vehicle - Plasma	Vehicle	4 days	3641	M	21 months	Lipoxin B4	1	NQ	ng/mL	1.55	ng/mL	1240	ng/mL
FS79820644	3622_Veh	EDTA Plasma	Vehicle - Plasma	Vehicle	4 days	3622	M	21 months	Lipoxin B4	1	NQ	ng/mL	1.55	ng/mL	1240	ng/mL
FS79820645	3642_Veh	EDTA Plasma	Vehicle - Plasma	Vehicle	4 days	3642	M	21 months	Lipoxin B4	1	NQ	ng/mL	1.55	ng/mL	1240	ng/mL
FS79820652	3623_Veh	EDTA Plasma	Vehicle - Plasma	Vehicle	4 days	3623	M	21 months	Lipoxin B4	1	NQ	ng/mL	1.55	ng/mL	1240	ng/mL
FS79820653	3658_Veh	EDTA Plasma	Vehicle - Plasma	Vehicle	4 days	3658	M	21 months	Lipoxin B4	1	NQ	ng/mL	1.55	ng/mL	1240	ng/mL
FS79820660	3624_Veh	EDTA Plasma	Vehicle - Plasma	Vehicle	4 days	3624	M	21 months	Lipoxin B4	1	NQ	ng/mL	1.55	ng/mL	1240	ng/mL
FS79820661	3659_Veh	EDTA Plasma	Vehicle - Plasma	Vehicle	4 days	3659	M	21 months	Lipoxin B4	1	NQ	ng/mL	1.55	ng/mL	1240	ng/mL
FS79820668	3625_Veh	EDTA Plasma	Vehicle - Plasma	Vehicle	4 days	3625	M	21 months	Lipoxin B4	1	NQ	ng/mL	1.55	ng/mL	1240	ng/mL
FS79820669	3660_Veh	EDTA Plasma	Vehicle - Plasma	Vehicle	4 days	3660	M	21 months	Lipoxin B4	1	NQ	ng/mL	1.55	ng/mL	1240	ng/mL
FS79820676	3626_Veh	EDTA Plasma	Vehicle - Plasma	Vehicle	4 days	3626	M	21 months	Lipoxin B4	1	NQ	ng/mL	1.55	ng/mL	1240	ng/mL
FS79820677	3662_Veh	EDTA Plasma	Vehicle - Plasma	Vehicle	4 days	3662	M	21 months	Lipoxin B4	1	NQ	ng/mL	1.55	ng/mL	1240	ng/mL
FS79820684	3629_Veh	EDTA Plasma	Vehicle - Plasma	Vehicle	4 days	3629	M	21 months	Lipoxin B4	1	NQ	ng/mL	1.55	ng/mL	1240	ng/mL
FS79820685	3663_Veh	EDTA Plasma	Vehicle - Plasma	Vehicle	4 days	3663	M	21 months	Lipoxin B4	1	NQ	ng/mL	1.55	ng/mL	1240	ng/mL
FS79820597	3630_Veh	EDTA Plasma	Vehicle - Plasma	Vehicle	4 days	3630	M	21 months	Maresin 1	1	NQ	ng/mL	1.55	ng/mL	1236	ng/mL
FS79820605	3632_Veh	EDTA Plasma	Vehicle - Plasma	Vehicle	4 days	3632	M	21 months	Maresin 1	1	NQ	ng/mL	1.55	ng/mL	1236	ng/mL
FS79820613	3637_Veh	EDTA Plasma	Vehicle - Plasma	Vehicle	4 days	3637	M	21 months	Maresin 1	1	NQ	ng/mL	1.55	ng/mL	1236	ng/mL
FS79820621	3639_Veh	EDTA Plasma	Vehicle - Plasma	Vehicle	4 days	3639	M	21 months	Maresin 1	1	NQ	ng/mL	1.55	ng/mL	1236	ng/mL
FS79820629	3640_Veh	EDTA Plasma	Vehicle - Plasma	Vehicle	4 days	3640	M	21 months	Maresin 1	1	NQ	ng/mL	1.55	ng/mL	1236	ng/mL
FS79820637	3641_Veh	EDTA Plasma	Vehicle - Plasma	Vehicle	4 days	3641	M	21 months	Maresin 1	1	NQ	ng/mL	1.55	ng/mL	1236	ng/mL
FS79820644	3622_Veh	EDTA Plasma	Vehicle - Plasma	Vehicle	4 days	3622	M	21 months	Maresin 1	1	NQ	ng/mL	1.55	ng/mL	1236	ng/mL
FS79820645	3642_Veh	EDTA Plasma	Vehicle - Plasma	Vehicle	4 days	3642	M	21 months	Maresin 1	1	NQ	ng/mL	1.55	ng/mL	1236	ng/mL
FS79820652	3623_Veh	EDTA Plasma	Vehicle - Plasma	Vehicle	4 days	3623	M	21 months	Maresin 1	1	NQ	ng/mL	1.55	ng/mL	1236	ng/mL
FS79820653	3658_Veh	EDTA Plasma	Vehicle - Plasma	Vehicle	4 days	3658	M	21 months	Maresin 1	1	NQ	ng/mL	1.55	ng/mL	1236	ng/mL
FS79820660	3624_Veh	EDTA Plasma	Vehicle - Plasma	Vehicle	4 days	3624	M	21 months	Maresin 1	1	NQ	ng/mL	1.55	ng/mL	1236	ng/mL
FS79820661	3659_Veh	EDTA Plasma	Vehicle - Plasma	Vehicle	4 days	3659	M	21 months	Maresin 1	1	NQ	ng/mL	1.55	ng/mL	1236	ng/mL
FS79820668	3625_Veh	EDTA Plasma	Vehicle - Plasma	Vehicle	4 days	3625	M	21 months	Maresin 1	1	NQ	ng/mL	1.55	ng/mL	1236	ng/mL
FS79820669	3660_Veh	EDTA Plasma	Vehicle - Plasma	Vehicle	4 days	3660	M	21 months	Maresin 1	1	NQ	ng/mL	1.55	ng/mL	1236	ng/mL
FS79820676	3626_Veh	EDTA Plasma	Vehicle - Plasma	Vehicle	4 days	3626	M	21 months	Maresin 1	1	NQ	ng/mL	1.55	ng/mL	1236	ng/mL
FS79820677	3662_Veh	EDTA Plasma	Vehicle - Plasma	Vehicle	4 days	3662	M	21 months	Maresin 1	1	NQ	ng/mL	1.55	ng/mL	1236	ng/mL
FS79820684	3629_Veh	EDTA Plasma	Vehicle - Plasma	Vehicle	4 days	3629	M	21 months	Maresin 1	1	NQ	ng/mL	1.55	ng/mL	1236	ng/mL
FS79820685	3663_Veh	EDTA Plasma	Vehicle - Plasma	Vehicle	4 days	3663	M	21 months	Maresin 1	1	NQ	ng/mL	1.55	ng/mL	1236	ng/mL
FS79820597	3630_Veh	EDTA Plasma	Vehicle - Plasma	Vehicle	4 days	3630	M	21 months	Maresin 2	1	NQ	ng/mL	0.304	ng/mL	243	ng/mL
FS79820605	3632_Veh	EDTA Plasma	Vehicle - Plasma	Vehicle	4 days	3632	M	21 months	Maresin 2	1	NQ	ng/mL	0.304	ng/mL	243	ng/mL
FS79820613	3637_Veh	EDTA Plasma	Vehicle - Plasma	Vehicle	4 days	3637	M	21 months	Maresin 2	1	NQ	ng/mL	0.304	ng/mL	243	ng/mL
FS79820621	3639_Veh	EDTA Plasma	Vehicle - Plasma	Vehicle	4 days	3639	M	21 months	Maresin 2	1	NQ	ng/mL	0.304	ng/mL	243	ng/mL
FS79820629	3640_Veh	EDTA Plasma	Vehicle - Plasma	Vehicle	4 days	3640	M	21 months	Maresin 2	1	NQ	ng/mL	0.304	ng/mL	243	ng/mL
FS79820637	3641_Veh	EDTA Plasma	Vehicle - Plasma	Vehicle	4 days	3641	M	21 months	Maresin 2	1	NQ	ng/mL	0.304	ng/mL	243	ng/mL
FS79820644	3622_Veh	EDTA Plasma	Vehicle - Plasma	Vehicle	4 days	3622	M	21 months	Maresin 2	1	NQ	ng/mL	0.304	ng/mL	243	ng/mL
FS79820645	3642_Veh	EDTA Plasma	Vehicle - Plasma	Vehicle	4 days	3642	M	21 months	Maresin 2	1	NQ	ng/mL	0.304	ng/mL	243	ng/mL
FS79820652	3623_Veh	EDTA Plasma	Vehicle - Plasma	Vehicle	4 days	3623	M	21 months	Maresin 2	1	NQ	ng/mL	0.304	ng/mL	243	ng/mL
FS79820653	3658_Veh	EDTA Plasma	Vehicle - Plasma	Vehicle	4 days	3658	M	21 months	Maresin 2	1	NQ	ng/mL	0.304	ng/mL	243	ng/mL
FS79820660	3624_Veh	EDTA Plasma	Vehicle - Plasma	Vehicle	4 days	3624	M	21 months	Maresin 2	1	NQ	ng/mL	0.304	ng/mL	243	ng/mL
FS79820661	3659_Veh	EDTA Plasma	Vehicle - Plasma	Vehicle	4 days	3659	M	21 months	Maresin 2	1	NQ	ng/mL	0.304	ng/mL	243	ng/mL
FS79820668	3625_Veh	EDTA Plasma	Vehicle - Plasma	Vehicle	4 days	3625	M	21 months	Maresin 2	1	NQ	ng/mL	0.304	ng/mL	243	ng/mL
FS79820669	3660_Veh	EDTA Plasma	Vehicle - Plasma	Vehicle	4 days	3660	M	21 months	Maresin 2	1	NQ	ng/mL	0.304	ng/mL	243	ng/mL
FS79820676	3626_Veh	EDTA Plasma	Vehicle - Plasma	Vehicle	4 days	3626	M	21 months	Maresin 2	1	NQ	ng/mL	0.304	ng/mL	243	ng/mL
FS79820677	3662_Veh	EDTA Plasma	Vehicle - Plasma	Vehicle	4 days	3662	M	21 months	Maresin 2	1	NQ	ng/mL	0.304	ng/mL	243	ng/mL
FS79820684	3629_Veh	EDTA Plasma	Vehicle - Plasma	Vehicle	4 days	3629	M	21 months	Maresin 2	1	NQ	ng/mL	0.304	ng/mL	243	ng/mL
FS79820685	3663_Veh	EDTA Plasma	Vehicle - Plasma	Vehicle	4 days	3663	M	21 months	Maresin 2	1	NQ	ng/mL	0.304	ng/mL	243	ng/mL
FS79820597	3630_Veh	EDTA Plasma	Vehicle - Plasma	Vehicle	4 days	3630	M	21 months	MCTR3	1	NQ	ng/mL	0.615	ng/mL	492	ng/mL
FS79820605	3632_Veh	EDTA Plasma	Vehicle - Plasma	Vehicle	4 days	3632	M	21 months	MCTR3	1	NQ	ng/mL	0.615	ng/mL	492	ng/mL
FS79820613	3637_Veh	EDTA Plasma	Vehicle - Plasma	Vehicle	4 days	3637	M	21 months	MCTR3	1	NQ	ng/mL	0.615	ng/mL	492	ng/mL
FS79820621	3639_Veh	EDTA Plasma	Vehicle - Plasma	Vehicle	4 days	3639	M	21 months	MCTR3	1	NQ	ng/mL	0.615	ng/mL	492	ng/mL
FS79820629	3640_Veh	EDTA Plasma	Vehicle - Plasma	Vehicle	4 days	3640	M	21 months	MCTR3	1	NQ	ng/mL	0.615	ng/mL	492	ng/mL
FS79820637	3641_Veh	EDTA Plasma	Vehicle - Plasma	Vehicle	4 days	3641	M	21 months	MCTR3	1	NQ	ng/mL	0.615	ng/mL	492	ng/mL
FS79820644	3622_Veh	EDTA Plasma	Vehicle - Plasma	Vehicle	4 days	3622	M	21 months	MCTR3	1	NQ	ng/mL	0.615	ng/mL	492	ng/mL
FS79820645	3642_Veh	EDTA Plasma	Vehicle - Plasma	Vehicle	4 days	3642	M	21 months	MCTR3	1	NQ	ng/mL	0.615	ng/mL	492	ng/mL
FS79820652	3623_Veh	EDTA Plasma	Vehicle - Plasma	Vehicle	4 days	3623	M	21 months	MCTR3	1	NQ	ng/mL	0.615	ng/mL	492	ng/mL
FS79820653	3658_Veh	EDTA Plasma	Vehicle - Plasma	Vehicle	4 days	3658	M	21 months	MCTR3	1	NQ	ng/mL	0.615	ng/mL	492	ng/mL
FS79820660	3624_Veh	EDTA Plasma	Vehicle - Plasma	Vehicle	4 days	3624	M	21 months	MCTR3	1	NQ	ng/mL	0.615	ng/mL	492	ng/mL
FS79820661	3659_Veh	EDTA Plasma	Vehicle - Plasma	Vehicle	4 days	3659	M	21 months	MCTR3	1	NQ	ng/mL	0.615	ng/mL	492	ng/mL
FS79820668	3625_Veh	EDTA Plasma	Vehicle - Plasma	Vehicle	4 days	3625	M	21 months	MCTR3	1	NQ	ng/mL	0.615	ng/mL	492	ng/mL
FS79820669	3660_Veh	EDTA Plasma	Vehicle - Plasma	Vehicle	4 days	3660	M	21 months	MCTR3	1	NQ	ng/mL	0.615	ng/mL	492	ng/mL
FS79820676	3626_Veh	EDTA Plasma	Vehicle - Plasma	Vehicle	4 days	3626	M	21 months	MCTR3	1	NQ	ng/mL	0.615	ng/mL	492	ng/mL
FS79820677	3662_Veh	EDTA Plasma	Vehicle - Plasma	Vehicle	4 days	3662	M	21 months	MCTR3	1	NQ	ng/mL	0.615	ng/mL	492	ng/mL
FS79820684	3629_Veh	EDTA Plasma	Vehicle - Plasma	Vehicle	4 days	3629	M	21 months	MCTR3	1	NQ	ng/mL	0.615	ng/mL	492	ng/mL
FS79820685	3663_Veh	EDTA Plasma	Vehicle - Plasma	Vehicle	4 days	3663	M	21 months	MCTR3	1	NQ	ng/mL	0.615	ng/mL	492	ng/mL
FS79820597	3630_Veh	EDTA Plasma	Vehicle - Plasma	Vehicle	4 days	3630	M	21 months	PCTR1	1	NQ	ng/mL	6.13	ng/mL	1226	ng/mL
FS79820605	3632_Veh	EDTA Plasma	Vehicle - Plasma	Vehicle	4 days	3632	M	21 months	PCTR1	1	NQ	ng/mL	6.13	ng/mL	1226	ng/mL
FS79820613	3637_Veh	EDTA Plasma	Vehicle - Plasma	Vehicle	4 days	3637	M	21 months	PCTR1	1	NQ	ng/mL	6.13	ng/mL	1226	ng/mL
FS79820621	3639_Veh	EDTA Plasma	Vehicle - Plasma	Vehicle	4 days	3639	M	21 months	PCTR1	1	NQ	ng/mL	6.13	ng/mL	1226	ng/mL
FS79820629	3640_Veh	EDTA Plasma	Vehicle - Plasma	Vehicle	4 days	3640	M	21 months	PCTR1	1	NQ	ng/mL	6.13	ng/mL	1226	ng/mL
FS79820637	3641_Veh	EDTA Plasma	Vehicle - Plasma	Vehicle	4 days	3641	M	21 months	PCTR1	1	NQ	ng/mL	6.13	ng/mL	1226	ng/mL
FS79820644	3622_Veh	EDTA Plasma	Vehicle - Plasma	Vehicle	4 days	3622	M	21 months	PCTR1	1	NQ	ng/mL	6.13	ng/mL	1226	ng/mL
FS79820645	3642_Veh	EDTA Plasma	Vehicle - Plasma	Vehicle	4 days	3642	M	21 months	PCTR1	1	NQ	ng/mL	6.13	ng/mL	1226	ng/mL
FS79820652	3623_Veh	EDTA Plasma	Vehicle - Plasma	Vehicle	4 days	3623	M	21 months	PCTR1	1	NQ	ng/mL	6.13	ng/mL	1226	ng/mL
FS79820653	3658_Veh	EDTA Plasma	Vehicle - Plasma	Vehicle	4 days	3658	M	21 months	PCTR1	1	NQ	ng/mL	6.13	ng/mL	1226	ng/mL
FS79820660	3624_Veh	EDTA Plasma	Vehicle - Plasma	Vehicle	4 days	3624	M	21 months	PCTR1	1	NQ	ng/mL	6.13	ng/mL	1226	ng/mL
FS79820661	3659_Veh	EDTA Plasma	Vehicle - Plasma	Vehicle	4 days	3659	M	21 months	PCTR1	1	NQ	ng/mL	6.13	ng/mL	1226	ng/mL
FS79820668	3625_Veh	EDTA Plasma	Vehicle - Plasma	Vehicle	4 days	3625	M	21 months	PCTR1	1	NQ	ng/mL	6.13	ng/mL	1226	ng/mL
FS79820669	3660_Veh	EDTA Plasma	Vehicle - Plasma	Vehicle	4 days	3660	M	21 months	PCTR1	1	NQ	ng/mL	6.13	ng/mL	1226	ng/mL
FS79820676	3626_Veh	EDTA Plasma	Vehicle - Plasma	Vehicle	4 days	3626	M	21 months	PCTR1	1	NQ	ng/mL	6.13	ng/mL	1226	ng/mL
FS79820677	3662_Veh	EDTA Plasma	Vehicle - Plasma	Vehicle	4 days	3662	M	21 months	PCTR1	1	NQ	ng/mL	6.13	ng/mL	1226	ng/mL
FS79820684	3629_Veh	EDTA Plasma	Vehicle - Plasma	Vehicle	4 days	3629	M	21 months	PCTR1	1	NQ	ng/mL	6.13	ng/mL	1226	ng/mL
FS79820685	3663_Veh	EDTA Plasma	Vehicle - Plasma	Vehicle	4 days	3663	M	21 months	PCTR1	1	NQ	ng/mL	6.13	ng/mL	1226	ng/mL
FS79820597	3630_Veh	EDTA Plasma	Vehicle - Plasma	Vehicle	4 days	3630	M	21 months	Prostaglandin D2	1	NQ	ng/mL	3.13	ng/mL	1875	ng/mL
FS79820605	3632_Veh	EDTA Plasma	Vehicle - Plasma	Vehicle	4 days	3632	M	21 months	Prostaglandin D2	1	NQ	ng/mL	3.13	ng/mL	1875	ng/mL
FS79820613	3637_Veh	EDTA Plasma	Vehicle - Plasma	Vehicle	4 days	3637	M	21 months	Prostaglandin D2	1	NQ	ng/mL	3.13	ng/mL	1875	ng/mL
FS79820621	3639_Veh	EDTA Plasma	Vehicle - Plasma	Vehicle	4 days	3639	M	21 months	Prostaglandin D2	1	NQ	ng/mL	3.13	ng/mL	1875	ng/mL
FS79820629	3640_Veh	EDTA Plasma	Vehicle - Plasma	Vehicle	4 days	3640	M	21 months	Prostaglandin D2	1	NQ	ng/mL	3.13	ng/mL	1875	ng/mL
FS79820637	3641_Veh	EDTA Plasma	Vehicle - Plasma	Vehicle	4 days	3641	M	21 months	Prostaglandin D2	1	NQ	ng/mL	3.13	ng/mL	1875	ng/mL
FS79820644	3622_Veh	EDTA Plasma	Vehicle - Plasma	Vehicle	4 days	3622	M	21 months	Prostaglandin D2	1	NQ	ng/mL	3.13	ng/mL	1875	ng/mL
FS79820645	3642_Veh	EDTA Plasma	Vehicle - Plasma	Vehicle	4 days	3642	M	21 months	Prostaglandin D2	1	NQ	ng/mL	3.13	ng/mL	1875	ng/mL
FS79820652	3623_Veh	EDTA Plasma	Vehicle - Plasma	Vehicle	4 days	3623	M	21 months	Prostaglandin D2	1	NQ	ng/mL	3.13	ng/mL	1875	ng/mL
FS79820653	3658_Veh	EDTA Plasma	Vehicle - Plasma	Vehicle	4 days	3658	M	21 months	Prostaglandin D2	1	NQ	ng/mL	3.13	ng/mL	1875	ng/mL
FS79820660	3624_Veh	EDTA Plasma	Vehicle - Plasma	Vehicle	4 days	3624	M	21 months	Prostaglandin D2	1	NQ	ng/mL	3.13	ng/mL	1875	ng/mL
FS79820661	3659_Veh	EDTA Plasma	Vehicle - Plasma	Vehicle	4 days	3659	M	21 months	Prostaglandin D2	1	NQ	ng/mL	3.13	ng/mL	1875	ng/mL
FS79820668	3625_Veh	EDTA Plasma	Vehicle - Plasma	Vehicle	4 days	3625	M	21 months	Prostaglandin D2	1	NQ	ng/mL	3.13	ng/mL	1875	ng/mL
FS79820669	3660_Veh	EDTA Plasma	Vehicle - Plasma	Vehicle	4 days	3660	M	21 months	Prostaglandin D2	1	NQ	ng/mL	3.13	ng/mL	1875	ng/mL
FS79820676	3626_Veh	EDTA Plasma	Vehicle - Plasma	Vehicle	4 days	3626	M	21 months	Prostaglandin D2	1	NQ	ng/mL	3.13	ng/mL	1875	ng/mL
FS79820677	3662_Veh	EDTA Plasma	Vehicle - Plasma	Vehicle	4 days	3662	M	21 months	Prostaglandin D2	1	NQ	ng/mL	3.13	ng/mL	1875	ng/mL
FS79820684	3629_Veh	EDTA Plasma	Vehicle - Plasma	Vehicle	4 days	3629	M	21 months	Prostaglandin D2	1	NQ	ng/mL	3.13	ng/mL	1875	ng/mL
FS79820685	3663_Veh	EDTA Plasma	Vehicle - Plasma	Vehicle	4 days	3663	M	21 months	Prostaglandin D2	1	NQ	ng/mL	3.13	ng/mL	1875	ng/mL
FS79820597	3630_Veh	EDTA Plasma	Vehicle - Plasma	Vehicle	4 days	3630	M	21 months	Prostaglandin E2	1	NQ	ng/mL	1.56	ng/mL	1250	ng/mL
FS79820605	3632_Veh	EDTA Plasma	Vehicle - Plasma	Vehicle	4 days	3632	M	21 months	Prostaglandin E2	1	NQ	ng/mL	1.56	ng/mL	1250	ng/mL
FS79820613	3637_Veh	EDTA Plasma	Vehicle - Plasma	Vehicle	4 days	3637	M	21 months	Prostaglandin E2	1	3.93	ng/mL	1.56	ng/mL	1250	ng/mL
FS79820621	3639_Veh	EDTA Plasma	Vehicle - Plasma	Vehicle	4 days	3639	M	21 months	Prostaglandin E2	1	1.3	ng/mL	1.56	ng/mL	1250	ng/mL	BLOQ
FS79820629	3640_Veh	EDTA Plasma	Vehicle - Plasma	Vehicle	4 days	3640	M	21 months	Prostaglandin E2	1	NQ	ng/mL	1.56	ng/mL	1250	ng/mL
FS79820637	3641_Veh	EDTA Plasma	Vehicle - Plasma	Vehicle	4 days	3641	M	21 months	Prostaglandin E2	1	NQ	ng/mL	1.56	ng/mL	1250	ng/mL
FS79820644	3622_Veh	EDTA Plasma	Vehicle - Plasma	Vehicle	4 days	3622	M	21 months	Prostaglandin E2	1	1	ng/mL	1.56	ng/mL	1250	ng/mL	BLOQ
FS79820645	3642_Veh	EDTA Plasma	Vehicle - Plasma	Vehicle	4 days	3642	M	21 months	Prostaglandin E2	1	1.13	ng/mL	1.56	ng/mL	1250	ng/mL	BLOQ
FS79820652	3623_Veh	EDTA Plasma	Vehicle - Plasma	Vehicle	4 days	3623	M	21 months	Prostaglandin E2	1	1.2	ng/mL	1.56	ng/mL	1250	ng/mL	BLOQ
FS79820653	3658_Veh	EDTA Plasma	Vehicle - Plasma	Vehicle	4 days	3658	M	21 months	Prostaglandin E2	1	NQ	ng/mL	1.56	ng/mL	1250	ng/mL
FS79820660	3624_Veh	EDTA Plasma	Vehicle - Plasma	Vehicle	4 days	3624	M	21 months	Prostaglandin E2	1	NQ	ng/mL	1.56	ng/mL	1250	ng/mL
FS79820661	3659_Veh	EDTA Plasma	Vehicle - Plasma	Vehicle	4 days	3659	M	21 months	Prostaglandin E2	1	6.58	ng/mL	1.56	ng/mL	1250	ng/mL
FS79820668	3625_Veh	EDTA Plasma	Vehicle - Plasma	Vehicle	4 days	3625	M	21 months	Prostaglandin E2	1	NQ	ng/mL	1.56	ng/mL	1250	ng/mL
FS79820669	3660_Veh	EDTA Plasma	Vehicle - Plasma	Vehicle	4 days	3660	M	21 months	Prostaglandin E2	1	NQ	ng/mL	1.56	ng/mL	1250	ng/mL
FS79820676	3626_Veh	EDTA Plasma	Vehicle - Plasma	Vehicle	4 days	3626	M	21 months	Prostaglandin E2	1	NQ	ng/mL	1.56	ng/mL	1250	ng/mL
FS79820677	3662_Veh	EDTA Plasma	Vehicle - Plasma	Vehicle	4 days	3662	M	21 months	Prostaglandin E2	1	NQ	ng/mL	1.56	ng/mL	1250	ng/mL
FS79820684	3629_Veh	EDTA Plasma	Vehicle - Plasma	Vehicle	4 days	3629	M	21 months	Prostaglandin E2	1	0.842	ng/mL	1.56	ng/mL	1250	ng/mL	BLOQ
FS79820685	3663_Veh	EDTA Plasma	Vehicle - Plasma	Vehicle	4 days	3663	M	21 months	Prostaglandin E2	1	NQ	ng/mL	1.56	ng/mL	1250	ng/mL
FS79820597	3630_Veh	EDTA Plasma	Vehicle - Plasma	Vehicle	4 days	3630	M	21 months	Prostaglandin J2	1	NQ	ng/mL	0.24	ng/mL	192	ng/mL
FS79820605	3632_Veh	EDTA Plasma	Vehicle - Plasma	Vehicle	4 days	3632	M	21 months	Prostaglandin J2	1	NQ	ng/mL	0.24	ng/mL	192	ng/mL
FS79820613	3637_Veh	EDTA Plasma	Vehicle - Plasma	Vehicle	4 days	3637	M	21 months	Prostaglandin J2	1	NQ	ng/mL	0.24	ng/mL	192	ng/mL
FS79820621	3639_Veh	EDTA Plasma	Vehicle - Plasma	Vehicle	4 days	3639	M	21 months	Prostaglandin J2	1	NQ	ng/mL	0.24	ng/mL	192	ng/mL
FS79820629	3640_Veh	EDTA Plasma	Vehicle - Plasma	Vehicle	4 days	3640	M	21 months	Prostaglandin J2	1	NQ	ng/mL	0.24	ng/mL	192	ng/mL
FS79820637	3641_Veh	EDTA Plasma	Vehicle - Plasma	Vehicle	4 days	3641	M	21 months	Prostaglandin J2	1	NQ	ng/mL	0.24	ng/mL	192	ng/mL
FS79820644	3622_Veh	EDTA Plasma	Vehicle - Plasma	Vehicle	4 days	3622	M	21 months	Prostaglandin J2	1	NQ	ng/mL	0.24	ng/mL	192	ng/mL
FS79820645	3642_Veh	EDTA Plasma	Vehicle - Plasma	Vehicle	4 days	3642	M	21 months	Prostaglandin J2	1	NQ	ng/mL	0.24	ng/mL	192	ng/mL
FS79820652	3623_Veh	EDTA Plasma	Vehicle - Plasma	Vehicle	4 days	3623	M	21 months	Prostaglandin J2	1	NQ	ng/mL	0.24	ng/mL	192	ng/mL
FS79820653	3658_Veh	EDTA Plasma	Vehicle - Plasma	Vehicle	4 days	3658	M	21 months	Prostaglandin J2	1	NQ	ng/mL	0.24	ng/mL	192	ng/mL
FS79820660	3624_Veh	EDTA Plasma	Vehicle - Plasma	Vehicle	4 days	3624	M	21 months	Prostaglandin J2	1	NQ	ng/mL	0.24	ng/mL	192	ng/mL
FS79820661	3659_Veh	EDTA Plasma	Vehicle - Plasma	Vehicle	4 days	3659	M	21 months	Prostaglandin J2	1	NQ	ng/mL	0.24	ng/mL	192	ng/mL
FS79820668	3625_Veh	EDTA Plasma	Vehicle - Plasma	Vehicle	4 days	3625	M	21 months	Prostaglandin J2	1	NQ	ng/mL	0.24	ng/mL	192	ng/mL
FS79820669	3660_Veh	EDTA Plasma	Vehicle - Plasma	Vehicle	4 days	3660	M	21 months	Prostaglandin J2	1	NQ	ng/mL	0.24	ng/mL	192	ng/mL
FS79820676	3626_Veh	EDTA Plasma	Vehicle - Plasma	Vehicle	4 days	3626	M	21 months	Prostaglandin J2	1	NQ	ng/mL	0.24	ng/mL	192	ng/mL
FS79820677	3662_Veh	EDTA Plasma	Vehicle - Plasma	Vehicle	4 days	3662	M	21 months	Prostaglandin J2	1	NQ	ng/mL	0.24	ng/mL	192	ng/mL
FS79820684	3629_Veh	EDTA Plasma	Vehicle - Plasma	Vehicle	4 days	3629	M	21 months	Prostaglandin J2	1	NQ	ng/mL	0.24	ng/mL	192	ng/mL
FS79820685	3663_Veh	EDTA Plasma	Vehicle - Plasma	Vehicle	4 days	3663	M	21 months	Prostaglandin J2	1	NQ	ng/mL	0.24	ng/mL	192	ng/mL
FS79820597	3630_Veh	EDTA Plasma	Vehicle - Plasma	Vehicle	4 days	3630	M	21 months	Protectin D1	1	NQ	ng/mL	0.619	ng/mL	496	ng/mL
FS79820605	3632_Veh	EDTA Plasma	Vehicle - Plasma	Vehicle	4 days	3632	M	21 months	Protectin D1	1	NQ	ng/mL	0.619	ng/mL	496	ng/mL
FS79820613	3637_Veh	EDTA Plasma	Vehicle - Plasma	Vehicle	4 days	3637	M	21 months	Protectin D1	1	NQ	ng/mL	0.619	ng/mL	496	ng/mL
FS79820621	3639_Veh	EDTA Plasma	Vehicle - Plasma	Vehicle	4 days	3639	M	21 months	Protectin D1	1	NQ	ng/mL	0.619	ng/mL	496	ng/mL
FS79820629	3640_Veh	EDTA Plasma	Vehicle - Plasma	Vehicle	4 days	3640	M	21 months	Protectin D1	1	NQ	ng/mL	0.619	ng/mL	496	ng/mL
FS79820637	3641_Veh	EDTA Plasma	Vehicle - Plasma	Vehicle	4 days	3641	M	21 months	Protectin D1	1	NQ	ng/mL	0.619	ng/mL	496	ng/mL
FS79820644	3622_Veh	EDTA Plasma	Vehicle - Plasma	Vehicle	4 days	3622	M	21 months	Protectin D1	1	NQ	ng/mL	0.619	ng/mL	496	ng/mL
FS79820645	3642_Veh	EDTA Plasma	Vehicle - Plasma	Vehicle	4 days	3642	M	21 months	Protectin D1	1	NQ	ng/mL	0.619	ng/mL	496	ng/mL
FS79820652	3623_Veh	EDTA Plasma	Vehicle - Plasma	Vehicle	4 days	3623	M	21 months	Protectin D1	1	NQ	ng/mL	0.619	ng/mL	496	ng/mL
FS79820653	3658_Veh	EDTA Plasma	Vehicle - Plasma	Vehicle	4 days	3658	M	21 months	Protectin D1	1	NQ	ng/mL	0.619	ng/mL	496	ng/mL
FS79820660	3624_Veh	EDTA Plasma	Vehicle - Plasma	Vehicle	4 days	3624	M	21 months	Protectin D1	1	NQ	ng/mL	0.619	ng/mL	496	ng/mL
FS79820661	3659_Veh	EDTA Plasma	Vehicle - Plasma	Vehicle	4 days	3659	M	21 months	Protectin D1	1	NQ	ng/mL	0.619	ng/mL	496	ng/mL
FS79820668	3625_Veh	EDTA Plasma	Vehicle - Plasma	Vehicle	4 days	3625	M	21 months	Protectin D1	1	NQ	ng/mL	0.619	ng/mL	496	ng/mL
FS79820669	3660_Veh	EDTA Plasma	Vehicle - Plasma	Vehicle	4 days	3660	M	21 months	Protectin D1	1	NQ	ng/mL	0.619	ng/mL	496	ng/mL
FS79820676	3626_Veh	EDTA Plasma	Vehicle - Plasma	Vehicle	4 days	3626	M	21 months	Protectin D1	1	NQ	ng/mL	0.619	ng/mL	496	ng/mL
FS79820677	3662_Veh	EDTA Plasma	Vehicle - Plasma	Vehicle	4 days	3662	M	21 months	Protectin D1	1	NQ	ng/mL	0.619	ng/mL	496	ng/mL
FS79820684	3629_Veh	EDTA Plasma	Vehicle - Plasma	Vehicle	4 days	3629	M	21 months	Protectin D1	1	NQ	ng/mL	0.619	ng/mL	496	ng/mL
FS79820685	3663_Veh	EDTA Plasma	Vehicle - Plasma	Vehicle	4 days	3663	M	21 months	Protectin D1	1	NQ	ng/mL	0.619	ng/mL	496	ng/mL
FS79820597	3630_Veh	EDTA Plasma	Vehicle - Plasma	Vehicle	4 days	3630	M	21 months	Protectin DX	1	NQ	ng/mL	0.153	ng/mL	123	ng/mL
FS79820605	3632_Veh	EDTA Plasma	Vehicle - Plasma	Vehicle	4 days	3632	M	21 months	Protectin DX	1	NQ	ng/mL	0.153	ng/mL	123	ng/mL
FS79820613	3637_Veh	EDTA Plasma	Vehicle - Plasma	Vehicle	4 days	3637	M	21 months	Protectin DX	1	NQ	ng/mL	0.153	ng/mL	123	ng/mL
FS79820621	3639_Veh	EDTA Plasma	Vehicle - Plasma	Vehicle	4 days	3639	M	21 months	Protectin DX	1	NQ	ng/mL	0.153	ng/mL	123	ng/mL
FS79820629	3640_Veh	EDTA Plasma	Vehicle - Plasma	Vehicle	4 days	3640	M	21 months	Protectin DX	1	NQ	ng/mL	0.153	ng/mL	123	ng/mL
FS79820637	3641_Veh	EDTA Plasma	Vehicle - Plasma	Vehicle	4 days	3641	M	21 months	Protectin DX	1	NQ	ng/mL	0.153	ng/mL	123	ng/mL
FS79820644	3622_Veh	EDTA Plasma	Vehicle - Plasma	Vehicle	4 days	3622	M	21 months	Protectin DX	1	NQ	ng/mL	0.153	ng/mL	123	ng/mL
FS79820645	3642_Veh	EDTA Plasma	Vehicle - Plasma	Vehicle	4 days	3642	M	21 months	Protectin DX	1	NQ	ng/mL	0.153	ng/mL	123	ng/mL
FS79820652	3623_Veh	EDTA Plasma	Vehicle - Plasma	Vehicle	4 days	3623	M	21 months	Protectin DX	1	NQ	ng/mL	0.153	ng/mL	123	ng/mL
FS79820653	3658_Veh	EDTA Plasma	Vehicle - Plasma	Vehicle	4 days	3658	M	21 months	Protectin DX	1	NQ	ng/mL	0.153	ng/mL	123	ng/mL
FS79820660	3624_Veh	EDTA Plasma	Vehicle - Plasma	Vehicle	4 days	3624	M	21 months	Protectin DX	1	NQ	ng/mL	0.153	ng/mL	123	ng/mL
FS79820661	3659_Veh	EDTA Plasma	Vehicle - Plasma	Vehicle	4 days	3659	M	21 months	Protectin DX	1	NQ	ng/mL	0.153	ng/mL	123	ng/mL
FS79820668	3625_Veh	EDTA Plasma	Vehicle - Plasma	Vehicle	4 days	3625	M	21 months	Protectin DX	1	NQ	ng/mL	0.153	ng/mL	123	ng/mL
FS79820669	3660_Veh	EDTA Plasma	Vehicle - Plasma	Vehicle	4 days	3660	M	21 months	Protectin DX	1	NQ	ng/mL	0.153	ng/mL	123	ng/mL
FS79820676	3626_Veh	EDTA Plasma	Vehicle - Plasma	Vehicle	4 days	3626	M	21 months	Protectin DX	1	NQ	ng/mL	0.153	ng/mL	123	ng/mL
FS79820677	3662_Veh	EDTA Plasma	Vehicle - Plasma	Vehicle	4 days	3662	M	21 months	Protectin DX	1	NQ	ng/mL	0.153	ng/mL	123	ng/mL
FS79820684	3629_Veh	EDTA Plasma	Vehicle - Plasma	Vehicle	4 days	3629	M	21 months	Protectin DX	1	NQ	ng/mL	0.153	ng/mL	123	ng/mL
FS79820685	3663_Veh	EDTA Plasma	Vehicle - Plasma	Vehicle	4 days	3663	M	21 months	Protectin DX	1	NQ	ng/mL	0.153	ng/mL	123	ng/mL
FS79820597	3630_Veh	EDTA Plasma	Vehicle - Plasma	Vehicle	4 days	3630	M	21 months	Resolvin D1	1	NQ	ng/mL	0.0778	ng/mL	62.3	ng/mL
FS79820605	3632_Veh	EDTA Plasma	Vehicle - Plasma	Vehicle	4 days	3632	M	21 months	Resolvin D1	1	NQ	ng/mL	0.0778	ng/mL	62.3	ng/mL
FS79820613	3637_Veh	EDTA Plasma	Vehicle - Plasma	Vehicle	4 days	3637	M	21 months	Resolvin D1	1	NQ	ng/mL	0.0778	ng/mL	62.3	ng/mL
FS79820621	3639_Veh	EDTA Plasma	Vehicle - Plasma	Vehicle	4 days	3639	M	21 months	Resolvin D1	1	NQ	ng/mL	0.0778	ng/mL	62.3	ng/mL
FS79820629	3640_Veh	EDTA Plasma	Vehicle - Plasma	Vehicle	4 days	3640	M	21 months	Resolvin D1	1	NQ	ng/mL	0.0778	ng/mL	62.3	ng/mL
FS79820637	3641_Veh	EDTA Plasma	Vehicle - Plasma	Vehicle	4 days	3641	M	21 months	Resolvin D1	1	NQ	ng/mL	0.0778	ng/mL	62.3	ng/mL
FS79820644	3622_Veh	EDTA Plasma	Vehicle - Plasma	Vehicle	4 days	3622	M	21 months	Resolvin D1	1	NQ	ng/mL	0.0778	ng/mL	62.3	ng/mL
FS79820645	3642_Veh	EDTA Plasma	Vehicle - Plasma	Vehicle	4 days	3642	M	21 months	Resolvin D1	1	NQ	ng/mL	0.0778	ng/mL	62.3	ng/mL
FS79820652	3623_Veh	EDTA Plasma	Vehicle - Plasma	Vehicle	4 days	3623	M	21 months	Resolvin D1	1	NQ	ng/mL	0.0778	ng/mL	62.3	ng/mL
FS79820653	3658_Veh	EDTA Plasma	Vehicle - Plasma	Vehicle	4 days	3658	M	21 months	Resolvin D1	1	NQ	ng/mL	0.0778	ng/mL	62.3	ng/mL
FS79820660	3624_Veh	EDTA Plasma	Vehicle - Plasma	Vehicle	4 days	3624	M	21 months	Resolvin D1	1	NQ	ng/mL	0.0778	ng/mL	62.3	ng/mL
FS79820661	3659_Veh	EDTA Plasma	Vehicle - Plasma	Vehicle	4 days	3659	M	21 months	Resolvin D1	1	NQ	ng/mL	0.0778	ng/mL	62.3	ng/mL
FS79820668	3625_Veh	EDTA Plasma	Vehicle - Plasma	Vehicle	4 days	3625	M	21 months	Resolvin D1	1	NQ	ng/mL	0.0778	ng/mL	62.3	ng/mL
FS79820669	3660_Veh	EDTA Plasma	Vehicle - Plasma	Vehicle	4 days	3660	M	21 months	Resolvin D1	1	NQ	ng/mL	0.0778	ng/mL	62.3	ng/mL
FS79820676	3626_Veh	EDTA Plasma	Vehicle - Plasma	Vehicle	4 days	3626	M	21 months	Resolvin D1	1	NQ	ng/mL	0.0778	ng/mL	62.3	ng/mL
FS79820677	3662_Veh	EDTA Plasma	Vehicle - Plasma	Vehicle	4 days	3662	M	21 months	Resolvin D1	1	NQ	ng/mL	0.0778	ng/mL	62.3	ng/mL
FS79820684	3629_Veh	EDTA Plasma	Vehicle - Plasma	Vehicle	4 days	3629	M	21 months	Resolvin D1	1	NQ	ng/mL	0.0778	ng/mL	62.3	ng/mL
FS79820685	3663_Veh	EDTA Plasma	Vehicle - Plasma	Vehicle	4 days	3663	M	21 months	Resolvin D1	1	NQ	ng/mL	0.0778	ng/mL	62.3	ng/mL
FS79820597	3630_Veh	EDTA Plasma	Vehicle - Plasma	Vehicle	4 days	3630	M	21 months	Resolvin D2	1	NQ	ng/mL	1.56	ng/mL	1250	ng/mL
FS79820605	3632_Veh	EDTA Plasma	Vehicle - Plasma	Vehicle	4 days	3632	M	21 months	Resolvin D2	1	NQ	ng/mL	1.56	ng/mL	1250	ng/mL
FS79820613	3637_Veh	EDTA Plasma	Vehicle - Plasma	Vehicle	4 days	3637	M	21 months	Resolvin D2	1	NQ	ng/mL	1.56	ng/mL	1250	ng/mL
FS79820621	3639_Veh	EDTA Plasma	Vehicle - Plasma	Vehicle	4 days	3639	M	21 months	Resolvin D2	1	NQ	ng/mL	1.56	ng/mL	1250	ng/mL
FS79820629	3640_Veh	EDTA Plasma	Vehicle - Plasma	Vehicle	4 days	3640	M	21 months	Resolvin D2	1	NQ	ng/mL	1.56	ng/mL	1250	ng/mL
FS79820637	3641_Veh	EDTA Plasma	Vehicle - Plasma	Vehicle	4 days	3641	M	21 months	Resolvin D2	1	NQ	ng/mL	1.56	ng/mL	1250	ng/mL
FS79820644	3622_Veh	EDTA Plasma	Vehicle - Plasma	Vehicle	4 days	3622	M	21 months	Resolvin D2	1	NQ	ng/mL	1.56	ng/mL	1250	ng/mL
FS79820645	3642_Veh	EDTA Plasma	Vehicle - Plasma	Vehicle	4 days	3642	M	21 months	Resolvin D2	1	NQ	ng/mL	1.56	ng/mL	1250	ng/mL
FS79820652	3623_Veh	EDTA Plasma	Vehicle - Plasma	Vehicle	4 days	3623	M	21 months	Resolvin D2	1	NQ	ng/mL	1.56	ng/mL	1250	ng/mL
FS79820653	3658_Veh	EDTA Plasma	Vehicle - Plasma	Vehicle	4 days	3658	M	21 months	Resolvin D2	1	NQ	ng/mL	1.56	ng/mL	1250	ng/mL
FS79820660	3624_Veh	EDTA Plasma	Vehicle - Plasma	Vehicle	4 days	3624	M	21 months	Resolvin D2	1	NQ	ng/mL	1.56	ng/mL	1250	ng/mL
FS79820661	3659_Veh	EDTA Plasma	Vehicle - Plasma	Vehicle	4 days	3659	M	21 months	Resolvin D2	1	NQ	ng/mL	1.56	ng/mL	1250	ng/mL
FS79820668	3625_Veh	EDTA Plasma	Vehicle - Plasma	Vehicle	4 days	3625	M	21 months	Resolvin D2	1	NQ	ng/mL	1.56	ng/mL	1250	ng/mL
FS79820669	3660_Veh	EDTA Plasma	Vehicle - Plasma	Vehicle	4 days	3660	M	21 months	Resolvin D2	1	NQ	ng/mL	1.56	ng/mL	1250	ng/mL
FS79820676	3626_Veh	EDTA Plasma	Vehicle - Plasma	Vehicle	4 days	3626	M	21 months	Resolvin D2	1	NQ	ng/mL	1.56	ng/mL	1250	ng/mL
FS79820677	3662_Veh	EDTA Plasma	Vehicle - Plasma	Vehicle	4 days	3662	M	21 months	Resolvin D2	1	NQ	ng/mL	1.56	ng/mL	1250	ng/mL
FS79820684	3629_Veh	EDTA Plasma	Vehicle - Plasma	Vehicle	4 days	3629	M	21 months	Resolvin D2	1	NQ	ng/mL	1.56	ng/mL	1250	ng/mL
FS79820685	3663_Veh	EDTA Plasma	Vehicle - Plasma	Vehicle	4 days	3663	M	21 months	Resolvin D2	1	NQ	ng/mL	1.56	ng/mL	1250	ng/mL
FS79820597	3630_Veh	EDTA Plasma	Vehicle - Plasma	Vehicle	4 days	3630	M	21 months	Resolvin D4	1	NQ	ng/mL	0.308	ng/mL	61.6	ng/mL
[truncated: 89 more rows]
