# Supplementary material for: Plasma Biomarker Profiling of 2-Hydroxypropyl-β-Cyclodextrin (HPβCD) Treatment in an Aged Mouse Model of Ischemic Stroke
Source: Int J Mol Sci. 2025 Nov 7;26(22):10814. doi: 10.3390/ijms262210814 (PMC12653018; doi:10.3390/ijms262210814)
Supplement: Supplementary file 1 [file ijms-26-10814-s001.zip › Table S8. Heatmap of Lipid Mediators of Inflammation (Lipid Mediators of Inflammation Panel).xlsx]

## Sheet: Heatmap
	Mean Values		Welch's Two-Sample t-Test	% Filled Values
	HPBCD_4D	VEH_4D	HPBCD_4D	HPBCD_4D	VEH_4D		Significantly Lower (p≤0.05)
			VEH_4D				Trending Lower (0.05<p<0.10)
Analyte			p-value				Significantly Higher (p≤0.05)
11,12-DiHETrE	0.1223	0.1315	0.4915	100	100		Trending Higher (0.05<p<0.10)
12,13-EpOME	1.426	2.148	0.0019	100	100		NQ: Not Quantifiable
12-HEPE	9.19	12.96	0.1381	100	100
12-HETE	24.52	22.43	0.7617	100	100
12-HHTrE	NQ	NQ	NQ	6	0
13,14-dihydro-15-keto prostaglandin D2	0.2964	0.2545	0.5174	94	67
13,14-dihydro-15-keto prostaglandin F2α	NQ	NQ	NQ	0	0
13,14-EpDPA	NQ	NQ	NQ	0	0
13-HODE	6.679	8.616	0.0235	100	100
13-HOTrE	0.5281	0.6251	0.1326	100	100
15(R)-Lipoxin A4	NQ	NQ	NQ	0	0
15-keto prostaglandin F2α	NQ	NQ	NQ	0	0
16-HDHA	0.1974	0.2224	0.2142	100	100
17(R)-Resolvin D3	NQ	NQ	NQ	0	0
17,18-EpETE	0.03798	0.1534	0.0117	17	72
17-HDHA	0.3953	0.4338	0.4432	100	100
19,20-EpDPA	1.942	2.229	0.2483	100	100
20-HETE	0.08793	0.1276	0.0151	83	83
20-hydroxy prostaglandin F2α	NQ	NQ	NQ	0	0
5(S),6(R)-DiHETE	NQ	NQ	NQ	0	0
5,6-DiHETrE	0.0915	0.1157	0.1774	89	94
5,6-EET	NQ	NQ	NQ	0	0
5-HEPE	0.4936	0.7212	0.0001	100	100
5-HETE	0.3941	0.5191	0.034	100	100
8,9-EET	NQ	NQ	NQ	0	0
9,10-DiHOME	3.718	3.866	0.7874	100	100
9-HETE	NQ	NQ	NQ	0	0
9-HODE	3.131	3.938	0.0386	100	100
9-HOTrE	0.234	0.2947	0.0832	100	100
Arachidonic acid (AA)	210.8	189.2	0.3203	100	100
Arachidonoyl ethanolamide (AEA)	0.1291	0.08922	0.1442	94	83
Docosahexaenoic acid (DHA)	942.7	1103	0.258	100	100
Docosahexaenoyl ethanolamide (DHEA)	0.5411	0.4687	0.1315	100	100
Docosapentaenoic acid (DPA)	155.1	166.5	0.5809	100	100
Eicosapentaenoic acid (EPA)	127.5	140.4	0.4114	100	100
Leukotriene B4	NQ	NQ	NQ	0	0
Leukotriene C4	NQ	NQ	NQ	0	0
Leukotriene D4	NQ	NQ	NQ	0	0
Leukotriene E4	NQ	NQ	NQ	0	0
Lipoxin A4	NQ	NQ	NQ	0	0
Lipoxin A5	NQ	NQ	NQ	0	0
Lipoxin B4	NQ	NQ	NQ	0	0
Maresin 1	NQ	NQ	NQ	0	0
Maresin 2	NQ	NQ	NQ	0	0
MCTR3	NQ	NQ	NQ	0	0
PCTR1	NQ	NQ	NQ	0	0
Prostaglandin D2	NQ	NQ	NQ	0	0
Prostaglandin E2	2.315	2.283	0.9743	94	39
Prostaglandin J2	NQ	NQ	NQ	0	0
Protectin D1	NQ	NQ	NQ	0	0
Protectin DX	NQ	NQ	NQ	0	0
Resolvin D1	NQ	NQ	NQ	0	0
Resolvin D2	NQ	NQ	NQ	0	0
Resolvin D4	NQ	NQ	NQ	0	0
Resolvin D5	NQ	NQ	NQ	0	0
Resolvin E1	NQ	NQ	NQ	0	0
Resolvin E2	NQ	NQ	NQ	0	0
Thromboxane B2	0.2109	0.05623	0.2043	89	89
