# Supplementary material for: Plasma Biomarker Profiling of 2-Hydroxypropyl-β-Cyclodextrin (HPβCD) Treatment in an Aged Mouse Model of Ischemic Stroke
Source: Int J Mol Sci. 2025 Nov 7;26(22):10814. doi: 10.3390/ijms262210814 (PMC12653018; doi:10.3390/ijms262210814)
Supplement: Supplementary file 1 [file ijms-26-10814-s001.zip › Table S9. Statistical Analyses.xlsx]

## Sheet: Statistical Analyses
Figure	Group Sizes (n)	Statistical Test	p Value	Difference (Type)	Difference (Value)	95% Confidence Interval	post hoc Statistical Test	post hoc Statistical Comparisons	Adjusted p Value
1C [Infarct Volume (mm³)]	Vehicle: 21	Unpaired t test	0.1054	Mean	-3.243	-7.198 to 0.7119
	4 g/kg HPβCD: 23
1C [Infarct Volume (% of Whole Brain)]	Vehicle: 21	Unpaired t test	0.0637	Mean	-0.705	-1.452 to 0.04189
	4 g/kg HPβCD: 23
1D [Ipsilateral Ventricle Volume (mm³)]	Vehicle: 21	Mann-Whitney test	0.3418	Hodges-Lehmann	0.1611	-0.1746 to 0.5573
	4 g/kg HPβCD: 23
1D [Ipsilateral Ventricle Volume (% Change)]	Vehicle: 21	Unpaired t test	0.3797	Mean	4.82	-6.137 to 15.78
	4 g/kg HPβCD: 23
1E [Ipsilateral Hippocampus Volume (mm³)]	Vehicle: 21	Unpaired t test	0.4446	Mean	0.5337	-0.8619 to 1.929
	4 g/kg HPβCD: 23
1E [Ipsilateral Hippocampus Volume (% Change)]	Vehicle: 21	Unpaired t test	0.3605	Mean	3.48	-4.116 to 11.08
	4 g/kg HPβCD: 23
1F [Plasma NfL]	Naïve: 9	Kruskal-Wallis test	<0.0001				Dunn's multiple comparisons test	Naïve vs. Vehicle	0.0002
	Vehicle: 20							Naïve vs. 4 g/kg HPβCD	<0.0001
	4 g/kg HPβCD: 23							Vehicle vs. 4 g/kg HPβCD	>0.9999
2B [Cholesterol]	Vehicle: 11	Unpaired t test	<0.0001	Mean	-0.37	-0.5112 to -0.2288
	4 g/kg HPβCD: 11
2B [Nonadecanoate (19:0)]	Vehicle: 11	Unpaired t test	0.0336	Mean	-0.2062	-0.3947 to -0.01773
	4 g/kg HPβCD: 11
2B [Arachidate (20:0)]	Vehicle: 11	Mann-Whitney test	0.0019	Hodges-Lehmann	-0.1709	-0.2716 to -0.07669
	4 g/kg HPβCD: 11
2B [Erucate (22:1n9)]	Vehicle: 11	Mann-Whitney test	0.0024	Hodges-Lehmann	-0.288	-0.5105 to -0.08242
	4 g/kg HPβCD: 11
2B [Tricosenoate (23:1)]	Vehicle: 11	Unpaired t test	0.0004	Mean	-0.4889	-0.7302 to -0.2476
	4 g/kg HPβCD: 11
2C [7-HOCA]	Vehicle: 11	Unpaired t test	<0.0001	Mean	0.9518	0.6181 to 1.285
	4 g/kg HPβCD: 11
3A [Ceramides]	Vehicle: 11	Unpaired t test	0.0006	Mean	-0.3124	-0.4716 to -0.1532
	4 g/kg HPβCD: 11
3A [Dihydroceramides]	Vehicle: 11	Unpaired t test	0.0282	Mean	-0.04561	-0.08582 to -0.005398
	4 g/kg HPβCD: 11
3A [Hexosylceramides]	Vehicle: 11	Mann-Whitney test	0.0557	Hodges-Lehmann	-0.6271	-1.281 to 0.03170
	4 g/kg HPβCD: 11
3A [Sphingomyelins]	Vehicle: 11	Unpaired t test	0.024	Mean	-28.31	-52.48 to -4.135
	4 g/kg HPβCD: 11
4A [27-hydroxycholesterol]	Vehicle: 18	Unpaired t test	<0.0001	Mean	41.17	27.10 to 55.24
	4 g/kg HPβCD: 18
4B [4β-hydroxycholesterol]	Vehicle: 18	Mann-Whitney test	0.0001	Hodges-Lehmann	-64	-95.00 to -32.00
	4 g/kg HPβCD: 18
4C [7-dehydrocholesterol]	Vehicle: 18	Mann-Whitney test	<0.0001	Hodges-Lehmann	-730	-980.0 to -500.0
	4 g/kg HPβCD: 18
4C [8-dehydrocholesterol]	Vehicle: 18	Mann-Whitney test	<0.0001	Hodges-Lehmann	-141	-191.0 to -91.00
	4 g/kg HPβCD: 18
4D [24-hydroxycholesterol]	Vehicle: 18	Unpaired t test	0.3486	Mean	3.044	-3.466 to 9.555
	4 g/kg HPβCD: 18
4E [5α,6α-epoxycholesterol]	Vehicle: 18	Unpaired t test	0.1824	Mean	-17.56	-43.76 to 8.653
	4 g/kg HPβCD: 18
5A [12,13-EpOME]	Vehicle: 18	Mann-Whitney test	0.0004	Hodges-Lehmann	-0.715	-1.110 to -0.3600
	4 g/kg HPβCD: 18
5B [13-HODE]	Vehicle: 18	Mann-Whitney test	0.0099	Hodges-Lehmann	-1.945	-3.560 to -0.5000
	4 g/kg HPβCD: 18
5C [20-HETE]	Vehicle: 15	Unpaired t test	0.0144	Mean	-0.03963	-0.07075 to -0.008521
	4 g/kg HPβCD: 15
5D [5-HETE]	Vehicle: 18	Mann-Whitney test	0.0444	Hodges-Lehmann	-0.1185	-0.2420 to 0.000
	4 g/kg HPβCD: 18
5E [5-HEPE]	Vehicle: 18	Unpaired t test	0.0001	Mean	-0.2277	-0.3336 to -0.1217
	4 g/kg HPβCD: 18
